# Supplementary material for: Local translatome sustains synaptic function in impaired Wallerian degeneration
Source: EMBO Rep. 2024 Oct 31;26(1):61–83. doi: 10.1038/s44319-024-00301-8 (PMC11724096; doi:10.1038/s44319-024-00301-8)
Supplement: Supplementary file 1 — Table EV1 [file 44319_2024_301_MOESM1_ESM.xlsx]

## Sheet: Genotype Table
List of genotypes used in each display item.
Genotype list
Figure 1.
A-B: Wild type: w ; dpr1,mCD8::GFP,aseFLP2b/+ ; FRT2A/tub‑Gal80,FRT2A
A-B: dnmnatOE: w ; dpr1,mCD8::GFP,aseFLP2b/5xUAS–dnmnat ; FRT2A/tub‑Gal80,FRT2A
C-D: Wild type: w ; or22a–Gal4,5xUAS–mCD8::GFP/+ ;
C-D: dnmnatOE: w ; or22a–Gal4,5xUAS–mCD8::GFP/5xUAS–dnmnat ;
E-F: Wild type: w ; 5xUAS–mCD8::GFP/+ ; GMR60E02–Gal4 /+ ;
E-F: dnmnatOE: w ; 5xUAS–mCD8::GFP/5xUAS–dnmnat ; GMR60E02–Gal4/+ ;
G: Wild type: w ; 20xUAS–IVS–CsChrimson::mVenus/+ ; GMR60E02–Gal4/+ ;
G: dnmnatOE: w ; 20xUAS–IVS–CsChrimson::mVenus/5xUAS–dnmnat ; GMR60E02–Gal4/+ ;
H-I: Wild type: w ; orco–Gal4/+ ; 5xUAS–mCD8::GFP/+ ;
H-I: dnmnatOE: w ; orco–Gal4/5xUAS–dnmnat ; 5xUAS–mCD8::GFP/+ ;
Figure 2.
A-F: Wild type: w ; orco–Gal4/+ ; 5xUAS–GFP::RpL10Ab/+ ;
A-F: dnmnatOE: w ; orco–Gal4/5xUAS–dnmnat ; 5xUAS–GFP::RpL10Ab/+ ;
Figure 3.
A-F: background: w ; orco–Gal4/+ ; ;
A-F: Wild type: w ; orco–Gal4/+ ; 5xUAS–GFP::RpL10Ab/+ ;
A-F: dnmnatOE: w ; orco–Gal4/5xUAS–dnmnat ; 5xUAS–GFP::RpL10Ab/+ ;
Figure 4.
A-H: Wild type: w ; 20xUAS–IVS–CsChrimson::mVenus/+ ; GMR60E02–Gal4/+ ;
F-H: dnmnatOE: w ; 20xUAS-IVS-CsChrimson::mVenus/5xUAS–dnmnat ; GMR60E02–Gal4/+ ;
Figure 5.
A-D: Control: w,20xUAS–IVS–CsChrimson::mVenus ; 5xUAS–dnmnat/+ ; GMR60E02–Gal4/+ ;
A-D: RNAi(II): w,20xUAS–IVS–CsChrimson::mVenus ; 5xUAS–dnmnat/5xUAS–RNAi ; GMR60E02–Gal4/+ ;
A-D: RNAi(III): w,20xUAS–IVS–CsChrimson::mVenus ; 5xUAS–dnmnat/+ ; GMR60E02–Gal4/5xUAS–RNAi ;
Figure 6.
B: Control: w,20xUAS–IVS–CsChrimson::mVenus ; 5xUAS–dnmnat/+ ; GMR60E02–Gal4/+ ;
B: RNAi(II): w,20xUAS–IVS–CsChrimson::mVenus ; 5xUAS–dnmnat/5xUAS–RNAi ; GMR60E02–Gal4/+ ;
C: Control: w,20xUAS–IVS–CsChrimson::mVenus ; 5xUAS–dnmnat/+ ; GMR60E02–Gal4/+ ;
C: RNAi(II): w,20xUAS–IVS–CsChrimson::mVenus ; 5xUAS–dnmnat/5xUAS–RNAi ; GMR60E02–Gal4/+ ;
Figure EV1.
Wild type: w ; 20xUAS–IVS–CsChrimson::mVenus/+ ; GMR60E02–Gal4/+ ;
Figure EV2.
A-B: or22a–Gal4: w ; or22a–Gal4/+ ;
A-B: GMR60E02–Gal4: w ; ; GMR60E02–Gal4/+ ;
A-B: orco–Gal4: w ; orco–Gal4/+ ;
A-B: UAS–GFP::RpL10Ab: w ; ; 5xUAS–GFP::RpL10Ab/+ ;
A-B: or22a > GFP::RpL10Ab: w ; or22a–Gal4/+ ; 5xUAS–GFP::RpL10Ab/+ ;
A-B: GMR60E02 > GFP::RpL10Ab: w ; ; GMR60E02–Gal4/5xUAS–GFP::RpL10Ab ;
A-B: orco > GFP::RpL10Ab: w ; orco–Gal4/+ ; 5xUAS–GFP::RpL10Ab/+ ;
Figure EV3.
A-G: Wild type: w ; orco–Gal4/+ ; 5xUAS–GFP::RpL10Ab/+ ;
A-G: dnmnatOE: w ; orco–Gal4/5xUAS–dnmnat ; 5xUAS–GFP::RpL10Ab/+ ;
Figure EV4.
B Wild type: w ; 20xUAS–IVS–CsChrimson::mVenus/+ ; GMR60E02–Gal4/+ ;
C: Wild type: w ; 20xUAS–IVS–CsChrimson::mVenus/+ ; GMR60E02–Gal4/+ ;
C: dnmnatOE: w ; 20xUAS–IVS–CsChrimson::mVenus/5xUAS–dnmnat ; GMR60E02–Gal4/+ ;
Figure EV5.
Wild type: w ; 20xUAS–IVS–CsChrimson::mVenus/+ ; GMR60E02–Gal4/+ ;
Movie EV1.
Wild type: w ; 20xUAS–IVS–CsChrimson::mVenus/+ ; GMR60E02–Gal4/+ ;
Movie EV2.
Wild type: w ; 20xUAS–IVS–CsChrimson::mVenus/+ ; GMR60E02–Gal4/+ ;
Movie EV3.
dnmnatOE: w ; 20xUAS–IVS–CsChrimson::mVenus/5xUAS-dnmnat ; GMR60E02–Gal4/+ ;
Appendix Figure S1.
Control: w,20xUAS–IVS–CsChrimson::mVenus ; +/+ ; GMR60E02–Gal4/+ ;
dnmnatOE: w,20xUAS–IVS–CsChrimson::mVenus ; 5xUAS-dnmnat/+ ; GMR60E02–Gal4/+ ;
Appendix Figure S2.
A-C: Control: w,20xUAS–IVS–CsChrimson::mVenus ; 5xUAS–dnmnat/+ ; GMR60E02–Gal4/+ ;
A-C: RNAi(II): w,20xUAS–IVS–CsChrimson::mVenus ; 5xUAS–dnmnat/5xUAS–RNAi ; GMR60E02–Gal4/+ ;
A-C: RNAi(III): w,20xUAS–IVS–CsChrimson::mVenus ; 5xUAS–dnmnat/+ ; GMR60E02–Gal4/5xUAS–RNAi ;
Appendix Figure S3.
A-C: Control: w,20xUAS–IVS–CsChrimson::mVenus ; 5xUAS–dnmnat/+ ; GMR60E02–Gal4/+ ;
A-C: RNAi(II): w,20xUAS–IVS–CsChrimson::mVenus ; 5xUAS–dnmnat/5xUAS–RNAi ; GMR60E02–Gal4/+ ;
A-C: RNAi(III): w,20xUAS–IVS–CsChrimson::mVenus ; 5xUAS–dnmnat/+ ; GMR60E02–Gal4/5xUAS–RNAi ;
Appendix Figure S4.
Control: w,20xUAS–IVS–CsChrimson::mVenus ; 5xUAS–dnmnat/+ ; GMR60E02–Gal4/+ ;
RNAi(II): w,20xUAS–IVS–CsChrimson::mVenus ; 5xUAS–dnmnat/5xUAS–RNAi ; GMR60E02–Gal4/+ ;
