# Supplementary material for: Local translatome sustains synaptic function in impaired Wallerian degeneration
Source: EMBO Rep. 2024 Oct 31;26(1):61–83. doi: 10.1038/s44319-024-00301-8 (PMC11724096; doi:10.1038/s44319-024-00301-8)
Supplement: Supplementary file 4 — Dataset EV1 [file 44319_2024_301_MOESM4_ESM.xlsx]

## Sheet: Legend
Dataset EV1.
A. 499 dnmnatOE-enriched transcripts when compared to wild type after injury. Library normalization and statistical analysis of differentially expressed genes (DEG) were analyzed by DESeq2, considering an adjusted p-value ≤ 0.05 and regularized logarithm (rLog) fold change greater than 0.6 (up-regulated).
B. 534 dnmnatOE-downregulate transcripts when compared to wild type after injury. Library normalization and statistical analysis of differentially expressed genes (DEG) were analyzed by DESeq2, considering an adjusted p-value ≤ 0.05 and regularized logarithm (rLog) fold change smaller than -0.6 (down-regulated) .

## Sheet: Dataset EV1A_dnmnat_vs_wt_7dpa_
	baseMean	log2FoldChange	lfcSE	stat	pvalue	padj	Gene_ID	Gene_Name
1	4401.65	1.70173	0.0962506	17.6802	5.95526e-70	1.88127e-66	FBgn0262109	lncRNA:CR42862
2	3425.61	1.07827	0.0620624	17.374	1.29829e-67	3.07597e-64	FBgn0033246	ACC
3	2071.48	2.41697	0.150615	16.0474	5.96435e-58	1.13048e-54	FBgn0022764	Sin3A
4	2010.02	1.23874	0.0796427	15.5537	1.50202e-54	2.03352e-51	FBgn0267408	AOX1
5	8764.55	1.20958	0.0962181	12.5712	3.03926e-36	2.8803e-33	FBgn0261836	Msp300
6	1389.01	1.41338	0.119988	11.7794	4.98544e-32	4.29518e-29	FBgn0031107	HERC2
7	4091.99	0.935234	0.0857055	10.9122	1.00814e-27	5.97133e-25	FBgn0013733	shot
8	4186.07	0.791979	0.0780309	10.1496	3.32857e-24	1.50213e-21	FBgn0001234	lncRNA:Hsromega
9	4780.11	0.639859	0.0654409	9.77766	1.40418e-22	5.78581e-20	FBgn0027560	Tps1
10	2794.52	0.689846	0.0715774	9.63776	5.53843e-22	2.18699e-19	FBgn0261788	Ank2
11	366.831	1.73659	0.191239	9.08074	1.07838e-19	3.52407e-17	FBgn0011286	RyR
12	3819.24	1.14486	0.126917	9.02052	1.87195e-19	5.91348e-17	FBgn0086906	sls
13	523.236	1.83996	0.204185	9.01124	2.03733e-19	6.22832e-17	FBgn0085434	NaCP60E
14	851.124	1.15325	0.138797	8.30895	9.6553e-17	2.40798e-14	FBgn0034618	CG9485
15	478.858	1.24485	0.152186	8.17981	2.84292e-16	6.73559e-14	FBgn0020762	Atet
16	850.252	1.48565	0.18239	8.14542	3.77982e-16	8.73693e-14	FBgn0003380	Sh
17	291.391	1.78877	0.224639	7.96288	1.68081e-15	3.70442e-13	FBgn0003308	ry
18	796.759	1.35415	0.17249	7.85062	4.13984e-15	8.91665e-13	FBgn0000053	Gart
19	894.855	0.888971	0.115464	7.69914	1.36986e-14	2.88493e-12	FBgn0261671	tweek
20	292.472	2.55226	0.336105	7.59362	3.11078e-14	6.27253e-12	FBgn0033395	Cyp4p2
21	807.761	1.07889	0.142603	7.56569	3.85823e-14	7.61759e-12	FBgn0027279	l(1)G0196
22	884.719	1.30609	0.173988	7.5068	6.05895e-14	1.14841e-11	FBgn0003366	sev
23	670.01	0.995243	0.132691	7.50043	6.36077e-14	1.18198e-11	FBgn0267001	Ten-a
24	1508.95	0.99685	0.135498	7.35691	1.88217e-13	3.25036e-11	FBgn0005666	bt
25	646.437	0.921636	0.128935	7.14807	8.80095e-13	1.43804e-10	FBgn0039302	Nup358
26	692.951	1.08827	0.159517	6.82224	8.9633e-12	1.41575e-09	FBgn0285944	para
27	633.714	1.40503	0.208356	6.74342	1.547e-11	2.36467e-09	FBgn0264386	Ca-alpha1T
28	402.367	1.57253	0.237066	6.63329	3.28279e-11	4.93825e-09	FBgn0263968	nonC
29	532.584	1.0811	0.167222	6.46509	1.01242e-10	1.47611e-08	FBgn0262483	Rbp
30	1261.15	0.644161	0.101881	6.3227	2.57029e-10	3.6907e-08	FBgn0266717	Bruce
31	1176.7	0.815341	0.129549	6.29371	3.09969e-10	4.31996e-08	FBgn0030674	HUWE1
32	430.617	1.4111	0.225404	6.26031	3.84202e-10	5.20155e-08	FBgn0001991	Ca-alpha1D
33	1569.35	0.653679	0.106937	6.11274	9.79349e-10	1.17485e-07	FBgn0020385	pug
34	779.208	1.1126	0.185209	6.00729	1.88649e-09	2.12837e-07	FBgn0002565	Lsp2
35	322.674	1.07698	0.183506	5.8689	4.38699e-09	4.56874e-07	FBgn0051211	CG31211
36	66.029	2.36743	0.408399	5.79686	6.75684e-09	6.74049e-07	FBgn0033558	CG12344
37	304.943	1.62723	0.281866	5.77307	7.78404e-09	7.68402e-07	FBgn0261041	stj
38	1353.18	0.732359	0.128248	5.71048	1.12655e-08	1.07842e-06	FBgn0035720	CG10077
39	163.034	2.07926	0.364728	5.70085	1.1921e-08	1.11856e-06	FBgn0286508	Had1
40	550.064	1.04755	0.186221	5.62533	1.85157e-08	1.68725e-06	FBgn0039536	unc80
41	403.618	1.62261	0.289014	5.61429	1.97366e-08	1.76456e-06	FBgn0263111	cac
42	597.614	0.955887	0.170547	5.60482	2.08472e-08	1.84644e-06	FBgn0053526	PNUTS
43	1069.93	0.60923	0.108911	5.59383	2.22116e-08	1.93119e-06	FBgn0004656	fs(1)h
44	794.75	0.898756	0.160914	5.58531	2.33284e-08	2.00985e-06	FBgn0030600	hiw
45	1600.08	1.02663	0.183994	5.57971	2.40925e-08	2.05698e-06	FBgn0002563	Lsp1beta
46	62.1479	2.19962	0.395278	5.56474	2.62541e-08	2.20186e-06	FBgn0053158	CG33158
47	325.578	1.32988	0.242065	5.49387	3.93213e-08	3.18503e-06	FBgn0024289	Sodh-1
48	243.329	1.85097	0.338109	5.47448	4.38804e-08	3.49457e-06	FBgn0086677	jeb
49	728.545	1.10388	0.202323	5.45602	4.86915e-08	3.74571e-06	FBgn0003429	slo
50	764.785	0.711298	0.130397	5.45486	4.90101e-08	3.74571e-06	FBgn0027598	cindr
51	416.8	0.939594	0.172655	5.44203	5.26754e-08	3.95592e-06	FBgn0250823	gish
52	269.539	1.20906	0.222561	5.4325	5.55702e-08	4.11436e-06	FBgn0011274	Dif
53	182.599	1.36925	0.252671	5.41909	5.99015e-08	4.36682e-06	FBgn0042085	Bap170
54	918.981	0.676329	0.125157	5.40384	6.52305e-08	4.68325e-06	FBgn0053208	Mical
55	846.303	0.72949	0.135511	5.38324	7.31585e-08	5.21295e-06	FBgn0053547	Rim
56	347.518	0.925457	0.174491	5.30375	1.1345e-07	7.57156e-06	FBgn0038349	AOX3
57	552.08	1.19633	0.227245	5.26449	1.40582e-07	9.18823e-06	FBgn0003638	su(w[a])
58	356.322	0.982268	0.18697	5.25362	1.49135e-07	9.68051e-06	FBgn0264574	Glut1
59	272.073	1.2721	0.242734	5.2407	1.59968e-07	1.02433e-05	FBgn0000038	nAChRbeta1
60	421.547	0.797509	0.153453	5.1971	2.02418e-07	1.23963e-05	FBgn0030486	Set2
61	224.926	1.30322	0.250774	5.1968	2.02745e-07	1.23963e-05	FBgn0046704	Liprin-alpha
62	618.982	0.838305	0.161499	5.19078	2.09414e-07	1.27219e-05	FBgn0265998	Doa
63	491.688	0.678244	0.131299	5.16566	2.39591e-07	1.44624e-05	FBgn0010825	Gug
64	1080.88	0.744392	0.145163	5.12799	2.92857e-07	1.71527e-05	FBgn0261797	Dhc64C
65	96.3783	3.17031	0.618862	5.12281	3.01018e-07	1.73948e-05	FBgn0052533	CG32533
66	1056.29	0.629727	0.123315	5.10664	3.27944e-07	1.88359e-05	FBgn0005632	faf
67	463.348	0.868792	0.170575	5.09333	3.51829e-07	1.97295e-05	FBgn0010051	Itpr
68	3595.59	0.877429	0.172594	5.08377	3.70016e-07	2.06273e-05	FBgn0053196	dpy
69	795.344	1.19391	0.235064	5.07907	3.79281e-07	2.10202e-05	FBgn0036022	CG8329
70	1155.93	0.680513	0.134131	5.07349	3.90577e-07	2.1396e-05	FBgn0033313	Cirl
71	496.252	1.01701	0.200522	5.07181	3.94058e-07	2.14626e-05	FBgn0262593	Shab
72	490.401	1.04105	0.209478	4.96972	6.70492e-07	3.53014e-05	FBgn0003301	rut
73	480.376	0.955883	0.193707	4.93468	8.02819e-07	4.1126e-05	FBgn0031879	uif
74	445.398	1.30082	0.263796	4.93117	8.17393e-07	4.16475e-05	FBgn0000422	Ddc
75	781.258	0.800699	0.163344	4.90192	9.49024e-07	4.75868e-05	FBgn0020236	ATPCL
76	472.948	1.09236	0.223046	4.89748	9.70739e-07	4.84194e-05	FBgn0010473	tutl
77	625.589	0.954496	0.195272	4.88803	1.0185e-06	5.05357e-05	FBgn0004244	Rdl
78	485.038	1.00512	0.207073	4.85396	1.21022e-06	5.82195e-05	FBgn0052677	X11Lbeta
79	50.8035	2.58333	0.533239	4.84461	1.26862e-06	6.04154e-05	FBgn0266406	asRNA:CR45046
80	174.494	2.10038	0.43374	4.84249	1.28224e-06	6.07588e-05	FBgn0263413	lncRNA:CR43459
81	48.5883	6.04944	1.25143	4.83401	1.33813e-06	6.27471e-05	FBgn0032470	Ttc30
82	276.334	1.62633	0.336721	4.82991	1.36596e-06	6.34567e-05	FBgn0004240	DptA
83	171.459	1.05321	0.222302	4.73774	2.16117e-06	9.70683e-05	FBgn0034786	CG13531
84	264.687	1.14868	0.24304	4.7263	2.28652e-06	0.000101259	FBgn0266801	CG45263
85	343.868	0.927517	0.196733	4.7146	2.42191e-06	0.000105772	FBgn0037315	Cerk
86	76.1965	2.15856	0.45797	4.71332	2.43713e-06	0.000105948	FBgn0286827	lncRNA:CR43334
87	662.461	0.95294	0.203205	4.68955	2.7381e-06	0.000117416	FBgn0043783	CG32444
88	465.606	0.925818	0.197766	4.68138	2.84956e-06	0.000121645	FBgn0051030	VhaAC45RP
89	50.1881	3.76451	0.811481	4.63906	3.49992e-06	0.000144212	FBgn0034493	CG8908
90	148.973	1.24671	0.270812	4.6036	4.15243e-06	0.000168173	FBgn0260962	pic
91	489.278	0.968641	0.211453	4.58088	4.63022e-06	0.000183765	FBgn0003415	skd
92	140.06	1.43489	0.314434	4.56341	5.03292e-06	0.000197913	FBgn0086604	side-VIII
93	24.3823	6.18747	1.35634	4.56189	5.06951e-06	0.000198528	FBgn0261004	asl
94	463.712	0.718236	0.157579	4.55796	5.1654e-06	0.000201383	FBgn0260657	CG42540
95	359.51	1.2202	0.268259	4.54858	5.4009e-06	0.000208066	FBgn0039883	RhoGAP100F
96	111.215	1.62396	0.361949	4.48671	7.23299e-06	0.00026987	FBgn0035695	CG10226
97	206.88	1.27632	0.284773	4.48189	7.39864e-06	0.000274968	FBgn0262509	nrm
98	266.071	1.13516	0.257715	4.4047	1.0593e-05	0.000374588	FBgn0031266	Sf3b1
99	533.635	0.811179	0.18442	4.39853	1.08986e-05	0.000383963	FBgn0259110	mmd
100	252.914	1.12226	0.255665	4.38958	1.13572e-05	0.000398637	FBgn0028396	TotA
101	108.243	1.82568	0.417127	4.3768	1.20434e-05	0.000419616	FBgn0024836	stan
102	462.209	1.04946	0.239935	4.37395	1.22018e-05	0.000423578	FBgn0033339	Sec31
103	78.834	5.31305	1.21713	4.36523	1.26987e-05	0.000439218	FBgn0051472	sgll
104	24.1918	5.48989	1.25904	4.36036	1.29847e-05	0.000447477	FBgn0035140	BORCS6
105	112.749	1.60187	0.367812	4.35514	1.32982e-05	0.000456621	FBgn0264978	Slh
106	86.118	1.76264	0.405549	4.34629	1.38456e-05	0.000471997	FBgn0033387	CG8008
107	651.716	0.692333	0.159406	4.3432	1.40423e-05	0.000476985	FBgn0032456	MRP
108	135.931	1.43345	0.333715	4.29544	1.74347e-05	0.000569754	FBgn0083950	side-VI
109	308.706	1.37622	0.323985	4.2478	2.15878e-05	0.000686536	FBgn0025680	cry
110	143.538	1.23124	0.291363	4.22579	2.38101e-05	0.000747181	FBgn0010215	alpha-Cat
111	357.245	0.940613	0.222977	4.21844	2.46001e-05	0.000761879	FBgn0265778	PDZ-GEF
112	341.432	0.955535	0.2267	4.21498	2.498e-05	0.000771127	FBgn0003507	srp
113	678.983	0.705562	0.16795	4.20101	2.65721e-05	0.000807128	FBgn0261954	east
114	168.909	1.22012	0.292721	4.16819	3.07027e-05	0.00091213	FBgn0017590	klg
115	423.939	0.991179	0.237997	4.16467	3.11809e-05	0.000923443	FBgn0015609	CadN
116	27.3017	5.24316	1.26028	4.16031	3.17812e-05	0.000938288	FBgn0032728	Tango6
117	122.195	1.66932	0.401839	4.15421	3.26417e-05	0.000960701	FBgn0029828	CG6067
118	70.5645	3.0293	0.730376	4.14758	3.36002e-05	0.000985849	FBgn0029882	CG3226
119	207.752	1.29	0.311436	4.1421	3.44135e-05	0.0010066	FBgn0053329	Sp212
120	302.778	0.946427	0.229223	4.12884	3.64596e-05	0.00105666	FBgn0024963	GluClalpha
121	324.087	0.885619	0.21525	4.11438	3.88227e-05	0.00111492	FBgn0263395	hppy
122	165.119	1.34456	0.327808	4.10167	4.10176e-05	0.00117085	FBgn0263864	Dark
123	17.0406	5.93137	1.44924	4.09274	4.26309e-05	0.00119885	FBgn0038118	timeout
124	610.44	0.616725	0.150913	4.08663	4.37679e-05	0.00122356	FBgn0036913	Usp32
125	9.83159	5.50779	1.35182	4.07434	4.61447e-05	0.00128244	FBgn0027513	ana2
126	47.8993	5.0253	1.23599	4.06579	4.78691e-05	0.00132648	FBgn0030518	CG11134
127	680.719	0.692983	0.171433	4.04229	5.29317e-05	0.00144148	FBgn0038975	Nrx-1
128	597.511	0.671878	0.166414	4.0374	5.40478e-05	0.00145929	FBgn0015589	Apc
129	272.391	0.886031	0.219959	4.02816	5.62143e-05	0.00151277	FBgn0052296	Mrtf
130	83.8376	1.83929	0.457612	4.01934	5.83622e-05	0.00155096	FBgn0032879	CarT
131	96.1466	1.95297	0.486808	4.01178	6.02633e-05	0.00158643	FBgn0250874	ttm50
132	93.9858	1.85163	0.462178	4.00632	6.1672e-05	0.00161454	FBgn0039182	CG5728
133	24.78	4.95544	1.24149	3.99154	6.56458e-05	0.0016998	FBgn0085638	CG41378
134	13.6154	5.32195	1.33581	3.98405	6.7751e-05	0.00174477	FBgn0038366	CG4576
135	777.788	0.675637	0.169775	3.97961	6.90272e-05	0.0017725	FBgn0028704	Nckx30C
136	696.682	0.634614	0.159838	3.97037	7.17626e-05	0.00182331	FBgn0003721	Tm1
137	62.9058	2.43789	0.614491	3.96733	7.26827e-05	0.00183747	FBgn0262477	FoxP
138	370.06	0.75104	0.189658	3.95998	7.49555e-05	0.00187924	FBgn0039644	rdog
139	368.349	0.841214	0.212412	3.9603	7.48558e-05	0.00187924	FBgn0263993	CG43736
140	208.807	0.894036	0.22609	3.95434	7.67459e-05	0.00190898	FBgn0027587	Prp4k
141	404.468	0.636112	0.162199	3.9218	8.78906e-05	0.00214675	FBgn0036702	Afg3l2
142	37.1768	1.90969	0.487047	3.92095	8.81992e-05	0.00214875	FBgn0038466	CG8907
143	382.562	0.96714	0.247595	3.90614	9.37834e-05	0.00226731	FBgn0036316	nebu
144	786.972	0.631022	0.161638	3.90393	9.46432e-05	0.00227758	FBgn0010909	msn
145	114.919	2.13048	0.548583	3.8836	0.000102921	0.00244127	FBgn0024491	Bin1
146	626.47	0.693481	0.178607	3.88272	0.000103293	0.00244127	FBgn0038693	unc79
147	56.5056	1.60899	0.415043	3.87669	0.000105887	0.00249004	FBgn0020269	mspo
148	83.1646	1.84396	0.477155	3.86448	0.000111326	0.00260502	FBgn0085444	mute
149	111.191	2.31219	0.59852	3.86318	0.000111922	0.00261252	FBgn0038771	CG4390
150	374.628	0.645819	0.167319	3.85981	0.000113477	0.00263585	FBgn0283499	InR
151	128.572	1.20358	0.312358	3.85319	0.000116588	0.00268955	FBgn0032986	CG3262
152	14.5148	5.29207	1.37346	3.85308	0.000116641	0.00268955	FBgn0266819	asRNA:CR45281
153	292.101	0.77801	0.202011	3.85133	0.000117479	0.00270231	FBgn0039064	CG4467
154	99.7403	1.28682	0.335223	3.83871	0.000123685	0.00280214	FBgn0040294	POSH
155	147.269	1.36589	0.355872	3.83815	0.000123965	0.00280214	FBgn0259745	wech
156	39.0397	4.92963	1.28517	3.83576	0.000125174	0.00281776	FBgn0052475	mthl8
157	625.453	0.696921	0.182671	3.81518	0.000136084	0.00300622	FBgn0030593	CG9512
158	112.858	1.31605	0.345058	3.814	0.000136733	0.00301354	FBgn0032935	Atg18b
159	87.1936	1.68176	0.441888	3.80586	0.000141315	0.00308581	FBgn0267914	asRNA:CR46195
160	44.4883	4.12379	1.08451	3.80246	0.000143268	0.00312127	FBgn0038805	TFAM
161	472.619	0.783723	0.206295	3.79904	0.000145259	0.00315015	FBgn0261554	CG42672
162	40.3904	3.9334	1.03736	3.79174	0.000149596	0.00322943	FBgn0034114	CG4282
163	92.2455	1.85078	0.48833	3.79003	0.00015063	0.003235	FBgn0052702	Cubn
164	76.1372	2.69897	0.713231	3.78414	0.00015424	0.00329218	FBgn0000533	ea
165	78.5399	2.24984	0.594671	3.78333	0.000154741	0.00329547	FBgn0037935	CG6834
166	103.033	2.07317	0.549451	3.77317	0.000161187	0.00338707	FBgn0262866	S6kII
167	26.7833	5.45327	1.44864	3.76439	0.000166953	0.00349274	FBgn0032204	CG4953
168	242.116	0.89395	0.237929	3.75721	0.000171819	0.00357875	FBgn0264308	hbt
169	49.6105	1.65348	0.442649	3.73542	0.0001874	0.00385248	FBgn0039877	Mccc1
170	346.593	0.786831	0.210837	3.73195	0.000190006	0.00388917	FBgn0010355	Taf1
171	37.5509	3.00259	0.804819	3.73076	0.000190901	0.00389068	FBgn0264794	lncRNA:CR44024
172	941.625	0.710227	0.190614	3.72598	0.000194554	0.00394815	FBgn0030266	CG11122
173	82.5596	1.8436	0.494882	3.72532	0.000195065	0.00395007	FBgn0032499	Uvrag
174	81.0488	1.8255	0.490129	3.72454	0.000195673	0.00395393	FBgn0033117	CG3358
175	27.2408	2.11496	0.568203	3.7222	0.000197496	0.00397381	FBgn0051633	CG31633
176	22.3818	4.6708	1.25539	3.72061	0.000198742	0.00398198	FBgn0032746	CG10470
177	340.784	0.753935	0.20278	3.718	0.000200807	0.003998	FBgn0030243	CG2186
178	17.0213	5.41022	1.45674	3.71391	0.000204083	0.00404622	FBgn0030794	CG13005
179	86.0223	1.69164	0.455796	3.71139	0.000206127	0.00407823	FBgn0039914	mav
180	48.9621	4.53999	1.2274	3.69886	0.000216567	0.00422064	FBgn0086605	CG9853
181	428.496	0.913809	0.247261	3.69573	0.000219254	0.00424056	FBgn0040236	c11.1
182	157.973	1.41441	0.38313	3.69172	0.000222742	0.00429718	FBgn0038924	CG6028
183	66.6654	2.26877	0.614621	3.69132	0.000223089	0.00429718	FBgn0265002	CG44153
184	205.281	1.02472	0.278226	3.68305	0.000230463	0.00439452	FBgn0032957	CG2225
185	244.334	1.07163	0.290894	3.68391	0.000229681	0.00439452	FBgn0037339	Pi4KIIalpha
186	25.2084	4.74474	1.29314	3.66917	0.000243343	0.00459394	FBgn0036005	pall
187	1354.48	0.70194	0.191649	3.66264	0.000249632	0.00470331	FBgn0011722	Tig
188	110.629	1.2959	0.354228	3.65837	0.000253821	0.00476328	FBgn0284421	Psn
189	84.8012	1.27649	0.351129	3.63539	0.000277563	0.00514769	FBgn0040397	CG3655
190	38.3889	2.96301	0.815996	3.63116	0.000282154	0.00521137	FBgn0051538	CG31538
191	34.952	2.65818	0.732568	3.62858	0.000284988	0.00524434	FBgn0040075	rept
192	211.069	0.787939	0.217299	3.62606	0.000287774	0.00527512	FBgn0022349	CG1910
193	110.273	2.26152	0.625564	3.61517	0.00030015	0.00547425	FBgn0260743	GC1
194	224.76	0.849881	0.235926	3.60233	0.000315382	0.0056931	FBgn0263219	Dscam4
195	216.27	0.899564	0.249957	3.59887	0.000319597	0.00574921	FBgn0037897	CG5270
196	395.068	0.731625	0.203517	3.59491	0.000324502	0.00581343	FBgn0028538	Sec71
197	216.01	0.883286	0.246657	3.58103	0.000342243	0.00607386	FBgn0043458	CG12084
198	903.967	0.710073	0.198582	3.57573	0.000349257	0.00614118	FBgn0028582	lqf
199	150.759	1.35628	0.379431	3.5745	0.000350903	0.00614697	FBgn0005659	Ets98B
200	393.093	0.696767	0.194915	3.57472	0.000350602	0.00614697	FBgn0037074	Tbc1d8-9
201	161.138	1.53521	0.430552	3.56568	0.000362912	0.00633393	FBgn0029105	alpha-Catr
202	395.829	0.977717	0.27439	3.56325	0.000366298	0.00638125	FBgn0053519	Unc-89
203	715.443	0.734983	0.206579	3.55788	0.000373859	0.00650104	FBgn0036619	Cpr72Ec
204	282.193	1.1348	0.319707	3.54951	0.000385949	0.00668673	FBgn0038467	AdSL
205	84.3519	1.87454	0.528228	3.54873	0.0003871	0.00669443	FBgn0264075	tgo
206	120.455	1.2732	0.358836	3.54813	0.000387972	0.00669682	FBgn0286198	LKRSDH
207	181.203	0.907636	0.256427	3.53954	0.000400819	0.00686901	FBgn0003969	vap
208	155.251	0.998171	0.282475	3.53366	0.000409847	0.00701104	FBgn0052113	Vps13D
209	464.541	0.901979	0.255541	3.52968	0.000416064	0.00707906	FBgn0085430	Dora
210	1093.18	0.650531	0.184597	3.52406	0.000424993	0.00719486	FBgn0052311	zormin
211	145.79	1.28084	0.363715	3.52156	0.000429014	0.00724735	FBgn0035383	CPT2
212	28.3924	4.60575	1.30912	3.51819	0.000434499	0.00731394	FBgn0262599	SmydA-3
213	27.629	4.69793	1.33756	3.5123	0.000444241	0.007426	FBgn0036987	CG5274
214	7.14294	5.07636	1.44532	3.51227	0.000444291	0.007426	FBgn0037802	Sirt6
215	16.5568	4.66471	1.32986	3.50768	0.000452028	0.00748928	FBgn0016047	nompA
216	386.785	0.822181	0.234515	3.50587	0.000455112	0.0075141	FBgn0030089	AP-1gamma
217	506.261	0.663645	0.189361	3.50465	0.000457201	0.00752238	FBgn0036043	Ae2
218	26.4224	4.45325	1.27541	3.49163	0.000480088	0.00779567	FBgn0033233	Kdm4A
219	25.2571	4.73144	1.35511	3.49156	0.000480209	0.00779567	FBgn0063498	GstE2
220	69.9689	2.43512	0.698193	3.48774	0.000487121	0.00785586	FBgn0039163	CG5515
221	363.7	0.645639	0.185276	3.48475	0.000492595	0.00789121	FBgn0003048	pcx
222	43.0113	2.60439	0.747229	3.4854	0.00049141	0.00789121	FBgn0035483	Mul1
223	231.675	1.07106	0.307374	3.48456	0.00049294	0.00789121	FBgn0043903	dome
224	21.6761	4.67505	1.34194	3.48379	0.000494373	0.00789951	FBgn0033871	CG13339
225	505.665	0.609691	0.175282	3.47834	0.000504521	0.00800895	FBgn0263929	jvl
226	28.4411	4.72366	1.35927	3.47515	0.000510573	0.00807797	FBgn0051051	CG31051
227	16.1646	5.03991	1.45415	3.46589	0.000528486	0.00830591	FBgn0035385	FMRFaR
228	31.5818	4.37354	1.26291	3.46305	0.000534089	0.00836621	FBgn0037134	CG7407
229	33.3206	4.18165	1.20804	3.46152	0.000537139	0.0084001	FBgn0026319	Traf4
230	92.2027	1.32075	0.382301	3.45474	0.00055083	0.00854228	FBgn0036501	CG7272
231	52.8843	2.16776	0.628138	3.45109	0.000558325	0.00861767	FBgn0036494	Toll-6
232	48.1312	2.70304	0.78352	3.44987	0.000560858	0.00862866	FBgn0039735	Nph
233	46.7065	2.63699	0.764849	3.44772	0.000565334	0.00868342	FBgn0035900	ZC3H3
234	44.1205	2.91462	0.845971	3.44529	0.000570446	0.00873363	FBgn0033697	Cyp6t3
235	86.8614	1.57408	0.45727	3.44234	0.000576698	0.00881471	FBgn0053494	CG33494
236	12.0837	5.20894	1.51676	3.43425	0.000594202	0.00903893	FBgn0050357	CG30357
237	10.5271	5.00473	1.45769	3.43332	0.000596229	0.00905522	FBgn0036486	Msh6
238	266.507	0.805703	0.234728	3.43249	0.000598068	0.00906862	FBgn0034504	CG8929
239	13.7253	4.72392	1.37683	3.43101	0.000601335	0.0091036	FBgn0263855	BubR1
240	31.8699	4.65081	1.35673	3.42794	0.000608171	0.00917776	FBgn0033540	Elp2
241	242.491	0.9253	0.269906	3.42823	0.000607536	0.00917776	FBgn0034989	CG3356
242	178.676	1.43526	0.418881	3.42641	0.000611616	0.00920628	FBgn0003676	CCT1
243	69.485	2.11808	0.618273	3.42581	0.000612975	0.00920628	FBgn0037312	CG11999
244	194.777	1.15981	0.339169	3.41956	0.000627231	0.00937581	FBgn0001296	kar
245	41.4489	2.85015	0.833709	3.41864	0.000629353	0.00939272	FBgn0030799	CG4872
246	168.254	0.889972	0.260676	3.41409	0.000639963	0.00952108	FBgn0032600	BuGZ
247	293.018	1.48065	0.433869	3.41267	0.000643301	0.00954078	FBgn0085447	sif
248	52.161	2.26717	0.664633	3.41116	0.000646873	0.00956384	FBgn0036695	Papst2
249	44.8407	2.04804	0.601969	3.40224	0.00066836	0.00985844	FBgn0039329	CG10669
250	441.231	0.642384	0.189104	3.39699	0.000681321	0.0100107	FBgn0259111	Ndae1
251	103.55	1.60319	0.472681	3.3917	0.000694614	0.0101275	FBgn0034494	CG10444
252	112.13	4.12458	1.21599	3.39195	0.00069398	0.0101275	FBgn0052278	CG32278
253	47.4883	2.2448	0.662706	3.38733	0.000705776	0.0102744	FBgn0037950	HisCl1
254	292.638	0.720935	0.212955	3.38539	0.00071078	0.010308	FBgn0032363	Dlg5
255	338.204	0.8688	0.257098	3.37925	0.000726827	0.0105002	FBgn0026575	hang
256	339.425	0.905485	0.26809	3.37753	0.000731389	0.01055	FBgn0025725	alphaCOP
257	491.255	0.722879	0.21408	3.37668	0.000733674	0.0105509	FBgn0032817	CG10631
258	545.647	0.78283	0.231815	3.37696	0.00073291	0.0105509	FBgn0261793	Trf2
259	155.908	1.13101	0.335472	3.3714	0.000747871	0.010666	FBgn0030347	CG15739
260	107.183	1.45732	0.432482	3.36967	0.000752569	0.0107089	FBgn0033079	Fmo-2
261	371.182	0.788176	0.234544	3.36047	0.000778104	0.010984	FBgn0025571	SF1
262	142.023	1.11081	0.330618	3.35979	0.000780015	0.010984	FBgn0039924	PIP4K
263	13.2617	4.02651	1.19914	3.35783	0.000785571	0.0110284	FBgn0036749	CG7460
264	324.869	0.758056	0.225783	3.35745	0.000786647	0.0110284	FBgn0263601	mib1
265	171.193	1.1978	0.357092	3.35431	0.00079564	0.011105	FBgn0035266	Gk2
266	60.4871	2.12627	0.634443	3.35139	0.000804072	0.0111897	FBgn0260006	drd
267	61.9576	1.38761	0.414091	3.35098	0.000805269	0.0111899	FBgn0026411	Lim1
268	16.2331	4.47787	1.33697	3.34927	0.000810239	0.0112425	FBgn0037960	mthl5
269	32.3878	4.29889	1.28428	3.34733	0.000815946	0.0112722	FBgn0005613	Sox15
270	57.2983	2.74418	0.820781	3.34337	0.00082767	0.0114009	FBgn0014269	prod
271	17.2754	4.74793	1.42204	3.33881	0.000841376	0.0115276	FBgn0263986	cd
272	17.6714	4.57545	1.37128	3.33664	0.000847975	0.0115963	FBgn0265856	lncRNA:CR44645
273	37.0012	4.23684	1.27079	3.33401	0.000856035	0.0116729	FBgn0032023	CG14274
274	81.3038	2.35059	0.705771	3.33052	0.000866838	0.0117525	FBgn0260944	Rbp1
275	10.8813	4.75263	1.42884	3.32621	0.000880364	0.0119189	FBgn0015036	Cyp4ae1
276	214.564	0.91142	0.274366	3.32192	0.000894011	0.0120349	FBgn0029840	raptor
277	24.0834	4.47308	1.3474	3.31979	0.000900858	0.0121098	FBgn0036581	MED10
278	32.6563	3.08251	0.928779	3.31889	0.000903776	0.0121147	FBgn0051664	CG31664
279	296.447	0.644804	0.194411	3.3167	0.000910866	0.0121797	FBgn0027572	ACOX1
280	16.9056	4.31821	1.302	3.3166	0.000911193	0.0121797	FBgn0030559	CG13404
281	67.4588	2.12345	0.640775	3.31388	0.000920119	0.0122414	FBgn0010269	Dsor1
282	206.178	1.23392	0.372318	3.31415	0.000919225	0.0122414	FBgn0028968	gammaCOP
283	53.0559	4.3834	1.32442	3.30966	0.000934087	0.0123809	FBgn0038519	Prx3
284	15.1725	4.46514	1.35005	3.30738	0.000941727	0.0124647	FBgn0032171	CG5846
285	90.0181	2.06835	0.626033	3.3039	0.000953505	0.012603	FBgn0030985	Obp18a
286	133.405	1.00868	0.305385	3.30299	0.000956595	0.0126192	FBgn0026147	TTLL4A
287	300.822	0.695997	0.210732	3.30276	0.000957394	0.0126192	FBgn0259173	corn
288	19.5445	4.24361	1.28783	3.29517	0.000983617	0.0129123	FBgn0011291	Taf11
289	70.283	1.7274	0.524288	3.29475	0.000985078	0.0129123	FBgn0037801	CG3999
290	35.0176	2.42464	0.738589	3.28279	0.00102784	0.0134108	FBgn0038279	Sdr
291	51.9285	3.15121	0.962477	3.27406	0.00106014	0.0136982	FBgn0030096	Zpr1
292	76.8646	1.80049	0.549962	3.27385	0.00106093	0.0136982	FBgn0035146	CG13893
293	250.102	0.841401	0.25732	3.26986	0.00107602	0.0138741	FBgn0001324	kto
294	488.565	0.690188	0.211268	3.26689	0.00108737	0.0140014	FBgn0035484	CG11594
295	88.4277	1.86895	0.572684	3.26349	0.0011005	0.0141511	FBgn0042132	CG18809
296	33.5052	3.73323	1.14428	3.26252	0.00110427	0.0141612	FBgn0003978	vls
297	172.736	1.02981	0.315929	3.25962	0.0011156	0.0142487	FBgn0283724	Girdin
298	166.647	1.01093	0.310178	3.25918	0.00111735	0.0142518	FBgn0085419	Rgk2
299	1556.45	0.616039	0.189111	3.25754	0.00112381	0.0142653	FBgn0000052	Pfas
300	120.955	1.18316	0.363128	3.25823	0.0011211	0.0142653	FBgn0039219	CG13630
301	385.651	0.747987	0.229628	3.25739	0.00112443	0.0142653	FBgn0085437	CG34408
302	80.7736	2.13968	0.656731	3.25808	0.00112169	0.0142653	FBgn0267160	asRNA:CR45600
303	38.4079	3.00413	0.922828	3.25535	0.00113252	0.0143487	FBgn0267429	lovit
304	131.694	0.924255	0.283961	3.25487	0.00113443	0.0143539	FBgn0003977	vir
305	20.7216	5.01434	1.5427	3.25036	0.00115257	0.0145586	FBgn0030217	CG2124
306	99.1449	1.29055	0.397385	3.24761	0.00116379	0.0146276	FBgn0033486	dmpd
307	54.387	1.86369	0.573816	3.24789	0.00116266	0.0146276	FBgn0034312	CG10916
308	380.201	0.606986	0.186995	3.246	0.00117037	0.0146909	FBgn0027655	htt
309	150.109	0.92914	0.286678	3.24106	0.00119088	0.0148891	FBgn0032633	Lrch
310	704.814	0.681346	0.210494	3.2369	0.00120837	0.0150196	FBgn0032797	Hasp
311	58.4812	2.10716	0.650823	3.23768	0.00120507	0.0150196	FBgn0035039	Adck1
312	20.3038	4.65783	1.43969	3.23531	0.00121512	0.0150336	FBgn0039125	Ndc1
313	196.808	1.20539	0.372543	3.23558	0.00121397	0.0150336	FBgn0051712	CG31712
314	9.82896	4.39869	1.35975	3.23491	0.00121681	0.0150348	FBgn0029915	CG14434
315	183.776	0.823601	0.254627	3.23454	0.0012184	0.0150349	FBgn0283682	Ge-1
316	40.2662	4.01009	1.24305	3.226	0.00125532	0.0152717	FBgn0034399	CG15083
317	448.654	0.681096	0.211389	3.222	0.00127299	0.0153683	FBgn0023531	CG32809
318	605.105	0.639608	0.198513	3.222	0.00127297	0.0153683	FBgn0259994	OtopLa
319	146.956	1.02598	0.318624	3.22003	0.00128179	0.0154157	FBgn0035153	ebd1
320	146.323	1.23924	0.385825	3.21191	0.00131857	0.0157979	FBgn0003189	r
321	232.136	0.934445	0.29146	3.20608	0.00134556	0.0160682	FBgn0038197	foxo
322	8.82058	4.78626	1.49294	3.20594	0.00134622	0.0160682	FBgn0261805	CG42751
323	12.8796	5.37792	1.67818	3.20462	0.00135243	0.0161219	FBgn0016920	nompC
324	7.53265	4.84378	1.51203	3.20349	0.00135774	0.016165	FBgn0030437	hec
325	17.2265	4.75828	1.48888	3.19589	0.00139401	0.0165345	FBgn0036377	CG10710
326	45.5274	2.16172	0.677069	3.19277	0.00140916	0.0166602	FBgn0035504	Teh4
327	8.18422	4.37761	1.38012	3.1719	0.00151444	0.0175456	FBgn0013751	Awh
328	69.2012	1.66007	0.523317	3.17221	0.00151284	0.0175456	FBgn0261090	Sytbeta
329	34.1721	3.19625	1.00795	3.17104	0.00151894	0.0175763	FBgn0015359	CG2034
330	231.078	0.861186	0.271644	3.17027	0.00152298	0.0175801	FBgn0037989	ATP8B
331	296.23	0.66803	0.210825	3.16865	0.00153149	0.0176427	FBgn0039600	Prp39
332	59.7799	2.16842	0.684762	3.16667	0.00154193	0.0177125	FBgn0030883	CG7772
333	40.8383	4.62043	1.45903	3.16678	0.00154137	0.0177125	FBgn0261534	l(2)34Fc
334	263.505	0.793354	0.250655	3.16512	0.00155017	0.0177857	FBgn0032305	CG6700
335	60.3553	1.4863	0.470472	3.15916	0.00158222	0.0180877	FBgn0030877	Arp8
336	44.7954	2.26966	0.718749	3.1578	0.00158967	0.0181509	FBgn0033603	Cpr47Ef
337	10.0939	4.23211	1.34203	3.15352	0.00161313	0.0183746	FBgn0010501	Dcp-1
338	540.473	0.653222	0.207304	3.15104	0.00162692	0.0184872	FBgn0034117	CG7997
339	18.9087	4.14788	1.32303	3.13514	0.00171773	0.0192423	FBgn0031996	CG8460
340	48.5533	1.69395	0.541274	3.12955	0.00175072	0.0195195	FBgn0005658	Ets65A
341	335.961	0.608278	0.194547	3.12664	0.00176816	0.0195758	FBgn0013995	Calx
342	63.7605	1.98658	0.635233	3.12733	0.00176405	0.0195758	FBgn0031774	CG9147
343	110.78	1.20138	0.384309	3.12607	0.00177161	0.0195911	FBgn0026777	Rad23
344	290.512	0.626856	0.200675	3.12374	0.0017857	0.0197009	FBgn0032796	cyst
345	31.1682	2.15339	0.690669	3.11783	0.0018219	0.0200386	FBgn0037980	DCAF12
346	167.198	0.919851	0.294996	3.11818	0.00181973	0.0200386	FBgn0283477	SF2
347	105.647	1.22485	0.392924	3.11726	0.00182538	0.0200453	FBgn0026679	IntS4
348	21.8588	4.10575	1.31791	3.11534	0.00183731	0.020153	FBgn0036488	CG6878
349	56.3311	1.40436	0.452516	3.10346	0.00191272	0.0208542	FBgn0037635	CG9837
350	29.7569	3.96435	1.27807	3.10182	0.00192335	0.0209032	FBgn0040972	CG16978
351	116.847	1.57248	0.507122	3.10079	0.00193008	0.0209523	FBgn0027070	Ugt36E1
352	35.7828	3.95122	1.275	3.099	0.00194177	0.021031	FBgn0033378	tsu
353	547.013	0.800935	0.258633	3.0968	0.00195623	0.0211634	FBgn0087008	e(y)3
354	151.326	1.006	0.325587	3.08981	0.00200283	0.0215202	FBgn0015838	Vang
355	37.6571	1.73821	0.563201	3.0863	0.00202665	0.0217023	FBgn0261975	CG42806
356	31.1312	2.21492	0.719259	3.07945	0.00207382	0.0221573	FBgn0050495	CG30495
357	81.7123	1.67486	0.544033	3.07859	0.0020798	0.0221713	FBgn0003567	su(Hw)
358	7.10556	4.3612	1.4178	3.07603	0.00209774	0.0222624	FBgn0033354	FANCI
359	96.2404	1.56289	0.508172	3.07551	0.00210145	0.0222705	FBgn0034198	CG11400
360	28.1702	2.80112	0.914311	3.06364	0.0021866	0.0229966	FBgn0008651	lbl
361	120.806	1.06664	0.348231	3.06301	0.00219119	0.0229966	FBgn0035947	Srp68
362	11.2385	4.17271	1.36228	3.06302	0.00219114	0.0229966	FBgn0036396	CG17359
363	108.388	1.56386	0.510497	3.0634	0.0021884	0.0229966	FBgn0040079	pkaap
364	25.5316	4.14711	1.35438	3.062	0.00219864	0.0230238	FBgn0037613	Cks85A
365	20.1686	3.59684	1.181	3.0456	0.0023222	0.024131	FBgn0024909	Taf7
366	23.478	2.62439	0.863515	3.03919	0.00237215	0.0244358	FBgn0000588	esc
367	13.8241	4.41589	1.45436	3.0363	0.00239499	0.0245642	FBgn0029079	icln
368	56.8148	2.03159	0.66896	3.03694	0.00238991	0.0245642	FBgn0052547	CG32547
369	35.4437	2.01382	0.663692	3.03427	0.00241122	0.0246637	FBgn0016131	Cdk4
370	16.7125	4.00921	1.32197	3.03276	0.00242327	0.0247205	FBgn0019932	SamDC
371	113.549	1.32983	0.440536	3.01867	0.00253884	0.0256509	FBgn0038653	Octalpha2R
372	50.2376	2.03398	0.675265	3.01213	0.00259422	0.0260992	FBgn0013563	Pex1
373	95.9256	1.56927	0.521608	3.00852	0.00262521	0.026355	FBgn0263659	lncRNA:CR43650
374	21.572	3.97176	1.32047	3.00783	0.00263123	0.0263874	FBgn0039404	CG14543
375	17.1784	3.79332	1.26571	2.99698	0.00272666	0.0272006	FBgn0032247	CG5188
376	113.788	1.08286	0.361286	2.99724	0.00272438	0.0272006	FBgn0039156	CG6178
377	96.732	1.27449	0.425396	2.99601	0.00273536	0.0272579	FBgn0266227	lncRNA:CR44922
378	65.0938	2.69025	0.899684	2.99022	0.00278775	0.0275778	FBgn0036834	CG6836
379	6.9356	4.87776	1.6341	2.98499	0.00283589	0.0279664	FBgn0263441	asRNA:CR43464
380	35.6293	2.29049	0.768356	2.98103	0.0028728	0.0282423	FBgn0052343	Atac3
381	40.2632	1.68871	0.567168	2.97743	0.00290672	0.0284871	FBgn0061492	loj
382	82.6872	1.358	0.457192	2.97031	0.002975	0.0290661	FBgn0031092	Ech1
383	10.8171	4.83037	1.62745	2.96807	0.0029968	0.0292188	FBgn0038140	PK2-R1
384	291.093	0.875675	0.295202	2.96636	0.00301348	0.0293211	FBgn0265194	Trpm
385	19.9205	2.82637	0.9536	2.96389	0.00303776	0.0294967	FBgn0029672	CG2875
386	257.59	0.722763	0.243927	2.96303	0.00304623	0.0295185	FBgn0086778	nAChRalpha7
387	489.656	0.674028	0.227906	2.95748	0.00310168	0.029874	FBgn0025641	DAAM
388	39.8255	2.36282	0.799301	2.95611	0.00311545	0.029914	FBgn0031664	CG8892
389	159.54	0.834115	0.282485	2.95278	0.00314929	0.0301778	FBgn0027548	nito
390	38.4821	2.25961	0.765381	2.95227	0.00315447	0.0301969	FBgn0033616	CG7745
391	9.55728	4.91745	1.67002	2.94454	0.00323431	0.0307747	FBgn0031307	MFS3
392	212.152	0.877565	0.298184	2.94303	0.00325015	0.0308943	FBgn0033241	CG2915
393	34.3858	4.17676	1.41962	2.94217	0.00325922	0.0309495	FBgn0038590	CG12320
394	37.0462	1.7243	0.586258	2.94119	0.00326955	0.0309634	FBgn0011327	Uch-L5
395	73.3812	1.64453	0.559154	2.9411	0.00327048	0.0309634	FBgn0036769	Tsp74F
396	11.2097	4.09779	1.39543	2.93658	0.00331848	0.0312617	FBgn0050381	PIG-X
397	205.16	0.696085	0.237342	2.93283	0.00335883	0.031579	FBgn0026086	Adar
398	14.5977	3.83137	1.3072	2.93098	0.00337891	0.0317363	FBgn0261791	SNRPG
399	39.8332	2.71756	0.928145	2.92795	0.00341209	0.0320162	FBgn0036999	isoQC
400	126.769	1.12755	0.385222	2.927	0.00342245	0.0320816	FBgn0031602	CG15431
401	246.191	1.30603	0.447114	2.92101	0.00348898	0.0325123	FBgn0023023	CRMP
402	210.338	0.686588	0.23517	2.91954	0.00350553	0.0326025	FBgn0030321	CG1703
403	5.41734	5.08681	1.74583	2.91369	0.00357187	0.033027	FBgn0036474	Or71a
404	34.3208	1.71698	0.589454	2.91283	0.00358175	0.033084	FBgn0034859	CG3520
405	114.343	1.15504	0.396895	2.91019	0.00361205	0.0332486	FBgn0031275	GABA-B-R3
406	354.633	0.810956	0.27885	2.90821	0.00363502	0.0334132	FBgn0030246	CG1582
407	11.0344	3.77993	1.30196	2.90325	0.00369306	0.0338156	FBgn0051370	CG31370
408	36.5251	2.76078	0.952565	2.89826	0.00375243	0.0341611	FBgn0037896	ninaG
409	601.079	0.642901	0.221818	2.89833	0.00375161	0.0341611	FBgn0053144	CG33144
410	41.7185	2.26238	0.780965	2.8969	0.0037687	0.0342764	FBgn0034988	cN-IIIB
411	5.00234	5.06528	1.75423	2.88746	0.00388363	0.0351064	FBgn0004554	Edg91
412	52.8355	2.10396	0.729405	2.88449	0.00392044	0.0352572	FBgn0015034	Cyp4e1
413	17.0674	3.95356	1.37065	2.88444	0.00392106	0.0352572	FBgn0283652	Rpp30
414	10.9236	4.4318	1.53699	2.88343	0.00393372	0.0353029	FBgn0039500	CG5984
415	36.1119	3.74339	1.29992	2.87972	0.0039803	0.0356534	FBgn0029665	CG14270
416	54.2228	1.7132	0.595245	2.87814	0.00400034	0.0357653	FBgn0001612	Grip91
417	140.358	0.751409	0.261492	2.87354	0.00405898	0.0361685	FBgn0029958	Pdp
418	11.0391	3.93729	1.37015	2.87363	0.0040579	0.0361685	FBgn0036264	CG11529
419	47.1361	3.78007	1.31809	2.86785	0.00413275	0.0367412	FBgn0037911	CG10898
420	436.631	0.877285	0.306116	2.86586	0.00415878	0.0368688	FBgn0035498	Fit1
421	30.8926	3.15186	1.10031	2.86452	0.00417641	0.0369877	FBgn0024991	CG2694
422	72.1805	1.17789	0.412157	2.85787	0.00426493	0.0374942	FBgn0032924	Nbr
423	247.365	0.770047	0.269434	2.85802	0.00426295	0.0374942	FBgn0033159	Dscam1
424	47.3434	1.78484	0.624421	2.85839	0.00425797	0.0374942	FBgn0035439	CG14961
425	27.3068	3.046	1.0674	2.85366	0.00432181	0.037959	FBgn0042630	Sox21b
426	105.672	1.47114	0.515793	2.8522	0.00434178	0.0380671	FBgn0031473	CG3104
427	111.82	0.913776	0.320563	2.85054	0.00436456	0.0381929	FBgn0083963	Nlg3
428	216.275	0.627171	0.220145	2.8489	0.00438702	0.0382834	FBgn0039016	Dcr-1
429	238.672	0.88852	0.312085	2.84704	0.00441276	0.0384726	FBgn0014865	Mtk
430	64.346	1.94202	0.68282	2.84411	0.00445358	0.0387216	FBgn0025336	CG4882
431	185.351	0.743446	0.262541	2.83173	0.00462965	0.0397601	FBgn0261108	Atg13
432	38.4476	1.84929	0.65361	2.82935	0.00466426	0.0399306	FBgn0027780	Aasdh
433	223.152	0.844709	0.298756	2.82742	0.00469241	0.0401131	FBgn0035145	MED14
434	45.6855	1.66636	0.590152	2.82361	0.00474864	0.0404702	FBgn0034182	SmydA-7
435	58.6697	1.48184	0.525352	2.82065	0.00479263	0.0407352	FBgn0050026	CG30026
436	163.753	0.881251	0.312728	2.81795	0.00483317	0.0410062	FBgn0024232	gprs
437	188.789	1.18019	0.419007	2.81663	0.004853	0.0410642	FBgn0014024	Rnp4F
438	43.0759	2.47929	0.880551	2.81561	0.00486845	0.0411192	FBgn0000330	cm
439	68.0689	1.8058	0.641412	2.81534	0.00487252	0.0411192	FBgn0286051	Rexo5
440	219.396	0.703306	0.249979	2.81346	0.00490116	0.0411776	FBgn0037944	CG6923
441	23.4761	2.22984	0.793057	2.81171	0.00492793	0.0413292	FBgn0031657	Polr1C
442	12.7472	4.48261	1.59426	2.81172	0.00492775	0.0413292	FBgn0040092	lectin-46Cb
443	270.67	0.822152	0.292809	2.80781	0.00498791	0.0417215	FBgn0045862	btz
444	16.2135	3.79079	1.35037	2.80723	0.00499695	0.0417413	FBgn0003008	or
445	38.6658	2.00482	0.714197	2.80709	0.00499909	0.0417413	FBgn0033397	Cyp4p3
446	19.3871	3.70962	1.3219	2.80629	0.00501157	0.0418087	FBgn0034579	mRpL54
447	79.0793	1.62339	0.578803	2.80475	0.00503561	0.0419354	FBgn0037186	CG11241
448	215.034	1.13705	0.405521	2.80392	0.00504853	0.0419692	FBgn0047135	CG32276
449	227.506	0.97728	0.348834	2.80156	0.00508556	0.0421661	FBgn0034051	Mlf
450	16.4135	3.42124	1.22132	2.80126	0.00509037	0.0421691	FBgn0286034	asRNA:CR46354
451	118.379	0.835905	0.298583	2.79957	0.00511707	0.0423163	FBgn0037073	Tsr1
452	98.6107	1.05256	0.376198	2.79789	0.0051437	0.0424994	FBgn0031078	Nup205
453	85.3272	1.61542	0.578049	2.79462	0.00519613	0.0428206	FBgn0032752	CG10702
454	20.696	3.08582	1.10445	2.79398	0.00520632	0.0428673	FBgn0024975	CG2712
455	167.655	1.02024	0.365282	2.79302	0.00522183	0.0429205	FBgn0032455	Pih1D1
456	101.505	1.18021	0.422934	2.79052	0.00526236	0.043104	FBgn0004419	me31B
457	143.324	1.35971	0.487326	2.79014	0.00526849	0.043117	FBgn0039112	SdhD
458	122.906	1.11289	0.398908	2.78983	0.00527355	0.0431212	FBgn0035086	CG12851
459	23.9269	2.06437	0.740953	2.78609	0.00533476	0.043397	FBgn0034540	Lrt
460	665.147	0.607335	0.217968	2.78635	0.00533053	0.043397	FBgn0035348	CG16758
461	60.8627	1.63302	0.586389	2.78487	0.00535493	0.0434461	FBgn0035656	CG10479
462	16.1496	3.79144	1.36228	2.78317	0.00538313	0.0435661	FBgn0040650	CG15456
463	428.516	0.871708	0.31362	2.7795	0.00544422	0.0439479	FBgn0027087	HisRS
464	206.845	0.777566	0.279902	2.77799	0.00546956	0.0440442	FBgn0010482	hlk
465	42.8823	1.66157	0.598127	2.77796	0.00547008	0.0440442	FBgn0036886	CG9300
466	46.9623	3.39621	1.22319	2.77652	0.00549437	0.0441646	FBgn0030012	CG18262
467	22.7523	3.81702	1.37505	2.77592	0.00550459	0.0442093	FBgn0263600	PolD1
468	205.966	0.84177	0.303338	2.77502	0.00551982	0.044266	FBgn0002937	ninaB
469	33.4016	2.11235	0.761609	2.77353	0.00554519	0.0443849	FBgn0001112	Gld
470	53.4669	1.25081	0.450962	2.77364	0.00554324	0.0443849	FBgn0283461	Drs
471	36.5915	2.38622	0.860477	2.77314	0.00555188	0.044401	FBgn0037603	Sys1
472	76.4862	1.22494	0.442201	2.7701	0.00560398	0.0447422	FBgn0010105	comm
473	210.192	0.702344	0.253619	2.76929	0.00561783	0.0447833	FBgn0261698	SLO2
474	627.74	0.63873	0.230721	2.76841	0.00563306	0.0448233	FBgn0034693	flap
475	89.4771	1.04564	0.377695	2.76848	0.00563177	0.0448233	FBgn0039117	tst
476	30.385	3.60301	1.30348	2.76416	0.00570695	0.0453351	FBgn0285951	mRpS34
477	42.6994	1.57944	0.572063	2.76096	0.00576316	0.0457433	FBgn0038849	CG7079
478	317.77	0.625304	0.226708	2.75819	0.00581222	0.0460171	FBgn0028500	Rich
479	57.6883	2.02757	0.735393	2.75712	0.00583129	0.0461295	FBgn0004463	Polr3B
480	114.135	1.53542	0.556985	2.75666	0.00583958	0.0461565	FBgn0030258	CG1552
481	69.1293	1.07114	0.38902	2.75342	0.00589753	0.0465757	FBgn0034704	Fbxo42
482	10.0341	4.2592	1.54889	2.74985	0.0059623	0.0467926	FBgn0033521	CG12896
483	172.658	0.839995	0.305467	2.74987	0.0059619	0.0467926	FBgn0036734	CG7564
484	9.9555	3.75037	1.36373	2.75009	0.00595798	0.0467926	FBgn0036778	Cyp312a1
485	9.34199	3.72247	1.35377	2.7497	0.00596501	0.0467926	FBgn0052590	CG32590
486	202.798	0.695833	0.253732	2.74239	0.0060994	0.0475753	FBgn0000535	eag
487	6.88935	4.05405	1.47877	2.7415	0.00611588	0.0476254	FBgn0040718	CG15353
488	30.9483	2.43431	0.889797	2.7358	0.00622285	0.0483946	FBgn0031535	CG12795
489	9.83837	4.01187	1.46797	2.73294	0.00627713	0.0486074	FBgn0040343	CG3713
490	35.3308	3.26681	1.1967	2.72986	0.00633616	0.0487401	FBgn0030000	CG2260
491	229.895	0.612742	0.224446	2.73002	0.00633313	0.0487401	FBgn0033050	Pngl
492	22.1557	3.61306	1.32345	2.73004	0.00633265	0.0487401	FBgn0260856	Membrin
493	64.1684	1.63615	0.600575	2.7243	0.00644377	0.0494795	FBgn0016650	Lgr1
494	11.5234	4.7101	1.72906	2.72409	0.00644794	0.0494795	FBgn0033058	CCHa2-R
495	38.5227	1.60744	0.590166	2.72372	0.00645517	0.0494868	FBgn0027514	CG1024
496	200.281	0.822246	0.302176	2.72108	0.0065069	0.0497249	FBgn0010583	dock
497	307.698	0.850677	0.312594	2.72135	0.00650162	0.0497249	FBgn0032151	nAChRalpha6
498	92.6417	1.45945	0.536395	2.72085	0.00651141	0.0497249	FBgn0035471	Sc2
499	15.0323	3.58404	1.31835	2.71859	0.00655616	0.0499459	FBgn0028894	GMF

## Sheet: Dataset EV1B_dnmnat_vs_wt_7dpa_
	baseMean	log2FoldChange	lfcSE	stat	pvalue	padj	Gene_ID	Gene_Name
1	32572	-3.02966	0.0836532	-36.2169	3.30373e-287	3.13095e-283	FBgn0026197	lncRNA:noe
2	57497.3	-0.850617	0.0423059	-20.1064	6.49191e-90	3.07619e-86	FBgn0002940	ninaE
3	14616.7	-0.892467	0.0572774	-15.5815	9.72638e-55	1.53628e-51	FBgn0263470	snoRNA:Tudor-SN-a
4	29309.2	-1.3828	0.0982286	-14.0774	5.23105e-45	6.19683e-42	FBgn0065098	RNaseMRP:RNA
5	3559.46	-0.789479	0.0620602	-12.7212	4.50959e-37	4.7486e-34	FBgn0010263	Rbp9
6	6296.36	-1.12162	0.0957019	-11.72	1.00697e-31	7.95258e-29	FBgn0043853	scaRNA:MeU5-C46
7	2046.37	-1.07686	0.0953506	-11.2937	1.40993e-29	1.02784e-26	FBgn0264489	CG43897
8	1332.5	-1.34656	0.119827	-11.2375	2.66904e-29	1.80675e-26	FBgn0035917	Zasp66
9	2609.97	-1.67617	0.15339	-10.9275	8.51411e-28	5.37921e-25	FBgn0027339	jim
10	4595.88	-0.863237	0.0814567	-10.5975	3.06086e-26	1.70634e-23	FBgn0029990	CG2233
11	1777.97	-1.06477	0.102744	-10.3634	3.63985e-25	1.81552e-22	FBgn0086661	snoRNA:Psi28S-2566
12	83178.5	-1.36839	0.133294	-10.266	1.00313e-24	4.75332e-22	FBgn0046696	RNaseP:RNA
13	216.445	-4.51527	0.455532	-9.91207	3.68926e-23	1.58923e-20	FBgn0259896	NimC1
14	890.899	-1.13514	0.118328	-9.59316	8.54302e-22	3.23849e-19	FBgn0050296	RIC-3
15	537.887	-1.59885	0.172545	-9.2663	1.92715e-20	7.02444e-18	FBgn0002772	Mlc1
16	389.581	-11.0394	1.19887	-9.20817	3.31731e-20	1.16438e-17	FBgn0004191	snRNA:U2:34ABa
17	504.882	-1.46156	0.163683	-8.92918	4.29187e-19	1.27106e-16	FBgn0286203	stw
18	1263.9	-0.92	0.108022	-8.51681	1.64009e-17	4.71004e-15	FBgn0265991	Zasp52
19	1964.3	-1.0965	0.129148	-8.49026	2.0618e-17	5.74697e-15	FBgn0003250	Rh4
20	4494.06	-0.648532	0.0770576	-8.41621	3.88871e-17	1.0237e-14	FBgn0285991	hpRNA:CR18854
21	1773.82	-1.28337	0.154124	-8.32687	8.30069e-17	2.1261e-14	FBgn0043791	phu
22	1277.19	-0.946103	0.124502	-7.59909	2.98221e-14	6.14401e-12	FBgn0038294	Mf
23	36963.8	-1.18489	0.1571	-7.54225	4.61926e-14	8.93402e-12	FBgn0065064	snoRNA:Psi28S-291
24	1354.75	-1.00362	0.134313	-7.4722	7.88666e-14	1.43734e-11	FBgn0032138	CG4364
25	5639.59	-1.18688	0.160402	-7.39938	1.36822e-13	2.44652e-11	FBgn0263476	snoRNA:CG32479-b
26	8786.12	-0.9901	0.134586	-7.35661	1.88635e-13	3.25036e-11	FBgn0065100	sncRNA:254
27	9064.77	-0.628319	0.0862856	-7.28186	3.29245e-13	5.47413e-11	FBgn0013763	Idgf6
28	1577.54	-1.18641	0.168161	-7.0552	1.72357e-12	2.76852e-10	FBgn0263461	snoRNA:CG32479-a
29	5252.22	-0.748041	0.110568	-6.76543	1.32916e-11	2.06499e-09	FBgn0004403	RpS14a
30	530.361	-1.14822	0.17694	-6.4893	8.62376e-11	1.27699e-08	FBgn0083046	snoRNA:Psi18S-1389a
31	519.224	-0.994362	0.157721	-6.30458	2.88981e-10	4.08757e-08	FBgn0082983	snoRNA:Psi28S-2626
32	2309.88	-0.766242	0.121887	-6.28652	3.24661e-10	4.45915e-08	FBgn0086602	snoRNA:Psi28S-3436b
33	241.294	-1.97969	0.317358	-6.23804	4.43085e-10	5.91425e-08	FBgn0029818	GAA1
34	2994.47	-0.994028	0.15955	-6.23019	4.65875e-10	6.13208e-08	FBgn0082922	snoRNA:Or-aca4
35	765.273	-1.11402	0.179001	-6.22354	4.86048e-10	6.30997e-08	FBgn0045761	CHKov1
36	1373.53	-0.630815	0.101716	-6.20171	5.58539e-10	7.0577e-08	FBgn0260795	NaPi-III
37	261.174	-1.89634	0.306241	-6.19231	5.92879e-10	7.39305e-08	FBgn0032699	CG10383
38	1288.79	-0.666989	0.108111	-6.16951	6.85032e-10	8.43123e-08	FBgn0284257	Ttd14
39	279.116	-1.93702	0.314672	-6.15568	7.47571e-10	9.08298e-08	FBgn0037835	CG14687
40	528.03	-1.00933	0.16645	-6.06385	1.32905e-09	1.55498e-07	FBgn0000003	7SLRNA:CR32864
41	249.31	-1.44073	0.23872	-6.03525	1.58721e-09	1.81228e-07	FBgn0027547	CG1927
42	229.183	-1.2915	0.21629	-5.97113	2.35611e-09	2.62692e-07	FBgn0034958	CG3907
43	1309.31	-1.19177	0.200021	-5.95822	2.55002e-09	2.74795e-07	FBgn0026169	snoRNA:Psi18S-1820
44	10909.4	-0.839508	0.140902	-5.95811	2.55165e-09	2.74795e-07	FBgn0085819	28SrRNA-Psi:CR41609
45	56.3442	-3.77023	0.63546	-5.93307	2.97327e-09	3.16603e-07	FBgn0000427	dec
46	221.718	-1.45974	0.249028	-5.86178	4.57937e-09	4.71725e-07	FBgn0031801	CG9498
47	322.352	-1.04144	0.178289	-5.84129	5.17987e-09	5.27845e-07	FBgn0261986	RASSF8
48	2604.6	-0.601006	0.103004	-5.8348	5.38542e-09	5.42954e-07	FBgn0000557	eEF1alpha2
49	102.686	-2.21113	0.387086	-5.71225	1.11492e-08	1.07817e-06	FBgn0262887	lncRNA:CR43242
50	1132.82	-1.03868	0.181987	-5.70745	1.14683e-08	1.08685e-06	FBgn0083057	snoRNA:Psi18S-110
51	1044.06	-0.669534	0.118446	-5.65267	1.57973e-08	1.46776e-06	FBgn0037899	RpL24-like
52	1196.9	-0.825122	0.146341	-5.63833	1.71702e-08	1.57983e-06	FBgn0000044	Act57B
53	350.894	-0.943972	0.167982	-5.61947	1.91547e-08	1.72885e-06	FBgn0278608	Dsp1
54	419.723	-1.3871	0.247719	-5.5995	2.14969e-08	1.88635e-06	FBgn0034331	BomBc2
55	684.283	-0.826078	0.148394	-5.56678	2.5949e-08	2.19571e-06	FBgn0040321	GNBP3
56	2163.08	-0.721181	0.130857	-5.5112	3.56398e-08	2.93703e-06	FBgn0025454	Cyp6g1
57	512.743	-1.27248	0.23085	-5.51213	3.54508e-08	2.93703e-06	FBgn0083013	snoRNA:Psi28S-1060
58	726.49	-0.953965	0.174048	-5.48105	4.22797e-08	3.39564e-06	FBgn0030679	CG8206
59	112.866	-1.45457	0.267045	-5.44691	5.12537e-08	3.88585e-06	FBgn0082966	snoRNA:Psi28S-3327b
60	712.245	-1.65593	0.306067	-5.41035	6.29025e-08	4.55059e-06	FBgn0040074	retinin
61	895.04	-0.895081	0.166594	-5.37283	7.75111e-08	5.48189e-06	FBgn0082963	snoRNA:Psi28S-3378
62	510.424	-0.847471	0.15791	-5.36679	8.01512e-08	5.60428e-06	FBgn0026439	Eaat1
63	776.153	-0.968834	0.180545	-5.36617	8.04243e-08	5.60428e-06	FBgn0083041	snoRNA:Psi18S-1854b
64	3255.24	-0.600592	0.112051	-5.35998	8.3232e-08	5.75759e-06	FBgn0021872	Xbp1
65	2151.23	-0.626543	0.116963	-5.35678	8.47158e-08	5.81777e-06	FBgn0033320	CG8586
66	596.874	-0.817721	0.153137	-5.33979	9.30531e-08	6.34435e-06	FBgn0001122	Galphao
67	564.656	-1.16333	0.219695	-5.29517	1.18904e-07	7.8801e-06	FBgn0083008	snoRNA:Psi28S-1135e
68	149.671	-1.61864	0.306174	-5.28667	1.2456e-07	8.19761e-06	FBgn0026602	Adk3
69	727.297	-0.926733	0.176879	-5.23937	1.6113e-07	1.02485e-05	FBgn0083015	snoRNA:Psi18S-920
70	3466.35	-0.626156	0.119571	-5.23669	1.63483e-07	1.03289e-05	FBgn0005585	Calr
71	73.5951	-7.06894	1.35201	-5.22848	1.70906e-07	1.07263e-05	FBgn0015714	Cyp6a17
72	1137.68	-1.172	0.225228	-5.20362	1.9544e-07	1.21489e-05	FBgn0086672	snoRNA:Or-aca5
73	662.15	-0.757838	0.145655	-5.20296	1.96137e-07	1.21489e-05	FBgn0261714	Cpn
74	142.782	-1.67975	0.325981	-5.15292	2.56467e-07	1.53832e-05	FBgn0031908	CG5177
75	601.37	-1.02398	0.198937	-5.14728	2.64291e-07	1.57528e-05	FBgn0083001	snoRNA:Psi28S-1192a
76	1713.8	-0.95258	0.185819	-5.12637	2.95379e-07	1.71736e-05	FBgn0083040	snoRNA:Psi18S-1854c
77	223.182	-1.46785	0.287654	-5.10283	3.34618e-07	1.91034e-05	FBgn0027785	NP15.6
78	515.646	-1.45578	0.285408	-5.10069	3.38414e-07	1.92045e-05	FBgn0003248	Rh2
79	848.824	-0.940769	0.184697	-5.09357	3.51389e-07	1.97295e-05	FBgn0019644	ATPsynB
80	1167.67	-0.669785	0.131989	-5.07453	3.88447e-07	2.1396e-05	FBgn0004169	up
81	280.211	-1.34267	0.265438	-5.05833	4.22952e-07	2.29046e-05	FBgn0086666	snoRNA:Psi28S-2179
82	145.452	-1.71453	0.34039	-5.03697	4.72965e-07	2.53237e-05	FBgn0033980	Cyp6a20
83	2713.62	-0.665293	0.132782	-5.01044	5.43068e-07	2.89138e-05	FBgn0259682	Jabba
84	213.879	-1.22232	0.246454	-4.95963	7.06268e-07	3.67764e-05	FBgn0028487	f-cup
85	368.099	-1.26299	0.255284	-4.94739	7.52141e-07	3.89511e-05	FBgn0263477	scaRNA:PsiU1-6
86	1710.46	-0.65948	0.133641	-4.93473	8.02624e-07	4.1126e-05	FBgn0034802	CNBP
87	128.065	-1.35773	0.276626	-4.90817	9.19305e-07	4.65896e-05	FBgn0033669	PI31
88	10674.8	-2.02077	0.412112	-4.90343	9.41756e-07	4.74735e-05	FBgn0065099	snRNA:7SK
89	148.968	-1.72916	0.354303	-4.88044	1.05847e-06	5.22455e-05	FBgn0025678	CaBP1
90	118.301	-1.80958	0.370919	-4.87863	1.06823e-06	5.24541e-05	FBgn0001291	Jra
91	357.563	-0.836918	0.171789	-4.87179	1.1059e-06	5.40239e-05	FBgn0014388	sty
92	50.52	-2.7532	0.565709	-4.86681	1.13416e-06	5.51201e-05	FBgn0028507	CG3793
93	222.378	-1.21692	0.251787	-4.83313	1.34406e-06	6.27471e-05	FBgn0038100	Paip2
94	91.3166	-2.22648	0.460606	-4.83379	1.33955e-06	6.27471e-05	FBgn0050033	CG30033
95	52.6846	-2.62443	0.54434	-4.82131	1.42618e-06	6.59314e-05	FBgn0015338	CG5861
96	370.618	-1.03236	0.214553	-4.81167	1.49671e-06	6.88559e-05	FBgn0086601	snoRNA:Psi28S-3327c
97	166.739	-2.62374	0.554446	-4.73217	2.22129e-06	9.88318e-05	FBgn0034335	GstE1
98	848.031	-0.875792	0.185387	-4.72413	2.31101e-06	0.000101867	FBgn0083058	snoRNA:Psi18S-1086
99	334.129	-0.927813	0.196615	-4.71893	2.37092e-06	0.000104024	FBgn0036876	CG9451
100	153.011	-1.19331	0.253563	-4.70617	2.52416e-06	0.00010923	FBgn0015522	olf186-M
101	1291.77	-1.00203	0.213556	-4.69213	2.70381e-06	0.000116473	FBgn0086659	snoRNA:Psi18S-176
102	122.182	-1.44906	0.309644	-4.67978	2.87187e-06	0.000122048	FBgn0046222	Wdr33
103	131.456	-2.29972	0.491707	-4.677	2.91099e-06	0.000122729	FBgn0035283	CG12024
104	66.3069	-2.36641	0.50605	-4.67624	2.92184e-06	0.000122729	FBgn0040336	Seipin
105	659.828	-0.79644	0.170897	-4.66035	3.1568e-06	0.000131793	FBgn0086558	Ubi-p5E
106	313.894	-1.3075	0.281458	-4.64546	3.39327e-06	0.000141044	FBgn0041721	snRNA:U12
107	453.951	-1.63115	0.351558	-4.63979	3.48765e-06	0.000144212	FBgn0030828	CG5162
108	257.263	-0.803975	0.17365	-4.62986	3.65916e-06	0.000150121	FBgn0031090	Rab35
109	56.9363	-2.66338	0.57688	-4.61686	3.89588e-06	0.00015846	FBgn0265590	lncRNA:CR44417
110	257.677	-1.20479	0.262291	-4.59331	4.36265e-06	0.000175935	FBgn0000412	D1
111	1558.45	-0.645883	0.140697	-4.5906	4.41979e-06	0.000177485	FBgn0022959	yps
112	400.855	-1.03768	0.226451	-4.58236	4.59761e-06	0.000183765	FBgn0083005	snoRNA:Psi28S-1175a
113	55.7712	-2.96463	0.648313	-4.57284	4.81151e-06	0.000189994	FBgn0032706	Irk3
114	561.656	-1.35872	0.29819	-4.55655	5.20002e-06	0.000201383	FBgn0033366	Ance-4
115	57.2505	-2.68428	0.589135	-4.5563	5.20616e-06	0.000201383	FBgn0043455	CG5986
116	293.024	-1.02962	0.227162	-4.53253	5.82817e-06	0.000222716	FBgn0016123	Alp4
117	479.779	-0.831393	0.183589	-4.52855	5.93886e-06	0.000225437	FBgn0032666	CG5758
118	255.638	-1.7371	0.383612	-4.52827	5.94694e-06	0.000225437	FBgn0250838	roh
119	108.558	-2.61371	0.578955	-4.51454	6.3455e-06	0.000239587	FBgn0031925	Cyp4d21
120	198.876	-1.007	0.223426	-4.5071	6.57198e-06	0.000247153	FBgn0026084	cib
121	602.827	-0.791497	0.176997	-4.4718	7.75636e-06	0.000287137	FBgn0031461	daw
122	348.665	-1.00157	0.224018	-4.47094	7.7875e-06	0.000287168	FBgn0038065	Snx3
123	241.672	-1.28254	0.287442	-4.46193	8.12266e-06	0.000297214	FBgn0002789	Mp20
124	198.225	-1.85542	0.415807	-4.4622	8.11209e-06	0.000297214	FBgn0040793	CG7630
125	288.6	-1.34949	0.303172	-4.45125	8.53701e-06	0.000311174	FBgn0243514	eater
126	263.691	-1.07743	0.242375	-4.44532	8.77619e-06	0.000318667	FBgn0263462	snoRNA:Dek-a
127	71.1401	-2.02812	0.456976	-4.43814	9.07379e-06	0.000328215	FBgn0001206	Hmr
128	225.981	-1.03065	0.232335	-4.43604	9.16297e-06	0.00033018	FBgn0030724	Nipsnap
129	307.398	-0.998068	0.226113	-4.41402	1.0147e-05	0.000364256	FBgn0085414	dpr12
130	166.425	-1.11352	0.252503	-4.40994	1.03398e-05	0.000368385	FBgn0031379	CG7289
131	662.556	-0.632019	0.143479	-4.40495	1.0581e-05	0.000374588	FBgn0082973	snoRNA:Psi28S-3308
132	481.991	-0.646046	0.147511	-4.37963	1.18878e-05	0.000415723	FBgn0030731	Mfe2
133	139.817	-1.25815	0.290576	-4.32983	1.49221e-05	0.000499707	FBgn0063923	Kaz1-ORFB
134	125.251	-1.60631	0.371279	-4.32641	1.51563e-05	0.00050576	FBgn0029715	CG11444
135	550.891	-0.710054	0.164175	-4.32499	1.52541e-05	0.000507237	FBgn0026620	tacc
136	213.442	-0.838849	0.194112	-4.32146	1.55002e-05	0.000513619	FBgn0062928	hpRNA:CR33940
137	2078.56	-0.949004	0.220095	-4.3118	1.61931e-05	0.000534712	FBgn0086670	snoRNA:Psi28S-2622
138	54.0151	-2.44462	0.567434	-4.3082	1.6459e-05	0.00053973	FBgn0029697	CG15570
139	365.933	-0.785328	0.183318	-4.28397	1.83587e-05	0.00059584	FBgn0028360	Cdc7
140	244.102	-1.29418	0.302098	-4.28397	1.83587e-05	0.00059584	FBgn0030733	UQCR-14
141	103.948	-1.77377	0.414363	-4.2807	1.86303e-05	0.00060259	FBgn0038799	MFS9
142	102.379	-2.05433	0.480714	-4.27349	1.9244e-05	0.000620324	FBgn0038774	CG5023
143	905.331	-1.00004	0.235198	-4.25189	2.11972e-05	0.000678668	FBgn0083007	snoRNA:Psi28S-1135f
144	595.661	-1.21823	0.286659	-4.24975	2.14009e-05	0.000682884	FBgn0064237	Idgf5
145	220.55	-1.13051	0.266263	-4.24582	2.17791e-05	0.000690303	FBgn0034308	Naus
146	325.342	-0.888826	0.209808	-4.23637	2.27161e-05	0.000717602	FBgn0263468	snoRNA:SC35-a
147	281.301	-1.2654	0.299306	-4.22779	2.36e-05	0.000743047	FBgn0083987	snRNA:U11
148	512.761	-0.695524	0.164691	-4.2232	2.40853e-05	0.000750845	FBgn0266000	CG44774
149	320.072	-0.951668	0.226227	-4.20669	2.59134e-05	0.00079476	FBgn0052698	CARPB
150	101.217	-1.27247	0.302856	-4.20159	2.6505e-05	0.000807128	FBgn0011604	Iswi
151	408.848	-0.874515	0.208132	-4.20173	2.64878e-05	0.000807128	FBgn0051781	lncRNA:CR31781
152	97.89	-1.67781	0.399619	-4.19852	2.68665e-05	0.000810871	FBgn0288232	Cyp6a21
153	100.617	-1.46921	0.350394	-4.19303	2.75253e-05	0.000828117	FBgn0262716	Arp3
154	91.9143	-2.24352	0.537293	-4.1756	2.972e-05	0.000891274	FBgn0028374	Hug
155	345.628	-1.04485	0.250269	-4.17489	2.98126e-05	0.000891274	FBgn0036262	CG6910
156	580.161	-0.650538	0.157175	-4.13894	3.48908e-05	0.00101742	FBgn0004103	Pp1-87B
157	417.131	-0.955133	0.231326	-4.12895	3.64423e-05	0.00105666	FBgn0035346	CG1146
158	1589.47	-0.622892	0.150995	-4.12525	3.70326e-05	0.00106999	FBgn0066084	RpL41
159	234.774	-1.03595	0.252641	-4.10049	4.12285e-05	0.00117334	FBgn0086660	snoRNA:Psi28S-1837a
160	411.098	-0.848435	0.207267	-4.09344	4.25018e-05	0.00119878	FBgn0029996	UbcE2H
161	3774.63	-0.665957	0.162675	-4.0938	4.2436e-05	0.00119878	FBgn0261599	RpS29
162	359.066	-0.851417	0.208159	-4.09023	4.3095e-05	0.00120832	FBgn0082954	snoRNA:Psi28S-3571
163	622.411	-0.740315	0.181257	-4.08434	4.42025e-05	0.00123208	FBgn0263773	fok
164	88.8464	-1.65198	0.407118	-4.05773	4.95515e-05	0.00136803	FBgn0083014	snoRNA:Psi18S-996
165	126.953	-1.49255	0.367874	-4.05723	4.96571e-05	0.00136803	FBgn0265767	zyd
166	337.851	-0.88176	0.217497	-4.05413	5.03223e-05	0.00138233	FBgn0082974	snoRNA:Psi28S-3305c
167	246.362	-1.1684	0.28826	-4.0533	5.05011e-05	0.00138323	FBgn0086665	snoRNA:Psi18S-1377a
168	739.196	-0.914914	0.226269	-4.04348	5.26633e-05	0.0014383	FBgn0023170	RpL39
169	239.068	-0.91256	0.225865	-4.04029	5.33854e-05	0.00144967	FBgn0039451	CG6420
170	421.65	-0.998019	0.247795	-4.02761	5.63478e-05	0.00151277	FBgn0086658	snoRNA:Psi28S-1180
171	191.748	-1.14649	0.284824	-4.02526	5.6912e-05	0.0015236	FBgn0022238	lolal
172	68.3984	-2.06717	0.514281	-4.01952	5.83159e-05	0.00155096	FBgn0027873	Cpsf100
173	438.865	-0.779335	0.194238	-4.01228	6.01359e-05	0.00158643	FBgn0026533	Dek
174	112.08	-1.26014	0.314924	-4.00141	6.29668e-05	0.00164378	FBgn0013771	Cyp6a9
175	206.344	-0.949835	0.237413	-4.00077	6.31355e-05	0.00164378	FBgn0082980	snoRNA:Psi28S-2996
176	233.13	-0.919407	0.230331	-3.99168	6.56065e-05	0.0016998	FBgn0028662	VhaPPA1-1
177	80.479	-1.69874	0.425918	-3.98842	6.65158e-05	0.00171763	FBgn0034543	galla-1
178	121.036	-1.60773	0.404053	-3.97901	6.92018e-05	0.0017725	FBgn0052368	CG32368
179	36.3524	-3.1688	0.797035	-3.97574	7.01614e-05	0.00179224	FBgn0033485	RpLP0-like
180	137.766	-0.93052	0.234783	-3.96332	7.39133e-05	0.00186297	FBgn0263466	snoRNA:lola-a
181	184.115	-1.12417	0.284142	-3.95636	7.61003e-05	0.00190291	FBgn0082988	snoRNA:Psi28S-2442b
182	1235.44	-0.731902	0.185088	-3.95435	7.67437e-05	0.00190898	FBgn0086668	snoRNA:Psi28S-3436a
183	509.654	-1.57196	0.398123	-3.94842	7.86686e-05	0.00195168	FBgn0014033	Sr-CI
184	147.482	-1.32904	0.336699	-3.94728	7.90446e-05	0.00195589	FBgn0016038	Vsp37A
185	1924.68	-0.949242	0.240604	-3.94525	7.97169e-05	0.00196739	FBgn0083027	snoRNA:Psi18S-531
186	209.104	-1.06323	0.269736	-3.94173	8.08973e-05	0.00199133	FBgn0011576	Cyp4d2
187	361.319	-0.938631	0.23933	-3.92191	8.78485e-05	0.00214675	FBgn0040985	CG6115
188	38.3242	-3.45175	0.880128	-3.92187	8.78645e-05	0.00214675	FBgn0053307	CG33307
189	302.653	-0.88378	0.226006	-3.91042	9.21366e-05	0.00223319	FBgn0025743	mbt
190	175.294	-1.31445	0.336709	-3.90381	9.4689e-05	0.00227758	FBgn0036661	CG9705
191	318.589	-2.83918	0.728316	-3.89828	9.68771e-05	0.00232431	FBgn0267508	28SrRNA-Psi:CR45848
192	64.4119	-1.83306	0.470778	-3.89369	9.87322e-05	0.00236021	FBgn0035528	CG15012
193	242.456	-1.00254	0.258207	-3.88271	0.000103297	0.00244127	FBgn0034959	Xxylt
194	418.272	-0.609517	0.157043	-3.88121	0.000103938	0.0024503	FBgn0035959	CG4911
195	236.411	-1.07587	0.279208	-3.85329	0.00011654	0.00268955	FBgn0036927	Gabat
196	40.021	-2.32429	0.604266	-3.84648	0.000119829	0.00274305	FBgn0266705	asRNA:CR45195
197	718.073	-0.73225	0.190584	-3.84214	0.000121964	0.00277849	FBgn0038400	Mic26-27
198	45.7978	-3.11817	0.812008	-3.84008	0.000122996	0.00279529	FBgn0041186	Slbp
199	64.305	-2.09811	0.546707	-3.83771	0.000124185	0.00280214	FBgn0083045	snoRNA:Psi18S-1389b
200	108.959	-1.07927	0.281684	-3.8315	0.000127366	0.00285355	FBgn0083004	snoRNA:Psi28S-1175b
201	150.441	-1.30014	0.340091	-3.82291	0.000131887	0.00294093	FBgn0033358	spab
202	166.15	-1.06167	0.277834	-3.82122	0.000132792	0.00295415	FBgn0039303	CG11857
203	152.197	-1.3117	0.343452	-3.81916	0.000133908	0.002972	FBgn0061515	endos
204	13.0007	-5.50214	1.44099	-3.81831	0.000134369	0.00297527	FBgn0042112	mRpL36
205	19.3879	-5.57771	1.46302	-3.81247	0.000137585	0.00302528	FBgn0083953	CG34117
206	91.2479	-2.49263	0.654803	-3.80668	0.000140842	0.00308259	FBgn0034793	asrij
207	128.165	-1.47834	0.389057	-3.79981	0.000144807	0.00314756	FBgn0024986	CG3719
208	147.243	-1.51152	0.39859	-3.79216	0.000149342	0.00322943	FBgn0032513	CG6565
209	208.959	-1.09976	0.290203	-3.78962	0.000150878	0.003235	FBgn0038733	CG11407
210	155.022	-1.40799	0.371443	-3.79058	0.000150295	0.003235	FBgn0085359	CG34330
211	7.75758	-5.13689	1.35698	-3.78553	0.000153382	0.00328128	FBgn0038402	Fer2
212	393.038	-0.959633	0.254044	-3.77743	0.000158454	0.00335943	FBgn0035438	PHGPx
213	40.8735	-2.29477	0.607788	-3.77562	0.000159613	0.00336893	FBgn0037164	CG11438
214	208.871	-0.876084	0.232163	-3.77357	0.00016093	0.00338707	FBgn0019650	toy
215	188.721	-1.17157	0.31088	-3.76855	0.000164196	0.00344267	FBgn0265274	Inx3
216	1013.19	-0.605268	0.161125	-3.75653	0.000172289	0.00358066	FBgn0029687	Vap33
217	208.939	-1.11696	0.297496	-3.75453	0.000173664	0.00360134	FBgn0010341	Cdc42
218	748.841	-0.957599	0.255387	-3.7496	0.000177114	0.00366487	FBgn0082986	snoRNA:Psi28S-2562
219	29.5732	-5.15342	1.37516	-3.74749	0.000178611	0.00368779	FBgn0036909	Ccdc58
220	257.664	-0.78695	0.210448	-3.7394	0.000184461	0.0038003	FBgn0016930	Dyrk2
221	46.9444	-2.32956	0.624359	-3.73113	0.000190625	0.00389068	FBgn0031882	Rab30
222	437.501	-0.641339	0.172083	-3.7269	0.000193846	0.00394223	FBgn0015789	Rab10
223	56.7776	-1.81274	0.486897	-3.72304	0.000196834	0.00396894	FBgn0031968	CG7231
224	130.438	-1.15632	0.310701	-3.72166	0.000197919	0.00397389	FBgn0016041	Tom40
225	42.4927	-5.17194	1.39076	-3.7188	0.000200175	0.0039938	FBgn0038343	Trissin
226	158.48	-1.04774	0.281737	-3.71885	0.00020013	0.0039938	FBgn0259483	Mob4
227	30.5622	-2.87601	0.774099	-3.71531	0.000202957	0.00403234	FBgn0033968	hui
228	339.526	-1.42235	0.383799	-3.70597	0.000210585	0.00414048	FBgn0010228	HmgZ
229	22.6041	-4.86585	1.31291	-3.70615	0.000210437	0.00414048	FBgn0037396	CG11459
230	552.428	-0.886161	0.239247	-3.70396	0.000212264	0.00416485	FBgn0086671	snoRNA:Psi28S-2876
231	9.18024	-5.231	1.41267	-3.70292	0.000213132	0.00417326	FBgn0052834	CG32834
232	343.288	-0.911023	0.246393	-3.69745	0.000217779	0.00422064	FBgn0000046	Act87E
233	18.0149	-5.8287	1.5757	-3.69912	0.000216349	0.00422064	FBgn0000576	ems
234	217.039	-1.24947	0.337897	-3.69777	0.000217499	0.00422064	FBgn0038865	cDIP
235	77.3899	-1.47884	0.401286	-3.68525	0.000228481	0.00438322	FBgn0038686	CG5555
236	76.6207	-1.21537	0.329754	-3.68568	0.00022809	0.00438322	FBgn0082959	snoRNA:Psi28S-3405b
237	57.7782	-1.88143	0.51082	-3.68315	0.000230371	0.00439452	FBgn0036773	CG13698
238	324.323	-0.80814	0.220006	-3.67327	0.00023947	0.00453892	FBgn0051908	CG31908
239	116.121	-1.07313	0.292265	-3.67177	0.000240877	0.00455647	FBgn0082994	snoRNA:Psi28S-1837c
240	154.02	-1.02324	0.279446	-3.66168	0.000250564	0.0047115	FBgn0031673	CG31650
241	231.108	-0.659434	0.180558	-3.65221	0.000259996	0.00485037	FBgn0000636	Fas3
242	25.3643	-3.05901	0.839743	-3.64279	0.000269701	0.00501594	FBgn0040339	MED22
243	226.821	-1.79741	0.495058	-3.63071	0.000282647	0.00521137	FBgn0035434	Drsl5
244	99.2756	-1.44453	0.398363	-3.62616	0.000287662	0.00527512	FBgn0038524	sll
245	120.869	-1.409	0.389728	-3.61533	0.000299962	0.00547425	FBgn0003062	Fib
246	18.6528	-3.69361	1.02175	-3.61498	0.00030037	0.00547425	FBgn0043799	CG31381
247	65.8856	-1.56106	0.432963	-3.60554	0.000311503	0.00565586	FBgn0025809	Paf-AHalpha
248	16.832	-5.16513	1.43256	-3.60552	0.000311529	0.00565586	FBgn0037777	CG11722
249	327.023	-0.754019	0.209277	-3.60297	0.000314605	0.0056931	FBgn0031190	CG12576
250	119.001	-1.99263	0.553696	-3.59879	0.000319704	0.00574921	FBgn0033178	CG11127
251	148.513	-1.24808	0.347004	-3.59674	0.000322231	0.00578367	FBgn0050158	CG30158
252	444.467	-0.643793	0.179327	-3.59005	0.000330611	0.0059117	FBgn0004698	Xpc
253	277.534	-1.06864	0.29872	-3.57738	0.000347055	0.00613626	FBgn0031971	Sirup
254	128.084	-1.30556	0.365002	-3.57686	0.000347745	0.00613702	FBgn0029937	CG8300
255	34.9616	-2.19711	0.614454	-3.57571	0.000349277	0.00614118	FBgn0036908	TORIP
256	175.949	-1.23431	0.346039	-3.56697	0.000361136	0.00631455	FBgn0036900	CG8765
257	67.3598	-1.43884	0.404839	-3.55411	0.000379258	0.00658283	FBgn0040571	CG17193
258	61.5144	-1.87802	0.529366	-3.54767	0.000388652	0.00669682	FBgn0034791	EMC8-9
259	26.5574	-2.05451	0.580326	-3.54027	0.000399711	0.00686244	FBgn0034045	CG8249
260	5.14985	-5.41629	1.53406	-3.5307	0.000414468	0.00707732	FBgn0035248	CG13919
261	107.579	-1.43478	0.406451	-3.53002	0.000415527	0.00707906	FBgn0034887	St1
262	31.6367	-3.87409	1.09936	-3.52396	0.000425148	0.00719486	FBgn0265177	CG44242
263	667.477	-0.850466	0.241636	-3.51962	0.000432171	0.00728769	FBgn0014028	SdhB
264	164.266	-1.12224	0.319188	-3.51592	0.000438238	0.0073638	FBgn0039532	Mtl
265	203.355	-1.05662	0.300964	-3.5108	0.000446764	0.00745246	FBgn0011455	ND-SGDH
266	372.934	-0.795775	0.226793	-3.50881	0.000450114	0.00747426	FBgn0031805	Nepl4
267	383.799	-0.76783	0.218837	-3.50868	0.000450333	0.00747426	FBgn0262728	Pal2
268	347.185	-0.966496	0.275656	-3.50616	0.000454621	0.0075141	FBgn0019660	lncRNA:roX2
269	81.3278	-1.33972	0.383014	-3.49782	0.000469076	0.00770439	FBgn0014007	Ptp69D
270	135.942	-1.00219	0.286884	-3.49336	0.000476976	0.00779362	FBgn0025620	CG13360
271	201.391	-1.39766	0.400309	-3.49146	0.000480392	0.00779567	FBgn0027786	Mtch
272	104.348	-1.64121	0.46991	-3.49262	0.000478312	0.00779567	FBgn0283666	Rap2l
273	3280.22	-0.669729	0.191895	-3.49008	0.000482872	0.00782253	FBgn0010019	Cyp4g1
274	643.91	-0.715253	0.204994	-3.48915	0.000484567	0.00783659	FBgn0053094	Synd
275	136.601	-1.27398	0.365292	-3.48758	0.000487416	0.00785586	FBgn0263472	snoRNA:2R:9445205
276	41.2976	-2.48909	0.714292	-3.4847	0.000492695	0.00789121	FBgn0037305	CG12173
277	138.235	-1.12259	0.322735	-3.47836	0.000504499	0.00800895	FBgn0037756	CG8507
278	72.7043	-1.37761	0.396188	-3.47715	0.000506775	0.00803129	FBgn0036939	CG7365
279	22.8361	-1.8298	0.527011	-3.47203	0.000516534	0.00814508	FBgn0033051	Strica
280	125.204	-1.07667	0.310715	-3.46514	0.000529949	0.00831511	FBgn0032001	CG8360
281	150.025	-0.93887	0.271425	-3.45904	0.000542096	0.00846366	FBgn0052112	CG32112
282	100.161	-1.72812	0.499839	-3.45736	0.000545498	0.00850277	FBgn0012037	Ance
283	270.796	-0.961793	0.278259	-3.45647	0.000547302	0.00851164	FBgn0021895	ytr
284	85.1938	-1.74147	0.503869	-3.45619	0.000547863	0.00851164	FBgn0036334	CG11267
285	130.606	-1.22442	0.354457	-3.45434	0.000551638	0.00854228	FBgn0013303	Nca
286	51.4054	-1.64836	0.477615	-3.45123	0.00055804	0.00861767	FBgn0030082	HP1b
287	790.193	-0.604967	0.175352	-3.45001	0.000560556	0.00862866	FBgn0036211	CG5946
288	15.877	-4.59296	1.33283	-3.44602	0.000568913	0.00872425	FBgn0083986	CG34150
289	107.964	-1.38024	0.401008	-3.44192	0.000577602	0.00881471	FBgn0037566	mRpL1
290	24.6464	-3.22544	0.941479	-3.42593	0.000612709	0.00920628	FBgn0039337	MED28
291	82.8375	-1.39748	0.408006	-3.42514	0.000614489	0.00921442	FBgn0036191	Sugb
292	82.7034	-1.36861	0.399805	-3.42319	0.000618897	0.00926586	FBgn0032221	Schip1
293	77.5614	-1.23316	0.360773	-3.41809	0.000630619	0.00939682	FBgn0025109	Bem46
294	475.201	-0.615145	0.180239	-3.41294	0.000642664	0.00954078	FBgn0263598	Vha68-2
295	58.6256	-1.67714	0.492984	-3.40203	0.00066888	0.00985844	FBgn0027574	CG5815
296	25.9839	-4.46134	1.31174	-3.40107	0.000671226	0.00987766	FBgn0262538	CG43092
297	197.767	-0.787137	0.231774	-3.39614	0.000683437	0.0100262	FBgn0038890	sp3
298	1003.31	-0.669185	0.197073	-3.39563	0.000684712	0.0100294	FBgn0015024	CkIalpha
299	82.4511	-1.89118	0.558666	-3.38517	0.000711346	0.010308	FBgn0040491	Buffy
300	193.029	-0.907404	0.268823	-3.37547	0.000736903	0.0105653	FBgn0027491	Cdk5alpha
301	64.6427	-2.06879	0.613394	-3.37269	0.00074437	0.0106401	FBgn0028546	ics
302	134.278	-1.10516	0.327651	-3.37297	0.00074361	0.0106401	FBgn0034436	CG11961
303	178.836	-0.81037	0.240381	-3.37119	0.000748432	0.010666	FBgn0031713	Coq6
304	850.186	-0.640463	0.190195	-3.36741	0.000758782	0.0107811	FBgn0035909	ergic53
305	31.4811	-3.96332	1.17877	-3.36224	0.000773117	0.0109519	FBgn0023167	SmD3
306	528.44	-0.60491	0.179993	-3.36074	0.000777332	0.010984	FBgn0033476	oys
307	35.907	-2.75022	0.81852	-3.35999	0.000779448	0.010984	FBgn0040337	CG3021
308	26.7298	-3.86067	1.14988	-3.35744	0.000786666	0.0110284	FBgn0031992	Acbp1
309	26.3232	-3.25764	0.970586	-3.35637	0.000789732	0.0110551	FBgn0030964	Pvf1
310	8.92473	-5.35949	1.59912	-3.35153	0.000803678	0.0111897	FBgn0030196	Psf3
311	16.5939	-4.62709	1.38204	-3.34801	0.000813934	0.0112608	FBgn0013348	TpnC41C
312	79.4242	-1.64625	0.491704	-3.34806	0.000813804	0.0112608	FBgn0027518	Wdr24
313	112.703	-1.23017	0.367731	-3.34529	0.000821973	0.0113389	FBgn0031106	Syx16
314	61.9232	-1.65279	0.494744	-3.34071	0.000835651	0.011482	FBgn0011297	Alg3
315	90.1714	-1.13568	0.339963	-3.3406	0.000835979	0.011482	FBgn0039875	sip3
316	359.143	-0.665285	0.199265	-3.33869	0.00084173	0.0115276	FBgn0000575	emc
317	212.166	-0.838102	0.251482	-3.33265	0.000860239	0.0116798	FBgn0030863	CG8188
318	212.689	-0.917267	0.275171	-3.33344	0.000857777	0.0116798	FBgn0034970	yki
319	10.2468	-4.82535	1.44785	-3.33276	0.000859885	0.0116798	FBgn0036336	ste14
320	113.902	-1.09051	0.328253	-3.32218	0.000893185	0.0120349	FBgn0001185	her
321	35.2508	-2.00749	0.604828	-3.31911	0.000903064	0.0121147	FBgn0023513	CG14803
322	10.0324	-4.45568	1.3495	-3.30173	0.000960918	0.0126481	FBgn0267758	asRNA:CR46089
323	248.28	-0.794672	0.241183	-3.29489	0.000984593	0.0129123	FBgn0020255	Ran
324	77.5218	-1.48988	0.452829	-3.29016	0.00100132	0.013107	FBgn0035203	Acat2
325	64.7632	-2.26528	0.69063	-3.28002	0.00103802	0.0134942	FBgn0017457	U2af38
326	10.1492	-5.43797	1.65944	-3.27699	0.0010492	0.013621	FBgn0010382	CycE
327	319.337	-0.641151	0.1958	-3.27451	0.00105844	0.0136982	FBgn0259211	grh
328	75.105	-1.83085	0.561658	-3.25973	0.00111517	0.0142487	FBgn0038166	CG9588
329	23.4141	-1.97247	0.606897	-3.25009	0.00115368	0.0145586	FBgn0037317	CG14667
330	56.7464	-2.16725	0.667255	-3.24801	0.00116214	0.0146276	FBgn0050392	CG30392
331	216.591	-0.894751	0.276037	-3.24141	0.00118938	0.0148891	FBgn0032864	CG2493
332	21.8733	-2.31038	0.712813	-3.24121	0.00119022	0.0148891	FBgn0033257	sand
333	32.683	-2.65641	0.820562	-3.23731	0.00120664	0.0150196	FBgn0031111	Obp19c
334	378.95	-0.90641	0.280042	-3.23669	0.00120924	0.0150196	FBgn0040600	CG13631
335	470.991	-0.926215	0.286254	-3.23564	0.0012137	0.0150336	FBgn0034290	CG5773
336	708.174	-0.64628	0.200125	-3.22938	0.00124061	0.015222	FBgn0015834	eIF3i
337	7.28238	-4.54113	1.40675	-3.22809	0.00124619	0.015222	FBgn0034861	CG9815
338	287.856	-0.71068	0.220107	-3.2288	0.00124311	0.015222	FBgn0034885	Eglp4
339	281.373	-0.821716	0.254625	-3.22716	0.00125025	0.0152492	FBgn0030773	CG9676
340	2238.17	-0.829614	0.257267	-3.22471	0.00126099	0.015321	FBgn0085771	28SrRNA-Psi:CR40741
341	272.51	-0.815233	0.252946	-3.22296	0.00126874	0.0153562	FBgn0025879	Timp
342	6.0988	-5.25842	1.63123	-3.22359	0.00126596	0.0153562	FBgn0034264	Dlish
343	146.556	-0.855892	0.265536	-3.22327	0.00126738	0.0153562	FBgn0083050	snoRNA:Psi18S-1377b
344	17.1892	-4.40548	1.36782	-3.2208	0.00127832	0.0154131	FBgn0027109	NPF
345	169.173	-0.785735	0.24401	-3.2201	0.00128147	0.0154157	FBgn0034708	Vps35
346	33.3025	-1.47444	0.45822	-3.21777	0.00129192	0.0155178	FBgn0263486	scaRNA:PsiU6-40
347	28.6807	-4.09203	1.27471	-3.21017	0.00132656	0.0158735	FBgn0029860	CG15891
348	27.7201	-1.93197	0.603337	-3.20215	0.00136406	0.0162198	FBgn0051300	CG31300
349	37.9191	-2.12386	0.665363	-3.19203	0.00141274	0.0166732	FBgn0031094	CG9578
350	668.96	-0.644226	0.201903	-3.19076	0.00141898	0.0166852	FBgn0011217	eff
351	21.2298	-2.40463	0.753627	-3.19075	0.00141904	0.0166852	FBgn0034085	Ptp52F
352	104.349	-1.14707	0.359464	-3.19107	0.00141749	0.0166852	FBgn0039132	AP-1sigma
353	43.7946	-2.05547	0.64487	-3.18742	0.00143551	0.0168578	FBgn0039427	CG5447
354	241.345	-1.0476	0.329253	-3.18175	0.00146387	0.0171697	FBgn0082957	snoRNA:Psi28S-3405d
355	12.6292	-3.14967	0.99044	-3.18007	0.00147237	0.0172481	FBgn0003388	shd
356	163.548	-0.781525	0.245838	-3.17903	0.00147771	0.0172868	FBgn0086669	snoRNA:Psi18S-841a
357	102.515	-1.20084	0.378157	-3.17549	0.00149582	0.0174428	FBgn0032643	GCS2beta
358	10.5855	-4.39495	1.38417	-3.17515	0.00149757	0.0174428	FBgn0053527	SIFa
359	126.722	-0.857617	0.270113	-3.17503	0.0014982	0.0174428	FBgn0082967	snoRNA:Psi28S-3327a
360	503.923	-0.634866	0.200024	-3.17395	0.00150381	0.0174866	FBgn0013467	igl
361	17.3722	-3.19106	1.00646	-3.17059	0.00152132	0.0175801	FBgn0001180	hb
362	107.318	-1.16156	0.367273	-3.16267	0.00156332	0.0179052	FBgn0027549	Nulp1
363	560.737	-0.841008	0.265934	-3.16247	0.00156437	0.0179052	FBgn0028940	Cyp28a5
364	843.474	-0.673269	0.213787	-3.14924	0.00163694	0.0185565	FBgn0004404	RpS14b
365	899.231	-0.82204	0.261027	-3.14925	0.00163689	0.0185565	FBgn0032833	COX4
366	38.3934	-2.21587	0.703948	-3.14777	0.00164522	0.0186281	FBgn0010416	TH1
367	26.1551	-4.25636	1.35238	-3.14731	0.00164781	0.0186351	FBgn0039205	CG13623
368	1326.58	-0.733877	0.233224	-3.14666	0.00165147	0.0186543	FBgn0051451	lncRNA:CR31451
369	417.423	-1.09991	0.350369	-3.13929	0.0016936	0.019062	FBgn0030670	Pis
370	200.511	-0.934473	0.297766	-3.13828	0.00169943	0.0191049	FBgn0035023	ITP
371	434.718	-0.741518	0.236505	-3.13531	0.00171671	0.0192423	FBgn0039348	Npl4
372	9.6454	-5.4901	1.75187	-3.13385	0.00172526	0.019274	FBgn0037569	tex
373	69.2781	-1.27718	0.407573	-3.13362	0.00172667	0.019274	FBgn0262867	Ptr
374	224.82	-0.946283	0.302449	-3.12874	0.0017556	0.019528	FBgn0037877	CG6689
375	168.591	-2.08894	0.667603	-3.12901	0.00175395	0.019528	FBgn0263911	COX8
376	218.261	-0.869025	0.2779	-3.12711	0.00176535	0.0195758	FBgn0037028	CG3618
377	97.9854	-1.21973	0.390343	-3.12476	0.00177951	0.0196555	FBgn0040653	Dso1
378	186.316	-1.14069	0.365876	-3.11771	0.00182265	0.0200386	FBgn0031401	papi
379	27.4396	-3.51397	1.12827	-3.11447	0.00184278	0.0201896	FBgn0032195	Bcs1
380	186.405	-0.964532	0.310267	-3.10872	0.001879	0.0205537	FBgn0014906	Hydr2
381	35.025	-4.58521	1.47505	-3.10851	0.00188034	0.0205537	FBgn0053470	BaraA1
382	617.397	-0.660688	0.212819	-3.10445	0.00190631	0.0208135	FBgn0000711	flw
383	334.183	-0.787503	0.253772	-3.10319	0.00191444	0.0208542	FBgn0015791	Rab14
384	65.96	-2.03634	0.65788	-3.09531	0.00196608	0.0212458	FBgn0031977	baf
385	38.8311	-3.94409	1.2745	-3.09463	0.00197061	0.0212705	FBgn0261790	SmE
386	163.187	-1.16049	0.375352	-3.09174	0.0019899	0.0214055	FBgn0033249	CG11191
387	60.7196	-1.32591	0.42881	-3.09207	0.00198766	0.0214055	FBgn0033437	CG12926
388	401.78	-0.776485	0.251579	-3.08644	0.00202567	0.0217023	FBgn0029810	CG12239
389	278.36	-0.785949	0.25461	-3.08687	0.00202278	0.0217023	FBgn0263490	mld
390	66.1028	-1.09088	0.354298	-3.079	0.00207698	0.0221661	FBgn0260243	E(var)3-9
391	8.86411	-4.46984	1.45221	-3.07797	0.00208416	0.0221928	FBgn0263121	Prosalpha1
392	260.445	-1.17591	0.382106	-3.07745	0.00208782	0.0222068	FBgn0082923	snoRNA:Or-aca3
393	26.5335	-2.66402	0.865802	-3.07694	0.0020914	0.0222199	FBgn0035805	CG7506
394	48.1212	-3.93443	1.27938	-3.07526	0.0021032	0.0222705	FBgn0034328	BomBc1
395	19.878	-4.21466	1.37346	-3.06864	0.00215036	0.0226937	FBgn0033951	CG10139
396	264.893	-0.736394	0.240475	-3.06224	0.00219684	0.0230238	FBgn0013750	Arf51F
397	200.689	-1.00731	0.329127	-3.06055	0.00220929	0.0231097	FBgn0032222	Cox10
398	549.126	-0.611493	0.199887	-3.0592	0.00221931	0.023189	FBgn0030366	Usp7
399	75.5954	-1.29854	0.425056	-3.05498	0.00225074	0.0234656	FBgn0287186	scro
400	52.8274	-1.85051	0.606872	-3.04925	0.00229411	0.0238916	FBgn0026787	Nhe1
401	10.0818	-3.55975	1.16808	-3.04752	0.0023074	0.0240036	FBgn0038919	Qsox2
402	161.489	-0.822585	0.270192	-3.04445	0.0023311	0.024197	FBgn0260748	CG5004
403	46.7184	-4.11476	1.35348	-3.04013	0.00236478	0.0244129	FBgn0031049	Sec61gamma
404	13.736	-4.66795	1.53495	-3.04111	0.0023571	0.0244129	FBgn0033767	CG13148
405	96.0062	-1.55937	0.5129	-3.0403	0.00236346	0.0244129	FBgn0037199	EMC4
406	38.7513	-2.39142	0.786829	-3.03931	0.00237122	0.0244358	FBgn0038034	Cyp9f3
407	86.7772	-1.11846	0.368404	-3.03595	0.00239775	0.024566	FBgn0082987	snoRNA:Psi28S-2444
408	9.74054	-3.08296	1.01621	-3.03378	0.0024151	0.0246637	FBgn0267428	DIP-lambda
409	11.39	-4.50886	1.49202	-3.02198	0.00251125	0.0255082	FBgn0038894	CG15497
410	223.347	-1.17552	0.389098	-3.02113	0.00251836	0.0255268	FBgn0027843	CAH2
411	164.517	-1.27382	0.421683	-3.02079	0.00252117	0.0255268	FBgn0033821	CG10799
412	8.68677	-5.38305	1.78192	-3.02092	0.00252005	0.0255268	FBgn0035557	CG11353
413	42.8138	-1.77524	0.587864	-3.01982	0.00252929	0.0255817	FBgn0038092	beat-Vb
414	13.9767	-2.71654	0.90119	-3.0144	0.0025749	0.0259323	FBgn0034033	CG8204
415	37.904	-1.89148	0.628228	-3.01082	0.0026054	0.0261838	FBgn0033232	CG12159
416	85.6169	-2.20161	0.732419	-3.00594	0.0026476	0.0264955	FBgn0033949	Had2
417	24.5637	-2.49524	0.83294	-2.9957	0.00273816	0.0272579	FBgn0261792	snRNP-U1-C
418	6.1656	-5.20224	1.73899	-2.99153	0.00277587	0.0275466	FBgn0033214	CG1941
419	16.3569	-4.20655	1.40713	-2.98945	0.00279484	0.0276191	FBgn0044050	Ilp3
420	50.5954	-2.15343	0.720502	-2.98879	0.00280084	0.0276495	FBgn0010622	DCTN3-p24
421	20.9934	-4.37958	1.46886	-2.98162	0.00286723	0.0282423	FBgn0036143	CG14142
422	5.34177	-4.22536	1.41742	-2.98103	0.00287278	0.0282423	FBgn0261628	CG42711
423	10.6557	-4.37947	1.4694	-2.98044	0.00287834	0.0282674	FBgn0015618	Cdk8
424	41.6267	-3.41097	1.14514	-2.97865	0.00289519	0.0284034	FBgn0036248	ssp
425	24.3651	-2.94297	0.988829	-2.97621	0.00291831	0.0285711	FBgn0261111	BHD
426	259.839	-0.946149	0.318666	-2.96909	0.00298685	0.0291517	FBgn0029868	ND-B16.6
427	94.6795	-1.1536	0.38875	-2.96745	0.00300283	0.0292475	FBgn0031947	Brd7-9
428	541.527	-0.696974	0.23509	-2.96472	0.0030296	0.0294477	FBgn0015218	eIF4E1
429	133.907	-0.778025	0.262679	-2.96188	0.00305766	0.0295688	FBgn0034368	zda
430	176.181	-1.32898	0.4492	-2.95855	0.00309092	0.02986	FBgn0011361	ND-ACP
431	102.85	-0.974866	0.329683	-2.95698	0.00310665	0.029874	FBgn0003410	sina
432	140.125	-1.63947	0.554469	-2.95684	0.00310813	0.029874	FBgn0032422	atilla
433	16.082	-3.51717	1.18922	-2.95755	0.00310091	0.029874	FBgn0037415	Osi8
434	69.3884	-1.11876	0.378697	-2.95424	0.00313442	0.0300657	FBgn0261064	Rbsn-5
435	4.67689	-4.78144	1.62213	-2.94763	0.00320216	0.0305688	FBgn0036777	CG7341
436	81.796	-1.05205	0.356874	-2.94797	0.00319872	0.0305688	FBgn0086600	snoRNA:Psi18S-1347c
437	203.27	-1.01364	0.344569	-2.94176	0.00326348	0.0309589	FBgn0033793	CG3955
438	274.476	-0.838047	0.285278	-2.93765	0.00330707	0.0312221	FBgn0031450	Hrs
439	65.572	-1.20576	0.410459	-2.93759	0.00330769	0.0312221	FBgn0039807	CG15546
440	42.5617	-1.67931	0.572152	-2.93507	0.00333472	0.0313835	FBgn0038551	Odj
441	34.69	-2.21284	0.7567	-2.92433	0.003452	0.0323267	FBgn0026373	Polr2C
442	24.0078	-2.01962	0.690814	-2.92354	0.00346078	0.032345	FBgn0032408	CG6712
443	108.958	-1.81477	0.620848	-2.92305	0.00346625	0.0323642	FBgn0031670	SelT
444	43.3896	-1.91554	0.655778	-2.92101	0.00348895	0.0325123	FBgn0001216	Hsc70-1
445	434.479	-0.70197	0.240494	-2.91887	0.00351302	0.0326401	FBgn0015795	Rab7
446	132.662	-1.32057	0.452525	-2.91824	0.00352018	0.0326746	FBgn0034716	Oatp58Dc
447	4.50851	-5.05824	1.73604	-2.91367	0.00357209	0.033027	FBgn0032244	RfC3
448	19.3892	-2.9471	1.01214	-2.91175	0.00359409	0.0331657	FBgn0037885	CG17721
449	33.8654	-2.62413	0.901746	-2.91006	0.0036136	0.0332486	FBgn0266736	asRNA:CR45209
450	90.8771	-1.30878	0.450137	-2.90751	0.00364319	0.0334559	FBgn0031675	CG9121
451	14.1855	-4.67834	1.60955	-2.90661	0.0036537	0.0335199	FBgn0033365	CG8170
452	22.4691	-2.21312	0.7618	-2.90512	0.00367113	0.0336473	FBgn0034050	bug
453	37.288	-2.61314	0.900679	-2.90131	0.00371612	0.0339939	FBgn0040899	CG17776
454	176.836	-0.825759	0.284723	-2.90022	0.00372904	0.0340464	FBgn0029894	CG14440
455	6.47584	-5.41147	1.86674	-2.89889	0.00374486	0.0341578	FBgn0038814	CG15923
456	70.8731	-1.46341	0.505329	-2.89596	0.00377997	0.0343459	FBgn0030334	Karl
457	210.961	-1.0348	0.357536	-2.89426	0.00380051	0.0344995	FBgn0038056	CG5961
458	18.6423	-4.27601	1.47823	-2.89266	0.00382001	0.0346101	FBgn0034974	CG16786
459	406.821	-0.768999	0.266603	-2.88443	0.00392119	0.0352572	FBgn0020767	Spred
460	77.4865	-0.832306	0.288585	-2.8841	0.00392539	0.0352615	FBgn0263780	CG17684
461	242.542	-0.794021	0.275671	-2.88032	0.00397273	0.0356192	FBgn0263459	snoRNA:2R:9445410
462	117.643	-1.03785	0.360565	-2.87841	0.00399689	0.0357653	FBgn0002521	pho
463	135.499	-0.935706	0.325478	-2.87487	0.00404194	0.0361032	FBgn0050052	Obp49a
464	43.2826	-2.14325	0.746719	-2.87023	0.00410178	0.0365001	FBgn0031951	r2d2
465	24.4062	-2.78638	0.97208	-2.86641	0.00415162	0.0368688	FBgn0008636	hbn
466	258.582	-1.12973	0.394172	-2.86607	0.00415597	0.0368688	FBgn0032783	CG10237
467	139.98	-0.829724	0.290228	-2.85887	0.00425159	0.0374942	FBgn0034534	maf-S
468	56.9847	-2.24155	0.784082	-2.85882	0.00425217	0.0374942	FBgn0038251	Hexim
469	10.3134	-4.89512	1.71282	-2.85792	0.00426426	0.0374942	FBgn0038629	CG14304
470	18.1725	-2.58429	0.906166	-2.8519	0.00434589	0.0380671	FBgn0036818	CG14074
471	23.3612	-4.29143	1.50477	-2.85188	0.00434617	0.0380671	FBgn0037763	CG16904
472	385.525	-0.737131	0.258723	-2.84911	0.0043842	0.0382834	FBgn0260747	Chchd2
473	282.65	-0.832338	0.29262	-2.84443	0.00444905	0.0387216	FBgn0030237	CG15209
474	28.1169	-2.64091	0.928509	-2.84425	0.0044516	0.0387216	FBgn0034986	mRpS17
475	190.465	-0.779479	0.274136	-2.84341	0.00446341	0.0387715	FBgn0053970	osy
476	5.84126	-5.31786	1.87194	-2.84083	0.00449957	0.0390498	FBgn0035281	Cpr62Bc
477	25.1051	-2.80533	0.987725	-2.84019	0.00450865	0.0390929	FBgn0035120	wac
478	248.269	-0.763432	0.268844	-2.83969	0.0045158	0.039119	FBgn0036915	Prp3
479	223.545	-0.818743	0.288434	-2.83858	0.00453145	0.0392187	FBgn0036921	RhoGDI
480	129.064	-1.02645	0.361838	-2.83677	0.00455718	0.0394055	FBgn0046247	CG5938
481	15.1307	-3.84942	1.35756	-2.83553	0.00457492	0.0394868	FBgn0034475	Obp56h
482	5.88155	-4.4966	1.5868	-2.83375	0.00460053	0.0396357	FBgn0031451	CG9961
483	51.6355	-2.38024	0.840203	-2.83293	0.00461228	0.0397008	FBgn0029925	CG3040
484	193.62	-0.869428	0.307046	-2.83159	0.00463175	0.0397601	FBgn0033028	hrm
485	227.107	-0.899889	0.318041	-2.82948	0.00466237	0.0399306	FBgn0083167	Neb-cGP
486	58.0839	-1.60243	0.567159	-2.82536	0.00472277	0.0403222	FBgn0039486	CAH9
487	59.7539	-1.87317	0.66322	-2.82435	0.00473761	0.0404125	FBgn0033989	CG7639
488	21.9899	-2.62157	0.930893	-2.81619	0.00485977	0.0410848	FBgn0037838	TTLL15
489	205.026	-0.622339	0.221148	-2.81412	0.00489106	0.0411776	FBgn0024273	WASp
490	42.1071	-1.59579	0.56719	-2.8135	0.00490047	0.0411776	FBgn0036691	beg
491	138.204	-0.744169	0.264419	-2.81436	0.00488746	0.0411776	FBgn0052133	Ptip
492	16.0443	-3.04277	1.08258	-2.81068	0.00494367	0.0414246	FBgn0039946	ATbp
493	149.338	-1.07134	0.381216	-2.81033	0.00494913	0.0414336	FBgn0039897	CG1674
494	28.5745	-3.64585	1.29949	-2.8056	0.00502223	0.0418607	FBgn0040735	BomT2
495	120.018	-1.11537	0.397845	-2.80352	0.00505478	0.0419844	FBgn0016685	Nlp
496	176.029	-0.912515	0.325696	-2.80174	0.00508282	0.0421661	FBgn0085256	CG34227
497	92.5222	-1.47074	0.525293	-2.79984	0.00511272	0.0423163	FBgn0265070	asRNA:CR44181
498	70.7246	-1.3326	0.47644	-2.79699	0.00515814	0.0425445	FBgn0263256	CG43394
499	212.411	-0.703641	0.251918	-2.79313	0.00522002	0.0429205	FBgn0259985	Mppe
500	234.8	-0.738478	0.26445	-2.79251	0.00523008	0.042951	FBgn0037728	p23
501	371.992	-1.01603	0.363929	-2.79183	0.00524115	0.0429675	FBgn0013981	His4r
502	43.4989	-2.8647	1.02602	-2.79204	0.00523761	0.0429675	FBgn0029853	CG3781
503	122.304	-0.953885	0.341981	-2.78929	0.00528232	0.0431557	FBgn0030301	HP5
504	64.3471	-1.69907	0.609576	-2.7873	0.00531494	0.0433102	FBgn0033830	CG10814
505	210.898	-0.6855	0.245925	-2.78743	0.00531273	0.0433102	FBgn0040259	Ugt302C1
506	360.118	-0.700359	0.251445	-2.78534	0.00534716	0.0434461	FBgn0033054	CG14591
507	139.989	-0.819028	0.294142	-2.78446	0.00536171	0.0434461	FBgn0053143	CG33143
508	64.3327	-1.09756	0.394189	-2.78434	0.00536372	0.0434461	FBgn0083003	snoRNA:Psi28S-1175c
509	71.4653	-2.30616	0.828134	-2.78476	0.00535673	0.0434461	FBgn0265190	PIG-S
510	117.636	-1.53301	0.550968	-2.7824	0.00539582	0.0436316	FBgn0028939	NimC2
511	9.2472	-4.1818	1.5034	-2.78156	0.00540977	0.0437071	FBgn0036406	CG13484
512	54.4019	-1.47885	0.532443	-2.77748	0.00547818	0.0440719	FBgn0261648	salm
513	41.2605	-1.16762	0.42077	-2.77495	0.00552099	0.044266	FBgn0083009	snoRNA:Psi28S-1135d
514	38.789	-2.29422	0.827834	-2.77136	0.00558233	0.0446068	FBgn0019949	Cdk9
515	131.154	-1.20421	0.435523	-2.76498	0.00569259	0.0452589	FBgn0032025	CG7778
516	30.9975	-1.62671	0.589294	-2.76044	0.00577238	0.0457782	FBgn0021768	nudC
517	56.4903	-2.12695	0.770802	-2.75939	0.00579085	0.0458862	FBgn0270927	betaGlu
518	25.962	-1.30563	0.474725	-2.75028	0.00595442	0.0467926	FBgn0037552	CG7800
519	56.5314	-0.966866	0.351584	-2.75003	0.00595895	0.0467926	FBgn0082995	snoRNA:Psi28S-1837b
520	128.963	-1.43766	0.522583	-2.75106	0.00594031	0.0467926	FBgn0083039	snoRNA:Psi18S-301
521	84.8139	-1.08205	0.393786	-2.74782	0.00599929	0.0469491	FBgn0033434	CG1902
522	42.1633	-1.25913	0.458687	-2.74507	0.00604984	0.0473055	FBgn0030342	CG10347
523	17.2273	-2.10414	0.766929	-2.7436	0.006077	0.0474397	FBgn0032020	strat
524	92.9156	-1.72824	0.629881	-2.74375	0.00607414	0.0474397	FBgn0044011	Spn43Ad
525	197.045	-0.67998	0.248018	-2.74165	0.00611312	0.0476254	FBgn0033166	Eaf
526	160.49	-0.901952	0.329698	-2.7357	0.00622487	0.0483946	FBgn0263474	scaRNA:PsiU2-38.40.42
527	22.6537	-2.16636	0.792618	-2.73317	0.00627289	0.0486074	FBgn0001224	Hsp23
528	148.39	-0.818409	0.299463	-2.73293	0.00627746	0.0486074	FBgn0030991	CG7453
529	5.21362	-5.31551	1.94582	-2.73176	0.00629979	0.048652	FBgn0038277	RpS5b
530	56.0449	-1.09372	0.400407	-2.73153	0.00630414	0.048652	FBgn0082960	snoRNA:Psi28S-3405a
531	94.0042	-1.02611	0.37565	-2.73157	0.00630335	0.048652	FBgn0086664	snoRNA:Psi28S-2149
532	309.692	-0.824918	0.302339	-2.72845	0.00636326	0.0489089	FBgn0010808	Chchd3
533	113.681	-1.13199	0.416005	-2.7211	0.0065065	0.0497249	FBgn0023094	cyc
534	20.0263	-3.00777	1.10626	-2.71886	0.00655073	0.0499447	FBgn0004360	Wnt2
