# Supplementary material for: Local translatome sustains synaptic function in impaired Wallerian degeneration
Source: EMBO Rep. 2024 Oct 31;26(1):61–83. doi: 10.1038/s44319-024-00301-8 (PMC11724096; doi:10.1038/s44319-024-00301-8)
Supplement: Supplementary file 5 — Dataset EV2 [file 44319_2024_301_MOESM5_ESM.xlsx]

## Sheet: Legend
Dataset EV2. Gene ontology (GO) term enrichment analysis (biological processes) of 499 dnmnatOE-enriched transcripts performed with DAVID.

## Sheet: IPF_vs_IPE_upregulated
Category	Term	Count	%	PValue	Genes	List Total	Pop Hits	Pop Total	Fold Enrichment	Bonferroni	Benjamini	FDR
GOTERM_BP_DIRECT	GO:0055114~oxidation-reduction process	23	4.72279	0.0385367	FBGN0015036, FBGN0033395, FBGN0037896, FBGN0033397, FBGN0002937, FBGN0033079, FBGN0015034, FBGN0030593, FBGN0267408, FBGN0263986, FBGN0003308, FBGN0001112, FBGN0051472, FBGN0024289, FBGN0020385, FBGN0036778, FBGN0037801, FBGN0033521, FBGN0033697, FBGN0038349, FBGN0036749, FBGN0053208, FBGN0038519	393	412	10996	1.56197	1	0.950483	0.949655
GOTERM_BP_DIRECT	GO:0055085~transmembrane transport	18	3.6961	0.0306045	FBGN0034494, FBGN0035695, FBGN0036695, FBGN0039644, FBGN0033387, FBGN0000535, FBGN0020762, FBGN0003429, FBGN0260743, FBGN0028704, FBGN0262593, FBGN0264574, FBGN0001296, FBGN0036316, FBGN0003380, FBGN0032456, FBGN0013995, FBGN0031307	393	290	10996	1.73667	1	0.937652	0.936835
GOTERM_BP_DIRECT	GO:0007411~axon guidance	16	3.28542	0.00254774	FBGN0015589, FBGN0036494, FBGN0086677, FBGN0010583, FBGN0010473, FBGN0010909, FBGN0024836, FBGN0046704, FBGN0028500, FBGN0015609, FBGN0025641, FBGN0029840, FBGN0033159, FBGN0053208, FBGN0010105, FBGN0011722	393	185	10996	2.41986	0.946661	0.584961	0.584451
GOTERM_BP_DIRECT	GO:0048813~dendrite morphogenesis	15	3.08008	0.00613866	FBGN0016047, FBGN0039016, FBGN0263864, FBGN0022764, FBGN0038197, FBGN0024836, FBGN0261797, FBGN0003721, FBGN0000588, FBGN0004656, FBGN0264075, FBGN0053208, FBGN0032600, FBGN0013733, FBGN0010105	393	184	10996	2.28095	0.999154	0.596897	0.596377
GOTERM_BP_DIRECT	GO:0008340~determination of adult lifespan	14	2.87474	0.00779918	FBGN0037960, FBGN0022764, FBGN0003308, FBGN0262866, FBGN0038197, FBGN0003301, FBGN0000330, FBGN0052475, FBGN0029840, FBGN0042132, FBGN0037802, FBGN0034312, FBGN0040294, FBGN0038519	393	170	10996	2.30421	0.999876	0.596897	0.596377
GOTERM_BP_DIRECT	GO:0007186~G-protein coupled receptor signaling pathway	13	2.6694	0.00505462	FBGN0035385, FBGN0037960, FBGN0038653, FBGN0016650, FBGN0031275, FBGN0024836, FBGN0038140, FBGN0003301, FBGN0052475, FBGN0033058, FBGN0033313, FBGN0052547, FBGN0030437	393	143	10996	2.5436	0.99704	0.596897	0.596377
GOTERM_BP_DIRECT	GO:0006357~regulation of transcription from RNA polymerase II promoter	12	2.46407	0.0453971	FBGN0036581, FBGN0035145, FBGN0032817, FBGN0024909, FBGN0264075, FBGN0011274, FBGN0040075, FBGN0261793, FBGN0003415, FBGN0001324, FBGN0005659, FBGN0005658	393	173	10996	1.94078	1	1	1
GOTERM_BP_DIRECT	GO:0045892~negative regulation of transcription, DNA-templated	11	2.25873	0.0105463	FBGN0026411, FBGN0010825, FBGN0025680, FBGN0033233, FBGN0087008, FBGN0022764, FBGN0038197, FBGN0024491, FBGN0003567, FBGN0004656, FBGN0005613	393	120	10996	2.5648	0.999995	0.672617	0.672031
GOTERM_BP_DIRECT	GO:0016567~protein ubiquitination	11	2.25873	0.035959	FBGN0031107, FBGN0030600, FBGN0035483, FBGN0051633, FBGN0030674, FBGN0033486, FBGN0026319, FBGN0263601, FBGN0034312, FBGN0260962, FBGN0034704	393	146	10996	2.10806	1	0.950483	0.949655
GOTERM_BP_DIRECT	GO:0016192~vesicle-mediated transport	10	2.05339	0.027524	FBGN0260856, FBGN0053547, FBGN0010583, FBGN0030089, FBGN0033313, FBGN0264978, FBGN0028538, FBGN0003008, FBGN0028968, FBGN0025725	393	120	10996	2.33164	1	0.937652	0.936835
GOTERM_BP_DIRECT	GO:0048749~compound eye development	10	2.05339	0.0376732	FBGN0027598, FBGN0026411, FBGN0013751, FBGN0030089, FBGN0265998, FBGN0265778, FBGN0003415, FBGN0001324, FBGN0027548, FBGN0028704	393	127	10996	2.20312	1	0.950483	0.949655
GOTERM_BP_DIRECT	GO:0006979~response to oxidative stress	9	1.84805	0.0167004	FBGN0026575, FBGN0003301, FBGN0010051, FBGN0033521, FBGN0263986, FBGN0028396, FBGN0026086, FBGN0038197, FBGN0038805	393	92	10996	2.73714	1	0.793847	0.793156
GOTERM_BP_DIRECT	GO:0006886~intracellular protein transport	9	1.84805	0.0354084	FBGN0000330, FBGN0015589, FBGN0053547, FBGN0030089, FBGN0003008, FBGN0037074, FBGN0261797, FBGN0028968, FBGN0025725	393	106	10996	2.37563	1	0.950483	0.949655
GOTERM_BP_DIRECT	GO:0050829~defense response to Gram-negative bacterium	9	1.84805	0.0389135	FBGN0005632, FBGN0019932, FBGN0283461, FBGN0035498, FBGN0026319, FBGN0004240, FBGN0014865, FBGN0043903, FBGN0033339	393	108	10996	2.33164	1	0.950483	0.949655
GOTERM_BP_DIRECT	GO:0042594~response to starvation	8	1.64271	0.00688046	FBGN0035383, FBGN0010051, FBGN0052475, FBGN0037960, FBGN0038279, FBGN0039016, FBGN0263864, FBGN0038197	393	63	10996	3.55297	0.999641	0.596897	0.596377
GOTERM_BP_DIRECT	GO:0006367~transcription initiation from RNA polymerase II promoter	8	1.64271	0.00749537	FBGN0036581, FBGN0035145, FBGN0024909, FBGN0261793, FBGN0010355, FBGN0003415, FBGN0011291, FBGN0001324	393	64	10996	3.49746	0.999824	0.596897	0.596377
GOTERM_BP_DIRECT	GO:0007274~neuromuscular synaptic transmission	8	1.64271	0.0088458	FBGN0003301, FBGN0053547, FBGN0262483, FBGN0038975, FBGN0267001, FBGN0263968, FBGN0261041, FBGN0000038	393	66	10996	3.39147	0.999963	0.634686	0.634133
GOTERM_BP_DIRECT	GO:0000381~regulation of alternative mRNA splicing, via spliceosome	8	1.64271	0.0149895	FBGN0260944, FBGN0039117, FBGN0039600, FBGN0039182, FBGN0033378, FBGN0265998, FBGN0283477, FBGN0003977	393	73	10996	3.06626	1	0.782178	0.781496
GOTERM_BP_DIRECT	GO:0035071~salivary gland cell autophagic cell death	8	1.64271	0.0209202	FBGN0037980, FBGN0010051, FBGN0263864, FBGN0026319, FBGN0265998, FBGN0037315, FBGN0261793, FBGN0010501	393	78	10996	2.86971	1	0.889496	0.888722
GOTERM_BP_DIRECT	GO:0042787~protein ubiquitination involved in ubiquitin-dependent protein catabolic process	8	1.64271	0.0299808	FBGN0031107, FBGN0030674, FBGN0053144, FBGN0266717, FBGN0037944, FBGN0040294, FBGN0260962, FBGN0034989	393	84	10996	2.66473	1	0.937652	0.936835
GOTERM_BP_DIRECT	GO:0048675~axon extension	7	1.43737	0.000467	FBGN0003301, FBGN0015609, FBGN0025641, FBGN0034786, FBGN0003380, FBGN0261788, FBGN0046704	393	29	10996	6.75371	0.415545	0.268241	0.268008
GOTERM_BP_DIRECT	GO:0007480~imaginal disc-derived leg morphogenesis	7	1.43737	0.0195534	FBGN0026411, FBGN0010825, FBGN0087008, FBGN0008651, FBGN0263601, FBGN0042085, FBGN0040075	393	60	10996	3.26429	1	0.863356	0.862604
GOTERM_BP_DIRECT	GO:0045475~locomotor rhythm	7	1.43737	0.0260353	FBGN0025680, FBGN0038693, FBGN0039536, FBGN0262866, FBGN0026086, FBGN0038197, FBGN0043903	393	64	10996	3.06027	1	0.937652	0.936835
GOTERM_BP_DIRECT	GO:0007095~mitotic G2 DNA damage checkpoint	7	1.43737	0.0429423	FBGN0032728, FBGN0033354, FBGN0010269, FBGN0040075, FBGN0004419, FBGN0283477, FBGN0260962	393	72	10996	2.72024	1	1	1
GOTERM_BP_DIRECT	GO:0070588~calcium ion transmembrane transport	6	1.23203	0.000177	FBGN0001991, FBGN0016920, FBGN0263111, FBGN0264386, FBGN0011286, FBGN0261041	393	16	10996	10.4924	0.184097	0.203265	0.203088
GOTERM_BP_DIRECT	GO:0045467~R7 cell development	6	1.23203	0.00111002	FBGN0028500, FBGN0039883, FBGN0003366, FBGN0015609, FBGN0010473, FBGN0046704	393	23	10996	7.29904	0.720883	0.318577	0.318299
GOTERM_BP_DIRECT	GO:0040011~locomotion	6	1.23203	0.00510699	FBGN0261836, FBGN0016920, FBGN0030600, FBGN0038975, FBGN0086906, FBGN0262477	393	32	10996	5.24618	0.997213	0.596897	0.596377
GOTERM_BP_DIRECT	GO:0006816~calcium ion transport	6	1.23203	0.0066582	FBGN0001991, FBGN0016920, FBGN0263111, FBGN0011286, FBGN0013995, FBGN0028704	393	34	10996	4.93758	0.999536	0.596897	0.596377
GOTERM_BP_DIRECT	GO:0006396~RNA processing	6	1.23203	0.0075457	FBGN0052533, FBGN0014024, FBGN0030246, FBGN0039016, FBGN0026086, FBGN0003638	393	35	10996	4.79651	0.999834	0.596897	0.596377
GOTERM_BP_DIRECT	GO:0009617~response to bacterium	6	1.23203	0.0231992	FBGN0283461, FBGN0004240, FBGN0028396, FBGN0053329, FBGN0014865, FBGN0038197	393	46	10996	3.64952	1	0.935704	0.934889
GOTERM_BP_DIRECT	GO:0006914~autophagy	6	1.23203	0.0397653	FBGN0030600, FBGN0261108, FBGN0263111, FBGN0029840, FBGN0003507, FBGN0028582	393	53	10996	3.16751	1	0.951053	0.950224
GOTERM_BP_DIRECT	GO:0007601~visual perception	6	1.23203	0.0486075	FBGN0032879, FBGN0010051, FBGN0005632, FBGN0003366, FBGN0037896, FBGN0265998	393	56	10996	2.99782	1	1	1
GOTERM_BP_DIRECT	GO:0030177~positive regulation of Wnt signaling pathway	5	1.02669	0.00959787	FBGN0035153, FBGN0003415, FBGN0001324, FBGN0027548, FBGN0024836	393	24	10996	5.82909	0.999985	0.648138	0.647574
GOTERM_BP_DIRECT	GO:0007619~courtship behavior	5	1.02669	0.0127701	FBGN0003301, FBGN0263111, FBGN0000535, FBGN0003380, FBGN0000422	393	26	10996	5.3807	1	0.733003	0.732364
GOTERM_BP_DIRECT	GO:0006813~potassium ion transport	5	1.02669	0.014579	FBGN0262593, FBGN0000535, FBGN0003380, FBGN0003429, FBGN0261698	393	27	10996	5.18142	1	0.782178	0.781496
GOTERM_BP_DIRECT	GO:0035206~regulation of hemocyte proliferation	5	1.02669	0.0165421	FBGN0011286, FBGN0011274, FBGN0022764, FBGN0038197, FBGN0086906	393	28	10996	4.99636	1	0.793847	0.793156
GOTERM_BP_DIRECT	GO:0006397~mRNA processing	5	1.02669	0.0287826	FBGN0045862, FBGN0039182, FBGN0033378, FBGN0026086, FBGN0003977	393	33	10996	4.23934	1	0.937652	0.936835
GOTERM_BP_DIRECT	GO:0048488~synaptic vesicle endocytosis	5	1.02669	0.0317325	FBGN0038975, FBGN0261041, FBGN0083963, FBGN0261671, FBGN0028582	393	34	10996	4.11465	1	0.937652	0.936835
GOTERM_BP_DIRECT	GO:0086010~membrane depolarization during action potential	4	0.821355	0.00083	FBGN0001991, FBGN0263111, FBGN0264386, FBGN0085434	393	6	10996	18.6531	0.614753	0.317548	0.317271
GOTERM_BP_DIRECT	GO:1900074~negative regulation of neuromuscular synaptic transmission	4	0.821355	0.00321694	FBGN0086677, FBGN0003429, FBGN0261788, FBGN0010501	393	9	10996	12.4354	0.975331	0.596897	0.596377
GOTERM_BP_DIRECT	GO:0070593~dendrite self-avoidance	4	0.821355	0.00447497	FBGN0010473, FBGN0033159, FBGN0015838, FBGN0024836	393	10	10996	11.1919	0.99422	0.596897	0.596377
GOTERM_BP_DIRECT	GO:0050770~regulation of axonogenesis	4	0.821355	0.0246398	FBGN0025641, FBGN0085447, FBGN0033159, FBGN0024836	393	18	10996	6.2177	1	0.937652	0.936835
GOTERM_BP_DIRECT	GO:0006821~chloride transport	4	0.821355	0.0326708	FBGN0029079, FBGN0037950, FBGN0259111, FBGN0024963	393	20	10996	5.59593	1	0.937652	0.936835
GOTERM_BP_DIRECT	GO:0006727~ommochrome biosynthetic process	4	0.821355	0.0326708	FBGN0000330, FBGN0001296, FBGN0263986, FBGN0003008	393	20	10996	5.59593	1	0.937652	0.936835
GOTERM_BP_DIRECT	GO:0051123~RNA polymerase II transcriptional preinitiation complex assembly	4	0.821355	0.037136	FBGN0024909, FBGN0261793, FBGN0010355, FBGN0011291	393	21	10996	5.32946	1	0.950483	0.949655
GOTERM_BP_DIRECT	GO:0009115~xanthine catabolic process	3	0.616016	0.0118017	FBGN0267408, FBGN0003308, FBGN0038349	393	5	10996	16.7878	0.999999	0.71307	0.712449
GOTERM_BP_DIRECT	GO:0006189~'de novo' IMP biosynthetic process	3	0.616016	0.0172876	FBGN0000053, FBGN0038467, FBGN0000052	393	6	10996	13.9898	1	0.793847	0.793156
GOTERM_BP_DIRECT	GO:0006936~muscle contraction	3	0.616016	0.0236371	FBGN0001991, FBGN0011286, FBGN0003721	393	7	10996	11.9913	1	0.935704	0.934889
GOTERM_BP_DIRECT	GO:0048846~axon extension involved in axon guidance	3	0.616016	0.030782	FBGN0039883, FBGN0015609, FBGN0033159	393	8	10996	10.4924	1	0.937652	0.936835
GOTERM_BP_DIRECT	GO:0045773~positive regulation of axon extension	3	0.616016	0.030782	FBGN0015838, FBGN0024836, FBGN0013733	393	8	10996	10.4924	1	0.937652	0.936835
GOTERM_BP_DIRECT	GO:0090328~regulation of olfactory learning	3	0.616016	0.0386577	FBGN0003301, FBGN0004244, FBGN0004419	393	9	10996	9.32655	1	0.950483	0.949655
GOTERM_BP_DIRECT	GO:0090277~positive regulation of peptide hormone secretion	3	0.616016	0.0472034	FBGN0264574, FBGN0035039, FBGN0037073	393	10	10996	8.39389	1	1	1
GOTERM_BP_DIRECT	GO:0006376~mRNA splice site selection	3	0.616016	0.0472034	FBGN0260944, FBGN0036734, FBGN0283477	393	10	10996	8.39389	1	1	1
GOTERM_BP_DIRECT	GO:0007519~skeletal muscle tissue development	3	0.616016	0.0472034	FBGN0261836, FBGN0008651, FBGN0086906	393	10	10996	8.39389	1	1	1
GOTERM_BP_DIRECT	GO:0006901~vesicle coating	3	0.616016	0.0563615	FBGN0000330, FBGN0030089, FBGN0003008	393	11	10996	7.63081	1	1	1
GOTERM_BP_DIRECT	GO:0031936~negative regulation of chromatin silencing	3	0.616016	0.0563615	FBGN0087008, FBGN0042085, FBGN0003567	393	11	10996	7.63081	1	1	1
GOTERM_BP_DIRECT	GO:0045893~positive regulation of transcription, DNA-templated	9	1.84805	0.0623183	FBGN0026411, FBGN0087008, FBGN0033486, FBGN0003507, FBGN0035720, FBGN0042085, FBGN0037613, FBGN0038197, FBGN0038805	393	119	10996	2.11611	1	1	1
GOTERM_BP_DIRECT	GO:0043065~positive regulation of apoptotic process	4	0.821355	0.0637828	FBGN0263395, FBGN0001234, FBGN0263864, FBGN0026319	393	26	10996	4.30456	1	1	1
GOTERM_BP_DIRECT	GO:0016310~phosphorylation	4	0.821355	0.0637828	FBGN0035484, FBGN0035266, FBGN0263968, FBGN0039924	393	26	10996	4.30456	1	1	1
GOTERM_BP_DIRECT	GO:0040008~regulation of growth	4	0.821355	0.0637828	FBGN0003969, FBGN0033246, FBGN0032499, FBGN0038197	393	26	10996	4.30456	1	1	1
GOTERM_BP_DIRECT	GO:0042752~regulation of circadian rhythm	3	0.616016	0.0660778	FBGN0014269, FBGN0025680, FBGN0026086	393	12	10996	6.99491	1	1	1
GOTERM_BP_DIRECT	GO:0000209~protein polyubiquitination	6	1.23203	0.0695031	FBGN0036005, FBGN0053144, FBGN0266717, FBGN0037944, FBGN0263601, FBGN0034989	393	62	10996	2.70771	1	1	1
GOTERM_BP_DIRECT	GO:0035106~operant conditioning	2	0.410678	0.0700309	FBGN0262866, FBGN0262477	393	2	10996	27.9796	1	1	1
GOTERM_BP_DIRECT	GO:0048150~behavioral response to ether	2	0.410678	0.0700309	FBGN0000535, FBGN0003380	393	2	10996	27.9796	1	1	1
GOTERM_BP_DIRECT	GO:0006909~phagocytosis	13	2.6694	0.070858	FBGN0260856, FBGN0026319, FBGN0003507, FBGN0264978, FBGN0028968, FBGN0025725, FBGN0003676, FBGN0083963, FBGN0033159, FBGN0042085, FBGN0053526, FBGN0038519, FBGN0011722	393	209	10996	1.74036	1	1	1
GOTERM_BP_DIRECT	GO:0007424~open tracheal system development	8	1.64271	0.0717443	FBGN0025641, FBGN0264075, FBGN0053196, FBGN0016131, FBGN0052296, FBGN0043903, FBGN0013733, FBGN0028968	393	102	10996	2.19448	1	1	1
GOTERM_BP_DIRECT	GO:0006897~endocytosis	6	1.23203	0.0734001	FBGN0000330, FBGN0005632, FBGN0250823, FBGN0263601, FBGN0028582, FBGN0010105	393	63	10996	2.66473	1	1	1
GOTERM_BP_DIRECT	GO:0007528~neuromuscular junction development	5	1.02669	0.0754635	FBGN0003301, FBGN0261041, FBGN0083963, FBGN0262866, FBGN0261788	393	45	10996	3.10885	1	1	1
GOTERM_BP_DIRECT	GO:0045087~innate immune response	8	1.64271	0.0778232	FBGN0283461, FBGN0011274, FBGN0004240, FBGN0028396, FBGN0032752, FBGN0040294, FBGN0014865, FBGN0261534	393	104	10996	2.15228	1	1	1
GOTERM_BP_DIRECT	GO:0016319~mushroom body development	7	1.43737	0.0789274	FBGN0010051, FBGN0025641, FBGN0003969, FBGN0033159, FBGN0024836, FBGN0261797, FBGN0013733	393	84	10996	2.33164	1	1	1
GOTERM_BP_DIRECT	GO:0007611~learning or memory	5	1.02669	0.080441	FBGN0003301, FBGN0000535, FBGN0003380, FBGN0000422, FBGN0017590	393	46	10996	3.04127	1	1	1
GOTERM_BP_DIRECT	GO:0006635~fatty acid beta-oxidation	4	0.821355	0.0829952	FBGN0035383, FBGN0027572, FBGN0031774, FBGN0031092	393	29	10996	3.85926	1	1	1
GOTERM_BP_DIRECT	GO:0016183~synaptic vesicle coating	3	0.616016	0.0869829	FBGN0000330, FBGN0030089, FBGN0003008	393	14	10996	5.99564	1	1	1
GOTERM_BP_DIRECT	GO:0000462~maturation of SSU-rRNA from tricistronic rRNA transcript (SSU-rRNA, 5.8S rRNA, LSU-rRNA)	4	0.821355	0.0898897	FBGN0039404, FBGN0030000, FBGN0029672, FBGN0037073	393	30	10996	3.73062	1	1	1
GOTERM_BP_DIRECT	GO:0045214~sarcomere organization	4	0.821355	0.0898897	FBGN0005666, FBGN0053519, FBGN0053208, FBGN0086906	393	30	10996	3.73062	1	1	1
GOTERM_BP_DIRECT	GO:0016322~neuron remodeling	5	1.02669	0.0908691	FBGN0001991, FBGN0263111, FBGN0032499, FBGN0053208, FBGN0010501	393	48	10996	2.91455	1	1	1
GOTERM_BP_DIRECT	GO:0006468~protein phosphorylation	15	3.08008	0.094341	FBGN0038279, FBGN0016131, FBGN0265998, FBGN0263855, FBGN0262866, FBGN0010909, FBGN0027587, FBGN0005666, FBGN0263395, FBGN0003366, FBGN0250823, FBGN0010269, FBGN0035039, FBGN0053519, FBGN0010355	393	266	10996	1.5778	1	1	1
GOTERM_BP_DIRECT	GO:0007298~border follicle cell migration	9	1.84805	0.096166	FBGN0027598, FBGN0032363, FBGN0028894, FBGN0010269, FBGN0015838, FBGN0052296, FBGN0043903, FBGN0003977, FBGN0261797	393	131	10996	1.92227	1	1	1
GOTERM_BP_DIRECT	GO:0007269~neurotransmitter secretion	7	1.43737	0.0977449	FBGN0000330, FBGN0053547, FBGN0263111, FBGN0030089, FBGN0033313, FBGN0028582, FBGN0003008	393	89	10996	2.20065	1	1	1
GOTERM_BP_DIRECT	GO:0006874~cellular calcium ion homeostasis	3	0.616016	0.0980779	FBGN0010051, FBGN0011286, FBGN0028704	393	15	10996	5.59593	1	1	1
GOTERM_BP_DIRECT	GO:0000165~MAPK cascade	3	0.616016	0.0980779	FBGN0010269, FBGN0265998, FBGN0265778	393	15	10996	5.59593	1	1	1
GOTERM_BP_DIRECT	GO:0008306~associative learning	3	0.616016	0.0980779	FBGN0003301, FBGN0038975, FBGN0262866	393	15	10996	5.59593	1	1	1
GOTERM_BP_DIRECT	GO:0007271~synaptic transmission, cholinergic	3	0.616016	0.0980779	FBGN0032151, FBGN0086778, FBGN0000038	393	15	10996	5.59593	1	1	1
GOTERM_BP_DIRECT	GO:0012501~programmed cell death	3	0.616016	0.0980779	FBGN0266717, FBGN0263864, FBGN0010501	393	15	10996	5.59593	1	1	1
