# Supplementary material for: Local translatome sustains synaptic function in impaired Wallerian degeneration
Source: EMBO Rep. 2024 Oct 31;26(1):61–83. doi: 10.1038/s44319-024-00301-8 (PMC11724096; doi:10.1038/s44319-024-00301-8)
Supplement: Supplementary file 6 — Dataset EV3 [file 44319_2024_301_MOESM6_ESM.xlsx]

## Sheet: Legend
Dataset EV3. Gene ontology (GO) term enrichment analysis of 61 enriched fly/mouse ortholog transcripts.

## Sheet: Dataset EV3_Common_mouse_vs_dro
Category	Term	Count	%	PValue	Genes	List Total	Pop Hits	Pop Total	Fold Enrichment	Bonferroni	Benjamini	FDR
GOTERM_BP_DIRECT	GO:0032465~regulation of cytokinesis	3	4.91803	0.00250033	FBGN0027598, FBGN0037897, FBGN0266717	57	15	11137	39.0772	0.524566	0.703413	0.703413
GOTERM_BP_DIRECT	GO:0006511~ubiquitin-dependent protein catabolic process	5	8.19672	0.00556974	FBGN0005632, FBGN0266717, FBGN0011327, FBGN0034989, FBGN0036913	57	142	11137	6.87979	0.809639	0.703413	0.703413
GOTERM_BP_DIRECT	GO:0070588~calcium ion transmembrane transport	3	4.91803	0.00804165	FBGN0016920, FBGN0011286, FBGN0028704	57	27	11137	21.7096	0.909103	0.703413	0.703413
GOTERM_BP_DIRECT	GO:0000209~protein polyubiquitination	4	6.55738	0.00947357	FBGN0030674, FBGN0266717, FBGN0263601, FBGN0034989	57	87	11137	8.98326	0.940814	0.703413	0.703413
GOTERM_BP_DIRECT	GO:0006816~calcium ion transport	3	4.91803	0.0155483	FBGN0016920, FBGN0011286, FBGN0028704	57	38	11137	15.4252	0.990478	0.848575	0.848575
GOTERM_BP_DIRECT	GO:0016579~protein deubiquitination	3	4.91803	0.0179629	FBGN0005632, FBGN0011327, FBGN0036913	57	41	11137	14.2965	0.995408	0.848575	0.848575
GOTERM_BP_DIRECT	GO:0048749~compound eye development	4	6.55738	0.0200001	FBGN0027598, FBGN0265778, FBGN0001324, FBGN0028704	57	115	11137	6.79603	0.997522	0.848575	0.848575
GOTERM_BP_DIRECT	GO:0034333~adherens junction assembly	2	3.27869	0.0248943	FBGN0027598, FBGN0265778	57	5	11137	78.1544	0.99944	0.9242	0.9242
GOTERM_BP_DIRECT	GO:0006468~protein phosphorylation	5	8.19672	0.0339848	FBGN0027587, FBGN0263395, FBGN0005666, FBGN0263968, FBGN0010355	57	244	11137	4.00381	0.999965	0.967738	0.967738
GOTERM_BP_DIRECT	GO:0018105~peptidyl-serine phosphorylation	3	4.91803	0.0364973	FBGN0027587, FBGN0005666, FBGN0263968	57	60	11137	9.7693	0.999984	0.967738	0.967738
GOTERM_BP_DIRECT	GO:0016242~negative regulation of macroautophagy	2	3.27869	0.0395376	FBGN0263968, FBGN0266717	57	8	11137	48.8465	0.999994	0.967738	0.967738
GOTERM_BP_DIRECT	GO:0016477~cell migration	3	4.91803	0.042215	FBGN0027598, FBGN0005632, FBGN0010583	57	65	11137	9.01781	0.999997	0.967738	0.967738
GOTERM_BP_DIRECT	GO:0055085~transmembrane transport	6	9.83607	0.0423589	FBGN0016920, FBGN0265194, FBGN0011286, FBGN0036695, FBGN0259111, FBGN0028704	57	382	11137	3.06889	0.999997	0.967738	0.967738
GOTERM_BP_DIRECT	GO:0010628~positive regulation of gene expression	3	4.91803	0.0545678	FBGN0030012, FBGN0033233, FBGN0039302	57	75	11137	7.81544	1	1	1
GOTERM_BP_DIRECT	GO:0012501~programmed cell death	2	3.27869	0.0728707	FBGN0266717, FBGN0263864	57	15	11137	26.0515	1	1	1
GOTERM_BP_DIRECT	GO:0018107~peptidyl-threonine phosphorylation	2	3.27869	0.0821839	FBGN0027587, FBGN0005666	57	17	11137	22.9866	1	1	1
GOTERM_BP_DIRECT	GO:0006811~ion transport	3	4.91803	0.0869477	FBGN0016920, FBGN0265194, FBGN0011286	57	98	11137	5.9812	1	1	1
