# Supplementary material for: Local translatome sustains synaptic function in impaired Wallerian degeneration
Source: EMBO Rep. 2024 Oct 31;26(1):61–83. doi: 10.1038/s44319-024-00301-8 (PMC11724096; doi:10.1038/s44319-024-00301-8)
Supplement: Supplementary file 7 — Dataset EV4 [file 44319_2024_301_MOESM7_ESM.xlsx]

## Sheet: Legend
Dataset EV4
A. 750 wt-enriched transcripts when compared to the background (orco-Gal4) after injury. Library normalization and statistical analysis of differentially expressed genes (DEG) were analyzed by DESeq2, considering an adjusted p-value ≤ 0.05 and regularized logarithm (rLog) fold change greater than 0.6 (up-regulated).
B. 601 wt-downregulate transcripts when compared to the background (orco-Gal4) after injury. Library normalization and statistical analysis of differentially expressed genes (DEG) were analyzed by DESeq2, considering an adjusted p-value ≤ 0.05 and regularized logarithm (rLog) fold change smaller than -0.6 (down-regulated) .

## Sheet: Dataset EV4A_wt_vs_background_7
	baseMean	log2FoldChange	lfcSE	stat	pvalue	padj	Gene_ID	Gene_Name
1	9064.77	1.81907	0.0926228	19.6395	7.10447e-86	6.73291e-82	FBgn0013763	Idgf6
2	4595.88	1.72061	0.0918746	18.7278	2.93723e-78	1.39181e-74	FBgn0029990	CG2233
3	1773.82	3.0869	0.180852	17.0686	2.54122e-65	6.02078e-62	FBgn0043791	phu
4	4485.45	1.4574	0.0974304	14.9583	1.37422e-50	2.60469e-47	FBgn0263120	Acsl
5	2163.08	2.23898	0.150291	14.8977	3.41184e-50	5.389e-47	FBgn0025454	Cyp6g1
6	528.03	7.46091	0.508299	14.6782	8.89292e-49	1.20397e-45	FBgn0000003	7SLRNA:CR32864
7	3280.22	3.00495	0.218175	13.7731	3.69921e-43	4.38217e-40	FBgn0010019	Cyp4g1
8	3760.21	1.86327	0.138034	13.4986	1.59292e-41	1.67734e-38	FBgn0034200	Gbp2
9	3156.31	1.90021	0.141186	13.4589	2.72935e-41	2.58661e-38	FBgn0026721	fat-spondin
10	73316.8	0.775762	0.059791	12.9746	1.70574e-38	1.46957e-35	FBgn0005391	Yp2
11	2151.23	1.74216	0.135372	12.8695	6.68717e-38	5.28119e-35	FBgn0033320	CG8586
12	2368.15	1.40018	0.111324	12.5775	2.80808e-36	2.04709e-33	FBgn0286818	Pdi
13	3318.05	1.56111	0.127685	12.2262	2.25116e-34	1.52388e-31	FBgn0028490	CG31705
14	1506.68	1.79139	0.147234	12.167	4.66035e-34	2.94441e-31	FBgn0015039	Cyp9b2
15	3466.35	1.38317	0.125952	10.9817	4.67807e-28	2.60789e-25	FBgn0005585	Calr
16	2385.84	1.70705	0.156771	10.8888	1.30334e-27	6.86209e-25	FBgn0015623	Cpr
17	4702.56	1.12099	0.105024	10.6736	1.35216e-26	6.74444e-24	FBgn0001114	Glt
18	6251.56	0.951203	0.092168	10.3203	5.70354e-25	2.57393e-22	FBgn0033820	CG4716
19	3520.6	1.72212	0.168918	10.195	2.08735e-24	8.99172e-22	FBgn0036106	CG6409
20	2713.62	1.42777	0.14056	10.1577	3.06137e-24	1.26142e-21	FBgn0259682	Jabba
21	1279.96	1.48532	0.147244	10.0875	6.27578e-24	2.47815e-21	FBgn0013949	Elal
22	3271.89	0.990216	0.101374	9.76792	1.54598e-22	5.8605e-20	FBgn0000299	Col4a1
23	453.951	3.9425	0.411819	9.57339	1.03454e-21	3.63124e-19	FBgn0030828	CG5162
24	2863.96	1.68868	0.177732	9.50128	2.07325e-21	7.01723e-19	FBgn0038465	Irc
25	2453.16	1.31618	0.139811	9.41401	4.77584e-21	1.56071e-18	FBgn0000406	Cyt-b5-r
26	1862.88	0.935695	0.10491	8.91903	4.7037e-19	1.39303e-16	FBgn0028480	CG17841
27	1334.34	1.24633	0.141971	8.77874	1.65313e-18	4.7475e-16	FBgn0033717	CG8839
28	1332.31	0.969947	0.114392	8.47916	2.26825e-17	5.80979e-15	FBgn0028331	l(1)G0289
29	2138.24	0.965543	0.11468	8.41942	3.78342e-17	9.43564e-15	FBgn0052521	CG32521
30	779.208	2.33798	0.278485	8.39536	4.64466e-17	1.12865e-14	FBgn0002565	Lsp2
31	970.919	1.41011	0.172143	8.19151	2.57978e-16	5.82109e-14	FBgn0033065	Cyp6w1
32	5975.33	1.33437	0.163886	8.14207	3.88579e-16	8.56411e-14	FBgn0032773	fon
33	869.571	1.98416	0.247341	8.02196	1.04071e-15	2.24154e-13	FBgn0000473	Cyp6a2
34	334.129	2.00602	0.250208	8.01742	1.07989e-15	2.27425e-13	FBgn0036876	CG9451
35	585.676	1.88768	0.235719	8.00819	1.16405e-15	2.39819e-13	FBgn0038172	Adgf-D
36	407.568	1.67838	0.210093	7.98877	1.36294e-15	2.74821e-13	FBgn0050359	Mal-A5
37	2095.26	1.11138	0.139949	7.94132	2.00035e-15	3.94944e-13	FBgn0267828	Fatp1
38	911.835	1.41001	0.178405	7.90343	2.71339e-15	5.24792e-13	FBgn0029769	frma
39	1893.42	1.56712	0.199207	7.86679	3.63862e-15	6.89664e-13	FBgn0002930	nec
40	3369.85	0.758645	0.0969697	7.82353	5.1363e-15	9.54445e-13	FBgn0032136	Apoltp
41	422.355	1.87967	0.243984	7.70406	1.31808e-14	2.4022e-12	FBgn0033304	Cyp6a13
42	4110.73	1.00836	0.132615	7.60367	2.87854e-14	5.05184e-12	FBgn0026415	Idgf4
43	508.765	2.05666	0.272391	7.55039	4.3395e-14	7.34383e-12	FBgn0039022	Nepl13
44	540.422	1.65147	0.221498	7.45592	8.92452e-14	1.48382e-11	FBgn0036891	CG9372
45	638.07	1.99836	0.269087	7.42642	1.11577e-13	1.79223e-11	FBgn0014469	Cyp4e2
46	2750.77	1.05454	0.142793	7.38513	1.52303e-13	2.40563e-11	FBgn0086687	Desat1
47	630.311	1.19784	0.162656	7.36423	1.78166e-13	2.76799e-11	FBgn0016122	Acer
48	4600.73	0.877535	0.119265	7.35786	1.86882e-13	2.85659e-11	FBgn0036837	CG18135
49	519.224	1.20528	0.164142	7.34291	2.08992e-13	3.14383e-11	FBgn0082983	snoRNA:Psi28S-2626
50	752.556	1.04043	0.141825	7.33596	2.20132e-13	3.20953e-11	FBgn0029994	Ldsdh1
51	682.247	1.2946	0.177084	7.31066	2.6583e-13	3.81707e-11	FBgn0261862	whd
52	1402.45	1.27577	0.176577	7.22502	5.0101e-13	6.88127e-11	FBgn0038194	Cyp6d5
53	15425.8	0.700775	0.0972761	7.20398	5.84796e-13	7.9173e-11	FBgn0022355	Tsf1
54	476.124	2.36583	0.331457	7.13769	9.49119e-13	1.26687e-10	FBgn0000079	Amy-p
55	850.186	1.47542	0.208121	7.08923	1.34859e-12	1.77508e-10	FBgn0035909	ergic53
56	595.661	2.21153	0.314917	7.02258	2.17802e-12	2.82754e-10	FBgn0064237	Idgf5
57	1206.61	0.92181	0.132951	6.93348	4.10622e-12	5.18862e-10	FBgn0014455	Ahcy
58	190.465	2.27188	0.328096	6.92444	4.37699e-12	5.45799e-10	FBgn0053970	osy
59	859.297	1.52706	0.221254	6.90186	5.13248e-12	6.23597e-10	FBgn0026576	Pisd
60	1052.26	0.86179	0.126329	6.8218	8.99063e-12	1.06505e-09	FBgn0013770	Cp1
61	622.931	1.22583	0.180068	6.8076	9.9242e-12	1.16113e-09	FBgn0030251	CG2145
62	1760.63	0.977689	0.143743	6.80164	1.03433e-11	1.19541e-09	FBgn0039562	Gp93
63	148.39	2.56612	0.378774	6.7748	1.24575e-11	1.4224e-09	FBgn0030991	CG7453
64	469.279	1.4688	0.217093	6.76576	1.32612e-11	1.47854e-09	FBgn0034060	Tmem131
65	449.113	2.16161	0.319436	6.76696	1.31514e-11	1.47854e-09	FBgn0039611	Nepl18
66	2399.43	0.799503	0.118659	6.73783	1.60766e-11	1.7716e-09	FBgn0040398	CG14629
67	721.03	1.7017	0.254102	6.69692	2.12854e-11	2.31864e-09	FBgn0051445	CG31445
68	733.985	1.02703	0.153422	6.69419	2.16868e-11	2.33552e-09	FBgn0030990	CG7556
69	2892.84	1.09529	0.164361	6.66389	2.66667e-11	2.80801e-09	FBgn0024293	Spn43Ab
70	1493.77	1.06577	0.162157	6.57243	4.95001e-11	5.09905e-09	FBgn0051092	LpR2
71	1153.61	1.41426	0.215409	6.56548	5.18662e-11	5.28534e-09	FBgn0030425	Nep6
72	2994.47	1.0487	0.160395	6.53821	6.22612e-11	6.27712e-09	FBgn0082922	snoRNA:Or-aca4
73	625.453	1.50075	0.2311	6.49394	8.36214e-11	8.34189e-09	FBgn0030593	CG9512
74	378.903	2.58663	0.399366	6.47684	9.36644e-11	9.24643e-09	FBgn0039494	grass
75	213.442	1.47085	0.227196	6.47392	9.54929e-11	9.32976e-09	FBgn0062928	hpRNA:CR33940
76	260.06	2.48494	0.387592	6.41122	1.44362e-10	1.38193e-08	FBgn0038105	yellow-f2
77	1036.19	1.52238	0.242527	6.27718	3.44773e-10	3.17225e-08	FBgn0031538	CG3246
78	790.193	1.21992	0.195367	6.24426	4.25824e-10	3.88032e-08	FBgn0036211	CG5946
79	261.174	1.96473	0.314798	6.24125	4.34085e-10	3.91793e-08	FBgn0032699	CG10383
80	288.6	3.18629	0.515003	6.18693	6.13464e-10	5.38314e-08	FBgn0243514	eater
81	436.278	2.60626	0.424042	6.14624	7.93412e-10	6.83561e-08	FBgn0037515	Sp7
82	154.927	2.94727	0.484178	6.08716	1.1493e-09	9.81256e-08	FBgn0031970	CG7227
83	281.373	2.61588	0.433405	6.03565	1.58323e-09	1.33966e-07	FBgn0030773	CG9676
84	581.862	1.33533	0.221449	6.02998	1.63984e-09	1.36323e-07	FBgn0030245	CG1637
85	512.067	1.44112	0.239516	6.01681	1.77892e-09	1.46599e-07	FBgn0250848	26-29-p
86	210.898	1.90527	0.317035	6.00965	1.85922e-09	1.51895e-07	FBgn0040259	Ugt302C1
87	1727.72	0.731454	0.122217	5.98489	2.16539e-09	1.73571e-07	FBgn0035770	pst
88	223.408	1.32472	0.221382	5.98383	2.17948e-09	1.73571e-07	FBgn0286070	cnk
89	1494.66	0.85123	0.142958	5.95439	2.61037e-09	2.02775e-07	FBgn0037533	CD98hc
90	136.068	2.56326	0.431936	5.93435	2.95005e-09	2.27298e-07	FBgn0003502	Btk29A
91	2430.46	0.74579	0.126341	5.90301	3.56919e-09	2.70601e-07	FBgn0000416	Sap-r
92	467.441	0.953377	0.16173	5.89486	3.75008e-09	2.8206e-07	FBgn0034067	CG8399
93	536.204	1.603	0.27201	5.89314	3.78921e-09	2.82758e-07	FBgn0033482	CG1371
94	672.412	1.08586	0.184656	5.88045	4.09145e-09	3.02927e-07	FBgn0039024	Nepl15
95	135.942	2.32121	0.396236	5.85815	4.68048e-09	3.41207e-07	FBgn0025620	CG13360
96	8786.12	0.785083	0.134763	5.82567	5.68831e-09	4.05324e-07	FBgn0065100	sncRNA:254
97	372.934	1.42058	0.247343	5.74335	9.28217e-09	6.56471e-07	FBgn0031805	Nepl4
98	2006.79	0.917408	0.160013	5.73334	9.84745e-09	6.91291e-07	FBgn0029093	cathD
99	975.454	1.48455	0.259816	5.71385	1.10447e-08	7.64016e-07	FBgn0038299	Spn88Eb
100	138.204	1.74332	0.305255	5.71104	1.12289e-08	7.71132e-07	FBgn0052133	Ptip
101	560.678	2.27139	0.401116	5.66268	1.49031e-08	1.01609e-06	FBgn0020416	Idgf1
102	112.08	2.14098	0.378486	5.65669	1.54324e-08	1.04467e-06	FBgn0013771	Cyp6a9
103	299.54	1.4269	0.252369	5.654	1.56756e-08	1.04618e-06	FBgn0030658	CG7872
104	217.039	2.29434	0.405731	5.65482	1.56008e-08	1.04618e-06	FBgn0038865	cDIP
105	890.629	0.728778	0.129123	5.64404	1.66108e-08	1.08566e-06	FBgn0038984	AdipoR
106	509.654	2.52634	0.448429	5.63376	1.7632e-08	1.13672e-06	FBgn0014033	Sr-CI
107	896.133	2.37274	0.42415	5.59411	2.21758e-08	1.41047e-06	FBgn0038095	Cyp304a1
108	1759.54	0.98192	0.176243	5.5714	2.52707e-08	1.58603e-06	FBgn0051326	CG31326
109	1501.29	1.42189	0.255407	5.56716	2.58919e-08	1.61433e-06	FBgn0033814	Qsox1
110	848.889	1.6316	0.295288	5.52546	3.28618e-08	2.02228e-06	FBgn0032836	CG10680
111	198.636	2.59762	0.470614	5.51963	3.39706e-08	2.07703e-06	FBgn0037727	Nepl12
112	305.53	1.2181	0.221284	5.50467	3.69852e-08	2.21841e-06	FBgn0004919	gol
113	3687.86	1.0721	0.194991	5.49819	3.83708e-08	2.28705e-06	FBgn0028543	NimB2
114	3291.67	0.836415	0.152551	5.48285	4.18525e-08	2.46358e-06	FBgn0030041	CG12116
115	793.699	1.08979	0.199903	5.4516	4.99185e-08	2.92023e-06	FBgn0010415	Sdc
116	1302.23	1.61468	0.298522	5.4089	6.34113e-08	3.64211e-06	FBgn0031261	nAChRbeta3
117	184.714	1.62541	0.301583	5.38959	7.06191e-08	4.03167e-06	FBgn0042712	HBS1
118	1137.68	1.21331	0.226756	5.35075	8.75885e-08	4.85424e-06	FBgn0086672	snoRNA:Or-aca5
119	140.807	2.40949	0.453473	5.31342	1.07586e-07	5.8936e-06	FBgn0039656	CG11951
120	895.04	0.898814	0.169275	5.30978	1.09755e-07	5.97787e-06	FBgn0082963	snoRNA:Psi28S-3378
121	36963.8	0.833955	0.157127	5.30754	1.11116e-07	6.0174e-06	FBgn0065064	snoRNA:Psi28S-291
122	727.297	0.950444	0.179532	5.294	1.19671e-07	6.44385e-06	FBgn0083015	snoRNA:Psi18S-920
123	659.828	0.966486	0.182841	5.28593	1.25065e-07	6.69628e-06	FBgn0086558	Ubi-p5E
124	560.737	1.49878	0.283854	5.2801	1.29111e-07	6.87409e-06	FBgn0028940	Cyp28a5
125	268.718	1.50039	0.28448	5.27415	1.33376e-07	7.06149e-06	FBgn0003391	shg
126	268.857	1.35941	0.261154	5.20539	1.93592e-07	9.81106e-06	FBgn0033352	PAN2
127	159.389	2.47997	0.476547	5.20403	1.95007e-07	9.83023e-06	FBgn0036402	CG6650
128	479.259	1.47743	0.285126	5.18166	2.19924e-07	1.09121e-05	FBgn0028984	Spn88Ea
129	191.903	2.15377	0.415979	5.17759	2.24767e-07	1.10944e-05	FBgn0038897	CG5849
130	540.473	1.3343	0.258295	5.16579	2.39421e-07	1.17564e-05	FBgn0034117	CG7997
131	153.011	1.478	0.28715	5.14715	2.64471e-07	1.29196e-05	FBgn0015522	olf186-M
132	1320.73	0.979516	0.190608	5.1389	2.76355e-07	1.33623e-05	FBgn0287423	Nplp2
133	166.425	1.49749	0.29163	5.13489	2.82306e-07	1.35808e-05	FBgn0031379	CG7289
134	1577.54	0.860704	0.168752	5.1004	3.38945e-07	1.5981e-05	FBgn0263461	snoRNA:CG32479-a
135	118.888	1.84518	0.366496	5.03466	4.78707e-07	2.20228e-05	FBgn0001941	ifc
136	173.637	1.87687	0.375045	5.00438	5.60413e-07	2.55338e-05	FBgn0039150	CG13605
137	848.031	0.938867	0.18786	4.9977	5.80175e-07	2.63077e-05	FBgn0083058	snoRNA:Psi18S-1086
138	873.636	1.67139	0.334539	4.99611	5.84978e-07	2.63224e-05	FBgn0000592	Est-6
139	241.294	1.65991	0.332264	4.99576	5.86052e-07	2.63224e-05	FBgn0029818	GAA1
140	900.451	1.18584	0.237569	4.99156	5.98924e-07	2.67736e-05	FBgn0035090	CG2736
141	504.882	0.817141	0.163787	4.98906	6.06752e-07	2.69962e-05	FBgn0286203	stw
142	475.201	0.942605	0.190345	4.95209	7.34191e-07	3.22126e-05	FBgn0263598	Vha68-2
143	563.392	1.21351	0.245332	4.9464	7.55966e-07	3.30152e-05	FBgn0027836	Dgp-1
144	216.445	1.73675	0.351603	4.93953	7.83098e-07	3.40432e-05	FBgn0259896	NimC1
145	605.17	1.47677	0.299439	4.93178	8.14826e-07	3.52607e-05	FBgn0040340	TRAM
146	60.7196	3.97467	0.807193	4.92406	8.47674e-07	3.65155e-05	FBgn0033437	CG12926
147	61.9232	4.60494	0.938075	4.90893	9.15756e-07	3.92698e-05	FBgn0011297	Alg3
148	2361.27	0.80422	0.163952	4.90521	9.33282e-07	3.9841e-05	FBgn0003137	Ppn
149	946.235	1.22843	0.251521	4.88401	1.03948e-06	4.39783e-05	FBgn0033775	Cyp9h1
150	72.9022	3.40495	0.69808	4.87759	1.07389e-06	4.5032e-05	FBgn0037644	CG11964
151	2626.94	0.700094	0.143654	4.87347	1.09654e-06	4.57792e-05	FBgn0037230	Nepl11
152	313.781	2.04436	0.419662	4.87143	1.10792e-06	4.60514e-05	FBgn0039537	Hsdl2
153	507.59	1.07563	0.222597	4.83218	1.35045e-06	5.49279e-05	FBgn0027657	glob1
154	744.676	1.26067	0.261693	4.81736	1.45469e-06	5.78208e-05	FBgn0031055	et
155	463.72	1.16241	0.241959	4.80414	1.55416e-06	6.11153e-05	FBgn0036623	Agpat3
156	44.0309	6.25021	1.30272	4.79781	1.6041e-06	6.28183e-05	FBgn0286723	hll
157	380.804	1.60101	0.333897	4.79491	1.62747e-06	6.34711e-05	FBgn0019929	Ser7
158	368.099	1.23772	0.258724	4.78396	1.71872e-06	6.67555e-05	FBgn0263477	scaRNA:PsiU1-6
159	91.0482	2.37881	0.497727	4.77934	1.75869e-06	6.80288e-05	FBgn0022069	Nnp-1
160	910.016	1.41032	0.295187	4.77774	1.77277e-06	6.8295e-05	FBgn0030993	Mec2
161	78.1493	3.26226	0.69055	4.72414	2.31092e-06	8.72533e-05	FBgn0035539	slow
162	426.534	1.81062	0.383413	4.72239	2.33089e-06	8.76582e-05	FBgn0031327	CG5397
163	129.024	1.85597	0.395967	4.68718	2.76998e-06	0.000103351	FBgn0034476	Toll-7
164	546.275	1.50087	0.320313	4.68565	2.79077e-06	0.000103718	FBgn0053926	CG33926
165	360.273	1.59182	0.341413	4.66246	3.12456e-06	0.000114773	FBgn0035076	Ance-5
166	230.861	1.68087	0.36288	4.63203	3.62094e-06	0.000130976	FBgn0034417	CG15117
167	118.301	1.9305	0.419258	4.60457	4.13314e-06	0.000147811	FBgn0001291	Jra
168	192.097	2.12045	0.460751	4.60217	4.18119e-06	0.000148661	FBgn0010053	Jheh1
169	148.513	1.81901	0.395347	4.60103	4.20398e-06	0.000148661	FBgn0050158	CG30158
170	994.906	0.95388	0.207291	4.60165	4.19149e-06	0.000148661	FBgn0264561	Glg1
171	382.862	1.90876	0.414927	4.60022	4.22046e-06	0.000148689	FBgn0029147	NtR
172	104.374	2.56194	0.557759	4.59327	4.36348e-06	0.000152593	FBgn0004797	mdy
173	307.267	1.71768	0.374201	4.59025	4.42722e-06	0.000154253	FBgn0000477	DNaseII
174	233.13	1.14439	0.25048	4.5688	4.90525e-06	0.000169661	FBgn0028662	VhaPPA1-1
175	128.165	4.00616	0.87789	4.5634	5.03318e-06	0.000173453	FBgn0024986	CG3719
176	21.2298	6.05339	1.32985	4.55194	5.31528e-06	0.000181852	FBgn0034085	Ptp52F
177	125.204	1.77985	0.391303	4.54852	5.40258e-06	0.000184174	FBgn0032001	CG8360
178	112.866	1.2569	0.27727	4.53314	5.81125e-06	0.000195295	FBgn0082966	snoRNA:Psi28S-3327b
179	279.116	1.445	0.31902	4.5295	5.91243e-06	0.000197296	FBgn0037835	CG14687
180	54.0151	3.53021	0.784886	4.49773	6.86827e-06	0.000226797	FBgn0029697	CG15570
181	1335.04	1.16284	0.259006	4.48963	7.13469e-06	0.000234145	FBgn0259715	CG42369
182	32.1354	5.83191	1.29965	4.48728	7.21396e-06	0.000235747	FBgn0037144	CG7458
183	270.025	1.11843	0.249869	4.47607	7.6031e-06	0.000246762	FBgn0027582	CG6230
184	1051.73	0.876255	0.196096	4.46849	7.87724e-06	0.00025306	FBgn0031689	Cyp28d1
185	1187.38	0.875604	0.196326	4.45994	8.19835e-06	0.000262486	FBgn0266758	Esyt2
186	505.682	0.90852	0.204861	4.43482	9.21488e-06	0.000287268	FBgn0023479	teq
187	1713.8	0.826848	0.186732	4.428	9.51129e-06	0.000295536	FBgn0083040	snoRNA:Psi18S-1854c
188	355.438	2.029	0.45908	4.41972	9.88304e-06	0.000305086	FBgn0038211	CG9649
189	570.509	0.79716	0.180567	4.41476	1.01123e-05	0.00031115	FBgn0032006	Pvr
190	218.778	1.32816	0.301282	4.40836	1.04156e-05	0.000318416	FBgn0267348	LanB2
191	230.599	1.22875	0.279068	4.40303	1.06749e-05	0.000325292	FBgn0020412	JIL-1
192	96.3268	1.6875	0.383641	4.39864	1.0893e-05	0.000330876	FBgn0032330	Samuel
193	125.491	2.38641	0.542834	4.3962	1.10162e-05	0.00033195	FBgn0015033	Cyp4d8
194	85.0189	5.01828	1.14159	4.39586	1.10335e-05	0.00033195	FBgn0069242	eca
195	111.262	2.79406	0.635473	4.39682	1.09846e-05	0.00033195	FBgn0285896	btl
196	216.591	1.37646	0.313736	4.38733	1.14752e-05	0.000343063	FBgn0032864	CG2493
197	148.968	1.64807	0.376003	4.38313	1.16988e-05	0.000347553	FBgn0025678	CaBP1
198	22.8361	3.24241	0.740393	4.37931	1.19054e-05	0.000352586	FBgn0033051	Strica
199	147.37	1.94508	0.444517	4.37572	1.21035e-05	0.000357335	FBgn0039169	Spps
200	196.231	1.60108	0.366172	4.37247	1.22848e-05	0.000361563	FBgn0004237	Hrb87F
201	50.52	2.76311	0.632424	4.36907	1.24776e-05	0.000364971	FBgn0028507	CG3793
202	40.6759	4.37033	1.0023	4.36028	1.29896e-05	0.00037646	FBgn0030615	Cyp4s3
203	725.846	0.857501	0.196819	4.35679	1.31982e-05	0.000381339	FBgn0034718	wdp
204	831.778	1.40695	0.323652	4.34712	1.37938e-05	0.000393748	FBgn0265048	cv-d
205	32.1704	5.41885	1.24797	4.34215	1.41094e-05	0.00039957	FBgn0002736	mago
206	260.572	1.75314	0.403805	4.34154	1.41485e-05	0.00039957	FBgn0037757	CG8516
207	684.283	0.690007	0.158925	4.34171	1.41381e-05	0.00039957	FBgn0040321	GNBP3
208	109.479	1.59572	0.36763	4.34057	1.42111e-05	0.000399638	FBgn0033665	Zip48C
209	4516.35	1.32523	0.305524	4.33756	1.44071e-05	0.000403953	FBgn0013675	mt:CoII
210	493.693	1.27665	0.294706	4.33196	1.47788e-05	0.00041073	FBgn0265137	Spn42Da
211	273.674	1.85157	0.428046	4.32563	1.52095e-05	0.000421463	FBgn0041713	yellow-c
212	164.517	2.26351	0.523969	4.31993	1.56076e-05	0.000431234	FBgn0033821	CG10799
213	56.3442	2.42626	0.564084	4.30124	1.69848e-05	0.000467632	FBgn0000427	dec
214	434.218	1.0713	0.249561	4.29274	1.76482e-05	0.000481993	FBgn0034796	CG3700
215	40.5301	2.73354	0.637034	4.29105	1.77832e-05	0.000484285	FBgn0028744	CG5033
216	241.344	1.58676	0.369943	4.28922	1.79306e-05	0.000486899	FBgn0052191	CG32191
217	255.225	2.65491	0.621654	4.27071	1.94847e-05	0.000521629	FBgn0053120	CG33120
218	176.029	1.69297	0.397037	4.26401	2.00789e-05	0.000531529	FBgn0085256	CG34227
219	209.104	1.27187	0.298453	4.26153	2.03032e-05	0.000535971	FBgn0011576	Cyp4d2
220	913.069	1.17086	0.275719	4.24658	2.1706e-05	0.000568254	FBgn0031305	Iris
221	359.066	0.905137	0.213178	4.24592	2.177e-05	0.000568359	FBgn0082954	snoRNA:Psi28S-3571
222	131.946	1.91287	0.452657	4.22587	2.3802e-05	0.000616316	FBgn0283437	PPO1
223	96.8003	4.76302	1.12782	4.22322	2.40832e-05	0.000617148	FBgn0260474	CG30002
224	153.293	2.1551	0.510501	4.22155	2.42633e-05	0.000619793	FBgn0033373	CG8080
225	51.071	5.16112	1.22486	4.21366	2.51265e-05	0.000638402	FBgn0032997	CG17486
226	200.511	1.43691	0.341923	4.20245	2.64038e-05	0.000667276	FBgn0035023	ITP
227	440.231	0.956569	0.227682	4.20134	2.65334e-05	0.000668769	FBgn0034860	CG9812
228	715.798	1.41856	0.338031	4.19655	2.71014e-05	0.000677678	FBgn0034479	CG8654
229	74.5112	2.09953	0.501992	4.1824	2.88445e-05	0.000719366	FBgn0086698	frtz
230	444.467	0.791303	0.189243	4.18142	2.89699e-05	0.000720597	FBgn0004698	Xpc
231	286.746	1.26059	0.301894	4.17562	2.97174e-05	0.000733415	FBgn0041629	Hexo2
232	603.205	1.01548	0.24317	4.17599	2.96687e-05	0.000733415	FBgn0261984	Ire1
233	560.689	0.848159	0.203318	4.17158	3.0249e-05	0.000738839	FBgn0005612	Sox14
234	56.7776	2.48502	0.595675	4.17176	3.02255e-05	0.000738839	FBgn0031968	CG7231
235	139.98	1.48719	0.356621	4.17023	3.04297e-05	0.000741342	FBgn0034534	maf-S
236	83.7566	2.7787	0.66706	4.1656	3.10539e-05	0.00075268	FBgn0037090	Est-Q
237	17.2273	5.50669	1.32494	4.15619	3.23594e-05	0.000780331	FBgn0032020	strat
238	117.636	2.71715	0.653938	4.15506	3.25197e-05	0.000782206	FBgn0028939	NimC2
239	104.018	2.27093	0.547143	4.15052	3.31723e-05	0.000791874	FBgn0051915	CG31915
240	25.962	5.12763	1.23644	4.1471	3.36718e-05	0.000799768	FBgn0037552	CG7800
241	392.733	1.11894	0.26989	4.14592	3.38447e-05	0.000801866	FBgn0028539	Eato
242	194.843	1.26425	0.305446	4.13905	3.48751e-05	0.000824218	FBgn0034194	CG15611
243	52.6846	2.94973	0.714946	4.1258	3.69444e-05	0.000864498	FBgn0015338	CG5861
244	36.5104	5.375	1.30633	4.11457	3.87909e-05	0.000902255	FBgn0022702	Cht2
245	776.153	0.750175	0.182336	4.11425	3.88435e-05	0.000902255	FBgn0083041	snoRNA:Psi18S-1854b
246	317.087	0.877789	0.213614	4.10922	3.96994e-05	0.000916743	FBgn0002787	Rpn8
247	252.914	1.76116	0.429277	4.10261	4.08514e-05	0.000934153	FBgn0028396	TotA
248	497.392	0.949706	0.231527	4.10192	4.09741e-05	0.000934153	FBgn0034229	CG4847
249	519.5	0.701601	0.17105	4.10174	4.10053e-05	0.000934153	FBgn0261258	rgn
250	274.03	1.13308	0.276722	4.09467	4.22769e-05	0.000960811	FBgn0033367	PPO2
251	120.018	2.05232	0.502061	4.08779	4.35511e-05	0.0009827	FBgn0016685	Nlp
252	230.989	1.53674	0.378041	4.06501	4.80312e-05	0.00106602	FBgn0031384	CG4238
253	119.001	2.49253	0.613329	4.06394	4.82502e-05	0.00106838	FBgn0033178	CG11127
254	34.5302	3.35767	0.826593	4.06206	4.86419e-05	0.00107454	FBgn0031872	ihog
255	496.002	2.27268	0.560121	4.05748	4.96046e-05	0.00109073	FBgn0010612	ATPsynG
256	1888.78	0.634755	0.156425	4.05787	4.95213e-05	0.00109073	FBgn0065055	snoRNA:Psi28S-2648
257	32.4739	5.35905	1.32111	4.05648	4.98168e-05	0.00109286	FBgn0035789	mthl6
258	459.773	0.820671	0.202584	4.05101	5.09972e-05	0.0011136	FBgn0264001	bru3
259	776.379	0.644107	0.159169	4.04669	5.1948e-05	0.00113175	FBgn0036258	eIF3l
260	220.488	1.0381	0.25811	4.02193	5.77222e-05	0.00123763	FBgn0027794	Lrpprc2
261	400.855	0.922408	0.229568	4.01801	5.86913e-05	0.00125274	FBgn0083005	snoRNA:Psi28S-1175a
262	561.656	1.22422	0.305109	4.01241	6.01031e-05	0.00127999	FBgn0033366	Ance-4
263	682.412	0.714205	0.178048	4.0113	6.03842e-05	0.0012831	FBgn0038037	Cyp9f2
264	86.8636	2.34523	0.587635	3.99096	6.58076e-05	0.0013712	FBgn0029756	CG3309
265	1132.82	0.729381	0.182786	3.99034	6.59774e-05	0.0013712	FBgn0083057	snoRNA:Psi18S-110
266	96.1323	2.08605	0.523184	3.98723	6.68503e-05	0.0013863	FBgn0037936	CG6908
267	71.1401	1.92412	0.483202	3.98201	6.83354e-05	0.00141126	FBgn0001206	Hmr
268	241.795	1.30481	0.327681	3.98195	6.83517e-05	0.00141126	FBgn0038868	CG5862
269	40.021	2.52893	0.63618	3.97518	7.03265e-05	0.00144574	FBgn0266705	asRNA:CR45195
270	370.834	1.74137	0.438858	3.96795	7.24937e-05	0.00147442	FBgn0034756	Cyp6d2
271	370.618	0.863235	0.21754	3.96817	7.24253e-05	0.00147442	FBgn0086601	snoRNA:Psi28S-3327c
272	87.1118	1.68922	0.425938	3.96588	7.31242e-05	0.00148394	FBgn0053969	CG33969
273	393.038	1.06777	0.270027	3.95432	7.67532e-05	0.00155094	FBgn0035438	PHGPx
274	207.441	1.13749	0.287949	3.95031	7.80515e-05	0.00157382	FBgn0024326	Mkk4
275	392.985	0.747572	0.189514	3.94469	7.99047e-05	0.00160776	FBgn0263199	Galk
276	31.6367	4.98823	1.26553	3.94162	8.09315e-05	0.00162154	FBgn0265177	CG44242
277	1696.25	0.691024	0.175577	3.93573	8.29457e-05	0.00164937	FBgn0041182	Tep2
278	112.59	1.22484	0.312194	3.92331	8.73391e-05	0.00171767	FBgn0031011	CG8034
279	320.072	0.915977	0.23355	3.92197	8.78281e-05	0.00172328	FBgn0052698	CARPB
280	68.9995	2.46305	0.630018	3.9095	9.24893e-05	0.00181099	FBgn0032194	CG4901
281	227.724	1.06282	0.272865	3.89504	9.81822e-05	0.00190281	FBgn0039238	CG7016
282	461.915	1.18606	0.304503	3.89507	9.81704e-05	0.00190281	FBgn0067102	GlcT
283	976.986	0.744318	0.191915	3.87838	0.000105153	0.00203374	FBgn0286898	Tango1
284	160.23	1.78402	0.460054	3.87785	0.000105385	0.00203407	FBgn0028399	Serinc
285	139.817	1.25166	0.322925	3.87602	0.000106178	0.00204522	FBgn0063923	Kaz1-ORFB
286	477.832	0.985681	0.254713	3.86977	0.000108937	0.00208564	FBgn0033052	SCAP
287	850.026	0.646515	0.167286	3.86472	0.000111218	0.00212502	FBgn0045823	vsg
288	157.435	1.24331	0.323651	3.84152	0.000122272	0.00231755	FBgn0051739	AspRS-m
289	36.9941	5.70632	1.48664	3.8384	0.000123841	0.00233328	FBgn0264389	opm
290	678.641	0.658672	0.171676	3.83672	0.000124688	0.00234458	FBgn0051523	CG31523
291	133.907	1.20918	0.315523	3.83231	0.000126948	0.00237763	FBgn0034368	zda
292	65.572	1.74115	0.454591	3.83015	0.000128065	0.00239383	FBgn0039807	CG15546
293	39.8342	2.13256	0.556882	3.82947	0.000128422	0.00239577	FBgn0082976	snoRNA:Psi28S-3305a
294	403.266	0.786071	0.205736	3.82077	0.000133034	0.00246724	FBgn0028484	Ack
295	424.922	0.769148	0.201559	3.81598	0.000135642	0.00249607	FBgn0040309	Jafrac1
296	162.809	0.95406	0.250066	3.81524	0.000136052	0.00249878	FBgn0034049	bdg
297	106.102	2.24063	0.588745	3.80577	0.000141365	0.00258134	FBgn0035816	CG13685
298	99.7745	1.40307	0.369128	3.80105	0.000144085	0.0026209	FBgn0032451	spict
299	91.9143	2.5848	0.683026	3.78433	0.000154121	0.00277155	FBgn0028374	Hug
300	79.4242	2.14023	0.566587	3.77741	0.00015847	0.00283363	FBgn0027518	Wdr24
301	35.2508	3.60434	0.956058	3.77	0.000163247	0.00291354	FBgn0023513	CG14803
302	81.3921	1.86977	0.49679	3.76369	0.000167422	0.00297127	FBgn0033055	Tbce
303	354.193	0.707561	0.188636	3.75094	0.000176173	0.0031157	FBgn0039714	Zip99C
304	26.6446	4.98559	1.33041	3.74741	0.000178669	0.00315315	FBgn0039593	Sid
305	257.677	1.03665	0.277165	3.74019	0.000183884	0.00322287	FBgn0000412	D1
306	241.345	1.2542	0.335343	3.74006	0.000183979	0.00322287	FBgn0082957	snoRNA:Psi28S-3405d
307	37.9191	4.79026	1.28179	3.73718	0.000186099	0.00324799	FBgn0031094	CG9578
308	29.9615	4.89769	1.31713	3.71845	0.00020045	0.00346022	FBgn0263766	asRNA:CR43683
309	413.858	1.055	0.283872	3.71645	0.00020204	0.00346244	FBgn0031306	CG4577
310	92.3832	1.70075	0.457544	3.71714	0.000201493	0.00346244	FBgn0050344	CG30344
311	35.907	4.55554	1.22603	3.7157	0.000202644	0.00346653	FBgn0040337	CG3021
312	692.061	0.683993	0.184195	3.71342	0.000204476	0.00348086	FBgn0004885	tok
313	102.595	2.98509	0.803964	3.71297	0.000204844	0.00348086	FBgn0032387	CG16965
314	548.866	0.722769	0.194733	3.71158	0.000205967	0.00348563	FBgn0040382	CG5273
315	79.4622	1.79962	0.485931	3.70345	0.000212687	0.00359293	FBgn0262366	CG43064
316	42.1071	3.49522	0.944686	3.69988	0.000215706	0.00363744	FBgn0036691	beg
317	62.0555	1.91357	0.517467	3.69796	0.000217338	0.00365674	FBgn0085382	CG34353
318	86.7707	2.32208	0.628479	3.69476	0.000220091	0.00367919	FBgn0033602	Cpr47Ee
319	846.838	1.24547	0.33742	3.69115	0.000223241	0.00370517	FBgn0031313	CG5080
320	924.852	0.787118	0.214421	3.6709	0.000241698	0.00394292	FBgn0027611	LManII
321	341.273	0.808803	0.22033	3.67087	0.000241726	0.00394292	FBgn0036806	Cyp12c1
322	73.2644	1.46199	0.398549	3.66828	0.000244189	0.00396943	FBgn0030894	Mvb12
323	132.113	2.15315	0.587287	3.66626	0.000246127	0.00397367	FBgn0023545	PIG-K
324	1205.27	0.614149	0.167495	3.66667	0.000245727	0.00397367	FBgn0039151	CG13607
325	76.8386	2.16746	0.591068	3.66702	0.00024539	0.00397367	FBgn0039869	CG1890
326	846.314	0.780841	0.213523	3.65693	0.000255251	0.00410699	FBgn0033663	ERp60
327	552.428	0.883718	0.241887	3.65344	0.000258752	0.0041525	FBgn0086671	snoRNA:Psi28S-2876
328	421.65	0.913329	0.250828	3.64126	0.000271306	0.00430681	FBgn0086658	snoRNA:Psi28S-1180
329	34.8317	4.68074	1.28741	3.63578	0.000277146	0.00437751	FBgn0038257	smp-30
330	496.883	1.91975	0.529368	3.62651	0.000287283	0.00450759	FBgn0031973	Spn28Dc
331	116.121	1.10782	0.305517	3.62605	0.000287788	0.00450804	FBgn0082994	snoRNA:Psi28S-1837c
332	233.746	0.948232	0.261941	3.62003	0.000294572	0.00458401	FBgn0266354	CG45002
333	672.818	1.22762	0.339301	3.6181	0.000296778	0.00461077	FBgn0034753	CG2852
334	306.924	1.18033	0.32675	3.61234	0.00030345	0.00470563	FBgn0015360	oxt
335	28.4094	4.57442	1.26646	3.61197	0.000303877	0.00470563	FBgn0037369	CG2100
336	45.2437	3.09025	0.856735	3.60701	0.000309744	0.00477784	FBgn0010220	Dbp45A
337	16.6834	5.20278	1.44516	3.60014	0.000318047	0.00485367	FBgn0267798	lncRNA:CR46123
338	79.1484	1.84036	0.511684	3.59667	0.000322322	0.00491101	FBgn0036995	atk
339	522.348	0.632466	0.175936	3.59487	0.000324555	0.00493709	FBgn0267336	Glut4EF
340	65.0508	1.82539	0.508047	3.59294	0.000326962	0.00496574	FBgn0039335	Vps33B
341	422.286	0.722542	0.201193	3.59129	0.000329045	0.00498913	FBgn0029167	Hml
342	345.926	0.930133	0.259206	3.58839	0.000332724	0.00502907	FBgn0045063	fdl
343	26.5574	2.77842	0.774597	3.58692	0.00033461	0.00504952	FBgn0034045	CG8249
344	36.1686	4.57467	1.27656	3.58359	0.000338903	0.00510617	FBgn0039770	CG15537
345	143.702	4.36686	1.22085	3.57691	0.000347677	0.0052135	FBgn0037547	CG7910
346	239.525	0.967761	0.270783	3.57393	0.000351663	0.00524011	FBgn0005198	gig
347	57.6323	3.36828	0.942183	3.57498	0.000350258	0.00524011	FBgn0039755	CG15531
348	97.7384	2.01871	0.5648	3.5742	0.000351295	0.00524011	FBgn0260653	serp
349	616.935	0.746387	0.209211	3.56764	0.000360217	0.00534237	FBgn0266369	Mtp
350	189.359	1.68773	0.473355	3.56547	0.000363204	0.00537825	FBgn0050046	CG30046
351	10.3118	4.9893	1.39988	3.56408	0.000365136	0.00539843	FBgn0034422	CG7137
352	27.9095	4.70027	1.31985	3.56123	0.000369124	0.00544873	FBgn0038828	CG17270
353	18.222	4.77798	1.34275	3.55834	0.000373207	0.00548354	FBgn0036342	CG11279
354	337.92	0.823829	0.231508	3.55854	0.00037292	0.00548354	FBgn0039207	Cftr
355	25.83	4.90496	1.38162	3.55016	0.000384993	0.00564795	FBgn0030757	CG9902
356	76.6207	1.22127	0.344208	3.54805	0.000388089	0.00566706	FBgn0082959	snoRNA:Psi28S-3405b
357	21.5632	3.07472	0.866779	3.54729	0.000389212	0.00567471	FBgn0026598	Apc2
358	17.7466	5.0763	1.43389	3.54023	0.000399773	0.00580191	FBgn0029170	TwdlT
359	184.115	1.02956	0.290962	3.53845	0.000402485	0.00583233	FBgn0082988	snoRNA:Psi28S-2442b
360	10.0818	4.69851	1.32945	3.53418	0.000409049	0.0059184	FBgn0038919	Qsox2
361	55.9215	3.41834	0.968996	3.52772	0.000419162	0.00601878	FBgn0039609	Nepl17
362	476.606	0.760357	0.215742	3.52439	0.000424466	0.00606737	FBgn0037240	Cont
363	104.349	1.41543	0.401806	3.52267	0.000427218	0.00609751	FBgn0039132	AP-1sigma
364	27.9602	4.85745	1.3797	3.52066	0.000430478	0.00613479	FBgn0028398	Taf10
365	27.8745	3.20971	0.912344	3.51809	0.000434667	0.0061852	FBgn0259229	CG42329
366	472.399	0.678616	0.193274	3.51117	0.000446139	0.00632943	FBgn0015247	Diap2
367	35.1404	4.4021	1.25404	3.51035	0.000447516	0.00633947	FBgn0039044	p53
368	13.9658	5.13437	1.47217	3.48763	0.000487329	0.00678095	FBgn0035337	CG15877
369	206.344	0.848153	0.243214	3.48727	0.000487982	0.00678095	FBgn0082980	snoRNA:Psi28S-2996
370	91.3166	1.63875	0.470026	3.4865	0.00048939	0.00679056	FBgn0050033	CG30033
371	392.116	0.846495	0.242976	3.48386	0.000494231	0.0068377	FBgn0001149	GstD1
372	51.4054	1.85535	0.532663	3.48316	0.000495527	0.00684563	FBgn0030082	HP1b
373	231.908	2.01103	0.577922	3.47975	0.000501882	0.00691328	FBgn0032262	CG7384
374	110.594	2.55845	0.736536	3.47363	0.000513466	0.00702182	FBgn0040102	lectin-24Db
375	30.0621	4.24313	1.22167	3.47323	0.000514238	0.00702224	FBgn0037082	CG5664
376	280.369	1.13399	0.326612	3.47198	0.000516635	0.00704482	FBgn0259244	CG42342
377	16.082	4.71259	1.35798	3.47028	0.000519915	0.00707383	FBgn0037415	Osi8
378	89.7593	1.8284	0.527196	3.46815	0.00052405	0.00709488	FBgn0035092	Nplp1
379	69.8221	2.31039	0.667614	3.46067	0.00053884	0.00724357	FBgn0036489	CG7011
380	70.7331	1.96244	0.566974	3.46126	0.000537662	0.00724357	FBgn0266581	pit
381	66.3069	1.77264	0.512324	3.46	0.000540173	0.00725102	FBgn0040336	Seipin
382	113.011	1.81443	0.524735	3.4578	0.000544612	0.00730026	FBgn0058045	CG40045
383	140.736	1.42818	0.413542	3.45352	0.000553317	0.00736486	FBgn0003317	sax
384	61.6218	2.01962	0.584875	3.45308	0.000554232	0.0073667	FBgn0030638	CG11655
385	45.062	4.67125	1.35349	3.45127	0.000557962	0.00738455	FBgn0026314	Ugt35B1
386	256.039	0.80573	0.233834	3.44574	0.000569508	0.00750658	FBgn0031813	Acox3
387	280.211	0.918909	0.26718	3.43929	0.000583252	0.00765579	FBgn0086666	snoRNA:Psi28S-2179
388	117.487	2.14412	0.623723	3.43762	0.000586846	0.00768168	FBgn0260746	Ect3
389	59.6738	2.25216	0.655577	3.43538	0.000591723	0.00772274	FBgn0017578	Max
390	18.3962	5.17188	1.5058	3.43464	0.00059335	0.00772274	FBgn0035452	CG10359
391	397.578	0.731675	0.213629	3.42498	0.000614845	0.00794936	FBgn0039048	CG17111
392	277.096	1.53095	0.447289	3.42274	0.00061994	0.00800432	FBgn0032689	CG10413
393	51.6354	2.04372	0.598358	3.41555	0.000636526	0.00816287	FBgn0050169	Brca2
394	43.3896	2.50465	0.734302	3.41093	0.000647413	0.00828353	FBgn0001216	Hsc70-1
395	27.7201	3.79158	1.11223	3.40899	0.000652033	0.00831671	FBgn0051300	CG31300
396	52.8855	2.7577	0.809187	3.40799	0.000654435	0.00833613	FBgn0035213	CG2199
397	16.4435	5.48743	1.61167	3.40481	0.000662104	0.0084225	FBgn0030438	CG15721
398	44.1737	3.07156	0.904147	3.39719	0.000680814	0.00859131	FBgn0023536	CG3156
399	137.181	2.41784	0.712232	3.39473	0.000686952	0.00864574	FBgn0044812	TotC
400	31.17	4.35871	1.28593	3.38955	0.000700063	0.0087642	FBgn0036287	CG10663
401	82.8375	1.4605	0.43231	3.37835	0.000729212	0.00906922	FBgn0036191	Sugb
402	149.671	1.04411	0.309266	3.37609	0.000735233	0.00912016	FBgn0026602	Adk3
403	56.1078	3.1619	0.9368	3.37522	0.000737578	0.00913729	FBgn0287454	Pa1
404	1220.75	0.665235	0.197451	3.36912	0.000754087	0.00926911	FBgn0038535	alt
405	42.6138	1.86978	0.555698	3.36475	0.000766132	0.0093928	FBgn0263484	snoRNA:Pi4KIIalpha-a
406	13.6425	5.25652	1.56376	3.36146	0.000775322	0.00945653	FBgn0032856	CG16798
407	13.6564	4.512	1.34289	3.3599	0.000779697	0.00948797	FBgn0051155	Polr2G
408	192.466	1.14607	0.341702	3.35401	0.000796499	0.00966507	FBgn0035298	SCOT
409	14.9493	4.73616	1.41282	3.35227	0.000801531	0.0097137	FBgn0031542	CG15414
410	88.8464	1.38912	0.414733	3.34944	0.000809765	0.00978845	FBgn0083014	snoRNA:Psi18S-996
411	358.134	0.749057	0.223774	3.34738	0.000815797	0.00982377	FBgn0039863	CG1815
412	420.089	1.13234	0.338329	3.34687	0.0008173	0.00982938	FBgn0283510	Pal1
413	862.315	0.782231	0.234079	3.34175	0.000832535	0.00997463	FBgn0023129	aay
414	23.4141	3.67202	1.09919	3.34067	0.000835751	0.0099959	FBgn0037317	CG14667
415	72.9085	1.72198	0.515626	3.33959	0.000839036	0.0100145	FBgn0020381	Dredd
416	35.2515	4.02117	1.2044	3.33874	0.000841597	0.0100199	FBgn0004915	TfIIB
417	311.641	0.732002	0.219308	3.33778	0.000844519	0.010042	FBgn0032586	Tpr2
418	1291.77	0.714942	0.21424	3.3371	0.000846573	0.0100538	FBgn0086659	snoRNA:Psi18S-176
419	12.6262	5.099	1.52837	3.33623	0.000849221	0.0100727	FBgn0261705	CG42741
420	15.8716	4.71873	1.41473	3.33544	0.000851656	0.0100889	FBgn0039159	mRpS24
421	85.4574	1.38574	0.416194	3.32954	0.000869887	0.0102664	FBgn0034734	CG4554
422	32.5332	4.59703	1.38106	3.32863	0.000872744	0.0102792	FBgn0001280	janA
423	272.963	1.23967	0.373864	3.31582	0.000913734	0.0106441	FBgn0032923	Pld3
424	222.365	1.07242	0.323893	3.31102	0.000929557	0.0107788	FBgn0039081	Irk2
425	105.328	1.71475	0.518478	3.30727	0.000942104	0.0109015	FBgn0004858	elB
426	54.4294	2.07494	0.627715	3.30555	0.000947902	0.0109285	FBgn0032051	CG13097
427	28.0526	4.32177	1.30814	3.30374	0.000954051	0.0109861	FBgn0050172	CG30172
428	791.789	0.600944	0.182208	3.29811	0.000973373	0.0111409	FBgn0053087	LRP1
429	46.4684	3.62365	1.09936	3.29613	0.000980266	0.0111794	FBgn0033973	HPS1
430	5.88155	5.57738	1.69666	3.28728	0.00101161	0.0115091	FBgn0031451	CG9961
431	7.75758	4.45947	1.35698	3.28632	0.00101507	0.0115346	FBgn0038402	Fer2
432	91.516	1.6278	0.495778	3.28333	0.00102587	0.0116327	FBgn0036290	CG10638
433	57.2346	2.49032	0.758644	3.28259	0.00102859	0.0116463	FBgn0052207	hpRNA:CR32207
434	91.9338	1.8418	0.561926	3.27766	0.00104672	0.0118092	FBgn0037290	CG1124
435	255.993	1.11849	0.341405	3.27615	0.00105234	0.0118445	FBgn0027535	botv
436	22.1982	4.28998	1.30965	3.27566	0.00105414	0.0118506	FBgn0040020	MED21
437	44.0486	2.56738	0.784995	3.27057	0.0010733	0.0120233	FBgn0039084	CG10175
438	100.253	1.65502	0.506414	3.26812	0.00108265	0.0120709	FBgn0085484	Pdxk
439	96.8167	1.59704	0.488872	3.26679	0.00108776	0.0121136	FBgn0035791	CG8539
440	39.4998	2.49363	0.763419	3.26639	0.00108926	0.0121161	FBgn0034053	Cyp4aa1
441	324.324	0.754306	0.231197	3.26261	0.00110391	0.0122253	FBgn0038147	CCHa2
442	22.5339	4.40177	1.35095	3.25828	0.00112089	0.0123054	FBgn0030332	CG9360
443	43.0716	2.29606	0.704764	3.25792	0.00112233	0.0123054	FBgn0035445	Ids
444	28.2706	4.30478	1.32098	3.25878	0.00111891	0.0123054	FBgn0038578	MED17
445	71.208	1.51092	0.464358	3.25379	0.00113877	0.0124477	FBgn0011586	e(r)
446	180.535	0.972319	0.298891	3.25309	0.00114157	0.0124639	FBgn0034025	Pgant1
447	24.4646	4.45246	1.3695	3.25117	0.00114932	0.012491	FBgn0020300	geko
448	46.7184	4.39913	1.35348	3.25023	0.00115311	0.0125178	FBgn0031049	Sec61gamma
449	528.44	0.609228	0.187484	3.2495	0.0011561	0.0125359	FBgn0033476	oys
450	135.499	1.17419	0.361598	3.24724	0.00116532	0.0125926	FBgn0050052	Obp49a
451	20.549	4.30245	1.32523	3.24656	0.00116809	0.0126	FBgn0037376	Hat1
452	601.37	0.649567	0.200107	3.2461	0.00116999	0.0126	FBgn0083001	snoRNA:Psi28S-1192a
453	194.711	1.01954	0.314331	3.24351	0.00118069	0.0127008	FBgn0031258	CG4297
454	140.125	1.98028	0.610688	3.2427	0.00118402	0.0127222	FBgn0032422	atilla
455	263.691	0.796729	0.245786	3.24156	0.00118879	0.0127446	FBgn0263462	snoRNA:Dek-a
456	62.8409	1.97293	0.609102	3.23907	0.00119919	0.0128415	FBgn0020270	mre11
457	167.709	1.16955	0.361505	3.23521	0.00121553	0.0130017	FBgn0034013	unc-5
458	1309.31	0.64587	0.20018	3.22645	0.00125338	0.0133614	FBgn0026169	snoRNA:Psi18S-1820
459	41.0393	4.39538	1.36251	3.22594	0.0012556	0.01337	FBgn0039726	eIF2Balpha
460	9.18024	4.55358	1.41267	3.22339	0.00126684	0.0134746	FBgn0052834	CG32834
461	91.7293	1.40382	0.435851	3.22089	0.00127795	0.0135585	FBgn0052206	CG32206
462	126.722	0.905707	0.281186	3.22102	0.00127734	0.0135585	FBgn0082967	snoRNA:Psi28S-3327a
463	24.6611	4.26943	1.32754	3.21605	0.00129967	0.013762	FBgn0027784	Prp18
464	84.0553	1.00036	0.311165	3.21489	0.00130494	0.0137988	FBgn0034741	CG4269
465	36.6652	2.58809	0.805092	3.21465	0.00130606	0.0137988	FBgn0260862	Vti1a
466	718.624	0.860979	0.268069	3.21178	0.00131914	0.0138814	FBgn0030160	CG9691
467	16.2931	4.73149	1.47554	3.20662	0.00134306	0.0140541	FBgn0026741	mRpL18
468	126.516	1.2884	0.401894	3.20581	0.00134684	0.0140647	FBgn0004362	HmgD
469	8.22734	4.65709	1.45277	3.20566	0.00134755	0.0140647	FBgn0051004	mesh
470	16.0078	5.39415	1.68297	3.20513	0.00135001	0.0140749	FBgn0030588	CG9521
471	24.3296	2.74666	0.858719	3.19856	0.00138118	0.0143367	FBgn0036249	CG11560
472	32.8611	3.54635	1.10886	3.19821	0.00138285	0.0143384	FBgn0267668	lncRNA:CR46006
473	77.2218	1.82087	0.569883	3.19516	0.00139753	0.0143961	FBgn0027507	CG1344
474	67.9587	1.96348	0.614678	3.19431	0.00140163	0.0144227	FBgn0012344	Dh44
475	167.046	2.03999	0.640726	3.18388	0.00145316	0.0148936	FBgn0035977	PGRP-LF
476	534.909	0.678054	0.213213	3.18017	0.00147188	0.0150373	FBgn0015568	alpha-Est1
477	53.4069	2.20359	0.692939	3.18006	0.00147247	0.0150373	FBgn0039277	Nepl16
478	77.4865	1.01174	0.319086	3.17076	0.00152042	0.0154604	FBgn0263780	CG17684
479	117.333	1.13444	0.357847	3.17018	0.00152342	0.0154741	FBgn0263278	Fic
480	128.065	0.917215	0.289474	3.16856	0.00153196	0.0155111	FBgn0033669	PI31
481	233.248	1.97199	0.622835	3.16614	0.00154474	0.0156238	FBgn0040606	CG6503
482	9.87718	5.06838	1.60339	3.16105	0.00157204	0.015883	FBgn0030653	CG7860
483	279.512	0.939369	0.297208	3.16065	0.00157417	0.0158876	FBgn0051183	CG31183
484	2078.56	0.6969	0.220549	3.15985	0.00157852	0.0159145	FBgn0086670	snoRNA:Psi28S-2622
485	121.588	1.11007	0.352436	3.1497	0.00163441	0.0163045	FBgn0034488	Hacl
486	260.053	0.90381	0.287435	3.1444	0.0016643	0.0165331	FBgn0033783	CG17019
487	85.1938	1.80452	0.574092	3.14326	0.0016708	0.0165528	FBgn0036334	CG11267
488	393.539	0.718893	0.228716	3.14317	0.00167128	0.0165528	FBgn0261808	cu
489	386.219	1.33968	0.426703	3.13961	0.00169175	0.0167357	FBgn0264979	CG4267
490	181.267	0.823698	0.262673	3.13583	0.00171371	0.0168999	FBgn0032341	Reps
491	77.0611	1.41492	0.452092	3.12972	0.00174973	0.0172069	FBgn0027296	temp
492	205.454	0.924274	0.2954	3.12889	0.0017547	0.0172324	FBgn0040271	Sulf1
493	13.289	4.50859	1.44174	3.1272	0.00176481	0.0172979	FBgn0039312	CG10514
494	160.49	1.05349	0.336967	3.1264	0.00176962	0.0173251	FBgn0263474	scaRNA:PsiU2-38.40.42
495	25.6848	2.91507	0.932541	3.12595	0.00177234	0.0173339	FBgn0033479	PIG-N
496	359.403	0.80298	0.257166	3.12242	0.0017937	0.0175246	FBgn0034709	Swim
497	549.978	1.14862	0.368328	3.11848	0.00181787	0.0177061	FBgn0004629	Cys
498	23.2028	3.70886	1.18999	3.11671	0.00182879	0.0177941	FBgn0051708	DIP-zeta
499	820.063	0.930649	0.29877	3.11494	0.00183983	0.0178515	FBgn0027578	Nepl21
500	55.7668	1.43088	0.459424	3.1145	0.00184254	0.0178546	FBgn0029114	Tollo
501	225.65	1.04818	0.336687	3.11322	0.00185056	0.0179139	FBgn0041181	Tep3
502	49.1399	3.37169	1.08329	3.11245	0.00185542	0.0179244	FBgn0016698	Ptpa
503	56.9011	1.73802	0.558642	3.11115	0.00186358	0.0179849	FBgn0029526	CR18166
504	51.0634	2.97246	0.956157	3.10876	0.00187873	0.0180511	FBgn0024994	Ugalt
505	297.562	1.1347	0.364989	3.10887	0.00187805	0.0180511	FBgn0034999	Fatp3
506	115.845	1.25582	0.403985	3.10857	0.00187996	0.0180511	FBgn0039827	CG1544
507	401.481	1.26557	0.407267	3.10747	0.00188699	0.0180719	FBgn0086532	Spt-I
508	20.2573	4.172	1.34278	3.107	0.00188999	0.0180741	FBgn0031997	PGAP5
509	13.8776	4.24444	1.36832	3.10193	0.00192264	0.0183417	FBgn0028899	CG31817
510	34.9616	2.32623	0.751251	3.09647	0.00195837	0.0186031	FBgn0036908	TORIP
511	65.7144	1.71872	0.555192	3.09572	0.00196337	0.0186222	FBgn0051103	CG31103
512	25.8262	2.17674	0.703964	3.09213	0.00198729	0.0187434	FBgn0031321	Tgt
513	512.743	0.714897	0.231222	3.09182	0.00198932	0.0187434	FBgn0083013	snoRNA:Psi28S-1060
514	108.959	0.899602	0.291324	3.08798	0.00201524	0.0189093	FBgn0083004	snoRNA:Psi28S-1175b
515	199.872	1.26609	0.41014	3.08697	0.00202209	0.0189548	FBgn0000057	adp
516	14.1855	4.96272	1.60955	3.08329	0.00204727	0.019153	FBgn0033365	CG8170
517	31.4811	4.10368	1.33163	3.0817	0.00205823	0.0191793	FBgn0023167	SmD3
518	1961.53	1.02411	0.332261	3.08223	0.00205455	0.0191793	FBgn0039682	Obp99c
519	44.6256	2.37001	0.769408	3.0803	0.0020679	0.0192321	FBgn0032343	CG6201
520	106.926	1.04819	0.340334	3.07988	0.00207083	0.0192404	FBgn0026400	Noa36
521	41.226	2.4595	0.799103	3.07783	0.00208516	0.0193357	FBgn0032601	yellow-b
522	52.8903	2.25407	0.733573	3.07273	0.00212112	0.0195689	FBgn0004855	Polr2I
523	85.6169	2.39004	0.777733	3.07308	0.0021186	0.0195689	FBgn0033949	Had2
524	858.067	0.880874	0.286878	3.07055	0.00213665	0.0196784	FBgn0020415	Idgf2
525	564.656	0.676079	0.220457	3.06672	0.00216422	0.0198743	FBgn0083008	snoRNA:Psi28S-1135e
526	346.006	0.660385	0.215375	3.06621	0.00216788	0.0198887	FBgn0027329	CCT6
527	13.0801	3.96267	1.29263	3.06559	0.00217243	0.0199111	FBgn0287612	lncRNA:CR46481
528	139.143	1.44827	0.47306	3.06149	0.00220241	0.020104	FBgn0032264	Lip4
529	11.8167	3.9911	1.30374	3.06126	0.00220407	0.020104	FBgn0050054	CG30054
530	89.1546	1.15756	0.378748	3.05629	0.00224097	0.0203426	FBgn0027057	CSN1b
531	181.989	0.887578	0.290672	3.05354	0.00226158	0.0204708	FBgn0039464	CG6330
532	21.6344	4.40012	1.4431	3.04908	0.0022954	0.0207572	FBgn0264916	asRNA:CR44107
533	35.4842	2.24716	0.741004	3.03259	0.00242464	0.0216177	FBgn0067783	DPCoAC
534	56.4903	2.54331	0.839818	3.0284	0.00245853	0.0218569	FBgn0270927	betaGlu
535	9.17416	4.34227	1.43447	3.0271	0.00246915	0.0219103	FBgn0034687	CG11475
536	16.5924	4.11497	1.35999	3.02573	0.00248033	0.0219889	FBgn0039052	CG6733
537	21.9999	3.97312	1.31354	3.02474	0.00248851	0.0219996	FBgn0035112	CG13877
538	126.303	1.25252	0.414071	3.0249	0.00248714	0.0219996	FBgn0040346	CG3704
539	38.1943	4.40046	1.45579	3.02273	0.00250505	0.0220635	FBgn0029172	Fad2
540	91.0449	1.38282	0.458267	3.01751	0.0025486	0.0223432	FBgn0030752	CDC50
541	411.899	1.01729	0.337097	3.01778	0.00254632	0.0223432	FBgn0039564	Nep7
542	277.575	0.874217	0.290069	3.01382	0.00257977	0.0225956	FBgn0262955	Polr2B
543	308.995	0.951384	0.316039	3.01034	0.00260958	0.0227098	FBgn0035173	CG13907
544	42.2792	2.3658	0.786044	3.00976	0.00261458	0.0227116	FBgn0038832	CG15695
545	143.714	1.5049	0.501128	3.00303	0.0026731	0.0230643	FBgn0011638	La
546	400.465	0.842561	0.280712	3.00152	0.00268637	0.0230643	FBgn0037530	EMC1
547	38.4058	4.33975	1.44588	3.00145	0.00268694	0.0230643	FBgn0050008	CG30008
548	252.62	0.999633	0.333704	2.99557	0.00273932	0.0234089	FBgn0013973	Gycbeta100B
549	153.934	1.03595	0.345988	2.99419	0.00275177	0.0234604	FBgn0000241	bw
550	33.9043	3.3727	1.12662	2.99365	0.00275659	0.0234604	FBgn0027546	CG4766
551	24.2098	3.91228	1.30794	2.99117	0.00277911	0.0235789	FBgn0038916	dnd
552	23.3434	3.96977	1.32758	2.99022	0.00278776	0.0236311	FBgn0050083	CG30083
553	20.0585	4.22821	1.41581	2.98643	0.00282256	0.0238834	FBgn0063493	GstE7
554	39.6766	3.43373	1.15003	2.98577	0.00282869	0.0239139	FBgn0038106	CG7488
555	30.7907	2.48237	0.832116	2.98321	0.00285246	0.0240719	FBgn0015905	ast
556	193.1	1.36022	0.456499	2.97969	0.00288542	0.0242422	FBgn0034094	Tsf3
557	206.807	0.890776	0.299544	2.97377	0.00294162	0.0246705	FBgn0030362	regucalcin
558	25.3699	2.18438	0.734915	2.97229	0.00295589	0.024701	FBgn0051320	HEATR2
559	83.1859	2.30807	0.777002	2.97049	0.00297328	0.0248044	FBgn0026268	antdh
560	71.6752	1.62351	0.546647	2.96993	0.00297863	0.0248271	FBgn0030006	CG17982
561	31.5369	1.92871	0.649907	2.96767	0.0030007	0.0249358	FBgn0043457	CG5180
562	26.1417	4.08329	1.376	2.96751	0.00300219	0.0249358	FBgn0286786	hoip
563	66.0994	1.93105	0.650871	2.96687	0.00300843	0.0249658	FBgn0038723	CG6195
564	19.7863	4.02419	1.3572	2.96507	0.00302615	0.0250689	FBgn0036742	CG7497
565	187.708	0.897593	0.3028	2.96431	0.00303366	0.0251092	FBgn0086662	snoRNA:Psi28S-3186
566	72.4786	1.46619	0.495541	2.95877	0.0030887	0.0254315	FBgn0004359	T48
567	73.1088	1.27926	0.432667	2.95668	0.00310969	0.0255598	FBgn0031893	MICU1
568	40.4728	2.35957	0.798225	2.95602	0.00311638	0.0255705	FBgn0038337	CG6125
569	62.3335	1.45708	0.493001	2.95553	0.00312129	0.0255887	FBgn0005777	PpD3
570	179.949	1.10532	0.375016	2.94739	0.00320469	0.0261267	FBgn0034962	MAN1
571	76.7351	2.05377	0.696759	2.94761	0.0032024	0.0261267	FBgn0042083	Mccc2
572	276.577	0.706545	0.239873	2.9455	0.00322434	0.026162	FBgn0025595	AkhR
573	178.836	0.772672	0.262323	2.9455	0.00322436	0.026162	FBgn0031713	Coq6
574	100.617	1.05064	0.35681	2.94454	0.00323439	0.0261986	FBgn0262716	Arp3
575	15.877	3.91554	1.33283	2.93776	0.00330592	0.026664	FBgn0083986	CG34150
576	36.3524	2.27117	0.773289	2.93702	0.0033138	0.0267048	FBgn0033485	RpLP0-like
577	15.1581	4.4323	1.50964	2.936	0.00332472	0.0267473	FBgn0039478	Nep5
578	14.2085	4.47479	1.5246	2.93505	0.0033349	0.0267585	FBgn0002562	Lsp1alpha
579	23.5839	2.51618	0.857562	2.93411	0.00334502	0.0267969	FBgn0053207	pxb
580	10.0931	4.03069	1.37633	2.92857	0.00340527	0.0271419	FBgn0265351	nac
581	89.9136	1.80008	0.615853	2.92291	0.00346778	0.0275706	FBgn0034572	CG9346
582	278.492	0.699108	0.239254	2.92203	0.00347762	0.0276256	FBgn0037215	beta-Man
583	395.112	0.72025	0.246542	2.9214	0.00348459	0.0276578	FBgn0263987	spoon
584	24.5568	2.69642	0.923351	2.92025	0.00349748	0.0277369	FBgn0033265	coil
585	117.516	1.16518	0.399654	2.91547	0.0035515	0.0280479	FBgn0034733	CG4752
586	184.961	1.22747	0.420982	2.91572	0.00354869	0.0280479	FBgn0044047	Ilp6
587	266.936	0.824645	0.282985	2.9141	0.0035672	0.0281251	FBgn0035766	eco
588	356.489	0.851005	0.292635	2.90807	0.00363662	0.0283301	FBgn0014075	Uggt
589	145.452	0.985449	0.338759	2.909	0.00362591	0.0283301	FBgn0033980	Cyp6a20
590	28.6966	2.87003	0.986943	2.90799	0.00363754	0.0283301	FBgn0037700	CG8149
591	188.073	1.28338	0.441052	2.90982	0.00361633	0.0283301	FBgn0037718	P58IPK
592	18.1807	2.78698	0.957982	2.90921	0.00362338	0.0283301	FBgn0050390	Sgf29
593	56.0449	1.22317	0.42063	2.90795	0.00363804	0.0283301	FBgn0082960	snoRNA:Psi28S-3405a
594	278.36	0.758756	0.260858	2.90869	0.00362947	0.0283301	FBgn0263490	mld
595	75.1538	1.85115	0.636728	2.90729	0.00364581	0.0283673	FBgn0035334	CG8993
596	81.8017	1.67412	0.577431	2.89925	0.00374059	0.0290095	FBgn0262139	trh
597	83.2374	1.18762	0.40982	2.8979	0.00375672	0.029087	FBgn0286075	DNAlig3
598	21.2406	2.2637	0.781483	2.89667	0.00377142	0.0291294	FBgn0039293	Alg9
599	15.839	4.25661	1.47123	2.89323	0.00381305	0.0293791	FBgn0036356	CG10222
600	11.6651	4.02927	1.39263	2.89327	0.00381255	0.0293791	FBgn0036916	Mtr3
601	261.81	0.686932	0.237459	2.89285	0.00381765	0.0293907	FBgn0085408	Shrm
602	199.37	0.787268	0.272253	2.89168	0.00383191	0.0294765	FBgn0262473	Tl
603	29.5732	3.60438	1.24729	2.88978	0.00385515	0.0295832	FBgn0036909	Ccdc58
604	22.2637	4.22478	1.46325	2.88727	0.00388605	0.0297481	FBgn0010407	Ror
605	1924.68	0.695735	0.241	2.88686	0.00389106	0.0297624	FBgn0083027	snoRNA:Psi18S-531
606	160.833	1.46213	0.506585	2.88625	0.00389868	0.0297966	FBgn0034277	OstDelta
607	69.3884	1.20756	0.418475	2.88561	0.00390654	0.0298326	FBgn0261064	Rbsn-5
608	206.437	1.41755	0.491376	2.88486	0.00391592	0.0298765	FBgn0031182	Cyp6t1
609	25.9839	3.78391	1.31174	2.88464	0.00391859	0.0298765	FBgn0262538	CG43092
610	41.1131	1.66051	0.575776	2.88396	0.00392714	0.0299176	FBgn0051288	CG31288
611	26.6249	4.07752	1.41788	2.87578	0.00403026	0.0305558	FBgn0035160	hng3
612	7.09651	3.99828	1.39156	2.87323	0.00406296	0.0307791	FBgn0035414	CG14965
613	43.2826	2.35356	0.819568	2.8717	0.00408269	0.0309038	FBgn0031951	r2d2
614	116.912	1.38716	0.483668	2.868	0.00413077	0.0311793	FBgn0025720	Ate1
615	37.3179	4.46575	1.55869	2.86506	0.00416933	0.0313096	FBgn0032772	CG17350
616	203.307	1.06286	0.371157	2.86365	0.00418792	0.0313995	FBgn0032726	CG10621
617	168.856	1.0545	0.369143	2.85662	0.0042818	0.0318849	FBgn0024234	gbb
618	8.32386	4.42386	1.54953	2.85497	0.00430403	0.0319779	FBgn0033527	CG11777
619	60.8194	2.16353	0.758695	2.85165	0.00434932	0.0322271	FBgn0028387	chm
620	378.716	0.96113	0.337353	2.84903	0.00438522	0.0324678	FBgn0283509	Phm
621	144.398	1.07195	0.37641	2.84782	0.00440198	0.032541	FBgn0039055	Rassf
622	15.9378	4.04782	1.42179	2.84699	0.00441341	0.0325576	FBgn0086695	hd
623	21.5445	3.95509	1.38969	2.84603	0.00442674	0.0326223	FBgn0015925	csul
624	169.127	0.851689	0.299424	2.84443	0.00444915	0.0327365	FBgn0027568	Cand1
625	422.525	0.75388	0.265336	2.84123	0.00449393	0.0329636	FBgn0259749	mmy
626	216.37	0.870181	0.30654	2.83872	0.00452946	0.0331985	FBgn0039668	Trc8
627	107.964	1.19522	0.42129	2.83705	0.00455322	0.0332954	FBgn0037566	mRpL1
628	33.5896	2.13766	0.753801	2.83584	0.00457054	0.0333192	FBgn0033458	Lime
629	15.6549	4.56317	1.61019	2.83393	0.0045979	0.0334672	FBgn0085431	Sol1
630	58.0099	1.33055	0.469817	2.83205	0.00462507	0.0335876	FBgn0034674	CG9304
631	99.5815	1.31256	0.463666	2.83084	0.00464263	0.0336635	FBgn0029789	PGAP1
632	92.7009	1.33223	0.470609	2.83087	0.00464219	0.0336635	FBgn0037548	CG7900
633	54.1756	1.84626	0.652316	2.83031	0.00465028	0.0336932	FBgn0050342	Prp38
634	28.0745	3.29167	1.16397	2.82796	0.00468453	0.0339155	FBgn0034921	DCP1
635	23.8256	2.44115	0.864196	2.82476	0.00473158	0.0341777	FBgn0038128	Ravus
636	41.0712	2.85314	1.01022	2.82427	0.0047389	0.0341785	FBgn0037739	CG12948
637	748.841	0.724302	0.256439	2.82446	0.00473598	0.0341785	FBgn0082986	snoRNA:Psi28S-2562
638	169.673	1.62584	0.575808	2.82359	0.00474898	0.0341992	FBgn0038820	CG4000
639	246.362	0.81961	0.290561	2.82079	0.00479058	0.0344726	FBgn0086665	snoRNA:Psi18S-1377a
640	42.8495	1.76867	0.627212	2.81989	0.00480403	0.0345431	FBgn0266129	lov
641	30.5038	2.77772	0.985537	2.81848	0.00482513	0.0346685	FBgn0034086	CG8441
642	16.0922	3.29663	1.16979	2.81815	0.00483016	0.0346784	FBgn0038767	trem
643	15.354	4.0723	1.44684	2.81461	0.00488362	0.0349035	FBgn0031676	senju
644	89.4611	1.35841	0.482623	2.81464	0.00488314	0.0349035	FBgn0032840	sNPF
645	161.489	0.795231	0.282467	2.8153	0.00487311	0.0349035	FBgn0260748	CG5004
646	187.457	0.733393	0.260679	2.8134	0.00490204	0.0350088	FBgn0028875	nAChRalpha5
647	255.664	0.953342	0.33889	2.81313	0.00490611	0.0350114	FBgn0034964	IntS1
648	69.4913	1.88678	0.67077	2.81286	0.00491024	0.0350146	FBgn0035102	CG7049
649	507.773	0.641531	0.228144	2.81195	0.00492423	0.0350615	FBgn0038947	Sar1
650	8.47307	5.01635	1.78411	2.81169	0.00492821	0.0350636	FBgn0039354	Lgr3
651	31.6086	2.21735	0.788803	2.81104	0.00493819	0.0350819	FBgn0032002	CG8353
652	580.699	0.935264	0.332755	2.81067	0.0049439	0.0350962	FBgn0034997	CG3376
653	6.0988	4.581	1.63123	2.80831	0.0049803	0.0352753	FBgn0034264	Dlish
654	381.95	1.00881	0.359278	2.80787	0.00498708	0.0352969	FBgn0032652	CG6870
655	123.152	0.950434	0.338968	2.80391	0.00504871	0.0356316	FBgn0011207	pelo
656	348.665	0.64985	0.23174	2.80422	0.00504381	0.0356316	FBgn0038065	Snx3
657	271.088	0.773472	0.276332	2.79906	0.00512513	0.0360585	FBgn0026192	par-6
658	53.3331	1.66073	0.593519	2.79811	0.00514026	0.0361113	FBgn0037900	CG5276
659	31.2536	3.20376	1.14517	2.79762	0.00514808	0.0361294	FBgn0002939	ninaD
660	5.20167	4.39517	1.57159	2.79663	0.00516382	0.0361582	FBgn0264793	lncRNA:CR44023
661	337.851	0.61587	0.220303	2.79556	0.00518102	0.0362366	FBgn0082974	snoRNA:Psi28S-3305c
662	76.1359	1.44834	0.51862	2.79268	0.00522738	0.0364893	FBgn0032815	CG10462
663	24.9218	2.42148	0.868103	2.78939	0.00528076	0.0366472	FBgn0000625	eyg
664	11.3734	4.01294	1.43831	2.79004	0.00527015	0.0366472	FBgn0015032	Cyp4c3
665	151.287	1.09199	0.391361	2.79025	0.00526677	0.0366472	FBgn0023549	Mct1
666	22.6537	2.68861	0.965497	2.78469	0.00535789	0.0370633	FBgn0001224	Hsp23
667	23.1461	2.34932	0.845022	2.78019	0.0054327	0.0372815	FBgn0026431	Grip75
668	144.267	1.07422	0.386351	2.78042	0.00542882	0.0372815	FBgn0029174	Fkbp59
669	203.843	1.30029	0.467564	2.78098	0.00541956	0.0372815	FBgn0038795	CG4335
670	182.792	0.775658	0.278942	2.78071	0.00542394	0.0372815	FBgn0053554	Nipped-A
671	104.349	0.965509	0.347313	2.77994	0.00543693	0.0372835	FBgn0000043	Act42A
672	4.86351	5.29724	1.90608	2.77914	0.00545037	0.0373216	FBgn0032127	CG13114
673	158.48	0.812983	0.29259	2.77858	0.00545977	0.0373556	FBgn0259483	Mob4
674	80.1517	1.37663	0.495479	2.77837	0.00546322	0.0373556	FBgn0261085	Syt12
675	91.2479	1.82197	0.655861	2.77798	0.00546972	0.0373731	FBgn0034793	asrij
676	26.5335	2.62856	0.946574	2.77692	0.00548772	0.0374691	FBgn0035805	CG7506
677	498.792	0.63441	0.228626	2.77488	0.00552215	0.0376229	FBgn0037327	PEK
678	44.5953	2.01631	0.72743	2.77183	0.00557417	0.0378956	FBgn0263133	mEFG1
679	5.72797	4.71019	1.70023	2.77033	0.00559987	0.0380157	FBgn0039490	CG5882
680	101.12	1.14806	0.41457	2.76928	0.00561801	0.0380843	FBgn0032339	Wdr59
681	244.102	0.886131	0.320168	2.7677	0.00564528	0.0381873	FBgn0030733	UQCR-14
682	4.17861	4.66943	1.6871	2.76772	0.00564494	0.0381873	FBgn0260764	CG42562
683	10.2767	3.94924	1.42724	2.76704	0.00565683	0.038238	FBgn0052202	CG32202
684	112.703	1.07052	0.387025	2.76602	0.00567448	0.0383301	FBgn0031106	Syx16
685	181.074	1.03574	0.374489	2.76575	0.00567923	0.0383348	FBgn0031693	Cyp4ac1
686	99.1988	1.29686	0.468977	2.76529	0.00568723	0.0383615	FBgn0034731	CG10384
687	97.9965	2.37547	0.860164	2.76165	0.00575105	0.0387368	FBgn0024841	Pcd
688	107.579	1.16454	0.421845	2.76058	0.00576981	0.038808	FBgn0034887	St1
689	72.7128	1.94755	0.70691	2.75502	0.00586892	0.0393351	FBgn0025827	CG6421
690	14.2731	4.01322	1.45733	2.75382	0.00589044	0.0394514	FBgn0040376	AANATL7
691	65.4751	1.27332	0.462763	2.75155	0.00593143	0.0396698	FBgn0034480	CG16898
692	38.0207	3.55507	1.2936	2.7482	0.00599226	0.0400202	FBgn0034307	CG10914
693	7.28238	3.86371	1.40675	2.74654	0.0060227	0.0401669	FBgn0034861	CG9815
694	41.7826	1.77049	0.644909	2.74533	0.00604496	0.040287	FBgn0085397	Fili
695	229.639	1.01427	0.369494	2.74501	0.00605092	0.0402983	FBgn0035519	CG1309
696	206.906	0.694635	0.253077	2.74476	0.00605554	0.0402997	FBgn0032167	CG5853
697	18.4265	3.98494	1.452	2.74446	0.00606111	0.0402997	FBgn0036090	CG8009
698	356.786	0.675065	0.246034	2.74379	0.00607342	0.040326	FBgn0033688	Prp8
699	31.0583	2.44928	0.89293	2.74297	0.00608856	0.0403788	FBgn0029686	Glos
700	11.5314	4.06808	1.48463	2.74013	0.00614141	0.040644	FBgn0032033	CG13392
701	110.775	1.34107	0.490443	2.7344	0.00624934	0.0412718	FBgn0032394	Hacd1
702	13.6927	4.01192	1.46812	2.73269	0.00628201	0.041401	FBgn0038972	CG7054
703	194.104	0.720176	0.263843	2.72957	0.00634178	0.0416571	FBgn0010226	GstS1
704	180.227	0.691065	0.253483	2.72627	0.00640538	0.0419515	FBgn0028703	Nhe3
705	221.718	0.671976	0.246508	2.72598	0.00641112	0.0419601	FBgn0031801	CG9498
706	118.651	1.57343	0.577265	2.72567	0.00641713	0.0419704	FBgn0040091	Ugt317A1
707	224.354	0.925261	0.339558	2.7249	0.00643219	0.0420399	FBgn0035710	SP1173
708	90.8047	1.64326	0.603751	2.72176	0.00649354	0.0423356	FBgn0033021	CG10417
709	36.2876	1.89154	0.694994	2.72167	0.00649529	0.0423356	FBgn0034035	CG8207
710	125.64	1.04086	0.382748	2.71944	0.0065392	0.0425754	FBgn0265974	ttv
711	40.3421	2.85275	1.04915	2.7191	0.00654595	0.0425779	FBgn0035578	CG13707
712	10.2417	4.27456	1.57265	2.71806	0.00656655	0.0426686	FBgn0031460	CG15399
713	145.357	1.0838	0.399227	2.71474	0.00663277	0.043054	FBgn0037553	CG18249
714	17.3722	2.80903	1.0355	2.71274	0.00667295	0.0432851	FBgn0001180	hb
715	199.049	0.886841	0.327124	2.71102	0.00670764	0.043421	FBgn0033356	CG8229
716	58.5278	2.16047	0.797496	2.70907	0.00674726	0.0436179	FBgn0036918	Pfdn6
717	67.6933	2.07722	0.766909	2.70856	0.00675754	0.0436545	FBgn0033551	CG7222
718	6.08366	4.12629	1.52393	2.70766	0.00677585	0.0437132	FBgn0034157	resilin
719	10.936	4.22522	1.56129	2.70623	0.00680512	0.0438126	FBgn0039481	Cpr97Eb
720	128.723	1.58869	0.587017	2.70637	0.00680223	0.0438126	FBgn0052412	QC
721	97.89	1.10148	0.407502	2.70301	0.00687154	0.0440904	FBgn0288232	Cyp6a21
722	139.335	1.02071	0.377798	2.70173	0.006898	0.0442004	FBgn0016078	wun
723	6058.52	0.648019	0.239905	2.70115	0.00691002	0.0442176	FBgn0013678	mt:Cyt-b
724	29.9206	2.69334	0.997522	2.70003	0.00693333	0.0443069	FBgn0025629	CG4045
725	29.683	2.90703	1.07684	2.69958	0.00694262	0.0443364	FBgn0016032	lbm
726	15.9381	3.86563	1.4339	2.69589	0.00702006	0.0447706	FBgn0036063	CG6674
727	91.8786	1.97906	0.734488	2.69447	0.00704998	0.044901	FBgn0033191	CG1598
728	642.452	0.736876	0.273515	2.6941	0.00705795	0.0449215	FBgn0020414	Idgf3
729	414.599	1.21915	0.452796	2.69249	0.00709198	0.0450776	FBgn0031432	Cyp309a1
730	203.061	1.303	0.484166	2.69122	0.0071191	0.0451893	FBgn0034909	pippin
731	17.0521	3.72299	1.38406	2.6899	0.00714725	0.0453377	FBgn0038761	CG17190
732	143.093	1.37089	0.510716	2.68424	0.0072694	0.0459763	FBgn0026403	Ndg
733	9.21324	4.73098	1.76273	2.68389	0.00727704	0.0459763	FBgn0039030	CG6660
734	19.1958	3.72186	1.38785	2.68174	0.00732402	0.0461808	FBgn0033135	Tsp42En
735	12.9008	3.54256	1.32463	2.67437	0.00748702	0.0469586	FBgn0263606	Hsc20
736	222.928	0.799827	0.29944	2.67108	0.00756083	0.0473022	FBgn0000097	aop
737	11.2518	3.85272	1.44245	2.67096	0.00756345	0.0473022	FBgn0264002	MsR2
738	38.6804	2.08385	0.78041	2.6702	0.00758064	0.0473577	FBgn0259245	DIP-beta
739	139.989	0.813262	0.305039	2.66609	0.00767386	0.0477827	FBgn0053143	CG33143
740	58.0839	1.61339	0.605577	2.66422	0.0077166	0.0479857	FBgn0039486	CAH9
741	707.902	0.611958	0.229767	2.66338	0.00773597	0.0480431	FBgn0032897	CG9336
742	43.4396	1.93626	0.727182	2.66269	0.00775184	0.0481101	FBgn0038202	CG12402
743	64.7959	3.37907	1.2732	2.654	0.00795441	0.0490262	FBgn0035521	VhaM9.7-a
744	7.36424	3.99703	1.50853	2.64962	0.00805831	0.0495138	FBgn0259164	CG42269
745	289.188	0.854346	0.322561	2.64863	0.00808182	0.0496055	FBgn0038738	CG4572
746	2603.7	1.22149	0.461389	2.64742	0.00811085	0.0496554	FBgn0013672	mt:ATPase6
747	92.0026	1.03487	0.390981	2.64685	0.00812455	0.0496751	FBgn0029957	CG12155
748	624.917	0.977982	0.369468	2.647	0.00812092	0.0496751	FBgn0259716	Nepl6
749	28.8375	3.46117	1.30784	2.64647	0.00813369	0.0496989	FBgn0030969	Usp39
750	15.9114	3.96786	1.50071	2.64398	0.00819364	0.0499364	FBgn0039244	CG11069

## Sheet: Dataset EV4B_wt_vs_background_7
	baseMean	log2FoldChange	lfcSE	stat	pvalue	padj	Gene_ID	Gene_Name
1	57497.3	-0.723584	0.0415552	-17.4126	6.6215e-68	2.09173e-64	FBgn0002940	ninaE
2	1042.62	-1.41966	0.117049	-12.1288	7.43314e-34	4.40274e-31	FBgn0033636	tou
3	2280.42	-1.06847	0.113961	-9.37573	6.86993e-21	2.17021e-18	FBgn0266696	Svil
4	3021.13	-0.879892	0.0943522	-9.32561	1.10345e-20	3.37334e-18	FBgn0035001	Slik
5	2046.37	-0.783585	0.0902355	-8.68377	3.82862e-18	1.06717e-15	FBgn0264489	CG43897
6	6323.6	-0.627905	0.072718	-8.6348	5.88314e-18	1.59299e-15	FBgn0005614	trpl
7	1556.41	-0.923124	0.110013	-8.39102	4.81961e-17	1.14189e-14	FBgn0016672	Ipp
8	579.62	-1.2662	0.166091	-7.62349	2.46899e-14	4.41483e-12	FBgn0058469	lncRNA:CR40469
9	804.066	-1.49993	0.20176	-7.43421	1.05192e-13	1.71881e-11	FBgn0019940	Rh6
10	1317.16	-0.87387	0.120222	-7.26878	3.62756e-13	5.13111e-11	FBgn0263397	Ih
11	1069.93	-0.769152	0.111338	-6.90824	4.90708e-12	6.03953e-10	FBgn0004656	fs(1)h
12	134.699	-2.08573	0.30272	-6.88995	5.58113e-12	6.69523e-10	FBgn0035103	Vdup1
13	1263.9	-0.687244	0.102841	-6.68258	2.34766e-11	2.49986e-09	FBgn0265991	Zasp52
14	416.779	-1.26983	0.197628	-6.42538	1.31543e-10	1.27208e-08	FBgn0266446	CG45076
15	391.863	-1.24444	0.195486	-6.36588	1.94178e-10	1.82201e-08	FBgn0032388	CG6686
16	2933.3	-0.601696	0.0954692	-6.30251	2.92861e-10	2.72103e-08	FBgn0266557	kis
17	1457.34	-0.837694	0.134399	-6.23289	4.57914e-10	4.09401e-08	FBgn0262559	Mdh2
18	846.303	-0.858138	0.137779	-6.22837	4.7131e-10	4.1744e-08	FBgn0053547	Rim
19	118.286	-2.58613	0.420344	-6.15241	7.63135e-10	6.63508e-08	FBgn0029867	CG3847
20	1148.57	-0.815943	0.135301	-6.03058	1.63372e-09	1.36323e-07	FBgn0267435	chp
21	795.344	-1.44863	0.242669	-5.96958	2.37866e-09	1.87854e-07	FBgn0036022	CG8329
22	207.752	-1.84931	0.313134	-5.90579	3.50956e-09	2.68227e-07	FBgn0053329	Sp212
23	1048.94	-0.73183	0.125316	-5.83987	5.22426e-09	3.77941e-07	FBgn0035880	Culd
24	715.443	-1.21606	0.208534	-5.83147	5.49423e-09	3.94461e-07	FBgn0036619	Cpr72Ec
25	4462.1	-0.617699	0.107944	-5.72241	1.05024e-08	7.31847e-07	FBgn0033699	RpS11
26	1449.28	-0.666601	0.117931	-5.65247	1.58156e-08	1.04814e-06	FBgn0261955	kdn
27	295.05	-1.3051	0.231146	-5.6462	1.64028e-08	1.07951e-06	FBgn0036333	MICAL-like
28	189.046	-1.56364	0.277447	-5.6358	1.74244e-08	1.13103e-06	FBgn0039628	CG11841
29	39.0397	-7.0917	1.26466	-5.6076	2.05149e-08	1.31365e-06	FBgn0052475	mthl8
30	1174.34	-0.701785	0.125505	-5.59171	2.24842e-08	1.42055e-06	FBgn0264598	PsGEF
31	1167.67	-0.70831	0.127652	-5.54876	2.87699e-08	1.78204e-06	FBgn0004169	up
32	2790.67	-0.676266	0.122583	-5.51681	3.45203e-08	2.09711e-06	FBgn0031980	RpL36A
33	208.807	-1.26209	0.229867	-5.49054	4.00712e-08	2.37347e-06	FBgn0027587	Prp4k
34	96.3783	-3.38535	0.623279	-5.43152	5.58775e-08	3.22897e-06	FBgn0052533	CG32533
35	78.2265	-3.23835	0.602471	-5.37511	7.65361e-08	4.34331e-06	FBgn0031229	CG3436
36	903.177	-0.695544	0.129782	-5.35934	8.35247e-08	4.71169e-06	FBgn0035232	CG12099
37	662.461	-1.10705	0.207342	-5.33928	9.33156e-08	5.14158e-06	FBgn0043783	CG32444
38	1716.12	-0.630164	0.119983	-5.25211	1.50368e-07	7.91687e-06	FBgn0261710	nocte
39	2618.31	-0.741484	0.141633	-5.23524	1.64769e-07	8.62715e-06	FBgn0028737	eEF1beta
40	1030.51	-0.617141	0.118041	-5.22818	1.71187e-07	8.86526e-06	FBgn0014133	bif
41	542.888	-0.935366	0.178977	-5.22617	1.73054e-07	8.91323e-06	FBgn0263353	CG11000
42	211.069	-1.15594	0.221693	-5.21413	1.84679e-07	9.46056e-06	FBgn0022349	CG1910
43	1140.36	-0.700833	0.134471	-5.21176	1.87059e-07	9.53096e-06	FBgn0032479	CG16974
44	1641.43	-0.694677	0.133759	-5.1935	2.06382e-07	1.02941e-05	FBgn0019661	lncRNA:roX1
45	226.141	-1.82531	0.357803	-5.10143	3.37103e-07	1.59736e-05	FBgn0030519	CG11151
46	224.926	-1.29881	0.256245	-5.06864	4.00674e-07	1.86137e-05	FBgn0046704	Liprin-alpha
47	1170.69	-0.676493	0.133759	-5.05757	4.2464e-07	1.96308e-05	FBgn0024943	PIP82
48	90.0219	-1.70944	0.343004	-4.98373	6.23698e-07	2.76205e-05	FBgn0015295	Shark
49	70.5645	-3.62566	0.731625	-4.95563	7.20966e-07	3.17795e-05	FBgn0029882	CG3226
50	101.505	-2.0434	0.418816	-4.879	1.06625e-06	4.49105e-05	FBgn0004419	me31B
51	165.119	-1.61754	0.333161	-4.85514	1.20301e-06	4.97856e-05	FBgn0263864	Dark
52	296.182	-1.06572	0.220277	-4.83811	1.31081e-06	5.37774e-05	FBgn0261854	aPKC
53	54.8997	-2.35864	0.487944	-4.83383	1.33933e-06	5.47105e-05	FBgn0086855	CG17078
54	395.237	-1.0609	0.219809	-4.82647	1.38975e-06	5.62847e-05	FBgn0028509	CenG1A
55	1345.8	-0.608077	0.12609	-4.82258	1.4171e-06	5.68292e-05	FBgn0004401	Pep
56	244.002	-2.07604	0.430403	-4.82349	1.41069e-06	5.68292e-05	FBgn0265726	Nna1
57	340.784	-0.991256	0.205788	-4.81688	1.45818e-06	5.78208e-05	FBgn0030243	CG2186
58	142.39	-1.50485	0.312848	-4.81017	1.50801e-06	5.95477e-05	FBgn0035171	CG12502
59	63.7605	-3.00468	0.629981	-4.76947	1.8471e-06	7.08704e-05	FBgn0031774	CG9147
60	78.834	-5.81661	1.22099	-4.76385	1.89937e-06	7.25818e-05	FBgn0051472	sgll
61	195.089	-1.32902	0.280524	-4.73764	2.16227e-06	8.22963e-05	FBgn0261445	sgl
62	169.406	-1.72176	0.364386	-4.72511	2.29995e-06	8.71867e-05	FBgn0030218	CG1628
63	1756.73	-0.669557	0.141812	-4.72146	2.34157e-06	8.77117e-05	FBgn0003261	Rm62
64	306.041	-0.989733	0.211725	-4.67461	2.94511e-06	0.000108602	FBgn0034072	Dg
65	1062.62	-0.622562	0.134257	-4.6371	3.53337e-06	0.000128791	FBgn0263220	Hk
66	898.741	-0.610727	0.131817	-4.63316	3.60126e-06	0.000130763	FBgn0039026	CG7029
67	712.245	-1.1347	0.245188	-4.62789	3.69411e-06	0.000133114	FBgn0040074	retinin
68	66.3341	-2.7007	0.586511	-4.60469	4.13087e-06	0.000147811	FBgn0027599	CG2790
69	166.02	-1.43804	0.313014	-4.59416	4.34496e-06	0.000152508	FBgn0036450	Tdrd3
70	41.4489	-3.77937	0.828992	-4.55899	5.14001e-06	0.000176492	FBgn0030799	CG4872
71	570.555	-0.830766	0.182678	-4.54771	5.42338e-06	0.00018422	FBgn0027608	CG2082
72	590.417	-0.859732	0.18911	-4.5462	5.4622e-06	0.000184876	FBgn0038181	CG9297
73	145.365	-1.56319	0.344039	-4.54364	5.52904e-06	0.000186472	FBgn0038476	kuk
74	532.584	-0.776121	0.172491	-4.49948	6.81199e-06	0.000225725	FBgn0262483	Rbp
75	43.0113	-3.34871	0.745903	-4.48947	7.14022e-06	0.000234145	FBgn0035483	Mul1
76	927.089	-0.656498	0.146643	-4.47685	7.57518e-06	0.000246701	FBgn0261565	Lmpt
77	59.1464	-2.76661	0.618862	-4.47047	7.80467e-06	0.000251581	FBgn0031191	Cp110
78	568.572	-0.732359	0.164467	-4.45293	8.47076e-06	0.000269387	FBgn0027356	Amph
79	331.615	-1.18216	0.266037	-4.44359	8.84716e-06	0.000278553	FBgn0023524	CG3078
80	466.698	-0.841495	0.189351	-4.44411	8.82564e-06	0.000278553	FBgn0260972	alc
81	83.1646	-2.1451	0.483278	-4.43866	9.05225e-06	0.000284067	FBgn0085444	mute
82	828.462	-0.841847	0.190354	-4.42254	9.75483e-06	0.000302113	FBgn0033446	CG1648
83	308.706	-1.45223	0.329199	-4.4114	1.02702e-05	0.000314987	FBgn0025680	cry
84	80.9932	-2.20438	0.501825	-4.39272	1.11941e-05	0.000335717	FBgn0039809	CG15547
85	151.548	-1.13232	0.25827	-4.38425	1.16385e-05	0.00034685	FBgn0037796	CG12814
86	576.863	-0.923614	0.211365	-4.36975	1.24389e-05	0.000364963	FBgn0001565	Hlc
87	325.578	-1.11496	0.255379	-4.36591	1.26597e-05	0.000369157	FBgn0024289	Sodh-1
88	33.86	-4.30306	0.985776	-4.36515	1.27036e-05	0.0003693	FBgn0264572	asRNA:CR43944
89	28.4411	-5.85825	1.34943	-4.34127	1.41665e-05	0.00039957	FBgn0051051	CG31051
90	32.3878	-5.52847	1.27607	-4.33242	1.47481e-05	0.00041073	FBgn0005613	Sox15
91	31.9903	-2.68786	0.620342	-4.33287	1.47178e-05	0.00041073	FBgn0037794	CG6254
92	72.7005	-2.93055	0.681408	-4.30073	1.70236e-05	0.000467632	FBgn0029839	CG4660
93	953.722	-0.686447	0.160196	-4.28503	1.82712e-05	0.000493322	FBgn0029891	Pink1
94	612.544	-0.703963	0.164281	-4.2851	1.82653e-05	0.000493322	FBgn0259243	Pka-R1
95	38.4476	-2.76187	0.647696	-4.26415	2.00663e-05	0.000531529	FBgn0027780	Aasdh
96	300.84	-0.936268	0.219565	-4.26421	2.00615e-05	0.000531529	FBgn0028400	Syt4
97	595.048	-0.731364	0.172031	-4.25136	2.12475e-05	0.000558742	FBgn0003149	Prm
98	22.0525	-5.90466	1.38901	-4.25098	2.12837e-05	0.000558742	FBgn0035122	mRpL17
99	1546.46	-0.629977	0.148525	-4.24156	2.21975e-05	0.000577927	FBgn0035253	Srrm234
100	510.879	-1.20624	0.284847	-4.23471	2.28849e-05	0.000594193	FBgn0086704	stops
101	687.171	-0.899273	0.212941	-4.22312	2.40946e-05	0.000617148	FBgn0021906	RFeSP
102	28.3171	-5.47663	1.29665	-4.22366	2.40362e-05	0.000617148	FBgn0034058	Pex11ab
103	339.666	-0.795121	0.188239	-4.22399	2.4002e-05	0.000617148	FBgn0086442	mib2
104	165.583	-1.48217	0.351461	-4.21716	2.47394e-05	0.000630255	FBgn0267384	Ubc7
105	677.787	-0.759038	0.18025	-4.21103	2.54208e-05	0.000644153	FBgn0026259	eIF5B
106	739.361	-0.619429	0.147554	-4.19799	2.69292e-05	0.000676945	FBgn0029881	pigs
107	112.13	-5.08457	1.21157	-4.19668	2.70852e-05	0.000677678	FBgn0052278	CG32278
108	1163.95	-0.696633	0.166775	-4.17707	2.95285e-05	0.000732569	FBgn0025366	Ip259
109	111.191	-2.53707	0.607754	-4.17449	2.98651e-05	0.000735147	FBgn0038771	CG4390
110	47.7452	-2.87689	0.691715	-4.15906	3.19554e-05	0.000772555	FBgn0083991	CG34155
111	160.774	-1.26381	0.304359	-4.15236	3.29064e-05	0.00078751	FBgn0004860	ph-d
112	859.211	-0.621691	0.149719	-4.15237	3.29045e-05	0.00078751	FBgn0051158	Efa6
113	381.474	-0.896187	0.216654	-4.13648	3.52672e-05	0.000831411	FBgn0283471	wupA
114	494.67	-0.723381	0.175289	-4.1268	3.67841e-05	0.000862879	FBgn0053548	SmydA-8
115	17.2265	-6.07441	1.47698	-4.11271	3.91047e-05	0.000906101	FBgn0036377	CG10710
116	31.7134	-3.91333	0.952407	-4.10888	3.97575e-05	0.000916743	FBgn0036481	CG16959
117	377.464	-1.0205	0.24955	-4.08937	4.32545e-05	0.000980678	FBgn0031857	LUBEL
118	43.0759	-3.56225	0.871687	-4.08662	4.37707e-05	0.000982974	FBgn0000330	cm
119	313.894	-1.09852	0.268796	-4.08681	4.37353e-05	0.000982974	FBgn0041721	snRNA:U12
120	807.761	-0.608661	0.148996	-4.0851	4.40588e-05	0.000987104	FBgn0027279	l(1)G0196
121	61.9576	-1.71728	0.421092	-4.07816	4.53933e-05	0.00101222	FBgn0026411	Lim1
122	155.168	-1.37336	0.337413	-4.07027	4.69584e-05	0.00104466	FBgn0037448	CG15186
123	47.1361	-5.26577	1.30275	-4.04205	5.29853e-05	0.00114644	FBgn0037911	CG10898
124	47.4883	-2.69053	0.667237	-4.03234	5.52243e-05	0.00119217	FBgn0037950	HisCl1
125	34.3858	-5.63897	1.39869	-4.03162	5.53942e-05	0.00119312	FBgn0038590	CG12320
126	48.5469	-1.85668	0.46114	-4.02628	5.66673e-05	0.00121777	FBgn0033584	CG7737
127	108.089	-1.53126	0.380999	-4.01906	5.84305e-05	0.00124999	FBgn0036516	CG7656
128	597.614	-0.716282	0.178615	-4.0102	6.06676e-05	0.00128623	FBgn0053526	PNUTS
129	17.6714	-5.47201	1.3655	-4.00734	6.14066e-05	0.00129803	FBgn0265856	lncRNA:CR44645
130	701.969	-0.653643	0.163414	-3.99992	6.33637e-05	0.00133444	FBgn0041150	hoe1
131	82.919	-2.34408	0.586582	-3.99617	6.43752e-05	0.00135106	FBgn0039584	beat-VI
132	157.958	-1.59862	0.4006	-3.99057	6.59154e-05	0.0013712	FBgn0038330	CG14868
133	224.76	-0.963707	0.241502	-3.99047	6.59417e-05	0.0013712	FBgn0263219	Dscam4
134	70.3778	-1.81495	0.45617	-3.97866	6.93059e-05	0.00142785	FBgn0031115	CG11710
135	19.7766	-5.30644	1.33557	-3.97317	7.09228e-05	0.00145484	FBgn0003714	tko
136	51.9285	-3.82001	0.962029	-3.97078	7.16365e-05	0.0014663	FBgn0030096	Zpr1
137	347.185	-1.03048	0.261269	-3.94412	8.00927e-05	0.00160813	FBgn0019660	lncRNA:roX2
138	388.075	-0.898683	0.228097	-3.93991	8.15118e-05	0.00162972	FBgn0029801	CG15771
139	485.038	-0.834297	0.21193	-3.93667	8.26213e-05	0.00164843	FBgn0052677	X11Lbeta
140	33.3498	-5.17413	1.31473	-3.93552	8.30167e-05	0.00164937	FBgn0036597	CG4962
141	12.7472	-6.19472	1.57526	-3.9325	8.40685e-05	0.00166329	FBgn0040092	lectin-46Cb
142	37.0012	-4.99002	1.26916	-3.93175	8.43312e-05	0.00166501	FBgn0032023	CG14274
143	58.4812	-2.56903	0.654821	-3.92325	8.73609e-05	0.00171767	FBgn0035039	Adck1
144	197.236	-1.01764	0.260456	-3.90713	9.33982e-05	0.00182502	FBgn0260744	Tango9
145	794.75	-0.641067	0.164273	-3.90244	9.52283e-05	0.00185695	FBgn0030600	hiw
146	40.3904	-4.06863	1.04354	-3.89887	9.66439e-05	0.00188069	FBgn0034114	CG4282
147	24.3823	-5.33893	1.37939	-3.87049	0.000108615	0.0020837	FBgn0261004	asl
148	267.104	-0.895999	0.232228	-3.85828	0.00011419	0.00217742	FBgn0036668	Zcchc7
149	437.463	-0.862293	0.22377	-3.85347	0.000116453	0.00221612	FBgn0266918	CG32486
150	70.9189	-1.81549	0.472495	-3.84236	0.000121858	0.00231433	FBgn0029003	mab-21
151	905.684	-0.620194	0.161541	-3.83924	0.000123415	0.00232988	FBgn0036004	Jarid2
152	21.6305	-5.63706	1.47028	-3.83401	0.000126069	0.00236586	FBgn0036665	CG13024
153	354.344	-0.815046	0.213162	-3.8236	0.000131517	0.0024487	FBgn0026418	Hsc70Cb
154	36.7753	-2.9285	0.76626	-3.82181	0.000132475	0.0024617	FBgn0032031	CG13390
155	93.9858	-1.80245	0.472022	-3.81857	0.000134228	0.00247969	FBgn0039182	CG5728
156	516.001	-0.809222	0.212037	-3.81642	0.0001354	0.00249607	FBgn0037261	CG9775
157	41.073	-3.56424	0.934815	-3.81278	0.000137412	0.00251886	FBgn0032651	Oli
158	304.943	-1.10303	0.289405	-3.81137	0.000138201	0.00252845	FBgn0261041	stj
159	495.962	-0.737236	0.193891	-3.80232	0.000143347	0.0026125	FBgn0036935	CG14186
160	423.759	-0.860756	0.227022	-3.79151	0.000149736	0.002707	FBgn0033879	Echs1
161	30.385	-4.85135	1.27966	-3.79113	0.000149961	0.002707	FBgn0285951	mRpS34
162	57.5839	-2.50333	0.661297	-3.78549	0.000153403	0.00276389	FBgn0260639	gammaTub23C
163	536.788	-0.647133	0.171187	-3.78027	0.000156658	0.00281183	FBgn0037443	Dmtn
164	13.8108	-5.48842	1.45277	-3.7779	0.000158155	0.00283333	FBgn0041706	CG3253
165	599.751	-0.907642	0.240864	-3.76827	0.000164382	0.00292828	FBgn0267910	lncRNA:CR34335
166	65.868	-2.52704	0.671156	-3.76521	0.000166406	0.00295879	FBgn0260858	Ykt6
167	56.0147	-1.95912	0.522309	-3.75088	0.000176218	0.0031157	FBgn0031457	Snx21
168	507.536	-0.646309	0.172614	-3.74425	0.000180935	0.00318721	FBgn0261859	CG42788
169	105.672	-1.93871	0.5185	-3.73908	0.000184695	0.00322944	FBgn0031473	CG3104
170	122.906	-1.50069	0.401947	-3.73354	0.000188807	0.0032892	FBgn0035086	CG12851
171	46.7065	-2.88379	0.772992	-3.73069	0.000190956	0.00332054	FBgn0035900	ZC3H3
172	114.135	-2.08517	0.559446	-3.7272	0.000193621	0.00336071	FBgn0030258	CG1552
173	204.435	-0.867228	0.232842	-3.72453	0.000195677	0.00339019	FBgn0262699	fzr
174	92.7188	-1.83862	0.493962	-3.72219	0.000197499	0.0034155	FBgn0035593	CG4603
175	49.2502	-1.73985	0.468099	-3.71683	0.000201734	0.00346244	FBgn0014859	Hr38
176	290.512	-0.767864	0.206606	-3.71655	0.00020196	0.00346244	FBgn0032796	cyst
177	1045.24	-0.650368	0.175168	-3.71283	0.000204951	0.00348086	FBgn0026438	Eaat2
178	58.5055	-5.38996	1.45138	-3.71368	0.000204269	0.00348086	FBgn0031942	CG7203
179	625.853	-0.681451	0.183595	-3.7117	0.000205874	0.00348563	FBgn0010772	Xe7
180	40.8383	-5.38472	1.45626	-3.69763	0.000217622	0.00365674	FBgn0261534	l(2)34Fc
181	54.2445	-2.27662	0.61653	-3.69264	0.000221941	0.00369006	FBgn0261535	l(2)34Fd
182	96.1982	-2.02811	0.550305	-3.68543	0.000228315	0.00376959	FBgn0032147	IP3K1
183	239.851	-1.08767	0.295911	-3.67567	0.000237222	0.00389628	FBgn0020655	ArfGAP1
184	225.973	-0.898609	0.244617	-3.67354	0.000239212	0.00392217	FBgn0036735	Edc3
185	74.8216	-1.69796	0.462708	-3.66961	0.000242925	0.00395568	FBgn0031195	CG17600
186	29.5682	-2.58968	0.706072	-3.66772	0.000244722	0.00397128	FBgn0085410	TrissinR
187	160.726	-1.28784	0.351923	-3.65944	0.000252768	0.00407394	FBgn0030004	CG10958
188	43.6087	-2.18317	0.597598	-3.65324	0.000258956	0.0041525	FBgn0030625	CG5877
189	274.476	-0.996396	0.272973	-3.65016	0.000262075	0.00418129	FBgn0031450	Hrs
190	30.7394	-2.40395	0.658511	-3.65059	0.000261639	0.00418129	FBgn0038454	CG10324
191	274.633	-0.699647	0.191656	-3.65054	0.000261689	0.00418129	FBgn0040344	Lztr1
192	44.4948	-2.37908	0.653894	-3.63832	0.000274418	0.00434513	FBgn0013433	beat-Ia
193	127.571	-1.69198	0.46507	-3.63812	0.000274637	0.00434513	FBgn0027929	NimB1
194	172.658	-1.12399	0.309216	-3.63498	0.000278007	0.00438381	FBgn0036734	CG7564
195	99.7403	-1.26659	0.34868	-3.63252	0.000280667	0.00441841	FBgn0040294	POSH
196	79.0793	-2.10895	0.581781	-3.62499	0.000288976	0.00451908	FBgn0037186	CG11241
197	399.051	-0.828319	0.228529	-3.62457	0.000289446	0.00451908	FBgn0069973	CG40485
198	264.822	-0.873156	0.241072	-3.62197	0.000292373	0.00455726	FBgn0023528	CG2924
199	149.469	-0.999389	0.276978	-3.60819	0.000308345	0.00476702	FBgn0031428	CG9886
200	66.419	-2.25709	0.626356	-3.60352	0.000313934	0.00482979	FBgn0039299	CG11854
201	680.719	-0.629148	0.174624	-3.60287	0.000314727	0.00483414	FBgn0038975	Nrx-1
202	11.6282	-5.80983	1.61281	-3.6023	0.000315417	0.0048369	FBgn0031549	Spindly
203	205.281	-1.02549	0.284755	-3.6013	0.000316628	0.00483982	FBgn0032957	CG2225
204	16.2844	-4.74914	1.31858	-3.60172	0.000316118	0.00483982	FBgn0034069	CG8401
205	34.1518	-2.9345	0.820029	-3.57853	0.000345538	0.00518964	FBgn0038893	Archease
206	398.154	-0.791301	0.221359	-3.57474	0.000350581	0.00524011	FBgn0032798	CG10132
207	69.6703	-1.30452	0.365498	-3.56915	0.000358144	0.00531996	FBgn0083124	Uhg4
208	56.8148	-2.39012	0.67336	-3.54954	0.000385911	0.00565268	FBgn0052547	CG32547
209	15.1559	-5.26786	1.4847	-3.5481	0.000388024	0.00566706	FBgn0267450	asRNA:CR45800
210	44.3824	-2.66429	0.751828	-3.54375	0.000394479	0.00574267	FBgn0029858	mldr
211	859.001	-0.643554	0.182397	-3.52831	0.00041822	0.00601437	FBgn0027590	GstE12
212	27.687	-3.31146	0.938476	-3.52855	0.000417837	0.00601437	FBgn0052104	CG32104
213	19.4536	-4.94665	1.40285	-3.52615	0.000421655	0.00603629	FBgn0033507	CG12909
214	31.5941	-4.85951	1.37801	-3.52646	0.00042115	0.00603629	FBgn0036889	CG14100
215	91.1311	-1.41348	0.402496	-3.51178	0.000445112	0.00632433	FBgn0030529	Clic
216	98.4933	-1.26953	0.36176	-3.50932	0.00044926	0.00635469	FBgn0004913	Gnf1
217	111.252	-1.18108	0.336806	-3.5067	0.000453707	0.00638898	FBgn0035986	CG4022
218	47.1622	-2.36351	0.67395	-3.50695	0.000453275	0.00638898	FBgn0039126	CG13601
219	65.5507	-1.76506	0.503454	-3.50589	0.000455079	0.00639879	FBgn0002021	l(2)37Bb
220	20.3038	-5.06679	1.44597	-3.50407	0.000458205	0.0064332	FBgn0039125	Ndc1
221	51.4265	-2.38948	0.683303	-3.49696	0.000470594	0.00659737	FBgn0033960	CG10151
222	27.629	-4.73864	1.35692	-3.4922	0.000479059	0.00670612	FBgn0036987	CG5274
223	313.871	-1.00295	0.28746	-3.48899	0.000484844	0.00677709	FBgn0033413	prel
224	7.28863	-5.57907	1.59971	-3.48756	0.000487454	0.00678095	FBgn0003319	Sb
225	8.7254	-5.17144	1.4828	-3.48762	0.000487338	0.00678095	FBgn0051955	CG31955
226	86.9411	-1.52989	0.43912	-3.484	0.000493981	0.0068377	FBgn0036273	INPP5E
227	16.9056	-4.58376	1.31798	-3.47786	0.000505434	0.0069518	FBgn0030559	CG13404
228	110.273	-2.2456	0.64576	-3.47745	0.000506199	0.0069518	FBgn0260743	GC1
229	317.179	-1.21402	0.35001	-3.46852	0.000523328	0.00709488	FBgn0034407	DptB
230	215.269	-0.742576	0.214191	-3.46689	0.000526526	0.00711059	FBgn0039140	Miro
231	66.0277	-2.15127	0.621635	-3.46066	0.000538854	0.00724357	FBgn0029799	CG15772
232	67.559	-1.82809	0.528913	-3.45631	0.000547634	0.00732007	FBgn0025382	Rab27
233	87.1843	-1.57572	0.456035	-3.45526	0.000549771	0.00733828	FBgn0033799	GLaz
234	501.937	-0.684717	0.198262	-3.45359	0.000553176	0.00736486	FBgn0039688	Kul
235	424.336	-0.634257	0.18371	-3.45249	0.000555447	0.00737251	FBgn0038818	Nep4
236	297.924	-0.920676	0.266792	-3.45091	0.000558692	0.00738455	FBgn0031814	retm
237	772.804	-0.79864	0.231414	-3.45113	0.000558247	0.00738455	FBgn0032515	loqs
238	19.4826	-5.2539	1.52298	-3.44976	0.000561079	0.00740578	FBgn0264874	asRNA:CR44065
239	23.5709	-4.99703	1.45121	-3.44336	0.000574535	0.00756232	FBgn0000018	abo
240	286.736	-0.84617	0.24586	-3.44167	0.000578134	0.00759914	FBgn0027504	CG8878
241	37.3035	-1.91238	0.556158	-3.43856	0.000584821	0.00766576	FBgn0036018	CG3335
242	465.609	-0.823285	0.239533	-3.43704	0.000588107	0.00768757	FBgn0030716	CG9170
243	78.5399	-2.09828	0.61088	-3.43485	0.000592892	0.00772274	FBgn0037935	CG6834
244	98.0936	-1.85566	0.540456	-3.4335	0.000595841	0.00773533	FBgn0053156	CG33156
245	262.996	-0.711231	0.207377	-3.42965	0.00060437	0.00783531	FBgn0029976	snz
246	80.8901	-2.32798	0.679658	-3.42523	0.000614275	0.00794936	FBgn0030156	CG15247
247	233.6	-1.00051	0.29269	-3.41834	0.000630046	0.00810168	FBgn0266418	wake
248	69.2012	-1.8187	0.532416	-3.41593	0.000635637	0.00816252	FBgn0261090	Sytbeta
249	189.621	-1.69813	0.497919	-3.41045	0.000648558	0.00828353	FBgn0010213	Sod2
250	10.6866	-4.99536	1.46457	-3.41081	0.000647696	0.00828353	FBgn0030803	CG4880
251	269.539	-0.804412	0.236469	-3.40176	0.000669528	0.00849413	FBgn0011274	Dif
252	231.078	-0.943779	0.277412	-3.40208	0.000668752	0.00849413	FBgn0037989	ATP8B
253	131.004	-1.05066	0.308939	-3.40086	0.000671743	0.00851084	FBgn0038532	CG14322
254	35.5738	-2.27979	0.670499	-3.40015	0.000673494	0.00851173	FBgn0038737	CG11447
255	76.4862	-1.5345	0.451821	-3.39626	0.000683142	0.00860922	FBgn0010105	comm
256	22.1557	-4.47578	1.3186	-3.39434	0.00068795	0.00864682	FBgn0260856	Membrin
257	180.223	-1.03905	0.306287	-3.39242	0.000692792	0.00869615	FBgn0032729	L2HGDH
258	327.365	-0.87817	0.259024	-3.3903	0.00069817	0.00875205	FBgn0050421	Usp15-31
259	217.08	-0.909974	0.269058	-3.38208	0.000719404	0.0089826	FBgn0035137	CG1233
260	31.1682	-2.37036	0.700808	-3.38232	0.000718759	0.0089826	FBgn0037980	DCAF12
261	760.795	-0.630741	0.186574	-3.38065	0.000723142	0.00900555	FBgn0003464	sol
262	204.766	-0.872224	0.258259	-3.37732	0.000731957	0.00909143	FBgn0003882	tub
263	259.047	-0.828481	0.24555	-3.37399	0.000740881	0.00916623	FBgn0031858	CG17378
264	143.324	-1.68891	0.500793	-3.37247	0.000744964	0.00920163	FBgn0039112	SdhD
265	122.492	-1.4809	0.439283	-3.37118	0.000748471	0.00921203	FBgn0000287	salr
266	445.398	-0.924858	0.274323	-3.37141	0.000747836	0.00921203	FBgn0000422	Ddc
267	211.911	-0.966865	0.287414	-3.36402	0.00076816	0.00940549	FBgn0027556	CG4928
268	173.693	-1.01553	0.301934	-3.36341	0.000769852	0.00941405	FBgn0031681	Pgant5
269	23.2559	-3.28512	0.97689	-3.36284	0.000771458	0.00942153	FBgn0020617	Rx
270	119.027	-1.00705	0.299733	-3.35983	0.000779902	0.00948797	FBgn0033015	d4
271	54.7318	-2.45249	0.730995	-3.355	0.000793652	0.00964287	FBgn0026433	Grip128
272	248.371	-0.805093	0.240612	-3.34603	0.000819786	0.00984679	FBgn0037027	HIPP1
273	498.792	-0.614275	0.18389	-3.34045	0.00083642	0.0099959	FBgn0261985	Ptpmeg
274	15.8799	-4.8208	1.44377	-3.33903	0.000840702	0.0100199	FBgn0036395	CG17361
275	197.943	-1.16652	0.349975	-3.33315	0.000858702	0.0101597	FBgn0025638	Roc1a
276	46.3186	-1.92153	0.577409	-3.32785	0.000875197	0.0102866	FBgn0031062	CG14230
277	84.3834	-2.52463	0.758692	-3.32761	0.000875943	0.0102866	FBgn0033067	CG11211
278	19.7658	-5.29854	1.59458	-3.32284	0.000891045	0.010451	FBgn0039749	CG11498
279	334.399	-0.78859	0.237612	-3.31881	0.000904024	0.0105771	FBgn0028527	CG18507
280	406.61	-0.860098	0.259404	-3.31567	0.000914243	0.0106441	FBgn0003210	rb
281	11.8237	-4.6067	1.38914	-3.31623	0.000912397	0.0106441	FBgn0031458	aph-1
282	29.8023	-4.26364	1.28578	-3.316	0.000913168	0.0106441	FBgn0036745	CG7484
283	11.5234	-5.70581	1.72263	-3.31226	0.000925463	0.0107615	FBgn0033058	CCHa2-R
284	421.692	-0.664269	0.200638	-3.31078	0.000930365	0.0107788	FBgn0023510	Rbcn-3B
285	903.967	-0.670371	0.202464	-3.31106	0.000929433	0.0107788	FBgn0028582	lqf
286	38.9738	-2.52156	0.762766	-3.30581	0.000947034	0.0109285	FBgn0010292	bys
287	77.9597	-2.23975	0.677532	-3.30574	0.000947253	0.0109285	FBgn0028691	Rpn9
288	133.337	-1.78843	0.541627	-3.30195	0.000960141	0.0110428	FBgn0030011	Gbeta5
289	272.391	-0.752059	0.227811	-3.30124	0.000962575	0.0110574	FBgn0052296	Mrtf
290	19.4116	-5.12392	1.55281	-3.29978	0.000967595	0.0110881	FBgn0034397	CG15082
291	14.4435	-4.55174	1.38094	-3.29613	0.000980276	0.0111794	FBgn0031663	CG8891
292	197.056	-0.968146	0.294324	-3.28938	0.00100408	0.011437	FBgn0051301	CG31301
293	250.283	-0.878913	0.267696	-3.28325	0.00102616	0.0116327	FBgn0038747	RhoGAP92B
294	23.5589	-2.03658	0.620982	-3.27961	0.00103951	0.0117418	FBgn0083044	snoRNA:Psi18S-1397
295	9.33694	-4.58025	1.39803	-3.27621	0.00105211	0.0118445	FBgn0032877	CG2617
296	141.232	-1.11909	0.342306	-3.26927	0.00107825	0.0120461	FBgn0028879	CG15270
297	171.193	-1.19783	0.366388	-3.26929	0.00107817	0.0120461	FBgn0035266	Gk2
298	29.3102	-2.79132	0.854789	-3.26551	0.00109267	0.0121398	FBgn0030008	CG2129
299	20.6846	-4.37474	1.3409	-3.26253	0.00110424	0.0122253	FBgn0025820	JTBR
300	107.838	-1.32584	0.406449	-3.262	0.00110628	0.0122336	FBgn0030790	CG4768
301	336.563	-0.726042	0.222603	-3.2616	0.00110784	0.0122366	FBgn0033463	CG1513
302	153.855	-1.03648	0.317827	-3.26114	0.00110964	0.0122422	FBgn0037234	CG9795
303	445.84	-0.680356	0.208845	-3.25771	0.00112316	0.0123054	FBgn0028953	CG14478
304	35.7828	-4.2243	1.29653	-3.25815	0.0011214	0.0123054	FBgn0033378	tsu
305	93.1411	-1.68879	0.518489	-3.25714	0.00112542	0.0123159	FBgn0035817	CG7409
306	30.8926	-3.59013	1.10405	-3.25177	0.00114687	0.0124787	FBgn0024991	CG2694
307	93.0085	-1.47743	0.454807	-3.24848	0.00116025	0.0125665	FBgn0036104	CG6418
308	24.9429	-2.84468	0.875826	-3.248	0.0011622	0.0125733	FBgn0037544	CG11035
309	168.254	-0.871208	0.269693	-3.23037	0.00123631	0.0132092	FBgn0032600	BuGZ
310	171.185	-0.902742	0.279691	-3.22764	0.00124816	0.0133208	FBgn0003053	peb
311	38.4079	-3.02865	0.940388	-3.22064	0.00127903	0.0135585	FBgn0267429	lovit
312	57.881	-3.06338	0.953141	-3.21399	0.00130906	0.0138151	FBgn0033961	ND-B15
313	338.204	-0.839826	0.261456	-3.21212	0.00131761	0.0138814	FBgn0026575	hang
314	481.535	-0.853254	0.265819	-3.20991	0.00132778	0.0139505	FBgn0005649	Rox8
315	31.3655	-3.65193	1.13817	-3.20859	0.00133388	0.0139991	FBgn0037892	mRpL40
316	20.696	-3.55275	1.10777	-3.20712	0.00134069	0.0140541	FBgn0024975	CG2712
317	122.644	-1.16213	0.362429	-3.20651	0.00134357	0.0140541	FBgn0267351	Topors
318	155.305	-1.09954	0.343252	-3.20331	0.00135859	0.0141487	FBgn0034750	CG3732
319	160.761	-0.962176	0.300778	-3.19896	0.00137923	0.0143356	FBgn0034725	CG6044
320	86.1342	-2.42106	0.756843	-3.19889	0.00137956	0.0143356	FBgn0047038	ND-13B
321	50.6288	-2.13494	0.667845	-3.19676	0.00138981	0.0143849	FBgn0031817	HemK1
322	97.4294	-1.23256	0.385581	-3.19664	0.00139037	0.0143849	FBgn0037855	CG6621
323	46.246	-1.71217	0.535683	-3.19623	0.00139235	0.0143897	FBgn0036188	Polr3H
324	330.958	-0.667361	0.208826	-3.19577	0.00139459	0.0143961	FBgn0041171	ago
325	241.672	-0.836536	0.262021	-3.19263	0.00140985	0.0144915	FBgn0002789	Mp20
326	65.273	-2.22792	0.698349	-3.19026	0.00142145	0.0145949	FBgn0036135	mRpL2
327	60.8627	-1.89793	0.596127	-3.18377	0.00145368	0.0148936	FBgn0035656	CG10479
328	125.13	-0.941336	0.296005	-3.18013	0.00147209	0.0150373	FBgn0051324	Cipc
329	184.106	-0.865365	0.272163	-3.17958	0.00147488	0.0150457	FBgn0036152	Dyro
330	322.674	-0.634156	0.199722	-3.17519	0.00149739	0.0152589	FBgn0051211	CG31211
331	29.3693	-3.10581	0.979037	-3.17231	0.00151233	0.0153946	FBgn0287864	hbs
332	67.891	-1.50574	0.475063	-3.16957	0.00152667	0.0154741	FBgn0021761	Nup154
333	42.6525	-2.44772	0.772233	-3.16966	0.00152617	0.0154741	FBgn0283651	CG46301
334	70.6251	-2.00414	0.634955	-3.15635	0.00159754	0.0160557	FBgn0035390	scramb2
335	362.571	-0.808964	0.256298	-3.15634	0.00159761	0.0160557	FBgn0264078	Flo2
336	123.095	-0.989463	0.313547	-3.15571	0.00160108	0.0160565	FBgn0032859	Arpc2
337	40.8287	-2.0449	0.64795	-3.15596	0.00159971	0.0160565	FBgn0035866	Arl5
338	22.7523	-4.34727	1.37808	-3.15459	0.00160722	0.016101	FBgn0263600	PolD1
339	303.945	-0.737019	0.233779	-3.15263	0.00161806	0.0161925	FBgn0039590	CG10011
340	195.551	-1.00487	0.318944	-3.1506	0.00162933	0.016284	FBgn0260749	Utx
341	8.87588	-4.74156	1.50508	-3.15037	0.00163064	0.016284	FBgn0266428	asRNA:CR43463
342	124.67	-1.13325	0.360087	-3.14715	0.00164868	0.0164296	FBgn0030966	shop
343	13.7253	-4.42972	1.40869	-3.14457	0.00166332	0.0165331	FBgn0263855	BubR1
344	114.707	-1.20447	0.383208	-3.14313	0.00167152	0.0165528	FBgn0052544	CG32544
345	644.563	-0.630296	0.200849	-3.13816	0.0017001	0.0168007	FBgn0027654	jdp
346	133.276	-1.39483	0.445125	-3.13357	0.00172691	0.0170124	FBgn0032721	CG10602
347	595.386	-0.650469	0.208006	-3.12716	0.00176501	0.0172979	FBgn0283658	muc
348	109.371	-1.3778	0.441817	-3.11849	0.00181779	0.0177061	FBgn0015282	Rpt2
349	172.736	-1.0048	0.322153	-3.11902	0.00181455	0.0177061	FBgn0283724	Girdin
350	203.421	-0.714137	0.229432	-3.11263	0.00185426	0.0179244	FBgn0011259	Sema1a
351	56.7672	-1.74254	0.560465	-3.1091	0.00187661	0.0180511	FBgn0031697	CG14024
352	282.193	-1.01801	0.327401	-3.10937	0.0018749	0.0180511	FBgn0038467	AdSL
353	394.887	-0.657749	0.211626	-3.10807	0.00188313	0.0180632	FBgn0261703	gce
354	16.4135	-3.81183	1.22672	-3.10733	0.00188785	0.0180719	FBgn0286034	asRNA:CR46354
355	7.01388	-4.85575	1.56527	-3.10219	0.00192097	0.0183417	FBgn0030933	CG6470
356	17.5574	-4.43722	1.43055	-3.10175	0.00192378	0.0183417	FBgn0033571	Polr2E
357	449.75	-0.667673	0.215282	-3.10139	0.00192612	0.0183456	FBgn0036534	DCP2
358	15.1084	-4.16568	1.34361	-3.10037	0.00193282	0.0183909	FBgn0031603	CG15432
359	72.5603	-1.44576	0.467056	-3.09547	0.00196499	0.0186222	FBgn0001323	knrl
360	57.2983	-2.61324	0.84432	-3.09508	0.00196762	0.0186285	FBgn0014269	prod
361	496.252	-0.637923	0.206175	-3.09409	0.00197419	0.0186721	FBgn0262593	Shab
362	271.781	-0.709542	0.229361	-3.09356	0.00197769	0.0186865	FBgn0037093	Cdk12
363	50.1881	-2.62832	0.850101	-3.09177	0.00198965	0.0187434	FBgn0034493	CG8908
364	78.9376	-1.98391	0.64197	-3.09035	0.00199922	0.0187962	FBgn0030788	Sap30
365	489.656	-0.714547	0.231331	-3.08885	0.00200933	0.0188725	FBgn0025641	DAAM
366	15.0593	-4.50877	1.46317	-3.08151	0.00205953	0.0191793	FBgn0036277	CG10418
367	195.468	-0.83267	0.270223	-3.08141	0.00206021	0.0191793	FBgn0037238	CG1090
368	163.492	-0.989783	0.321148	-3.08202	0.00205602	0.0191793	FBgn0259734	Nost
369	48.9621	-3.88231	1.26096	-3.07886	0.00207794	0.0192876	FBgn0086605	CG9853
370	26.7855	-2.65105	0.861598	-3.0769	0.00209165	0.0193769	FBgn0263838	lncRNA:CR43700
371	42.1277	-2.03222	0.661423	-3.07251	0.0021227	0.0195689	FBgn0034634	CG10494
372	85.6802	-1.56014	0.508309	-3.06927	0.0021458	0.0197435	FBgn0052185	edin
373	19.6217	-4.09296	1.3342	-3.06773	0.00215695	0.0198267	FBgn0284246	l(2)k09848
374	77.1147	-1.27953	0.417519	-3.06461	0.00217956	0.0199571	FBgn0034689	CG2921
375	18.7535	-2.75736	0.900057	-3.06354	0.00218736	0.0200093	FBgn0026309	aft
376	395.263	-0.632545	0.206711	-3.06005	0.00221301	0.0201661	FBgn0261278	grp
377	402.166	-0.666629	0.217977	-3.05825	0.00222635	0.0202681	FBgn0030574	sbm
378	65.0938	-2.79467	0.913945	-3.0578	0.00222965	0.0202787	FBgn0036834	CG6836
379	292.472	-1.11965	0.366432	-3.05553	0.00224659	0.0203741	FBgn0033395	Cyp4p2
380	68.3984	-1.1825	0.387209	-3.0539	0.00225887	0.0204659	FBgn0027873	Cpsf100
381	42.6534	-1.81338	0.595685	-3.04419	0.00233306	0.0209777	FBgn0024371	E2f2
382	37.4748	-2.35743	0.774578	-3.0435	0.00233842	0.020986	FBgn0033845	mars
383	67.7901	-1.8884	0.620453	-3.04359	0.00233777	0.020986	FBgn0051549	CG31549
384	26.8563	-3.01877	0.992865	-3.04047	0.00236212	0.0211786	FBgn0029755	Sas10
385	282.568	-1.12733	0.37102	-3.03846	0.00237793	0.0213002	FBgn0261609	eIF2alpha
386	120.745	-1.44695	0.476745	-3.03507	0.00240484	0.0215006	FBgn0029720	CG3009
387	26.0535	-2.64669	0.872623	-3.03303	0.00242109	0.0216177	FBgn0003174	pwn
388	180.995	-1.09477	0.361003	-3.03257	0.00242478	0.0216177	FBgn0283503	Neurl4
389	65.9341	-1.94451	0.641285	-3.03221	0.00242768	0.0216233	FBgn0034455	CG11007
390	47.8993	-3.8635	1.27588	-3.02811	0.00246092	0.0218577	FBgn0030518	CG11134
391	21.2477	-2.70182	0.893077	-3.02529	0.00248395	0.0219996	FBgn0030915	CG6179
392	16.5001	-4.07858	1.3486	-3.02431	0.002492	0.02201	FBgn0040778	CG17977
393	43.3845	-2.2797	0.753905	-3.02386	0.00249574	0.0220225	FBgn0053200	VepD
394	35.6293	-2.35337	0.778343	-3.02356	0.00249819	0.0220235	FBgn0052343	Atac3
395	10.9236	-4.67725	1.54912	-3.0193	0.00253362	0.0222531	FBgn0039500	CG5984
396	18.3376	-4.21606	1.39917	-3.01325	0.00258462	0.0226172	FBgn0038928	Fadd
397	142.023	-1.04473	0.346811	-3.01238	0.0025921	0.0226617	FBgn0039924	PIP4K
398	27.2902	-2.45931	0.816548	-3.01184	0.00259668	0.0226648	FBgn0037565	CG9626
399	395.866	-0.746888	0.247989	-3.01178	0.00259723	0.0226648	FBgn0051151	wge
400	195.06	-1.05121	0.349174	-3.01056	0.00260763	0.0227098	FBgn0031636	CG12194
401	23.3802	-4.55164	1.51216	-3.01002	0.0026123	0.0227116	FBgn0036274	CG4328
402	170.499	-1.30122	0.432748	-3.00688	0.00263944	0.0229065	FBgn0030853	ND-24
403	31.4018	-3.41095	1.13477	-3.00586	0.00264834	0.0229418	FBgn0013710	mt:tRNA:Tyr-GTA
404	8.58679	-4.67353	1.55506	-3.00537	0.00265254	0.0229572	FBgn0033520	Prx2540-1
405	46.9623	-3.6906	1.2282	-3.00489	0.00265678	0.0229729	FBgn0030012	CG18262
406	27.5991	-4.81322	1.6025	-3.00356	0.00266838	0.0230521	FBgn0039510	CG3339
407	25.7949	-2.7323	0.910317	-3.00148	0.00268671	0.0230643	FBgn0034186	CG8950
408	50.0812	-1.90739	0.635231	-3.00267	0.00267625	0.0230643	FBgn0035401	Alg2
409	258.291	-0.770291	0.256662	-3.00119	0.00268925	0.0230643	FBgn0041723	rho-5
410	258.899	-0.735874	0.245119	-3.00212	0.0026811	0.0230643	FBgn0086694	Bre1
411	240.971	-0.968008	0.322669	-3	0.00269977	0.0231336	FBgn0032005	Snx6
412	182.599	-0.821625	0.274072	-2.99785	0.00271892	0.0232556	FBgn0042085	Bap170
413	26.7833	-4.46086	1.49017	-2.99353	0.00275772	0.0234604	FBgn0032204	CG4953
414	18.2964	-2.61074	0.872046	-2.99381	0.00275516	0.0234604	FBgn0035476	CG12766
415	30.7218	-2.49697	0.833888	-2.99437	0.00275013	0.0234604	FBgn0051852	Tap42
416	258.171	-0.958625	0.320301	-2.99289	0.00276348	0.0234884	FBgn0005427	ewg
417	11.0762	-4.31362	1.44311	-2.98911	0.00279794	0.0236963	FBgn0037492	Dtwd2
418	83.8376	-1.44566	0.484317	-2.98495	0.00283624	0.0239563	FBgn0032879	CarT
419	90.169	-1.70102	0.570387	-2.98222	0.00286167	0.0241282	FBgn0000565	MsrA
420	52.0036	-2.13233	0.715361	-2.98078	0.00287519	0.0242206	FBgn0032059	PrBP
421	52.161	-2.05702	0.690247	-2.98012	0.00288132	0.0242292	FBgn0036695	Papst2
422	52.4214	-1.71138	0.574257	-2.98016	0.00288102	0.0242292	FBgn0053002	mRpL27
423	40.2662	-3.77775	1.27097	-2.97234	0.00295538	0.024701	FBgn0034399	CG15083
424	53.1253	-1.54027	0.51876	-2.96914	0.00298633	0.0248695	FBgn0037092	M6
425	63.2002	-1.8651	0.628451	-2.96777	0.00299965	0.0249358	FBgn0030420	pira
426	14.2141	-3.69449	1.24536	-2.96659	0.00301118	0.0249667	FBgn0029826	CG6041
427	305.304	-0.748573	0.252778	-2.96138	0.00306261	0.0252605	FBgn0037949	prd1
428	432.718	-0.616609	0.208206	-2.96154	0.00306108	0.0252605	FBgn0041582	tamo
429	10.3422	-4.1895	1.41451	-2.96181	0.00305836	0.0252605	FBgn0042092	Polr1F
430	274.598	-0.722045	0.244233	-2.95638	0.00311275	0.0255629	FBgn0038504	Sur-8
431	89.9206	-1.23516	0.418049	-2.95459	0.00313082	0.0256446	FBgn0034002	CG8079
432	150.109	-0.87277	0.2955	-2.95353	0.00314159	0.0257105	FBgn0032633	Lrch
433	69.4016	-2.20671	0.747662	-2.95148	0.0031625	0.0258594	FBgn0037472	CG10098
434	300.822	-0.647463	0.219567	-2.94882	0.00318993	0.0260612	FBgn0259173	corn
435	35.3308	-3.55349	1.20574	-2.94715	0.00320714	0.0261267	FBgn0030000	CG2260
436	66.6359	-2.75545	0.935011	-2.94698	0.00320898	0.0261267	FBgn0052553	lncRNA:CR32553
437	24.363	-3.38495	1.14934	-2.94513	0.00322824	0.0261711	FBgn0038874	ETHR
438	14.5977	-3.94244	1.33978	-2.9426	0.00325469	0.0263405	FBgn0261791	SNRPG
439	253.235	-0.872593	0.296576	-2.94222	0.00325865	0.02635	FBgn0039767	CG2218
440	601.079	-0.660639	0.224646	-2.9408	0.00327367	0.0264489	FBgn0053144	CG33144
441	552.08	-0.689004	0.234334	-2.94027	0.00327931	0.0264719	FBgn0003638	su(w[a])
442	222.561	-0.901681	0.307066	-2.93644	0.00332006	0.0267325	FBgn0264272	mwh
443	296.507	-0.604025	0.205806	-2.93493	0.00333626	0.0267585	FBgn0005694	Aef1
444	369.841	-0.601082	0.20481	-2.93482	0.0033374	0.0267585	FBgn0035807	CG7492
445	369.325	-0.74087	0.252412	-2.93517	0.00333367	0.0267585	FBgn0082831	pps
446	146.239	-1.11178	0.379069	-2.93293	0.00335776	0.0268763	FBgn0037788	CAH7
447	151.277	-0.840826	0.286835	-2.93139	0.00337448	0.0269645	FBgn0034976	CG4049
448	29.4528	-3.22806	1.10113	-2.93158	0.0033724	0.0269645	FBgn0036580	PDCD-5
449	13.9046	-4.24791	1.44955	-2.93049	0.00338424	0.026997	FBgn0266349	asRNA:CR44998
450	103.094	-1.5806	0.540599	-2.9238	0.00345791	0.0275383	FBgn0038858	CG5793
451	53.1928	-2.78183	0.951614	-2.92328	0.00346366	0.027561	FBgn0034528	CG11180
452	266.507	-0.706533	0.242063	-2.91881	0.00351376	0.0278427	FBgn0034504	CG8929
453	95.1433	-1.57887	0.541334	-2.91663	0.00353834	0.0280141	FBgn0037299	Vps37B
454	22.1275	-3.8377	1.31629	-2.91554	0.00355069	0.0280479	FBgn0034137	CG4945
455	102.387	-0.960614	0.330287	-2.90842	0.00363261	0.0283301	FBgn0003559	su(f)
456	29.4338	-3.85976	1.32726	-2.90806	0.00363679	0.0283301	FBgn0026402	NiPp1
457	39.0526	-2.53069	0.870088	-2.90854	0.00363119	0.0283301	FBgn0030066	Uros1
458	99.5221	-0.887123	0.304907	-2.90949	0.00362022	0.0283301	FBgn0032042	CG13398
459	39.6018	-2.01021	0.690572	-2.91093	0.00360351	0.0283301	FBgn0037713	CG16790
460	36.5251	-2.82394	0.97076	-2.909	0.00362585	0.0283301	FBgn0037896	ninaG
461	17.0406	-4.36091	1.50055	-2.9062	0.00365843	0.0284421	FBgn0038118	timeout
462	43.6331	-2.42202	0.833509	-2.90581	0.00366303	0.0284545	FBgn0062440	EMRE
463	94.1832	-1.2111	0.417458	-2.90114	0.00371804	0.0288582	FBgn0032210	CYLD
464	128.554	-1.3541	0.46715	-2.89864	0.00374784	0.0290419	FBgn0032782	Rab9
465	86.118	-1.25318	0.432503	-2.8975	0.00376145	0.0290998	FBgn0033387	CG8008
466	67.4166	-1.83033	0.633068	-2.89121	0.00383758	0.0294962	FBgn0035035	Samtor
467	26.1629	-3.07266	1.06409	-2.88759	0.00388209	0.0297481	FBgn0037818	CG6465
468	89.0436	-1.26844	0.439315	-2.88732	0.00388541	0.0297481	FBgn0259789	zld
469	227.107	-0.798224	0.276927	-2.88244	0.00394608	0.0300377	FBgn0083167	Neb-cGP
470	148.973	-0.828867	0.287653	-2.88149	0.00395805	0.0301047	FBgn0260962	pic
471	18.3332	-2.11105	0.736118	-2.86782	0.00413315	0.0311793	FBgn0010316	dap
472	7.34003	-4.79672	1.67259	-2.86784	0.00413285	0.0311793	FBgn0015553	tos
473	64.1857	-1.52081	0.530336	-2.86763	0.00413558	0.0311793	FBgn0032858	CG10949
474	9.10213	-4.60939	1.6072	-2.86797	0.00413111	0.0311793	FBgn0035151	CG17129
475	27.308	-3.06489	1.06894	-2.86721	0.00414102	0.0311793	FBgn0036126	Irbp18
476	774.773	-0.639291	0.222992	-2.86688	0.0041454	0.0311793	FBgn0287873	zip
477	19.9337	-3.46052	1.20856	-2.86333	0.00419212	0.0314061	FBgn0040658	CG13516
478	514.585	-0.619329	0.216566	-2.85977	0.00423949	0.0317108	FBgn0035625	Blimp-1
479	80.0367	-1.78851	0.625544	-2.85913	0.0042481	0.0317502	FBgn0033368	CG13743
480	33.3206	-3.518	1.23066	-2.85864	0.00425465	0.0317741	FBgn0026319	Traf4
481	262.181	-0.654982	0.229152	-2.85829	0.0042593	0.0317838	FBgn0037917	wkd
482	6.17194	-4.38772	1.53531	-2.85788	0.00426486	0.0318002	FBgn0037654	CG11983
483	44.4883	-3.2015	1.1211	-2.85567	0.00429457	0.0319463	FBgn0038805	TFAM
484	54.8956	-3.73735	1.30912	-2.85486	0.00430556	0.0319779	FBgn0011227	ox
485	38.8906	-1.67761	0.58782	-2.85395	0.00431792	0.0320198	FBgn0037241	CG14646
486	111.263	-1.01158	0.354448	-2.85395	0.00431796	0.0320198	FBgn0263048	Gpdh3
487	57.6883	-2.13774	0.750491	-2.84846	0.0043932	0.0325014	FBgn0004463	Polr3B
488	90.0181	-1.87001	0.656855	-2.84691	0.00441453	0.0325576	FBgn0030985	Obp18a
489	113.788	-1.07544	0.378054	-2.84467	0.00444578	0.0327365	FBgn0039156	CG6178
490	273.317	-0.754969	0.265571	-2.84281	0.00447173	0.0328771	FBgn0030701	CG16952
491	4.4665	-4.34268	1.52782	-2.84241	0.00447742	0.0328934	FBgn0037409	Osi24
492	182.552	-1.49286	0.526273	-2.83666	0.00455881	0.0332968	FBgn0015031	cype
493	31.3497	-2.99255	1.05505	-2.83642	0.00456229	0.0332968	FBgn0037012	Rcd2
494	6.37521	-4.72193	1.66482	-2.8363	0.00456395	0.0332968	FBgn0051296	CG31296
495	7.70455	-4.17809	1.47389	-2.83474	0.00458623	0.0334079	FBgn0038596	CG14312
496	832.765	-0.611802	0.215905	-2.83366	0.00460177	0.0334697	FBgn0039298	to
497	127.778	-1.17305	0.414203	-2.83206	0.00462493	0.0335876	FBgn0037717	CG8301
498	17.4075	-4.41632	1.56287	-2.82577	0.00471676	0.0341227	FBgn0031775	CG9150
499	29.9186	-2.40453	0.851195	-2.82489	0.00472967	0.0341777	FBgn0034530	Rcd6
500	169.593	-1.02189	0.3619	-2.82367	0.00474771	0.0341992	FBgn0035726	CG9953
501	341.432	-0.664703	0.236151	-2.81474	0.00488162	0.0349035	FBgn0003507	srp
502	37.7976	-2.01668	0.71644	-2.81486	0.0048798	0.0349035	FBgn0025457	Bub3
503	44.8407	-1.77511	0.630448	-2.81563	0.0048681	0.0349035	FBgn0039329	CG10669
504	413.211	-0.657162	0.233657	-2.81251	0.00491564	0.0350267	FBgn0002044	swm
505	234.483	-0.738897	0.262835	-2.81126	0.00493479	0.0350819	FBgn0032748	CG10492
506	433.905	-0.678851	0.241553	-2.81036	0.00494861	0.0351033	FBgn0038659	EndoA
507	13.1991	-4.19782	1.49459	-2.80867	0.00497462	0.0352614	FBgn0031309	Tfb4
508	120.06	-1.29629	0.461928	-2.80626	0.00501203	0.035447	FBgn0024432	Dlc90F
509	126.769	-1.10137	0.392969	-2.80269	0.00506776	0.0357345	FBgn0031602	CG15431
510	5.25149	-4.65021	1.65994	-2.80143	0.0050876	0.0358477	FBgn0033113	Spn42Dc
511	55.2853	-1.75524	0.627437	-2.79747	0.00515045	0.0361294	FBgn0036096	CG8003
512	18.9143	-2.52656	0.904736	-2.7926	0.00522871	0.0364893	FBgn0030801	Polr3I
513	98.7365	-1.42491	0.510355	-2.792	0.00523841	0.0365301	FBgn0032715	CG17597
514	9.16638	-4.09247	1.46599	-2.79162	0.0052445	0.0365457	FBgn0002715	mei-S332
515	337.093	-0.830899	0.297877	-2.7894	0.00528054	0.0366472	FBgn0030049	Trf4-1
516	144.017	-1.0099	0.362062	-2.7893	0.00528227	0.0366472	FBgn0266572	ebo
517	264.687	-0.699313	0.25066	-2.78989	0.00527263	0.0366472	FBgn0266801	CG45263
518	12.0837	-4.34314	1.55794	-2.78775	0.00530751	0.0367685	FBgn0050357	CG30357
519	10.0939	-3.88043	1.39208	-2.78751	0.00531156	0.0367696	FBgn0010501	Dcp-1
520	9.31368	-4.36298	1.56801	-2.7825	0.00539422	0.0372256	FBgn0003480	spn-B
521	10.0921	-3.77982	1.3585	-2.78235	0.00539671	0.0372256	FBgn0016970	l(2)k10201
522	92.913	-0.845618	0.303925	-2.78233	0.00539707	0.0372256	FBgn0036309	Hip1
523	27.716	-3.22338	1.15898	-2.78123	0.00541528	0.0372815	FBgn0032032	CG17294
524	92.6417	-1.54181	0.554417	-2.78095	0.00541997	0.0372815	FBgn0035471	Sc2
525	58.5584	-1.21235	0.436215	-2.77925	0.00544848	0.0373216	FBgn0030876	CG6762
526	92.5752	-1.19555	0.430591	-2.77654	0.00549403	0.0374852	FBgn0030320	CG2247
527	24.469	-2.5517	0.91933	-2.77561	0.00550981	0.0375658	FBgn0002989	okr
528	276.334	-1.02438	0.369342	-2.77353	0.00554524	0.037726	FBgn0004240	DptA
529	43.6077	-1.6178	0.584073	-2.76985	0.00560816	0.0380447	FBgn0029959	Rab39
530	45.6855	-1.66616	0.603283	-2.76182	0.00574793	0.0387368	FBgn0034182	SmydA-7
531	82.3116	-1.16276	0.421112	-2.76117	0.0057594	0.0387655	FBgn0085399	CG34370
532	108.243	-1.19373	0.432621	-2.7593	0.00579258	0.0389335	FBgn0024836	stan
533	34.952	-2.10007	0.761281	-2.7586	0.00580487	0.0389885	FBgn0040075	rept
534	10.9622	-4.35293	1.57913	-2.75653	0.0058418	0.0392087	FBgn0029928	CG3032
535	32.047	-2.81813	1.02264	-2.75573	0.00585604	0.0392765	FBgn0035308	CG15822
536	11.8254	-3.77358	1.37079	-2.75286	0.00590777	0.0395395	FBgn0032381	Mal-B1
537	91.6108	-1.38661	0.504467	-2.74867	0.00598374	0.0399915	FBgn0027791	O-fut2
538	143.372	-0.809529	0.294617	-2.74774	0.0060008	0.040049	FBgn0033177	CG11141
539	204.767	-0.73109	0.266402	-2.74431	0.00606388	0.0402997	FBgn0017572	Mo25
540	5.44772	-4.72168	1.72096	-2.74363	0.00607635	0.040326	FBgn0039403	Sld5
541	47.4391	-1.91181	0.697205	-2.7421	0.00610476	0.0404579	FBgn0031287	CG4291
542	366.395	-0.60829	0.221951	-2.74065	0.00613181	0.0406088	FBgn0265959	rdgC
543	36.4485	-2.03527	0.743681	-2.73676	0.00620485	0.0410065	FBgn0036263	thoc6
544	113.364	-0.874871	0.320021	-2.73379	0.00626095	0.0413197	FBgn0030778	CG4678
545	302.432	-0.69806	0.255418	-2.73301	0.00627586	0.0413892	FBgn0001139	gro
546	58.0813	-2.33221	0.853593	-2.73223	0.00629081	0.0414014	FBgn0032429	CG5446
547	66.6654	-1.71847	0.62896	-2.73223	0.00629064	0.0414014	FBgn0265002	CG44153
548	59.8774	-2.49708	0.914157	-2.73156	0.00630349	0.041456	FBgn0037709	CG8199
549	27.8766	-3.77526	1.38428	-2.72724	0.00638674	0.0418873	FBgn0031906	CG5160
550	22.4637	-2.62925	0.964405	-2.72629	0.00640498	0.0419515	FBgn0039232	sosie
551	13.9808	-3.97003	1.45822	-2.72252	0.00647859	0.0422849	FBgn0031688	Cyp28d2
552	56.087	-1.80254	0.662859	-2.71935	0.00654108	0.0425754	FBgn0030061	CG1785
553	31.8699	-3.78254	1.39169	-2.71794	0.00656891	0.0426686	FBgn0033540	Elp2
554	88.4277	-1.59816	0.589363	-2.71168	0.00669441	0.0433705	FBgn0042132	CG18809
555	27.3068	-2.9444	1.08584	-2.71163	0.00669526	0.0433705	FBgn0042630	Sox21b
556	19.8889	-3.77883	1.39482	-2.70919	0.00674485	0.0436179	FBgn0030707	CG8916
557	103.55	-1.33138	0.491942	-2.70638	0.00680214	0.0438126	FBgn0034494	CG10444
558	80.5814	-1.35579	0.501251	-2.70481	0.00683443	0.0439416	FBgn0027091	CysRS
559	12.6931	-3.72525	1.3772	-2.70494	0.00683176	0.0439416	FBgn0039835	mRpL32
560	117.292	-1.14673	0.42408	-2.70404	0.00685014	0.0439829	FBgn0029666	CG10803
561	139.901	-1.12535	0.416376	-2.70272	0.00687751	0.0440989	FBgn0005619	Hdc
562	64.3471	-1.46506	0.54238	-2.70118	0.00690949	0.0442176	FBgn0033830	CG10814
563	339.425	-0.738246	0.2737	-2.69729	0.00699071	0.0446134	FBgn0025725	alphaCOP
564	27.5573	-2.06078	0.764608	-2.69521	0.00703451	0.0448326	FBgn0003302	rux
565	70.726	-1.58233	0.587756	-2.69216	0.00709912	0.0450927	FBgn0052843	Dh31-R
566	155.686	-0.746652	0.277669	-2.689	0.00716658	0.0454299	FBgn0014870	Psi
567	21.4213	-3.57028	1.32978	-2.68487	0.00725574	0.0459336	FBgn0033381	GstE13
568	25.7487	-2.69767	1.00512	-2.68393	0.00727624	0.0459763	FBgn0036155	CG6163
569	130.068	-0.90771	0.33836	-2.68267	0.00730363	0.0461136	FBgn0038165	Task6
570	8.80702	-3.74309	1.39547	-2.68231	0.00731149	0.0461325	FBgn0266722	Trs33
571	194.777	-0.942617	0.351659	-2.68049	0.00735155	0.0462928	FBgn0001296	kar
572	456.421	-0.881021	0.328653	-2.6807	0.00734676	0.0462928	FBgn0040529	COX7A
573	27.1433	-3.06586	1.14405	-2.67984	0.00736576	0.0463515	FBgn0031528	CG15412
574	16.4767	-2.83024	1.05633	-2.67932	0.00737729	0.0463932	FBgn0036790	AstC-R1
575	14.2063	-4.01305	1.49855	-2.67796	0.00740717	0.0465503	FBgn0032895	twit
576	34.4505	-3.46368	1.294	-2.67674	0.00743433	0.0466899	FBgn0260857	Bet1
577	16.153	-3.64534	1.36464	-2.67128	0.00755626	0.0473022	FBgn0032847	Taf13
578	32.1204	-1.77558	0.664701	-2.67124	0.00755711	0.0473022	FBgn0036836	CG11619
579	5.02292	-4.68093	1.75262	-2.67081	0.00756675	0.0473022	FBgn0038804	CG10877
580	46.5794	-2.34398	0.878186	-2.66911	0.00760526	0.0474803	FBgn0039710	dgt1
581	165.444	-0.730669	0.273847	-2.66817	0.00762661	0.0475483	FBgn0005616	msl-2
582	150.642	-0.815879	0.305778	-2.66821	0.00762575	0.0475483	FBgn0262117	IntS3
583	44.3385	-3.02978	1.13562	-2.66797	0.00763121	0.0475483	FBgn0287695	KFase
584	7.52061	-4.54326	1.70452	-2.66542	0.00768911	0.0478462	FBgn0003227	rec
585	63.9732	-1.44745	0.543381	-2.66378	0.00772677	0.0480175	FBgn0029837	Tsp5D
586	57.2089	-1.50743	0.566719	-2.65993	0.00781571	0.0484431	FBgn0029783	Sirt4
587	85.3272	-1.56615	0.588787	-2.65996	0.0078151	0.0484431	FBgn0032752	CG10702
588	40.9546	-1.62723	0.611959	-2.65905	0.00783613	0.0485379	FBgn0260456	CG4806
589	36.5915	-2.35189	0.884886	-2.65784	0.00786422	0.0486483	FBgn0037603	Sys1
590	178.252	-1.13281	0.426387	-2.65676	0.00788962	0.0487736	FBgn0030891	Ada3
591	32.1967	-2.3843	0.897686	-2.65605	0.00790616	0.048844	FBgn0034535	CG11110
592	25.2571	-3.78235	1.42463	-2.65498	0.0079314	0.048968	FBgn0063498	GstE2
593	163.091	-1.20782	0.455105	-2.65393	0.00795596	0.0490262	FBgn0067864	Patj
594	25.19	-1.88142	0.708922	-2.65392	0.00795635	0.0490262	FBgn0266721	gammaSnap2
595	23.6073	-2.75007	1.03677	-2.65252	0.00798934	0.0491975	FBgn0046687	Tre1
596	59.0295	-1.4787	0.55753	-2.65223	0.00799627	0.0492082	FBgn0051119	HDAC11
597	131.718	-1.07649	0.406037	-2.65121	0.00802045	0.049325	FBgn0032646	mEFTs
598	72.2934	-1.11925	0.422443	-2.64948	0.00806159	0.0495138	FBgn0037382	Hpr1
599	75.5204	-1.50159	0.56699	-2.64836	0.00808833	0.0496055	FBgn0028552	gammaSnap1
600	50.0476	-3.27174	1.23557	-2.64797	0.00809775	0.0496072	FBgn0039483	CG14259
601	5.93628	-3.68199	1.39142	-2.64622	0.00813963	0.0497031	FBgn0052069	CG32069
