# Supplementary material for: Local translatome sustains synaptic function in impaired Wallerian degeneration
Source: EMBO Rep. 2024 Oct 31;26(1):61–83. doi: 10.1038/s44319-024-00301-8 (PMC11724096; doi:10.1038/s44319-024-00301-8)
Supplement: Supplementary file 8 — Dataset EV5 [file 44319_2024_301_MOESM8_ESM.xlsx]

## Sheet: Legend
Dataset EV5
A. 751 nmnat-enriched transcripts when compared to the background (orco-Gal4) after injury. Library normalization and statistical analysis of differentially expressed genes (DEG) were analyzed by DESeq2, considering an adjusted p-value ≤ 0.05 and regularized logarithm (rLog) fold change greater than 0.6 (up-regulated).
B. 710 nmnat-downregulate transcripts when compared to the background (orco-Gal4) after injury. Library normalization and statistical analysis of differentially expressed genes (DEG) were analyzed by DESeq2, considering an adjusted p-value ≤ 0.05 and regularized logarithm (rLog) fold change smaller than -0.6 (down-regulated) .

## Sheet: Dataset EV5A_nmnat_vs_backgroun
	baseMean	log2FoldChange	lfcSE	stat	pvalue	padj	Gene_ID	Gene_Name
1	2010.02	1.7719	0.0839581	21.1046	7.21807e-99	1.76031e-95	FBgn0267408	AOX1
2	3318.05	2.12711	0.12467	17.062	2.84502e-65	3.46914e-62	FBgn0028490	CG31705
3	8764.55	1.43954	0.0965461	14.9104	2.81995e-50	2.29239e-47	FBgn0261836	Msp300
4	3425.61	0.887986	0.0615157	14.4351	3.11109e-47	2.16776e-44	FBgn0033246	ACC
5	4401.65	1.2943	0.0947045	13.6667	1.6044e-42	1.04339e-39	FBgn0262109	lncRNA:CR42862
6	9344.22	1.01141	0.0750317	13.4798	2.05648e-41	1.25381e-38	FBgn0087002	apolpp
7	4780.11	0.897203	0.0667824	13.4347	3.78483e-41	2.17182e-38	FBgn0027560	Tps1
8	2071.48	1.93861	0.147983	13.1002	3.28354e-39	1.68584e-36	FBgn0022764	Sin3A
9	779.208	3.45059	0.267554	12.8968	4.69184e-38	2.28845e-35	FBgn0002565	Lsp2
10	9064.77	1.19075	0.0927324	12.8407	9.70075e-38	4.50623e-35	FBgn0013763	Idgf6
11	528.03	6.45158	0.508754	12.6811	7.52319e-37	3.33585e-34	FBgn0000003	7SLRNA:CR32864
12	15425.8	1.22144	0.0964399	12.6653	9.20704e-37	3.90499e-34	FBgn0022355	Tsf1
13	4091.99	1.07437	0.0861792	12.4667	1.13412e-35	4.42534e-33	FBgn0013733	shot
14	73316.8	0.736205	0.0596152	12.3493	4.91479e-35	1.84399e-32	FBgn0005391	Yp2
15	3369.85	1.17332	0.0951085	12.3366	5.75126e-35	2.07791e-32	FBgn0032136	Apoltp
16	1506.68	1.76851	0.144242	12.2607	1.47194e-34	5.12814e-32	FBgn0015039	Cyp9b2
17	1389.01	1.4461	0.120445	12.0064	3.28981e-33	1.10662e-30	FBgn0031107	HERC2
18	3156.31	1.59398	0.140544	11.3416	8.16751e-30	2.2764e-27	FBgn0026721	fat-spondin
19	4485.45	1.05045	0.096989	10.8307	2.46394e-27	6.49614e-25	FBgn0263120	Acsl
20	3280.22	2.33522	0.218449	10.69	1.13393e-26	2.76537e-24	FBgn0010019	Cyp4g1
21	2385.84	1.6366	0.15527	10.5404	5.62705e-26	1.33883e-23	FBgn0015623	Cpr
22	869.571	2.47993	0.242603	10.2222	1.57727e-24	3.49688e-22	FBgn0000473	Cyp6a2
23	2163.08	1.5178	0.150817	10.0639	7.97859e-24	1.69198e-21	FBgn0025454	Cyp6g1
24	625.453	2.19767	0.220948	9.94656	2.61063e-23	5.19729e-21	FBgn0030593	CG9512
25	2368.15	1.09341	0.110314	9.91182	3.69836e-23	7.2155e-21	FBgn0286818	Pdi
26	1176.96	1.07866	0.109303	9.86848	5.70205e-23	1.06968e-20	FBgn0261260	mgl
27	1773.82	1.80353	0.183039	9.85326	6.63593e-23	1.22139e-20	FBgn0043791	phu
28	3760.21	1.32862	0.137962	9.63029	5.9562e-22	1.03755e-19	FBgn0034200	Gbp2
29	4595.88	0.857374	0.0928132	9.23763	2.52017e-20	4.23866e-18	FBgn0029990	CG2233
30	894.855	1.07311	0.117476	9.13472	6.55768e-20	1.04869e-17	FBgn0261671	tweek
31	692.951	1.47602	0.165729	8.90622	5.28037e-19	8.04844e-17	FBgn0285944	para
32	467.441	1.36408	0.153623	8.87938	6.72354e-19	1.00905e-16	FBgn0034067	CG8399
33	449.113	2.73255	0.30806	8.8702	7.30127e-19	1.07915e-16	FBgn0039611	Nepl18
34	476.124	2.83467	0.323588	8.76014	1.95005e-18	2.79746e-16	FBgn0000079	Amy-p
35	1261.15	0.906827	0.103964	8.72255	2.72014e-18	3.84565e-16	FBgn0266717	Bruce
36	630.311	1.34066	0.156186	8.58374	9.18406e-18	1.26184e-15	FBgn0016122	Acer
37	585.676	1.93787	0.230666	8.40121	4.41886e-17	5.98694e-15	FBgn0038172	Adgf-D
38	3520.6	1.40829	0.168293	8.36808	5.8564e-17	7.82591e-15	FBgn0036106	CG6409
39	2151.23	1.11562	0.135593	8.22768	1.90868e-16	2.44989e-14	FBgn0033320	CG8586
40	1727.72	0.967642	0.119301	8.11096	5.02225e-16	6.28103e-14	FBgn0035770	pst
41	540.473	1.98752	0.246151	8.07439	6.78121e-16	8.37351e-14	FBgn0034117	CG7997
42	2065.65	0.758298	0.094104	8.05808	7.75001e-16	9.45017e-14	FBgn0041180	Tep4
43	4893.43	0.65268	0.0811686	8.04104	8.90779e-16	1.07278e-13	FBgn0001233	Hsp83
44	1206.61	1.03791	0.129611	8.00789	1.1669e-15	1.38819e-13	FBgn0014455	Ahcy
45	1332.31	0.893301	0.111732	7.995	1.29577e-15	1.52292e-13	FBgn0028331	l(1)G0289
46	2863.96	1.41353	0.177072	7.98279	1.43063e-15	1.6614e-13	FBgn0038465	Irc
47	1279.96	1.14465	0.145408	7.87196	3.49141e-15	3.9148e-13	FBgn0013949	Elal
48	366.831	1.47426	0.187735	7.85287	4.06614e-15	4.50741e-13	FBgn0011286	RyR
49	1893.42	1.52538	0.19731	7.73085	1.06832e-14	1.17095e-12	FBgn0002930	nec
50	884.719	1.34187	0.174641	7.68361	1.54663e-14	1.65795e-12	FBgn0003366	sev
51	2453.16	1.05134	0.138915	7.56821	3.78395e-14	3.92686e-12	FBgn0000406	Cyt-b5-r
52	478.858	1.11639	0.151106	7.38815	1.48886e-13	1.45239e-11	FBgn0020762	Atet
53	422.355	1.73883	0.239639	7.25602	3.98643e-13	3.73919e-11	FBgn0033304	Cyp6a13
54	252.914	2.88342	0.398655	7.23287	4.72889e-13	4.35192e-11	FBgn0028396	TotA
55	4702.56	0.748735	0.104498	7.16508	7.77431e-13	6.8944e-11	FBgn0001114	Glt
56	851.124	0.976549	0.137829	7.08522	1.38819e-12	1.17755e-10	FBgn0034618	CG9485
57	1373.97	0.642731	0.0913125	7.03881	1.93893e-12	1.63054e-10	FBgn0030087	CG7766
58	523.236	1.40289	0.199627	7.02756	2.10175e-12	1.73751e-10	FBgn0085434	NaCP60E
59	1402.45	1.21884	0.17361	7.02058	2.20955e-12	1.81128e-10	FBgn0038194	Cyp6d5
60	970.919	1.17931	0.168285	7.00781	2.42086e-12	1.95169e-10	FBgn0033065	Cyp6w1
61	1569.35	0.750374	0.108109	6.9409	3.89606e-12	3.08993e-10	FBgn0020385	pug
62	796.759	1.1807	0.171644	6.87879	6.03625e-12	4.6733e-10	FBgn0000053	Gart
63	5975.33	1.12209	0.163481	6.86374	6.70809e-12	5.11229e-10	FBgn0032773	fon
64	3271.89	0.688655	0.100518	6.85106	7.33025e-12	5.50051e-10	FBgn0000299	Col4a1
65	2138.24	0.763873	0.112994	6.76029	1.3772e-11	9.8784e-10	FBgn0052521	CG32521
66	626.47	1.25276	0.185989	6.73569	1.63149e-11	1.15328e-09	FBgn0038693	unc79
67	4110.73	0.881012	0.13156	6.69666	2.1324e-11	1.45465e-09	FBgn0026415	Idgf4
68	243.329	2.39636	0.358329	6.6876	2.2686e-11	1.53682e-09	FBgn0086677	jeb
69	136.068	2.79698	0.423426	6.60558	3.95966e-11	2.5751e-09	FBgn0003502	Btk29A
70	1860.44	0.793509	0.121354	6.53878	6.20225e-11	3.9431e-09	FBgn0014018	Rel
71	220.488	1.60799	0.248138	6.48021	9.15954e-11	5.65515e-09	FBgn0027794	Lrpprc2
72	3595.59	1.12105	0.17305	6.47818	9.28375e-11	5.69578e-09	FBgn0053196	dpy
73	347.518	1.17123	0.181282	6.46085	1.0412e-10	6.34805e-09	FBgn0038349	AOX3
74	291.391	1.40172	0.217239	6.45242	1.10077e-10	6.66957e-09	FBgn0003308	ry
75	540.422	1.37331	0.217848	6.30397	2.90109e-10	1.71516e-08	FBgn0036891	CG9372
76	1334.34	0.877768	0.140733	6.23712	4.45699e-10	2.60347e-08	FBgn0033717	CG8839
77	508.765	1.68529	0.270272	6.23554	4.50225e-10	2.61264e-08	FBgn0039022	Nepl13
78	946.235	1.53218	0.245894	6.23107	4.63268e-10	2.65834e-08	FBgn0033775	Cyp9h1
79	525.773	0.92821	0.153241	6.05719	1.38519e-09	7.4655e-08	FBgn0039214	puf
80	3466.35	0.757012	0.126116	6.00253	1.94268e-09	1.00803e-07	FBgn0005585	Calr
81	1501.29	1.52206	0.253662	6.00035	1.96893e-09	1.01624e-07	FBgn0033814	Qsox1
82	66.029	2.75112	0.459095	5.99248	2.06664e-09	1.05961e-07	FBgn0033558	CG12344
83	563.506	1.10875	0.185591	5.97415	2.31299e-09	1.16908e-07	FBgn0027584	CG4757
84	3819.24	0.749376	0.126224	5.93689	2.90471e-09	1.4531e-07	FBgn0086906	sls
85	1600.08	1.09911	0.185729	5.91782	3.26244e-09	1.59125e-07	FBgn0002563	Lsp1beta
86	268.857	1.50482	0.254787	5.9062	3.50096e-09	1.6991e-07	FBgn0033352	PAN2
87	239.525	1.53283	0.26089	5.87538	4.21865e-09	2.0173e-07	FBgn0005198	gig
88	877.689	0.912033	0.156114	5.84209	5.15508e-09	2.42936e-07	FBgn0001235	hth
89	1647.96	0.702963	0.120814	5.81854	5.93629e-09	2.74448e-07	FBgn0003076	Pgm1
90	791.789	1.03319	0.178784	5.779	7.5144e-09	3.45769e-07	FBgn0053087	LRP1
91	890.735	0.772492	0.134585	5.73983	9.4774e-09	4.28019e-07	FBgn0086690	Plp
92	2430.46	0.715056	0.124702	5.73411	9.8025e-09	4.36636e-07	FBgn0000416	Sap-r
93	380.201	1.10647	0.193754	5.71071	1.12506e-08	4.92149e-07	FBgn0027655	htt
94	227.724	1.47656	0.260492	5.66836	1.44172e-08	6.25065e-07	FBgn0039238	CG7016
95	876.969	0.767006	0.135579	5.65727	1.538e-08	6.60934e-07	FBgn0004242	Syt1
96	859.297	1.23462	0.219506	5.62456	1.85978e-08	7.88787e-07	FBgn0026576	Pisd
97	521.46	0.909931	0.162025	5.61598	1.95446e-08	8.25356e-07	FBgn0086676	spin
98	461.915	1.67462	0.298903	5.60255	2.11226e-08	8.80559e-07	FBgn0067102	GlcT
99	260.06	2.14867	0.384378	5.58999	2.27087e-08	9.42653e-07	FBgn0038105	yellow-f2
100	174.494	2.45736	0.441732	5.563	2.65176e-08	1.09147e-06	FBgn0263413	lncRNA:CR43459
101	850.252	0.983798	0.176953	5.55965	2.70315e-08	1.10795e-06	FBgn0003380	Sh
102	453.951	2.31135	0.41621	5.55332	2.80293e-08	1.14404e-06	FBgn0030828	CG5162
103	1730.02	0.652823	0.117987	5.53299	3.14821e-08	1.26904e-06	FBgn0011230	poe
104	975.454	1.42165	0.257311	5.52502	3.29451e-08	1.31713e-06	FBgn0038299	Spn88Eb
105	692.061	0.995748	0.180494	5.5168	3.45218e-08	1.36894e-06	FBgn0004885	tok
106	638.07	1.48277	0.268759	5.51709	3.44663e-08	1.36894e-06	FBgn0014469	Cyp4e2
107	2006.79	0.869538	0.157719	5.51321	3.52349e-08	1.38595e-06	FBgn0029093	cathD
108	3687.86	1.06849	0.194096	5.50496	3.69262e-08	1.43512e-06	FBgn0028543	NimB2
109	725.846	1.04797	0.192286	5.45004	5.03585e-08	1.92646e-06	FBgn0034718	wdp
110	2713.62	0.762475	0.140872	5.41255	6.21349e-08	2.33125e-06	FBgn0259682	Jabba
111	623.748	0.808629	0.149615	5.40475	6.48998e-08	2.42566e-06	FBgn0033194	Vps13
112	313.781	2.23721	0.414589	5.3962	6.80683e-08	2.52474e-06	FBgn0039537	Hsdl2
113	1053.63	0.74405	0.138134	5.38645	7.18618e-08	2.64533e-06	FBgn0260745	mfas
114	1036.19	1.28619	0.24079	5.34154	9.21596e-08	3.35454e-06	FBgn0031538	CG3246
115	507.59	1.1532	0.216232	5.33317	9.65152e-08	3.48706e-06	FBgn0027657	glob1
116	337.92	1.18815	0.223261	5.32178	1.02755e-07	3.6988e-06	FBgn0039207	Cftr
117	1696.25	0.914088	0.172291	5.3055	1.12365e-07	4.02986e-06	FBgn0041182	Tep2
118	463.348	0.909592	0.17168	5.29819	1.16954e-07	4.17908e-06	FBgn0010051	Itpr
119	430.617	1.18218	0.223611	5.28675	1.24512e-07	4.41678e-06	FBgn0001991	Ca-alpha1D
120	1354.48	1.01872	0.193106	5.27541	1.32456e-07	4.66466e-06	FBgn0011722	Tig
121	721.03	1.33346	0.252745	5.27592	1.32091e-07	4.66466e-06	FBgn0051445	CG31445
122	2095.26	0.733731	0.139129	5.27376	1.33657e-07	4.68888e-06	FBgn0267828	Fatp1
123	728.545	1.06671	0.202578	5.26569	1.39664e-07	4.84847e-06	FBgn0003429	slo
124	911.835	0.932587	0.1777	5.2481	1.53677e-07	5.31603e-06	FBgn0029769	frma
125	407.568	1.09666	0.209671	5.23037	1.69174e-07	5.79049e-06	FBgn0050359	Mal-A5
126	223.152	1.63595	0.313505	5.21826	1.80616e-07	6.11774e-06	FBgn0035145	MED14
127	1051.73	0.994597	0.190639	5.21719	1.81663e-07	6.1319e-06	FBgn0031689	Cyp28d1
128	199.37	1.35464	0.259813	5.21389	1.84923e-07	6.19906e-06	FBgn0262473	Tl
129	187.457	1.26388	0.242901	5.20328	1.958e-07	6.51887e-06	FBgn0028875	nAChRalpha5
130	341.273	1.1004	0.211517	5.20241	1.9672e-07	6.52722e-06	FBgn0036806	Cyp12c1
131	191.903	2.12937	0.409464	5.20038	1.98885e-07	6.57669e-06	FBgn0038897	CG5849
132	246.789	1.22236	0.235507	5.19033	2.09924e-07	6.91828e-06	FBgn0263599	Brr2
133	786.972	0.844159	0.163355	5.16765	2.37061e-07	7.76018e-06	FBgn0010909	msn
134	74.5112	2.53365	0.491104	5.15908	2.48163e-07	8.09641e-06	FBgn0086698	frtz
135	581.862	1.12415	0.219103	5.1307	2.88663e-07	9.35516e-06	FBgn0030245	CG1637
136	423.552	0.909974	0.177547	5.12525	2.97137e-07	9.59793e-06	FBgn0031995	CG8475
137	374.628	0.874865	0.171138	5.11204	3.18697e-07	1.01608e-05	FBgn0283499	InR
138	1760.63	0.726633	0.142397	5.10287	3.34549e-07	1.05616e-05	FBgn0039562	Gp93
139	618.982	0.826317	0.162027	5.09986	3.3991e-07	1.06962e-05	FBgn0265998	Doa
140	206.845	1.50709	0.296774	5.07825	3.80927e-07	1.1872e-05	FBgn0010482	hlk
141	462.209	1.23253	0.24373	5.05696	4.26003e-07	1.31926e-05	FBgn0033339	Sec31
142	171.459	1.13338	0.225687	5.02191	5.11602e-07	1.57933e-05	FBgn0034786	CG13531
143	292.472	1.43261	0.288987	4.95735	7.14608e-07	2.16296e-05	FBgn0033395	Cyp4p2
144	196.618	1.03498	0.208805	4.95665	7.17173e-07	2.16296e-05	FBgn0034491	Hsl
145	1996.21	0.608754	0.122941	4.95161	7.36034e-07	2.20923e-05	FBgn0262782	Mdh1
146	203.843	2.19984	0.444986	4.94361	7.66905e-07	2.28782e-05	FBgn0038795	CG4335
147	436.278	2.09403	0.423756	4.94158	7.74926e-07	2.3047e-05	FBgn0037515	Sp7
148	1302.23	1.46479	0.296715	4.93671	7.94521e-07	2.34865e-05	FBgn0031261	nAChRbeta3
149	454.671	0.798951	0.161986	4.93223	8.12952e-07	2.39588e-05	FBgn0287725	sov
150	154.927	2.3697	0.483916	4.89692	9.73489e-07	2.83474e-05	FBgn0031970	CG7227
151	434.218	1.17744	0.240567	4.89442	9.8595e-07	2.85822e-05	FBgn0034796	CG3700
152	550.064	0.906288	0.185373	4.88901	1.01347e-06	2.91634e-05	FBgn0039536	unc80
153	105.328	2.42621	0.498544	4.8666	1.13533e-06	3.23836e-05	FBgn0004858	elB
154	744.676	1.25712	0.258681	4.85974	1.17538e-06	3.34281e-05	FBgn0031055	et
155	490.401	1.01866	0.210027	4.85014	1.23373e-06	3.48842e-05	FBgn0003301	rut
156	72.9085	2.35618	0.48719	4.83625	1.32309e-06	3.71952e-05	FBgn0020381	Dredd
157	563.392	1.17529	0.243548	4.82569	1.39517e-06	3.89969e-05	FBgn0027836	Dgp-1
158	393.539	1.0708	0.221891	4.82581	1.39437e-06	3.89969e-05	FBgn0261808	cu
159	163.034	1.64754	0.341532	4.82399	1.40716e-06	3.91079e-05	FBgn0286508	Had1
160	256.039	1.08421	0.224972	4.81932	1.44048e-06	3.992e-05	FBgn0031813	Acox3
161	850.026	0.773795	0.160982	4.80671	1.53437e-06	4.24018e-05	FBgn0045823	vsg
162	102.595	3.73713	0.780251	4.78965	1.67071e-06	4.53977e-05	FBgn0032387	CG16965
163	707.902	1.05101	0.219509	4.78799	1.68457e-06	4.56471e-05	FBgn0032897	CG9336
164	210.192	1.281	0.268851	4.76472	1.89118e-06	5.08222e-05	FBgn0261698	SLO2
165	463.72	1.12308	0.235997	4.75886	1.94691e-06	5.21761e-05	FBgn0036623	Agpat3
166	104.374	2.58991	0.547276	4.73236	2.21921e-06	5.89874e-05	FBgn0004797	mdy
167	498.792	1.03875	0.21992	4.72332	2.32025e-06	6.10081e-05	FBgn0037327	PEK
168	62.1479	1.77963	0.377317	4.71653	2.39903e-06	6.24066e-05	FBgn0053158	CG33158
169	632.519	0.797077	0.16922	4.71029	2.47359e-06	6.4005e-05	FBgn0051694	Ifrd1
170	378.903	1.88199	0.400487	4.69925	2.61118e-06	6.73864e-05	FBgn0039494	grass
171	651.716	0.755715	0.160947	4.69544	2.6603e-06	6.84728e-05	FBgn0032456	MRP
172	193.1	2.08133	0.443457	4.69342	2.68679e-06	6.89728e-05	FBgn0034094	Tsf3
173	1176.7	0.601932	0.128834	4.67217	2.9804e-06	7.60949e-05	FBgn0030674	HUWE1
174	277.096	2.04626	0.439315	4.65784	3.19551e-06	8.09668e-05	FBgn0032689	CG10413
175	56.5056	2.20518	0.473675	4.65548	3.23232e-06	8.16872e-05	FBgn0020269	mspo
176	977.753	1.20714	0.259487	4.65203	3.2869e-06	8.26384e-05	FBgn0032382	Mal-B2
177	296.447	0.935041	0.201271	4.64569	3.38948e-06	8.49983e-05	FBgn0027572	ACOX1
178	250.102	1.22001	0.263442	4.63103	3.63857e-06	9.1011e-05	FBgn0001324	kto
179	1494.66	0.652856	0.141128	4.62599	3.72818e-06	9.28008e-05	FBgn0037533	CD98hc
180	184.714	1.37714	0.297699	4.62593	3.72915e-06	9.28008e-05	FBgn0042712	HBS1
181	37.1768	2.52236	0.545887	4.62066	3.82512e-06	9.49467e-05	FBgn0038466	CG8907
182	140.807	2.07672	0.449836	4.61661	3.90058e-06	9.63295e-05	FBgn0039656	CG11951
183	633.714	0.946472	0.205377	4.60847	4.05643e-06	9.96212e-05	FBgn0264386	Ca-alpha1T
184	299.54	1.14553	0.248903	4.60232	4.17811e-06	0.000101681	FBgn0030658	CG7872
185	2892.84	0.751823	0.163778	4.59049	4.42199e-06	0.000106774	FBgn0024293	Spn43Ab
186	148.39	1.74771	0.3813	4.58356	4.57128e-06	0.000109792	FBgn0030991	CG7453
187	198.636	2.14819	0.468717	4.58313	4.58075e-06	0.000109792	FBgn0037727	Nepl12
188	785.208	0.977575	0.213461	4.57965	4.65759e-06	0.00011136	FBgn0000078	Amy-d
189	230.861	1.63056	0.357142	4.56558	4.98116e-06	0.000118227	FBgn0034417	CG15117
190	96.3268	1.72112	0.377159	4.5634	5.03328e-06	0.000119033	FBgn0032330	Samuel
191	241.344	1.64432	0.360429	4.56212	5.06393e-06	0.000119033	FBgn0052191	CG32191
192	95.9256	2.60913	0.572392	4.55829	5.15716e-06	0.000120933	FBgn0263659	lncRNA:CR43650
193	1153.61	0.978403	0.214777	4.55543	5.22796e-06	0.000122299	FBgn0030425	Nep6
194	896.133	1.92915	0.423899	4.55096	5.34005e-06	0.000124622	FBgn0038095	Cyp304a1
195	1051.11	0.81885	0.180062	4.5476	5.42617e-06	0.000126029	FBgn0034470	Obp56d
196	305.53	0.984497	0.216589	4.54546	5.48156e-06	0.000127013	FBgn0004919	gol
197	381.95	1.54214	0.339466	4.54285	5.54975e-06	0.000128289	FBgn0032652	CG6870
198	356.489	1.28877	0.284176	4.53511	5.75742e-06	0.000132775	FBgn0014075	Uggt
199	44.0486	3.47036	0.766772	4.52593	6.01304e-06	0.000138017	FBgn0039084	CG10175
200	190.465	1.4924	0.329995	4.5225	6.11139e-06	0.000139785	FBgn0053970	osy
201	34.5302	3.66834	0.812862	4.51287	6.3955e-06	0.000145089	FBgn0031872	ihog
202	674.786	0.698012	0.155338	4.49351	7.0058e-06	0.000157107	FBgn0037298	Sccpdh1
203	218.778	1.33077	0.296293	4.49142	7.07515e-06	0.000157575	FBgn0267348	LanB2
204	44.0309	5.8396	1.30076	4.48939	7.14278e-06	0.000158719	FBgn0286723	hll
205	672.412	0.81288	0.18124	4.48509	7.28828e-06	0.000161218	FBgn0039024	Nepl15
206	147.37	1.94385	0.436211	4.45621	8.34217e-06	0.000182462	FBgn0039169	Spps
207	32.6563	5.84363	1.31378	4.44795	8.6693e-06	0.00018835	FBgn0051664	CG31664
208	505.682	0.888391	0.200085	4.44007	8.99276e-06	0.000194511	FBgn0023479	teq
209	41.226	3.40047	0.76839	4.42545	9.62409e-06	0.000206336	FBgn0032601	yellow-b
210	461.36	0.982156	0.222704	4.41014	1.03303e-05	0.000220507	FBgn0028479	Mtpalpha
211	87.1118	1.80977	0.410596	4.40766	1.04491e-05	0.000222432	FBgn0053969	CG33969
212	32.1354	5.69047	1.29329	4.39998	1.08261e-05	0.00022859	FBgn0037144	CG7458
213	238.672	1.56503	0.356827	4.38597	1.1547e-05	0.000241202	FBgn0014865	Mtk
214	479.259	1.23349	0.281916	4.37538	1.21222e-05	0.000250851	FBgn0028984	Spn88Ea
215	110.775	2.03237	0.464531	4.3751	1.21375e-05	0.000250851	FBgn0032394	Hacd1
216	40.4728	3.34271	0.764738	4.37105	1.23648e-05	0.000255008	FBgn0038337	CG6125
217	32.1704	5.39523	1.23679	4.36227	1.28717e-05	0.000263789	FBgn0002736	mago
218	512.067	1.03736	0.237858	4.36125	1.29321e-05	0.000264438	FBgn0250848	26-29-p
219	403.618	1.24398	0.285411	4.35855	1.30927e-05	0.000266637	FBgn0263111	cac
220	173.637	1.61515	0.371639	4.34601	1.38636e-05	0.000280581	FBgn0039150	CG13605
221	13.2617	5.8085	1.33945	4.33648	1.44782e-05	0.000291807	FBgn0036749	CG7460
222	230.989	1.61085	0.371679	4.33398	1.46434e-05	0.000294529	FBgn0031384	CG4238
223	41.0393	5.69431	1.3165	4.32533	1.52306e-05	0.000304955	FBgn0039726	eIF2Balpha
224	392.733	1.13853	0.265514	4.28803	1.80262e-05	0.000351692	FBgn0028539	Eato
225	1320.73	0.787022	0.183529	4.28826	1.80077e-05	0.000351692	FBgn0287423	Nplp2
226	76.1965	1.93391	0.451141	4.28672	1.81331e-05	0.000353071	FBgn0286827	lncRNA:CR43334
227	625.589	0.831205	0.194445	4.27475	1.91348e-05	0.000369624	FBgn0004244	Rdl
228	480.376	0.825943	0.193213	4.27477	1.91333e-05	0.000369624	FBgn0031879	uif
229	277.575	1.2001	0.280837	4.2733	1.92598e-05	0.000371302	FBgn0262955	Polr2B
230	521.311	0.662394	0.155403	4.26242	2.02228e-05	0.00038681	FBgn0039633	Bicra
231	121.588	1.42933	0.336938	4.24212	2.21421e-05	0.000420225	FBgn0034488	Hacl
232	334.129	1.07821	0.254202	4.24153	2.21996e-05	0.0004205	FBgn0036876	CG9451
233	216.27	1.06977	0.253804	4.21494	2.49849e-05	0.000467808	FBgn0037897	CG5270
234	370.06	0.805023	0.191311	4.20794	2.5771e-05	0.000481601	FBgn0039644	rdog
235	469.279	0.912031	0.216776	4.20726	2.58485e-05	0.000482126	FBgn0034060	Tmem131
236	34.3208	3.60403	0.856819	4.20629	2.59599e-05	0.000483279	FBgn0034859	CG3520
237	137.181	2.86617	0.684336	4.18825	2.81114e-05	0.000520354	FBgn0044812	TotC
238	324.324	0.92416	0.221043	4.18091	2.90349e-05	0.000535417	FBgn0038147	CCHa2
239	67.225	2.63404	0.632343	4.16552	3.10645e-05	0.000569613	FBgn0024360	MTPAP
240	1187.38	0.806755	0.194067	4.15708	3.22336e-05	0.000589942	FBgn0266758	Esyt2
241	402.367	0.96064	0.231398	4.15146	3.30368e-05	0.000601257	FBgn0263968	nonC
242	682.247	0.734293	0.176969	4.14926	3.33545e-05	0.000605908	FBgn0261862	whd
243	392.985	0.749078	0.180915	4.1405	3.46554e-05	0.000627204	FBgn0263199	Galk
244	472.823	0.811889	0.196692	4.12771	3.66389e-05	0.000659065	FBgn0002069	AspRS
245	32.4739	5.40454	1.30942	4.12742	3.6686e-05	0.000659065	FBgn0035789	mthl6
246	131.272	2.69977	0.656223	4.11411	3.8867e-05	0.000694409	FBgn0051548	CG31548
247	281.373	1.79416	0.437118	4.10453	4.0513e-05	0.00071725	FBgn0030773	CG9676
248	622.931	0.733133	0.179144	4.09242	4.26887e-05	0.000753565	FBgn0030251	CG2145
249	549.238	0.724198	0.177443	4.0813	4.47842e-05	0.000784326	FBgn0259214	PMCA
250	386.219	1.71226	0.419732	4.07941	4.51493e-05	0.000789303	FBgn0264979	CG4267
251	389.577	0.799318	0.196774	4.06212	4.86297e-05	0.000842597	FBgn0032123	Oatp30B
252	605.17	1.20776	0.297674	4.05731	4.96419e-05	0.000858611	FBgn0040340	TRAM
253	793.699	0.799389	0.197264	4.05238	5.06995e-05	0.000875352	FBgn0010415	Sdc
254	873.636	1.34887	0.333351	4.0464	5.20116e-05	0.000890128	FBgn0000592	Est-6
255	16.6834	5.76261	1.42677	4.03892	5.36984e-05	0.000917387	FBgn0267798	lncRNA:CR46123
256	370.834	1.75154	0.435277	4.02395	5.72294e-05	0.00097091	FBgn0034756	Cyp6d2
257	83.7566	2.65858	0.660994	4.0221	5.76825e-05	0.000976897	FBgn0037090	Est-Q
258	202.79	1.22626	0.305927	4.00832	6.1151e-05	0.00102496	FBgn0029887	CG3198
259	203.307	1.39348	0.347746	4.00716	6.14522e-05	0.00102762	FBgn0032726	CG10621
260	242.491	1.09621	0.273704	4.00509	6.19942e-05	0.001032	FBgn0034989	CG3356
261	850.186	0.834953	0.208555	4.00352	6.24071e-05	0.00103711	FBgn0035909	ergic53
262	536.204	1.0813	0.271676	3.98012	6.88803e-05	0.00113093	FBgn0033482	CG1371
263	356.786	0.956052	0.240228	3.97978	6.89804e-05	0.00113093	FBgn0033688	Prp8
264	114.919	2.20621	0.554441	3.97917	6.91563e-05	0.00113191	FBgn0024491	Bin1
265	63.9153	2.38016	0.598481	3.97699	6.97917e-05	0.00113849	FBgn0025624	CG4025
266	20.2573	5.12996	1.29353	3.96585	7.31364e-05	0.00118316	FBgn0031997	PGAP5
267	255.225	2.45339	0.619077	3.96299	7.40179e-05	0.00119346	FBgn0053120	CG33120
268	131.694	1.14701	0.290141	3.95328	7.70869e-05	0.00123369	FBgn0003977	vir
269	991.922	0.659756	0.166896	3.9531	7.71449e-05	0.00123369	FBgn0031023	CG14200
270	362.112	0.738943	0.18704	3.95073	7.7913e-05	0.00123987	FBgn0037671	ATP6AP2
271	404.468	0.647935	0.16411	3.94817	7.87518e-05	0.00124712	FBgn0036702	Afg3l2
272	216.275	0.893068	0.226179	3.94851	7.86397e-05	0.00124712	FBgn0039016	Dcr-1
273	570.509	0.700995	0.177641	3.94613	7.94244e-05	0.00125167	FBgn0032006	Pvr
274	91.516	1.86381	0.473162	3.93906	8.18013e-05	0.00128705	FBgn0036290	CG10638
275	216.886	1.06224	0.270016	3.93398	8.3549e-05	0.00130612	FBgn0004852	Ac76E
276	36.5104	5.10607	1.29973	3.92857	8.54508e-05	0.00132946	FBgn0022702	Cht2
277	255.993	1.31008	0.334064	3.92165	8.79436e-05	0.00136389	FBgn0027535	botv
278	560.689	0.774998	0.197987	3.91439	9.06323e-05	0.00139451	FBgn0005612	Sox14
279	28.0526	4.96496	1.26827	3.91475	9.04972e-05	0.00139451	FBgn0050172	CG30172
280	395.068	0.802353	0.205056	3.91285	9.12149e-05	0.00140126	FBgn0028538	Sec71
281	364.504	0.939636	0.240964	3.89949	9.63967e-05	0.0014693	FBgn0263110	CG43367
282	440.231	0.870278	0.223215	3.89884	9.66556e-05	0.00147094	FBgn0034860	CG9812
283	189.359	1.81116	0.465373	3.89185	9.9481e-05	0.00150923	FBgn0050046	CG30046
284	496.002	2.13742	0.550045	3.88589	0.000101954	0.00152774	FBgn0010612	ATPsynG
285	139.294	1.624	0.417772	3.88729	0.000101372	0.00152774	FBgn0011642	Zyx
286	49.6105	1.79531	0.461887	3.88691	0.00010153	0.00152774	FBgn0039877	Mccc1
287	32.8611	4.22216	1.08635	3.88654	0.000101684	0.00152774	FBgn0267668	lncRNA:CR46006
288	363.7	0.725814	0.186859	3.88428	0.000102632	0.0015332	FBgn0003048	pcx
289	268.718	1.09725	0.283349	3.87243	0.000107754	0.00160725	FBgn0003391	shg
290	117.487	2.38587	0.616481	3.87014	0.000108773	0.00161997	FBgn0260746	Ect3
291	34.8317	4.88956	1.26394	3.86852	0.000109498	0.00162828	FBgn0038257	smp-30
292	202.785	1.1512	0.297931	3.86399	0.000111549	0.00165374	FBgn0035715	Ist1
293	45.062	5.1241	1.32671	3.86226	0.000112343	0.00166046	FBgn0026314	Ugt35B1
294	27.2408	2.34799	0.610917	3.84339	0.000121347	0.00178007	FBgn0051633	CG31633
295	210.898	1.21977	0.318311	3.832	0.000127105	0.00185893	FBgn0040259	Ugt302C1
296	108.256	1.21216	0.316437	3.83066	0.000127798	0.00186627	FBgn0058263	MFS17
297	147.269	1.37256	0.358685	3.82665	0.000129897	0.00189127	FBgn0259745	wech
298	44.7954	2.86517	0.749982	3.82032	0.000133279	0.00193761	FBgn0033603	Cpr47Ef
299	39.8255	5.02829	1.31828	3.81429	0.000136577	0.00197379	FBgn0031664	CG8892
300	276.8	0.937609	0.246323	3.80642	0.000140993	0.00202859	FBgn0085387	shakB
301	289.188	1.17319	0.308702	3.80039	0.000144466	0.0020694	FBgn0038738	CG4572
302	22.9175	3.15559	0.831096	3.7969	0.000146515	0.00209262	FBgn0000464	Lar
303	54.387	2.42797	0.640629	3.78997	0.000150664	0.00213934	FBgn0034312	CG10916
304	52.2073	2.59372	0.684614	3.78859	0.000151506	0.00214505	FBgn0010926	l(3)07882
305	161.598	1.03071	0.272247	3.78594	0.000153131	0.00216492	FBgn0038168	omd
306	574.382	0.727669	0.192479	3.78052	0.000156504	0.00219884	FBgn0260936	scny
307	354.193	0.687703	0.182019	3.77819	0.000157974	0.00220778	FBgn0039714	Zip99C
308	986.623	0.632258	0.167342	3.77823	0.000157946	0.00220778	FBgn0288229	CG3164
309	87.1936	1.70573	0.451908	3.77451	0.000160323	0.00223422	FBgn0267914	asRNA:CR46195
310	25.3699	2.68487	0.71148	3.77364	0.000160882	0.00223562	FBgn0051320	HEATR2
311	38.4058	5.30082	1.40534	3.77192	0.000161999	0.00224475	FBgn0050008	CG30008
312	33.4016	3.64937	0.972848	3.75123	0.000175971	0.00240552	FBgn0001112	Gld
313	627.74	0.877857	0.234558	3.74259	0.000182131	0.00248141	FBgn0034693	flap
314	477.832	0.941708	0.251693	3.74149	0.000182929	0.00248726	FBgn0033052	SCAP
315	72.9554	1.93373	0.518335	3.73067	0.000190973	0.0025777	FBgn0011589	Elk
316	279.512	1.08781	0.291732	3.72879	0.000192402	0.00259238	FBgn0051183	CG31183
317	196.231	1.35196	0.36262	3.72832	0.00019276	0.00259361	FBgn0004237	Hrb87F
318	165.007	1.31585	0.353562	3.72169	0.00019789	0.00265532	FBgn0036857	Aldh7A1
319	848.889	1.09647	0.295131	3.7152	0.000203042	0.00271395	FBgn0032836	CG10680
320	414.599	1.65563	0.446413	3.70875	0.000208289	0.00277576	FBgn0031432	Cyp309a1
321	40.6759	3.71763	1.00324	3.70563	0.000210867	0.00279865	FBgn0030615	Cyp4s3
322	22.384	4.10906	1.1088	3.70587	0.000210663	0.00279865	FBgn0085249	CG34220
323	109.479	1.32999	0.359427	3.70032	0.000215329	0.00285011	FBgn0033665	Zip48C
324	17.7466	5.23613	1.41909	3.68979	0.000224441	0.00295868	FBgn0029170	TwdlT
325	46.4684	3.98693	1.08137	3.68694	0.000226971	0.00298397	FBgn0033973	HPS1
326	678.983	0.618682	0.16782	3.68658	0.000227284	0.00298406	FBgn0261954	east
327	1335.04	0.948493	0.25761	3.68189	0.000231511	0.00301924	FBgn0259715	CG42369
328	12.6783	4.99236	1.36151	3.66677	0.000245632	0.00318636	FBgn0262970	CR43281
329	534.909	0.767939	0.209493	3.6657	0.000246667	0.0031913	FBgn0015568	alpha-Est1
330	260.572	1.47385	0.402032	3.666	0.000246372	0.0031913	FBgn0037757	CG8516
331	133.405	1.13982	0.311066	3.66424	0.000248073	0.003201	FBgn0026147	TTLL4A
332	192.097	1.67773	0.45806	3.6627	0.000249575	0.00320764	FBgn0010053	Jheh1
333	17.0213	5.33586	1.45674	3.66287	0.000249409	0.00320764	FBgn0030794	CG13005
334	900.451	0.861861	0.236236	3.6483	0.000263977	0.00336614	FBgn0035090	CG2736
335	157.435	1.1563	0.317392	3.64312	0.000269357	0.00342579	FBgn0051739	AspRS-m
336	223.408	0.803669	0.220697	3.6415	0.000271056	0.00344291	FBgn0286070	cnk
337	159.68	1.31975	0.362488	3.64081	0.000271785	0.00344767	FBgn0085384	CG34355
338	718.624	0.952693	0.261871	3.63802	0.00027474	0.00347851	FBgn0030160	CG9691
339	433.188	0.627549	0.172732	3.63309	0.000280051	0.00352048	FBgn0036030	Prps
340	48.5883	2.79335	0.769165	3.63167	0.000281597	0.00353536	FBgn0032470	Ttc30
341	1556.45	0.687804	0.18972	3.62537	0.00028855	0.00361336	FBgn0000052	Pfas
342	269.11	0.855567	0.236061	3.62435	0.00028969	0.00362298	FBgn0259224	CG42324
343	66.0994	2.28124	0.629725	3.6226	0.000291653	0.00363355	FBgn0038723	CG6195
344	105.647	1.45979	0.403041	3.62193	0.000292412	0.00363837	FBgn0026679	IntS4
345	60.3553	1.77214	0.489558	3.61989	0.000294731	0.00366255	FBgn0030877	Arp8
346	25.2084	4.67038	1.29314	3.61167	0.000304236	0.00377489	FBgn0036005	pall
347	13.5232	4.81016	1.33409	3.60558	0.000311453	0.00385073	FBgn0010497	dmGlut
348	295.98	1.23219	0.342049	3.60238	0.000315319	0.00388867	FBgn0030946	CG6659
349	212.152	1.11674	0.310421	3.59749	0.000321298	0.00395242	FBgn0033241	CG2915
350	26.3984	4.75402	1.32284	3.59379	0.000325908	0.00399903	FBgn0036461	Zip71B
351	272.073	0.830384	0.231133	3.59266	0.000327317	0.00400471	FBgn0000038	nAChRbeta1
352	110.811	1.53635	0.427774	3.59149	0.000328788	0.00401418	FBgn0029768	SPR
353	11.0344	4.66737	1.30196	3.58487	0.000337245	0.00410714	FBgn0051370	CG31370
354	61.9275	2.95425	0.825711	3.57783	0.000346464	0.00420368	FBgn0031701	TotM
355	278.428	1.50401	0.420586	3.576	0.000348898	0.0042227	FBgn0041337	Cyp309a2
356	155.158	1.18144	0.330468	3.57504	0.000350177	0.00423293	FBgn0037466	CG1965
357	86.8614	1.72127	0.482189	3.56969	0.000357401	0.00431491	FBgn0053494	CG33494
358	45.9083	4.41607	1.23998	3.56141	0.000368869	0.00444237	FBgn0032336	AstC
359	23.4761	4.29272	1.20566	3.56049	0.000370168	0.00445252	FBgn0031657	Polr1C
360	560.678	1.43231	0.402674	3.557	0.000375111	0.00450641	FBgn0020416	Idgf1
361	913.069	0.970185	0.273352	3.54921	0.000386389	0.00461349	FBgn0031305	Iris
362	24.78	2.68823	0.757913	3.54688	0.000389817	0.00464873	FBgn0085638	CG41378
363	180.535	1.03029	0.290522	3.54635	0.000390603	0.00465242	FBgn0034025	Pgant1
364	715.798	1.19048	0.336184	3.54115	0.000398394	0.00473562	FBgn0034479	CG8654
365	34.8463	3.56809	1.00939	3.5349	0.000407929	0.00483517	FBgn0034707	MED16
366	17.0674	4.841	1.37065	3.5319	0.00041258	0.00488437	FBgn0283652	Rpp30
367	13.8776	4.70379	1.33234	3.53046	0.000414843	0.00489926	FBgn0028899	CG31817
368	174.604	1.3073	0.370377	3.52966	0.000416101	0.0049028	FBgn0086134	Prosalpha2
369	255.664	1.18042	0.334508	3.52883	0.000417408	0.00491172	FBgn0034964	IntS1
370	80.5992	1.56672	0.444331	3.52601	0.000421866	0.00494757	FBgn0038889	Fancm
371	110.629	1.25631	0.356305	3.52594	0.000421976	0.00494757	FBgn0284421	Psn
372	274.364	0.813458	0.230807	3.5244	0.000424444	0.00495862	FBgn0024365	CG12773
373	14.6767	4.67601	1.32672	3.5245	0.000424284	0.00495862	FBgn0034439	CG10062
374	153.293	1.78784	0.507574	3.52232	0.000427782	0.00499165	FBgn0033373	CG8080
375	79.2256	1.39662	0.398335	3.50615	0.000454645	0.00528044	FBgn0031233	Tbc1d15-17
376	17.3083	4.95571	1.41345	3.50612	0.000454697	0.00528044	FBgn0262983	CG43291
377	191.097	0.989674	0.282659	3.5013	0.00046299	0.00537035	FBgn0000259	CkIIbeta
378	162.809	0.845059	0.24252	3.4845	0.000493065	0.00567869	FBgn0034049	bdg
379	146.385	1.06899	0.306903	3.48314	0.000495563	0.00569666	FBgn0033010	Atf6
380	288.6	1.83679	0.528658	3.47445	0.000511904	0.00587485	FBgn0243514	eater
381	27.3202	3.8007	1.0951	3.47065	0.000519205	0.00594465	FBgn0036205	CG14131
382	51.071	4.26426	1.2292	3.46914	0.000522131	0.00596416	FBgn0032997	CG17486
383	355.438	1.58879	0.458344	3.46637	0.000527543	0.00600488	FBgn0038211	CG9649
384	33.5052	4.36739	1.26044	3.46499	0.000530258	0.00602875	FBgn0003978	vls
385	107.711	2.84679	0.821869	3.46381	0.000532592	0.00604824	FBgn0266414	lncRNA:CR45054
386	19.9205	4.59755	1.3275	3.46332	0.000533544	0.00605201	FBgn0029672	CG2875
387	403.266	0.693141	0.200459	3.45777	0.000544664	0.00614954	FBgn0028484	Ack
388	78.1493	2.40131	0.694572	3.45724	0.000545729	0.00615443	FBgn0035539	slow
389	21.5632	2.95532	0.857294	3.44727	0.000566288	0.0063423	FBgn0026598	Apc2
390	111.262	2.18858	0.635928	3.44155	0.000578388	0.00645558	FBgn0285896	btl
391	117.516	1.34798	0.391724	3.44113	0.000579284	0.00645818	FBgn0034733	CG4752
392	290.697	0.797735	0.231934	3.43949	0.000582801	0.00648998	FBgn0026369	Sara
393	23.478	3.20975	0.933301	3.43914	0.00058356	0.00649102	FBgn0000588	esc
394	522.839	1.15785	0.33689	3.43686	0.000588493	0.00653844	FBgn0027073	Ugt49B1
395	123.094	1.59529	0.464834	3.43195	0.000599261	0.0066505	FBgn0040256	Ugt35C1
396	857.154	0.643841	0.187704	3.43009	0.000603374	0.00667337	FBgn0004449	Ten-m
397	13.3458	5.24206	1.52812	3.43039	0.000602712	0.00667337	FBgn0286788	Orc1
398	263.505	0.869337	0.253536	3.42885	0.00060615	0.00669036	FBgn0032305	CG6700
399	60.5853	2.12093	0.618581	3.4287	0.000606483	0.00669036	FBgn0037167	CG11425
400	159.389	1.64343	0.479784	3.42536	0.00061399	0.00673732	FBgn0036402	CG6650
401	62.0555	1.74186	0.508672	3.42434	0.000616302	0.00674751	FBgn0085382	CG34353
402	69.1293	1.41937	0.414725	3.42244	0.00062062	0.00678716	FBgn0034704	Fbxo42
403	189.333	1.07267	0.313584	3.42067	0.000624674	0.00681621	FBgn0031981	Megf8
404	99.1988	1.5518	0.453744	3.42	0.000626221	0.00682546	FBgn0034731	CG10384
405	33.2301	2.00156	0.586033	3.41544	0.000636787	0.00690206	FBgn0004367	mei-41
406	205.16	0.829682	0.243049	3.41364	0.000641009	0.00692963	FBgn0026086	Adar
407	110.78	1.39865	0.409683	3.41397	0.000640235	0.00692963	FBgn0026777	Rad23
408	380.804	1.13419	0.332587	3.4102	0.000649148	0.00699717	FBgn0019929	Ser7
409	181.047	0.872538	0.256014	3.40816	0.00065403	0.0070265	FBgn0261649	tinc
410	343.868	0.659608	0.193676	3.40574	0.000659859	0.00708132	FBgn0037315	Cerk
411	359.39	0.800121	0.235018	3.40451	0.000662832	0.00710542	FBgn0263144	bin3
412	31.5818	4.29918	1.26291	3.40417	0.000663644	0.00710631	FBgn0037134	CG7407
413	169.512	1.15641	0.339873	3.40246	0.000667819	0.00713535	FBgn0010278	Ssrp
414	580.699	1.11993	0.329137	3.40264	0.000667393	0.00713535	FBgn0034997	CG3376
415	382.862	1.40678	0.413559	3.40165	0.000669812	0.00713602	FBgn0029147	NtR
416	83.4825	1.74418	0.512702	3.40194	0.000669088	0.00713602	FBgn0030091	CG7065
417	401.481	1.36746	0.402232	3.39969	0.000674618	0.00717656	FBgn0086532	Spt-I
418	157.973	1.29264	0.380441	3.39775	0.000679432	0.00721204	FBgn0038924	CG6028
419	280.369	1.09851	0.323283	3.39798	0.000678851	0.00721204	FBgn0259244	CG42342
420	994.906	0.698429	0.205599	3.39704	0.000681186	0.0072228	FBgn0264561	Glg1
421	43.8339	2.55215	0.751549	3.39585	0.000684154	0.00724639	FBgn0024698	Cpsf160
422	141.495	1.40403	0.413978	3.39156	0.000694951	0.00734041	FBgn0033656	S2P
423	534.314	1.08966	0.321297	3.39143	0.000695289	0.00734041	FBgn0040007	RpL38
424	91.0482	1.68727	0.499482	3.37805	0.000730028	0.00766569	FBgn0022069	Nnp-1
425	57.2346	2.53799	0.751284	3.37821	0.000729596	0.00766569	FBgn0052207	hpRNA:CR32207
426	58.1879	3.41353	1.01071	3.37736	0.000731857	0.00766853	FBgn0032015	Ostgamma
427	109.759	1.24547	0.36877	3.37735	0.000731871	0.00766853	FBgn0260655	l(3)76BDm
428	101.633	1.27366	0.377477	3.37413	0.00074049	0.00775051	FBgn0015571	alpha-Est3
429	149.128	0.992497	0.294874	3.36584	0.000763119	0.00791479	FBgn0000036	nAChRalpha1
430	334.917	0.679785	0.201987	3.36549	0.000764074	0.00791479	FBgn0033377	Pgm2a
431	53.4669	1.69015	0.505977	3.34037	0.00083668	0.00857333	FBgn0283461	Drs
432	801.925	0.601893	0.18026	3.33903	0.000840723	0.00858769	FBgn0265045	Strn-Mlck
433	378.843	1.2184	0.365234	3.33594	0.000850126	0.00866224	FBgn0034405	Jheh2
434	20.1686	4.38346	1.31436	3.33505	0.000852849	0.00866619	FBgn0024909	Taf7
435	255.588	0.881075	0.264735	3.32814	0.000874295	0.00882612	FBgn0037698	CG16779
436	118.888	1.22	0.366793	3.32613	0.000880595	0.00887418	FBgn0001941	ifc
437	96.8003	3.75973	1.13327	3.31759	0.000907964	0.00911234	FBgn0260474	CG30002
438	174.639	1.22477	0.369256	3.31687	0.000910333	0.00912672	FBgn0040238	Best1
439	297.562	1.18889	0.358951	3.31214	0.00092586	0.00927286	FBgn0034999	Fatp3
440	72.9022	2.3401	0.70666	3.3115	0.000927976	0.00928452	FBgn0037644	CG11964
441	9.83159	4.47164	1.35182	3.30786	0.000940127	0.00936766	FBgn0027513	ana2
442	125.534	1.99132	0.602903	3.30288	0.000956975	0.00948708	FBgn0034162	CG6426
443	270.025	0.811494	0.24586	3.30064	0.000964658	0.00953699	FBgn0027582	CG6230
444	274.03	0.900259	0.27291	3.29874	0.000971209	0.00958922	FBgn0033367	PPO2
445	62.5573	2.81902	0.854947	3.29731	0.000976174	0.00961876	FBgn0039485	CG17189
446	151.287	1.26937	0.385069	3.29647	0.000979066	0.00963753	FBgn0023549	Mct1
447	154.165	1.15826	0.352385	3.2869	0.00101297	0.00996125	FBgn0028475	Hrd3
448	23.2028	3.8652	1.1773	3.28311	0.00102669	0.0100859	FBgn0051708	DIP-zeta
449	429.612	0.65585	0.199859	3.28156	0.00103236	0.0101315	FBgn0000261	Cat
450	37.3179	5.01848	1.53031	3.27939	0.00104032	0.0101993	FBgn0032772	CG17350
451	13.0122	4.53906	1.38428	3.27902	0.00104169	0.0102025	FBgn0028506	CG4455
452	115.845	1.29044	0.393835	3.27662	0.00105059	0.0102691	FBgn0039827	CG1544
453	10.8813	4.67827	1.42884	3.27417	0.00105973	0.0103377	FBgn0015036	Cyp4ae1
454	26.6446	4.35856	1.33117	3.27423	0.0010595	0.0103377	FBgn0039593	Sid
455	135.942	1.31902	0.403564	3.26842	0.00108151	0.0104977	FBgn0025620	CG13360
456	924.852	0.689764	0.21108	3.26778	0.00108396	0.010511	FBgn0027611	LManII
457	25.83	4.50516	1.37913	3.26667	0.00108819	0.0105415	FBgn0030757	CG9902
458	439.6	0.600204	0.183867	3.26434	0.0010972	0.0105658	FBgn0003134	Pp1alpha-96A
459	24.0834	4.39872	1.3474	3.2646	0.00109617	0.0105658	FBgn0036581	MED10
460	28.2706	4.24143	1.29926	3.2645	0.00109657	0.0105658	FBgn0038578	MED17
461	92.2027	1.24668	0.382566	3.25875	0.00111906	0.0107445	FBgn0036501	CG7272
462	104.018	1.77807	0.545954	3.25682	0.00112668	0.010807	FBgn0051915	CG31915
463	138.204	0.999156	0.307117	3.25334	0.00114057	0.0109188	FBgn0052133	Ptip
464	15.1725	4.39078	1.35005	3.25231	0.00114473	0.0109428	FBgn0032171	CG5846
465	85.0189	3.73642	1.14997	3.24916	0.00115747	0.0110157	FBgn0069242	eca
466	715.778	0.785539	0.242863	3.23449	0.00121861	0.0114744	FBgn0039800	Npc2g
467	206.906	0.788826	0.244102	3.23155	0.00123121	0.0115535	FBgn0032167	CG5853
468	60.7196	2.64876	0.819686	3.23143	0.00123174	0.0115535	FBgn0033437	CG12926
469	330.96	0.755067	0.234512	3.21974	0.00128305	0.0119543	FBgn0086450	su(r)
470	184.961	1.33116	0.413738	3.21741	0.00129355	0.0120407	FBgn0044047	Ilp6
471	43.5878	1.88672	0.587211	3.21301	0.0013135	0.0121452	FBgn0035036	CG4707
472	105.284	1.48622	0.462748	3.21174	0.00131935	0.0121878	FBgn0026056	Rlip
473	292.101	0.644865	0.200879	3.21021	0.00132637	0.012241	FBgn0039064	CG4467
474	214.564	0.881452	0.275041	3.2048	0.00135155	0.0124498	FBgn0029840	raptor
475	81.3921	1.56725	0.489369	3.20259	0.00136196	0.0125221	FBgn0033055	Tbce
476	56.3311	1.50069	0.468572	3.20268	0.00136153	0.0125221	FBgn0037635	CG9837
477	517.435	0.702737	0.219492	3.20165	0.00136642	0.0125512	FBgn0028982	Spt6
478	12.2707	5.00858	1.56452	3.20135	0.00136787	0.0125527	FBgn0030813	CG4949
479	205.966	0.991411	0.310086	3.19721	0.00138763	0.0127221	FBgn0002937	ninaB
480	24.9218	2.68974	0.843614	3.18835	0.00143085	0.013057	FBgn0000625	eyg
481	9.82896	4.32433	1.35975	3.18023	0.00147159	0.0133663	FBgn0029915	CG14434
482	89.7593	1.65044	0.519447	3.1773	0.00148655	0.0134435	FBgn0035092	Nplp1
483	285.453	0.764485	0.240927	3.1731	0.00150821	0.0136101	FBgn0039938	Sox102F
484	52.9818	2.55267	0.804811	3.17177	0.00151514	0.0136474	FBgn0036549	CG10516
485	113.737	0.994442	0.313771	3.16932	0.00152794	0.0137374	FBgn0039249	CG11168
486	24.1918	2.97596	0.942311	3.15815	0.00158773	0.0141964	FBgn0035140	BORCS6
487	206.88	0.880507	0.278999	3.15594	0.00159979	0.014252	FBgn0262509	nrm
488	143.714	1.55289	0.492292	3.15442	0.0016082	0.0143008	FBgn0011638	La
489	790.193	0.614955	0.195525	3.14516	0.00165999	0.0147345	FBgn0036211	CG5946
490	22.5126	4.09119	1.30129	3.14395	0.00166685	0.014737	FBgn0036988	CG5262
491	69.8221	2.07644	0.660559	3.14346	0.00166961	0.0147394	FBgn0036489	CG7011
492	203.061	1.49631	0.476358	3.14115	0.00168286	0.0148429	FBgn0034909	pippin
493	360.273	1.06882	0.340849	3.13575	0.00171413	0.0150778	FBgn0035076	Ance-5
494	67.1123	1.64117	0.524559	3.12867	0.00175601	0.0154046	FBgn0023535	arg
495	276.317	0.635682	0.203322	3.12649	0.00176909	0.0154776	FBgn0015803	RtGEF
496	30.7907	2.55143	0.816692	3.1241	0.00178349	0.0155766	FBgn0015905	ast
497	37.5509	1.94351	0.624233	3.11344	0.0018492	0.0160632	FBgn0264794	lncRNA:CR44024
498	9.01893	4.17202	1.34093	3.1113	0.00186269	0.0161372	FBgn0037683	CG18473
499	266.936	0.853777	0.274443	3.11094	0.00186493	0.0161423	FBgn0035766	eco
500	616.935	0.637551	0.204976	3.11037	0.00186855	0.016145	FBgn0266369	Mtp
501	595.661	0.993307	0.319545	3.10851	0.00188035	0.0162043	FBgn0064237	Idgf5
502	62.3335	1.47002	0.47418	3.10012	0.00193442	0.0166111	FBgn0005777	PpD3
503	61.9232	2.95215	0.95357	3.09589	0.00196223	0.0167602	FBgn0011297	Alg3
504	96.8167	1.47358	0.477128	3.08844	0.00201212	0.0171127	FBgn0035791	CG8539
505	50.8035	1.395	0.452045	3.08597	0.00202888	0.0172402	FBgn0266406	asRNA:CR45046
506	49.4474	1.74725	0.56624	3.08571	0.00203065	0.0172402	FBgn0035523	Ctl1
507	113.259	1.2372	0.401322	3.08282	0.00205052	0.0173485	FBgn0015519	nAChRalpha3
508	18.9087	4.07352	1.32303	3.07894	0.00207741	0.0174896	FBgn0031996	CG8460
509	56.5888	2.71996	0.883745	3.07776	0.00208559	0.0175388	FBgn0052850	Rnf11
510	392.116	0.724446	0.235448	3.07688	0.00209181	0.0175759	FBgn0001149	GstD1
511	67.9587	1.84849	0.602519	3.06793	0.00215549	0.0180332	FBgn0012344	Dh44
512	497.392	0.69389	0.226383	3.06512	0.00217585	0.018188	FBgn0034229	CG4847
513	96.1466	1.40749	0.459792	3.06115	0.00220489	0.0183992	FBgn0250874	ttm50
514	143.702	3.73878	1.22154	3.06071	0.00220809	0.0184102	FBgn0037547	CG7910
515	25.962	3.82201	1.24916	3.05965	0.00221594	0.0184598	FBgn0037552	CG7800
516	28.3534	2.69323	0.881796	3.05425	0.00225624	0.0187098	FBgn0029798	Rtel1
517	665.147	0.671643	0.220003	3.05288	0.00226658	0.0187603	FBgn0035348	CG16758
518	79.4622	1.46589	0.480654	3.04978	0.00229009	0.0188641	FBgn0262366	CG43064
519	30.0621	3.72219	1.22092	3.04869	0.00229844	0.0189049	FBgn0037082	CG5664
520	115.087	1.27037	0.416939	3.04691	0.00231209	0.0190012	FBgn0035825	CG8111
521	26.4224	3.00842	0.987735	3.04578	0.00232078	0.0190405	FBgn0033233	Kdm4A
522	472.948	0.6667	0.219177	3.04184	0.0023514	0.0192593	FBgn0010473	tutl
523	41.9398	2.23518	0.735962	3.03709	0.00238876	0.0194836	FBgn0036397	Nprl3
524	67.2894	2.33602	0.769388	3.0362	0.00239579	0.0195246	FBgn0038179	CG9312
525	57.3522	1.19687	0.39437	3.03488	0.0024063	0.0195939	FBgn0052195	CG32195
526	30.6519	3.38788	1.11645	3.0345	0.00240936	0.0196024	FBgn0034939	thoc5
527	40.5939	3.95346	1.30336	3.03328	0.00241912	0.0196654	FBgn0036990	mRpL15
528	47.5824	2.88346	0.953465	3.02419	0.00249297	0.0201824	FBgn0031726	Cyp6a16
529	6.17721	5.3403	1.76583	3.02425	0.00249251	0.0201824	FBgn0288433	L
530	7.10556	4.28684	1.4178	3.02359	0.00249796	0.0202053	FBgn0033354	FANCI
531	14.3458	4.61742	1.53003	3.01786	0.00254562	0.020472	FBgn0029955	CG15478
532	62.6738	2.15933	0.715596	3.01753	0.00254843	0.0204777	FBgn0032524	Hacd2
533	493.693	0.885056	0.293495	3.01558	0.00256491	0.0205593	FBgn0265137	Spn42Da
534	16.4884	4.21587	1.39822	3.01516	0.0025684	0.0205704	FBgn0037292	plh
535	145.79	1.08374	0.359605	3.01368	0.00258096	0.020654	FBgn0035383	CPT2
536	59.6738	1.95211	0.648071	3.01219	0.00259369	0.0207219	FBgn0017578	Max
537	346.006	0.633087	0.210294	3.01048	0.00260835	0.020822	FBgn0027329	CCT6
538	48.7644	2.41219	0.80312	3.00352	0.00266872	0.0211943	FBgn0030073	CG10962
539	224.354	0.995304	0.331397	3.00336	0.0026702	0.0211943	FBgn0035710	SP1173
540	2603.7	1.31006	0.43674	2.99964	0.00270297	0.0214196	FBgn0013672	mt:ATPase6
541	92.3832	1.36059	0.454355	2.99455	0.00274846	0.0217095	FBgn0050344	CG30344
542	126.248	1.09476	0.365811	2.9927	0.00276518	0.0218239	FBgn0069969	CG40498
543	20.3312	2.3414	0.784129	2.98599	0.00282661	0.0221653	FBgn0039804	CG15544
544	101.166	1.76707	0.591771	2.98606	0.00282593	0.0221653	FBgn0086451	l(2)k09022
545	45.1745	2.65086	0.88792	2.98547	0.00283144	0.0221853	FBgn0083977	CG34141
546	13.8241	4.34153	1.45436	2.98518	0.00283415	0.0221887	FBgn0029079	icln
547	236.238	0.824021	0.276604	2.97906	0.00289134	0.0226002	FBgn0021764	sdk
548	15.5341	4.2108	1.41417	2.97758	0.00290535	0.0226397	FBgn0031168	CG1722
549	28.0745	3.41579	1.14705	2.9779	0.00290229	0.0226397	FBgn0034921	DCP1
550	27.5116	4.26419	1.43254	2.97666	0.00291403	0.0226507	FBgn0034218	CG18467
551	5.4512	4.31851	1.45246	2.97325	0.00294665	0.0228313	FBgn0267242	asRNA:CR45682
552	12.3518	4.53958	1.52816	2.97061	0.00297211	0.0229738	FBgn0010015	CanA1
553	34.1721	2.90216	0.977332	2.96947	0.0029831	0.0230222	FBgn0015359	CG2034
554	35.1699	2.51294	0.849644	2.95764	0.00310005	0.023737	FBgn0031652	jet
555	476.475	0.650512	0.220071	2.95592	0.00311741	0.0238326	FBgn0025628	CG4199
556	233.746	0.763469	0.2584	2.9546	0.00313075	0.0239158	FBgn0266354	CG45002
557	105.668	1.96209	0.664552	2.95249	0.00315218	0.024023	FBgn0031800	CG9497
558	317.087	0.615365	0.208543	2.95078	0.00316971	0.0241378	FBgn0002787	Rpn8
559	15.1581	4.40252	1.49221	2.95033	0.0031743	0.0241539	FBgn0039478	Nep5
560	60.4871	1.81937	0.616775	2.94981	0.0031797	0.0241761	FBgn0260006	drd
561	51.6354	1.73831	0.590027	2.94615	0.00321758	0.0243861	FBgn0050169	Brca2
562	17.473	4.05871	1.37835	2.94461	0.00323365	0.0244529	FBgn0051223	CG31223
563	52.6573	1.6494	0.560729	2.94154	0.00326588	0.0246544	FBgn0036260	Rh7
564	6.9356	4.8034	1.6341	2.93949	0.00328757	0.0247265	FBgn0263441	asRNA:CR43464
565	196.913	0.940514	0.320114	2.93806	0.00330277	0.0247834	FBgn0039023	Nepl14
566	31.1312	2.09887	0.714473	2.93765	0.00330712	0.0247971	FBgn0050495	CG30495
567	31.0583	2.57499	0.877232	2.93535	0.00333168	0.0249428	FBgn0029686	Glos
568	362.865	0.679682	0.231601	2.93471	0.00333855	0.0249751	FBgn0011672	Mvl
569	9.3213	4.18335	1.42566	2.93432	0.00334279	0.0249877	FBgn0052801	CG32801
570	20.2986	4.68317	1.5968	2.93284	0.00335878	0.0250496	FBgn0034081	CG10731
571	40.5301	1.88193	0.642197	2.93045	0.00338467	0.0251658	FBgn0028744	CG5033
572	52.8903	2.10103	0.717549	2.92807	0.00341077	0.0253019	FBgn0004855	Polr2I
573	55.9215	2.83226	0.969224	2.9222	0.00347569	0.0256083	FBgn0039609	Nepl17
574	266.071	0.732755	0.250816	2.92148	0.0034837	0.0256479	FBgn0031266	Sf3b1
575	102.716	1.77583	0.608503	2.91836	0.00351882	0.0257897	FBgn0261575	tobi
576	7.15803	4.13463	1.41773	2.91637	0.0035413	0.0258767	FBgn0036629	GluRS-m
577	29.8693	3.62931	1.24489	2.91537	0.00355263	0.0259206	FBgn0033000	CG14464
578	18.7413	3.88425	1.33409	2.91152	0.00359669	0.0262029	FBgn0030611	CG15027
579	229.541	1.3212	0.454432	2.90737	0.00364477	0.0264406	FBgn0030925	Hayan
580	128.723	1.68198	0.578536	2.90731	0.00364557	0.0264406	FBgn0052412	QC
581	30.3942	4.237	1.4581	2.90584	0.00366267	0.0265055	FBgn0031247	CG11562
582	29.3225	3.20197	1.10236	2.90464	0.00367671	0.0265676	FBgn0033945	CG12868
583	20.0585	4.05716	1.39863	2.90082	0.00372185	0.0268144	FBgn0063493	GstE7
584	229.895	0.662054	0.228401	2.89865	0.00374777	0.0269613	FBgn0033050	Pngl
585	307.267	1.08632	0.374866	2.89789	0.00375686	0.0270068	FBgn0000477	DNaseII
586	1961.53	0.958485	0.330857	2.89697	0.00376782	0.0270513	FBgn0039682	Obp99c
587	22.3818	3.63465	1.25539	2.89525	0.00378862	0.027175	FBgn0032746	CG10470
588	247.365	0.782327	0.270454	2.89264	0.00382019	0.0273411	FBgn0033159	Dscam1
589	129.024	1.14868	0.397094	2.89271	0.00381937	0.0273411	FBgn0034476	Toll-7
590	25.4929	2.17049	0.750648	2.89149	0.00383415	0.0274209	FBgn0052218	lncRNA:CR32218
591	28.8375	3.69761	1.27949	2.88991	0.00385352	0.0274829	FBgn0030969	Usp39
592	97.9965	2.42494	0.839333	2.88913	0.00386307	0.0275268	FBgn0024841	Pcd
593	105.897	1.32744	0.459647	2.88794	0.00387768	0.0275705	FBgn0031047	Rcd-1
594	397.578	0.604936	0.209442	2.88832	0.00387302	0.0275705	FBgn0039048	CG17111
595	83.8643	1.13833	0.394428	2.88602	0.00390142	0.0276989	FBgn0010247	Parp
596	637.027	1.06899	0.370528	2.88505	0.00391348	0.0277442	FBgn0004512	Mdr49
597	122.195	1.09065	0.37803	2.88509	0.00391298	0.0277442	FBgn0029828	CG6067
598	346.593	0.603883	0.20934	2.8847	0.00391784	0.027755	FBgn0010355	Taf1
599	23.5623	3.59864	1.2509	2.87685	0.0040167	0.0282501	FBgn0034253	CG10936
600	88.8646	1.30682	0.454778	2.87354	0.004059	0.028486	FBgn0051361	dpr17
601	5.41734	5.01246	1.74583	2.8711	0.00409049	0.0286658	FBgn0036474	Or71a
602	135.931	0.924698	0.322327	2.86882	0.00412005	0.0288108	FBgn0083950	side-VI
603	72.1805	1.20073	0.41871	2.86768	0.00413496	0.0288943	FBgn0032924	Nbr
604	91.7293	1.2374	0.431602	2.867	0.00414389	0.0289361	FBgn0052206	CG32206
605	25.3506	3.20254	1.1178	2.86505	0.00416948	0.0290939	FBgn0261446	CG13377
606	379.301	0.835207	0.291559	2.86463	0.004175	0.0291116	FBgn0039120	Nup98-96
607	10.155	3.89328	1.36105	2.86049	0.00422989	0.0294312	FBgn0030480	Tim9a
608	92.3458	1.31042	0.458311	2.85923	0.00424669	0.0295061	FBgn0027505	Rab3-GAP
609	21.4637	4.0469	1.41661	2.85675	0.00428005	0.0297166	FBgn0037722	CG8319
610	296.23	0.601895	0.211024	2.85226	0.00434102	0.0300544	FBgn0039600	Prp39
611	47.3434	1.80237	0.632116	2.85132	0.00435381	0.0301002	FBgn0035439	CG14961
612	67.8416	1.8506	0.650274	2.84588	0.00442887	0.0305111	FBgn0013772	Cyp6a8
613	5.00234	4.99093	1.75423	2.84508	0.00444008	0.0305667	FBgn0004554	Edg91
614	205.454	0.82562	0.290458	2.84247	0.0044765	0.0307523	FBgn0040271	Sulf1
615	44.28	3.68261	1.29627	2.84092	0.00449838	0.0308375	FBgn0038589	CG18598
616	44.4214	1.84387	0.64938	2.83943	0.00451946	0.0309385	FBgn0001075	ft
617	77.0727	1.51306	0.533422	2.83651	0.0045609	0.0312003	FBgn0037924	CG14712
618	190.977	1.05931	0.373646	2.83506	0.00458176	0.031321	FBgn0035544	CG15021
619	27.4026	2.99844	1.05875	2.83206	0.00462486	0.0315093	FBgn0036994	CG5199
620	13.6154	3.37253	1.19106	2.83154	0.00463243	0.0315348	FBgn0038366	CG4576
621	77.2218	1.58855	0.561543	2.82891	0.00467075	0.0317734	FBgn0027507	CG1344
622	38.6658	2.07518	0.734255	2.82623	0.00470987	0.0320173	FBgn0033397	Cyp4p3
623	359.51	0.745772	0.264025	2.82463	0.00473351	0.0320706	FBgn0039883	RhoGAP100F
624	128.165	2.52782	0.896165	2.82071	0.00479182	0.0323789	FBgn0024986	CG3719
625	89.9136	1.71587	0.608329	2.82063	0.00479293	0.0323789	FBgn0034572	CG9346
626	11.0391	3.86294	1.37015	2.81936	0.004812	0.0324242	FBgn0036264	CG11529
627	51.0634	2.6838	0.952833	2.81665	0.0048527	0.032647	FBgn0024994	Ugalt
628	245.15	0.71286	0.253711	2.80974	0.00495818	0.0332191	FBgn0035432	ZnT63C
629	24.4646	3.84617	1.36952	2.8084	0.0049789	0.0332893	FBgn0020300	geko
630	76.4901	1.92034	0.68466	2.80481	0.00503456	0.0335466	FBgn0039160	CG5510
631	76.1359	1.41324	0.504097	2.80351	0.0050549	0.0336591	FBgn0032815	CG10462
632	186.334	0.894083	0.319029	2.80251	0.00507068	0.0337411	FBgn0284253	LeuRS
633	68.3388	1.37858	0.491959	2.80222	0.00507528	0.0337487	FBgn0027602	CG8611
634	10.557	3.79158	1.35413	2.8	0.0051102	0.0339115	FBgn0036667	kud
635	831.778	0.905213	0.323442	2.79868	0.00513112	0.0340273	FBgn0265048	cv-d
636	7.14294	4.04021	1.44532	2.79537	0.00518399	0.0343312	FBgn0037802	Sirt6
637	103.378	1.4861	0.532755	2.78946	0.0052796	0.034799	FBgn0030738	CG9915
638	45.4986	2.13674	0.767247	2.78495	0.00535366	0.0351447	FBgn0031012	CG8051
639	252.62	0.917077	0.32942	2.78392	0.00537067	0.0352259	FBgn0013973	Gycbeta100B
640	9.17416	3.96881	1.42581	2.78354	0.00537686	0.0352259	FBgn0034687	CG11475
641	44.5953	1.99356	0.716162	2.78368	0.00537467	0.0352259	FBgn0263133	mEFG1
642	13.6564	3.75391	1.34901	2.78271	0.00539074	0.035293	FBgn0051155	Polr2G
643	91.0449	1.24661	0.44832	2.78062	0.00542559	0.0354974	FBgn0030752	CDC50
644	63.9136	1.35482	0.487925	2.7767	0.00549146	0.0358562	FBgn0039234	Nct
645	216.01	0.673687	0.242736	2.77539	0.00551356	0.0359524	FBgn0043458	CG12084
646	372.792	1.00781	0.363448	2.77291	0.00555578	0.0361881	FBgn0038250	CG3505
647	301.11	0.663703	0.23936	2.77283	0.00555712	0.0361881	FBgn0285926	Imp
648	233.248	1.69051	0.610037	2.77116	0.00558577	0.0363504	FBgn0040606	CG6503
649	14.8462	3.71656	1.3422	2.769	0.0056229	0.0365189	FBgn0031097	obst-A
650	96.7424	1.43605	0.518614	2.76901	0.00562272	0.0365189	FBgn0031818	CG9536
651	52.8855	2.23456	0.807505	2.76723	0.00565342	0.0366683	FBgn0035213	CG2199
652	117.027	1.31628	0.475746	2.76676	0.00566156	0.0366967	FBgn0039756	CG9743
653	28.6966	2.69766	0.975104	2.76654	0.00566553	0.036698	FBgn0037700	CG8149
654	462.21	0.623959	0.225588	2.76592	0.00567623	0.0367429	FBgn0030505	NFAT
655	27.2076	2.98694	1.08132	2.7623	0.00573959	0.0370057	FBgn0031760	Tsp26A
656	286.746	0.829627	0.300335	2.76234	0.00573885	0.0370057	FBgn0041629	Hexo2
657	156.232	0.96153	0.348356	2.76019	0.00577669	0.0371712	FBgn0033309	Lnpk
658	371.182	0.644344	0.233523	2.75923	0.0057937	0.0372212	FBgn0025571	SF1
659	194.843	0.83482	0.302592	2.7589	0.00579971	0.0372212	FBgn0034194	CG15611
660	231.309	0.803559	0.291565	2.75602	0.00585096	0.0374515	FBgn0030479	Rbp1-like
661	546.275	0.883675	0.320621	2.75614	0.00584884	0.0374515	FBgn0053926	CG33926
662	8.39583	4.21367	1.52938	2.75515	0.00586651	0.0374631	FBgn0013276	Hsp70Ab
663	15.8716	3.91792	1.42208	2.75506	0.00586813	0.0374631	FBgn0039159	mRpS24
664	75.2124	1.35305	0.491467	2.75308	0.00590366	0.0375816	FBgn0040089	meso18E
665	90.216	1.49112	0.542275	2.74975	0.00596412	0.037927	FBgn0035170	dpr20
666	14.7247	4.111	1.49585	2.74827	0.00599107	0.0380487	FBgn0032377	CG14937
667	155.251	0.762452	0.277651	2.74608	0.0060313	0.0382793	FBgn0052113	Vps13D
668	7.87273	3.97606	1.44815	2.74561	0.00603991	0.0383091	FBgn0037634	hng2
669	181.267	0.709158	0.258354	2.74491	0.00605279	0.0383658	FBgn0032341	Reps
670	213.442	0.632003	0.23029	2.74437	0.00606263	0.0383913	FBgn0062928	hpRNA:CR33940
671	72.9721	1.14447	0.417041	2.74426	0.00606469	0.0383913	FBgn0265464	Traf6
672	257.765	1.25393	0.457084	2.74332	0.00608208	0.0384626	FBgn0019952	Orct
673	83.1859	2.10337	0.766846	2.74288	0.0060902	0.0384779	FBgn0026268	antdh
674	23.9269	2.04919	0.747378	2.74184	0.00610957	0.0385753	FBgn0034540	Lrt
675	21.6344	3.94059	1.43797	2.74038	0.00613691	0.0387229	FBgn0264916	asRNA:CR44107
676	27.3805	1.99889	0.72971	2.73929	0.00615716	0.0388255	FBgn0036254	CG5645
677	84.4431	1.13971	0.416602	2.73573	0.00622414	0.0391467	FBgn0250757	CG42235
678	133.534	0.883792	0.323291	2.73373	0.0062621	0.0393247	FBgn0003598	Su(var)3-7
679	27.3017	2.32187	0.849382	2.7336	0.00626454	0.0393247	FBgn0032728	Tango6
680	169.127	0.798466	0.292252	2.73211	0.006293	0.0394273	FBgn0027568	Cand1
681	660.146	0.923644	0.338061	2.73218	0.00629168	0.0394273	FBgn0032494	CG5945
682	28.4094	3.48895	1.27802	2.72997	0.00633394	0.0396583	FBgn0037369	CG2100
683	222.928	0.803017	0.294217	2.72933	0.00634627	0.03971	FBgn0000097	aop
684	14.2834	3.88229	1.42369	2.72692	0.00639276	0.0399718	FBgn0053054	CG33054
685	232.045	0.838351	0.307624	2.72525	0.00642529	0.0401015	FBgn0051064	CG31064
686	20.8166	3.2398	1.19067	2.72099	0.00650866	0.0405441	FBgn0263738	Ada2a
687	910.016	0.803445	0.295404	2.71982	0.00653177	0.0406269	FBgn0030993	Mec2
688	99.5815	1.2339	0.454245	2.71638	0.00660007	0.0409565	FBgn0029789	PGAP1
689	366.205	0.854517	0.314781	2.71464	0.00663487	0.0411202	FBgn0263200	Galt
690	229.137	0.873666	0.322029	2.713	0.00666774	0.0412976	FBgn0039075	CG4393
691	11.3873	4.01576	1.48147	2.71066	0.00671497	0.0413539	FBgn0003300	run
692	219.474	0.967867	0.356987	2.71121	0.00670376	0.0413539	FBgn0004861	ph-p
693	181.074	0.993904	0.36666	2.71069	0.00671424	0.0413539	FBgn0031693	Cyp4ac1
694	21.6761	3.6389	1.34194	2.71166	0.00669471	0.0413539	FBgn0033871	CG13339
695	247.373	0.847667	0.312635	2.71136	0.00670074	0.0413539	FBgn0034246	Dcr-2
696	14.8828	4.61206	1.70122	2.71103	0.00670742	0.0413539	FBgn0052026	CG32026
697	262.482	0.698932	0.257971	2.70934	0.00674164	0.0414199	FBgn0020251	sfl
698	85.709	0.947857	0.350533	2.70405	0.00685008	0.0419857	FBgn0029525	CG18273
699	53.4069	1.85362	0.685743	2.70308	0.00687007	0.0420436	FBgn0039277	Nepl16
700	10.0341	4.18485	1.54889	2.70184	0.00689566	0.0421473	FBgn0033521	CG12896
701	20.449	2.06803	0.765907	2.7001	0.00693184	0.0423155	FBgn0032901	sky
702	152.59	1.02133	0.378256	2.7001	0.00693185	0.0423155	FBgn0052280	CG32280
703	7.39814	4.04463	1.49882	2.69853	0.00696456	0.0424355	FBgn0040251	Ugt302K1
704	118.379	0.810799	0.30059	2.69735	0.00698928	0.042533	FBgn0037073	Tsr1
705	8.80327	4.40898	1.63448	2.69747	0.00698677	0.042533	FBgn0037275	CG14655
706	141.615	0.850278	0.315306	2.69667	0.00700358	0.0425935	FBgn0028622	qsm
707	36.9941	4.0738	1.51129	2.69558	0.00702661	0.0427069	FBgn0264389	opm
708	110.687	1.53207	0.568605	2.69444	0.00705073	0.0427419	FBgn0029898	CG14439
709	15.209	3.89663	1.44625	2.69429	0.00705385	0.0427419	FBgn0035255	RabX5
710	38.4216	2.08927	0.775511	2.69406	0.0070587	0.0427422	FBgn0036804	Sgf11
711	111.215	0.891824	0.331835	2.68756	0.00719772	0.043476	FBgn0035695	CG10226
712	70.7564	1.24577	0.463582	2.68726	0.0072041	0.0434876	FBgn0004882	orb
713	133.554	0.899901	0.335034	2.686	0.00723133	0.0435981	FBgn0000008	a
714	57.9374	1.86262	0.693914	2.68422	0.00727001	0.0438042	FBgn0015663	Ugt36A1
715	68.6698	1.12189	0.418481	2.68086	0.00734322	0.044218	FBgn0032116	Mco1
716	138.888	1.10148	0.41105	2.67966	0.00736961	0.0443495	FBgn0030208	PPP4R2r
717	38.1943	3.8916	1.45259	2.67907	0.00738264	0.0443605	FBgn0029172	Fad2
718	22.2637	3.88801	1.45269	2.67642	0.00744131	0.0446158	FBgn0010407	Ror
719	52.8843	1.62488	0.607069	2.6766	0.0074374	0.0446158	FBgn0036494	Toll-6
720	146.497	0.798723	0.298894	2.67227	0.00753408	0.0450337	FBgn0034706	CG11275
721	60.8194	2.00748	0.751575	2.67104	0.00756175	0.0451714	FBgn0028387	chm
722	167.046	1.70474	0.638349	2.67055	0.00757269	0.045209	FBgn0035977	PGRP-LF
723	18.4265	3.82145	1.43183	2.66893	0.00760939	0.0453519	FBgn0036090	CG8009
724	44.1737	2.41661	0.90569	2.66825	0.00762476	0.0453534	FBgn0023536	CG3156
725	263.657	1.26408	0.474157	2.66595	0.00767721	0.0455543	FBgn0038149	GILT1
726	65.1273	1.45792	0.546996	2.66531	0.00769166	0.0456123	FBgn0028426	RNaseZ
727	26.8374	2.96557	1.11327	2.66383	0.00772564	0.0457252	FBgn0038110	CG8031
728	4.90422	4.6445	1.74378	2.66346	0.00773415	0.0457252	FBgn0053098	CG33098
729	4.0308	4.18085	1.57235	2.65898	0.00783786	0.0461984	FBgn0028707	Mt2
730	56.1078	2.49403	0.938283	2.65808	0.00785874	0.0462935	FBgn0287454	Pa1
731	98.6826	1.65699	0.624248	2.65437	0.00794567	0.0467491	FBgn0026316	Ubc10
732	308.995	0.82745	0.311788	2.65388	0.0079571	0.0467881	FBgn0035173	CG13907
733	215.034	1.07915	0.406765	2.653	0.00797794	0.046826	FBgn0047135	CG32276
734	42.8495	1.63403	0.617132	2.64779	0.00810206	0.0474403	FBgn0266129	lov
735	68.9995	1.67927	0.634374	2.64713	0.00811788	0.0475045	FBgn0032194	CG4901
736	21.2298	3.64876	1.37884	2.64625	0.00813894	0.0475991	FBgn0034085	Ptp52F
737	90.392	1.35126	0.511117	2.64375	0.00819934	0.047895	FBgn0034498	CG16868
738	257.59	0.643817	0.243836	2.64037	0.00828161	0.0482599	FBgn0086778	nAChRalpha7
739	7.62819	3.87315	1.46763	2.63904	0.008314	0.0483908	FBgn0036850	Gem2
740	110.594	1.94467	0.737143	2.63811	0.00833695	0.0484666	FBgn0040102	lectin-24Db
741	496.883	1.39513	0.529244	2.63608	0.00838709	0.0487001	FBgn0031973	Spn28Dc
742	216.37	0.788599	0.299318	2.63465	0.0084223	0.0488754	FBgn0039668	Trc8
743	5.06447	4.23088	1.6067	2.63327	0.00845681	0.0489011	FBgn0037746	CG8478
744	50.2376	1.74059	0.661238	2.63231	0.00848053	0.0489802	FBgn0013563	Pex1
745	4.31601	3.95483	1.50266	2.63189	0.00849121	0.0489909	FBgn0085474	CG34445
746	29.9206	2.58647	0.983009	2.63118	0.00850889	0.048999	FBgn0025629	CG4045
747	42.2792	2.04795	0.779036	2.62883	0.00856803	0.0492523	FBgn0038832	CG15695
748	65.0191	1.93644	0.737068	2.62723	0.00860839	0.049397	FBgn0030944	Hou
749	150.455	0.932057	0.354736	2.62747	0.00860233	0.049397	FBgn0038463	CG3534
750	67.7644	1.14929	0.437787	2.62523	0.00865911	0.0496296	FBgn0261530	nbs
751	91.8786	1.90872	0.72772	2.62287	0.00871917	0.0499264	FBgn0033191	CG1598

## Sheet: Dataset EV5B_nmnat_vs_backgroun
	baseMean	log2FoldChange	lfcSE	stat	pvalue	padj	Gene_ID	Gene_Name
1	57497.3	-1.5742	0.041838	-37.6261	0	0	FBgn0002940	ninaE
2	32572	-2.61063	0.0837509	-31.1714	2.60449e-213	1.27034e-209	FBgn0026197	lncRNA:noe
3	14616.7	-1.25622	0.0570991	-22.0006	2.83912e-107	9.23188e-104	FBgn0263470	snoRNA:Tudor-SN-a
4	2046.37	-1.86044	0.0928619	-20.0345	2.75356e-89	5.3722e-86	FBgn0264489	CG43897
5	16751.8	-0.917089	0.0483497	-18.9678	3.14566e-80	5.11432e-77	FBgn0000121	Arr2
6	3559.46	-1.05794	0.0610671	-17.3243	3.08444e-67	4.29839e-64	FBgn0010263	Rbp9
7	11071.7	-0.826279	0.0525941	-15.7105	1.28208e-55	1.38964e-52	FBgn0017581	Lk6
8	7793.95	-0.984034	0.0630842	-15.5987	7.42423e-55	7.24234e-52	FBgn0001942	eIF4A
9	1263.9	-1.60724	0.105062	-15.2981	7.87096e-53	6.98011e-50	FBgn0265991	Zasp52
10	890.899	-1.68875	0.115208	-14.6583	1.19214e-48	8.94565e-46	FBgn0050296	RIC-3
11	1332.5	-1.59794	0.119161	-13.4099	5.29129e-41	2.86758e-38	FBgn0035917	Zasp66
12	9994.03	-0.632764	0.0503154	-12.576	2.86325e-36	1.16379e-33	FBgn0261113	Xrp1
13	6352.37	-0.645473	0.0543385	-11.8788	1.52621e-32	4.96273e-30	FBgn0003861	trp
14	3776.58	-0.854637	0.0720914	-11.8549	2.0295e-32	6.38638e-30	FBgn0037874	Tctp
15	11179.6	-0.861145	0.0731494	-11.7724	5.41521e-32	1.65079e-29	FBgn0265297	pAbp
16	1277.19	-1.43162	0.121862	-11.7479	7.23761e-32	2.13948e-29	FBgn0038294	Mf
17	83178.5	-1.51213	0.133291	-11.3446	7.89019e-30	2.26379e-27	FBgn0046696	RNaseP:RNA
18	1075.67	-1.00309	0.092252	-10.8734	1.54329e-27	4.18188e-25	FBgn0032156	CG13124
19	2604.6	-1.09129	0.101293	-10.7736	4.58623e-27	1.17733e-24	FBgn0000557	eEF1alpha2
20	1167.67	-1.3781	0.12828	-10.7429	6.40256e-27	1.60146e-24	FBgn0004169	up
21	1741.54	-1.13211	0.107914	-10.4909	9.51523e-26	2.21003e-23	FBgn0001297	kay
22	1042.62	-1.14875	0.109681	-10.4735	1.14279e-25	2.59254e-23	FBgn0033636	tou
23	1556.41	-1.06982	0.105806	-10.1112	4.92753e-24	1.06818e-21	FBgn0016672	Ipp
24	537.887	-1.72789	0.171922	-10.0504	9.14662e-24	1.89841e-21	FBgn0002772	Mlc1
25	1449.28	-1.17675	0.117436	-10.0203	1.24065e-23	2.52136e-21	FBgn0261955	kdn
26	1373.53	-0.988573	0.0998855	-9.89706	4.28695e-23	8.19983e-21	FBgn0260795	NaPi-III
27	1964.3	-1.25652	0.128425	-9.78406	1.31818e-22	2.38126e-20	FBgn0003250	Rh4
28	712.245	-2.79063	0.287087	-9.72049	2.466e-22	4.37379e-20	FBgn0040074	retinin
29	29309.2	-0.923767	0.0982936	-9.39804	5.55907e-21	9.51382e-19	FBgn0065098	RNaseMRP:RNA
30	389.581	-11.04	1.19893	-9.20827	3.31419e-20	5.47964e-18	FBgn0004191	snRNA:U2:34ABa
31	2609.97	-1.41048	0.15376	-9.17326	4.58911e-20	7.46113e-18	FBgn0027339	jim
32	416.779	-1.78488	0.196116	-9.10115	8.93842e-20	1.40636e-17	FBgn0266446	CG45076
33	804.066	-1.7809	0.196105	-9.08136	1.0723e-19	1.66037e-17	FBgn0019940	Rh6
34	6934.75	-0.759947	0.0866818	-8.76708	1.83354e-18	2.66959e-16	FBgn0000253	Cam
35	313.894	-2.40602	0.275996	-8.71758	2.84212e-18	3.9607e-16	FBgn0041721	snRNA:U12
36	2439.65	-0.774019	0.0926593	-8.35339	6.63316e-17	8.74412e-15	FBgn0013342	nSyb
37	8853.09	-0.625013	0.0755059	-8.27768	1.25598e-16	1.63361e-14	FBgn0033912	RpS23
38	1044.06	-0.951644	0.11644	-8.17286	3.01173e-16	3.81552e-14	FBgn0037899	RpL24-like
39	903.177	-1.01266	0.127468	-7.94445	1.9506e-15	2.2386e-13	FBgn0035232	CG12099
40	6296.36	-0.759098	0.0960943	-7.89952	2.79985e-15	3.17587e-13	FBgn0043853	scaRNA:MeU5-C46
41	241.672	-2.11908	0.277354	-7.64033	2.16667e-14	2.29738e-12	FBgn0002789	Mp20
42	1777.97	-0.789237	0.103513	-7.62453	2.44917e-14	2.569e-12	FBgn0086661	snoRNA:Psi28S-2566
43	612.544	-1.22862	0.163566	-7.51145	5.84754e-14	5.8807e-12	FBgn0259243	Pka-R1
44	347.185	-1.99697	0.266857	-7.48331	7.2474e-14	7.21412e-12	FBgn0019660	lncRNA:roX2
45	1170.69	-0.990482	0.13248	-7.47648	7.63406e-14	7.52225e-12	FBgn0024943	PIP82
46	3021.13	-0.665364	0.091619	-7.26229	3.806e-13	3.60462e-11	FBgn0035001	Slik
47	1805.27	-0.819227	0.113067	-7.24549	4.30866e-13	4.00295e-11	FBgn0011661	Moe
48	662.15	-1.03995	0.143809	-7.23146	4.77826e-13	4.35625e-11	FBgn0261714	Cpn
49	783.614	-0.957165	0.133104	-7.19109	6.42767e-13	5.80573e-11	FBgn0033132	Tsp42Ej
50	134.699	-1.79762	0.250365	-7.18	6.97126e-13	6.23896e-11	FBgn0035103	Vdup1
51	2618.31	-0.998389	0.139421	-7.16095	8.01183e-13	7.04103e-11	FBgn0028737	eEF1beta
52	1061.02	-0.929354	0.130113	-7.14266	9.15388e-13	7.97286e-11	FBgn0005536	Mbs
53	9033.18	-0.903113	0.126628	-7.13204	9.88943e-13	8.53729e-11	FBgn0039857	RpL6
54	1317.16	-0.805419	0.114563	-7.03036	2.06001e-12	1.71756e-10	FBgn0263397	Ih
55	590.417	-1.31661	0.187737	-7.01305	2.3317e-12	1.89548e-10	FBgn0038181	CG9297
56	1196.9	-1.00898	0.145747	-6.92282	4.42734e-12	3.48296e-10	FBgn0000044	Act57B
57	868.694	-0.985726	0.142713	-6.90706	4.94793e-12	3.86136e-10	FBgn0261439	SdhA
58	2280.42	-0.766496	0.111511	-6.8737	6.2558e-12	4.80514e-10	FBgn0266696	Svil
59	3095.46	-0.655657	0.0955866	-6.8593	6.91982e-12	5.23278e-10	FBgn0028473	Non1
60	512.761	-1.10107	0.160841	-6.8457	7.61044e-12	5.66716e-10	FBgn0266000	CG44774
61	1038.36	-0.741933	0.109142	-6.79787	1.06178e-11	7.84669e-10	FBgn0259736	CG42390
62	1641.43	-0.893287	0.13175	-6.78019	1.2002e-11	8.73729e-10	FBgn0019661	lncRNA:roX1
63	1558.45	-0.946092	0.139893	-6.76295	1.35207e-11	9.76999e-10	FBgn0022959	yps
64	1919.1	-0.968129	0.143573	-6.74314	1.55005e-11	1.1037e-09	FBgn0002773	Mlc2
65	579.62	-1.06358	0.15811	-6.72686	1.73369e-11	1.2167e-09	FBgn0058469	lncRNA:CR40469
66	494.67	-1.15647	0.172422	-6.70719	1.98404e-11	1.37265e-09	FBgn0053548	SmydA-8
67	2390.57	-0.789399	0.117742	-6.70446	2.02151e-11	1.38872e-09	FBgn0039737	CG7920
68	68.3984	-3.24966	0.486754	-6.67618	2.45245e-11	1.64991e-09	FBgn0027873	Cpsf100
69	1457.34	-0.864106	0.129676	-6.66357	2.67263e-11	1.78572e-09	FBgn0262559	Mdh2
70	2469.41	-0.658674	0.0991568	-6.64275	3.07892e-11	2.02938e-09	FBgn0039300	RpS27
71	274.476	-1.83444	0.27659	-6.63235	3.30376e-11	2.16296e-09	FBgn0031450	Hrs
72	9364.69	-0.732619	0.111072	-6.5959	4.22689e-11	2.73068e-09	FBgn0026372	RpL23A
73	701.917	-1.03628	0.158053	-6.5565	5.5086e-11	3.53529e-09	FBgn0262734	eIF4H1
74	1354.75	-0.887956	0.13581	-6.53824	6.22488e-11	3.9431e-09	FBgn0032138	CG4364
75	2802.32	-0.692651	0.106763	-6.48774	8.71353e-11	5.4839e-09	FBgn0026409	Mpcp2
76	5252.22	-0.720388	0.111062	-6.48636	8.79345e-11	5.49872e-09	FBgn0004403	RpS14a
77	10674.8	-2.61226	0.412059	-6.33954	2.30455e-10	1.37919e-08	FBgn0065099	snRNA:7SK
78	1529.65	-0.702958	0.111037	-6.33084	2.43835e-10	1.45037e-08	FBgn0033902	eIF3m
79	5179.77	-0.983887	0.157808	-6.23471	4.52625e-10	2.61264e-08	FBgn0003274	RpLP2
80	229.183	-1.34898	0.216653	-6.22646	4.77103e-10	2.72172e-08	FBgn0034958	CG3907
81	142.782	-2.00124	0.323317	-6.18973	6.02663e-10	3.41801e-08	FBgn0031908	CG5177
82	102.686	-2.38148	0.385509	-6.17748	6.51311e-10	3.67257e-08	FBgn0262887	lncRNA:CR43242
83	339.526	-2.25578	0.36583	-6.1662	6.9951e-10	3.91607e-08	FBgn0010228	HmgZ
84	466.698	-1.10821	0.179743	-6.16552	7.02524e-10	3.91607e-08	FBgn0260972	alc
85	1709.49	-0.728115	0.11812	-6.16417	7.08516e-10	3.92703e-08	FBgn0263594	lost
86	953.722	-0.968061	0.158027	-6.12591	9.01655e-10	4.96929e-08	FBgn0029891	Pink1
87	343.288	-1.47236	0.240512	-6.12177	9.25401e-10	5.07151e-08	FBgn0000046	Act87E
88	9676.62	-0.613827	0.101293	-6.05991	1.36199e-09	7.38124e-08	FBgn0003279	RpL4
89	668.96	-1.17384	0.193998	-6.05078	1.44145e-09	7.68378e-08	FBgn0011217	eff
90	739.361	-0.877804	0.1452	-6.04546	1.48981e-09	7.89843e-08	FBgn0029881	pigs
91	180.223	-1.88648	0.312741	-6.03208	1.61861e-09	8.53487e-08	FBgn0032729	L2HGDH
92	395.237	-1.30553	0.21649	-6.03041	1.6354e-09	8.55077e-08	FBgn0028509	CenG1A
93	765.273	-1.08425	0.179807	-6.03004	1.63915e-09	8.55077e-08	FBgn0045761	CHKov1
94	670.97	-0.915263	0.152751	-5.99185	2.07469e-09	1.05961e-07	FBgn0030672	CG9281
95	295.05	-1.29962	0.217236	-5.9825	2.19734e-09	1.11641e-07	FBgn0036333	MICAL-like
96	345.628	-1.44505	0.242218	-5.96592	2.43267e-09	1.22323e-07	FBgn0036262	CG6910
97	1030.51	-0.680984	0.114725	-5.93578	2.92444e-09	1.4555e-07	FBgn0014133	bif
98	166.739	-3.24723	0.548005	-5.92556	3.11235e-09	1.53338e-07	FBgn0034335	GstE1
99	1148.57	-0.777267	0.131245	-5.92225	3.17569e-09	1.55673e-07	FBgn0267435	chp
100	327.023	-1.20532	0.2051	-5.87672	4.18465e-09	2.0109e-07	FBgn0031190	CG12576
101	216.445	-2.77851	0.475687	-5.84106	5.18708e-09	2.43269e-07	FBgn0259896	NimC1
102	227.107	-1.69811	0.291173	-5.83197	5.47778e-09	2.55673e-07	FBgn0083167	Neb-cGP
103	160.761	-1.77383	0.307685	-5.76509	8.16146e-09	3.7378e-07	FBgn0034725	CG6044
104	3393.97	-0.631522	0.109603	-5.76188	8.3182e-09	3.79178e-07	FBgn0003360	sesB
105	1710.46	-0.76572	0.133423	-5.73902	9.52253e-09	4.28075e-07	FBgn0034802	CNBP
106	395.263	-1.18353	0.206385	-5.7346	9.77417e-09	4.36636e-07	FBgn0261278	grp
107	602.827	-1.00866	0.176094	-5.72799	1.01625e-08	4.50617e-07	FBgn0031461	daw
108	3505.22	-0.68094	0.118999	-5.72223	1.05134e-08	4.64067e-07	FBgn0261596	RpS24
109	576.863	-1.18724	0.207609	-5.71863	1.07386e-08	4.71868e-07	FBgn0001565	Hlc
110	1288.79	-0.619879	0.108784	-5.69827	1.21029e-08	5.27072e-07	FBgn0284257	Ttd14
111	570.555	-1.00318	0.177257	-5.65947	1.5184e-08	6.55397e-07	FBgn0027608	CG2082
112	718.393	-0.954771	0.168829	-5.65524	1.55625e-08	6.65841e-07	FBgn0031424	VGlut
113	2394.55	-0.604262	0.107334	-5.62971	1.80509e-08	7.68938e-07	FBgn0004907	14-3-3zeta
114	7432.46	-0.640384	0.114213	-5.60691	2.05972e-08	8.62342e-07	FBgn0010408	RpS9
115	860.948	-0.766706	0.137708	-5.56762	2.58237e-08	1.06742e-06	FBgn0001263	inaD
116	369.841	-1.13268	0.204047	-5.55105	2.83962e-08	1.15419e-06	FBgn0035807	CG7492
117	515.646	-1.57706	0.284907	-5.53536	3.10598e-08	1.25721e-06	FBgn0003248	Rh2
118	223.545	-1.51144	0.273349	-5.52934	3.2144e-08	1.29039e-06	FBgn0036921	RhoGDI
119	6192.09	-0.665394	0.120642	-5.51543	3.47933e-08	1.37412e-06	FBgn0002593	RpLP1
120	57.2505	-3.19113	0.579007	-5.51139	3.56009e-08	1.38915e-06	FBgn0043455	CG5986
121	337.402	-1.08385	0.197965	-5.47497	4.37591e-08	1.69393e-06	FBgn0034230	CG4853
122	213.879	-1.34309	0.245682	-5.46675	4.58349e-08	1.76727e-06	FBgn0028487	f-cup
123	399.051	-1.21654	0.222874	-5.45843	4.80367e-08	1.84487e-06	FBgn0069973	CG40485
124	419.723	-1.36045	0.249709	-5.44815	5.0896e-08	1.93941e-06	FBgn0034331	BomBc2
125	1160.68	-0.94039	0.173325	-5.4256	5.77598e-08	2.1924e-06	FBgn0026250	eIF1A
126	1756.73	-0.758294	0.139833	-5.42286	5.8653e-08	2.21767e-06	FBgn0003261	Rm62
127	437.501	-0.92188	0.170071	-5.42054	5.94178e-08	2.23792e-06	FBgn0015789	Rab10
128	595.048	-0.902846	0.167178	-5.40049	6.64576e-08	2.47441e-06	FBgn0003149	Prm
129	64.3471	-3.16413	0.586707	-5.39304	6.92738e-08	2.55972e-06	FBgn0033830	CG10814
130	203.632	-1.27644	0.238171	-5.35934	8.35245e-08	3.05707e-06	FBgn0035981	CG4452
131	23.5589	-3.84526	0.717531	-5.35902	8.36737e-08	3.05707e-06	FBgn0083044	snoRNA:Psi18S-1397
132	606.91	-0.800063	0.149999	-5.3338	9.6179e-08	3.48706e-06	FBgn0003231	ref(2)P
133	204.767	-1.41541	0.268419	-5.27315	1.34105e-07	4.68888e-06	FBgn0017572	Mo25
134	580.161	-0.82326	0.156168	-5.27162	1.35223e-07	4.71107e-06	FBgn0004103	Pp1-87B
135	97.4294	-2.06141	0.393421	-5.2397	1.60838e-07	5.54408e-06	FBgn0037855	CG6621
136	1108.69	-0.656224	0.12526	-5.23888	1.61558e-07	5.54928e-06	FBgn0027567	Ciz1
137	73.5951	-7.06364	1.35285	-5.22132	1.77653e-07	6.03989e-06	FBgn0015714	Cyp6a17
138	833.976	-0.775267	0.148482	-5.22127	1.77699e-07	6.03989e-06	FBgn0030478	CG1640
139	281.301	-1.53706	0.298206	-5.15437	2.54483e-07	8.27495e-06	FBgn0083987	snRNA:U11
140	417.131	-1.17973	0.230334	-5.12181	3.02615e-07	9.74262e-06	FBgn0035346	CG1146
141	1119.17	-0.630726	0.123381	-5.11202	3.1873e-07	1.01608e-05	FBgn0038145	Droj2
142	249.31	-1.25296	0.245194	-5.11006	3.22048e-07	1.02332e-05	FBgn0027547	CG1927
143	1345.8	-0.628164	0.12303	-5.1058	3.29399e-07	1.04327e-05	FBgn0004401	Pep
144	296.507	-1.03183	0.203127	-5.07972	3.77985e-07	1.18181e-05	FBgn0005694	Aef1
145	128.084	-1.79617	0.355092	-5.05832	4.22964e-07	1.31402e-05	FBgn0029937	CG8300
146	800.591	-0.700261	0.139824	-5.00817	5.49509e-07	1.68707e-05	FBgn0086784	stmA
147	1935.36	-0.735195	0.147065	-4.99913	5.759e-07	1.7556e-05	FBgn0014184	Oda
148	1163.95	-0.789615	0.159315	-4.95632	7.184e-07	2.16296e-05	FBgn0025366	Ip259
149	3774.63	-0.802821	0.162175	-4.95034	7.40855e-07	2.21688e-05	FBgn0261599	RpS29
150	197.236	-1.22711	0.248532	-4.93744	7.91533e-07	2.34693e-05	FBgn0260744	Tango9
151	843.474	-1.0379	0.210559	-4.92924	8.25489e-07	2.4255e-05	FBgn0004404	RpS14b
152	4961.59	-0.659142	0.133782	-4.92698	8.35104e-07	2.44638e-05	FBgn0030616	RpL37a
153	118.286	-1.66638	0.340053	-4.90036	9.56625e-07	2.79397e-05	FBgn0029867	CG3847
154	1003.31	-0.954896	0.19511	-4.89413	9.87413e-07	2.85822e-05	FBgn0015024	CkIalpha
155	146.239	-1.8839	0.385011	-4.89312	9.92522e-07	2.86451e-05	FBgn0037788	CAH7
156	57.881	-6.47505	1.32739	-4.87802	1.07157e-06	3.07445e-05	FBgn0033961	ND-B15
157	772.804	-1.11153	0.229137	-4.85094	1.22876e-06	3.48448e-05	FBgn0032515	loqs
158	429.975	-0.988227	0.204833	-4.82456	1.40313e-06	3.91072e-05	FBgn0087012	5-HT2A
159	994.938	-0.811235	0.168842	-4.80469	1.54993e-06	4.25904e-05	FBgn0029870	Marf
160	30.7394	-4.41269	0.91856	-4.80392	1.55586e-06	4.26332e-05	FBgn0038454	CG10324
161	19.878	-6.18376	1.28965	-4.79491	1.62745e-06	4.44699e-05	FBgn0033951	CG10139
162	189.046	-1.11471	0.23255	-4.79342	1.63958e-06	4.46762e-05	FBgn0039628	CG11841
163	413.32	-0.793756	0.165963	-4.78273	1.72933e-06	4.67301e-05	FBgn0260945	Atg1
164	303.238	-0.857608	0.179441	-4.77933	1.75876e-06	4.73943e-05	FBgn0022985	qkr58E-2
165	165.583	-1.57592	0.332205	-4.74381	2.09737e-06	5.59011e-05	FBgn0267384	Ubc7
166	620.617	-0.870423	0.184018	-4.7301	2.24412e-06	5.94874e-05	FBgn0039635	Pdhb
167	1165.23	-0.623037	0.13184	-4.72572	2.29301e-06	6.05654e-05	FBgn0026160	tna
168	78.2265	-2.23116	0.472168	-4.72535	2.2972e-06	6.05654e-05	FBgn0031229	CG3436
169	707.971	-0.61871	0.131031	-4.72187	2.33683e-06	6.1279e-05	FBgn0010905	Spn
170	1642.33	-0.677137	0.143733	-4.71107	2.46423e-06	6.39323e-05	FBgn0038271	UQCR-C1
171	1152.98	-0.638989	0.136466	-4.68242	2.83514e-06	7.25901e-05	FBgn0000308	chic
172	92.7188	-2.29429	0.491108	-4.67167	2.98763e-06	7.60949e-05	FBgn0035593	CG4603
173	391.863	-0.853661	0.183209	-4.65949	3.16995e-06	8.05282e-05	FBgn0032388	CG6686
174	259.038	-1.13934	0.244868	-4.65288	3.27326e-06	8.2508e-05	FBgn0004646	ogre
175	42.4927	-6.2661	1.36153	-4.60223	4.17982e-06	0.000101681	FBgn0038343	Trissin
176	599.751	-1.09644	0.238321	-4.6007	4.21071e-06	0.000101984	FBgn0267910	lncRNA:CR34335
177	1952.85	-0.930599	0.202816	-4.5884	4.46664e-06	0.000107585	FBgn0003249	Rh3
178	87.1843	-2.00118	0.437115	-4.57816	4.69083e-06	0.00011188	FBgn0033799	GLaz
179	164.266	-1.43843	0.314821	-4.56904	4.89959e-06	0.000116574	FBgn0039532	Mtl
180	442.256	-0.740084	0.162214	-4.56238	5.05761e-06	0.000119033	FBgn0039260	Smg6
181	74.8216	-2.05399	0.45151	-4.54916	5.38609e-06	0.000125397	FBgn0031195	CG17600
182	359.143	-0.894385	0.197286	-4.53344	5.8031e-06	0.000133512	FBgn0000575	emc
183	533.307	-0.910408	0.201318	-4.52224	6.11873e-06	0.000139785	FBgn0024921	Tnpo
184	406.61	-1.15709	0.255925	-4.5212	6.14907e-06	0.00014015	FBgn0003210	rb
185	94.0042	-1.66309	0.367913	-4.52034	6.17411e-06	0.000140393	FBgn0086664	snoRNA:Psi28S-2149
186	239.068	-1.01696	0.225406	-4.51166	6.43232e-06	0.000145585	FBgn0039451	CG6420
187	10909.4	-0.634755	0.141003	-4.50173	6.74031e-06	0.000152203	FBgn0085819	28SrRNA-Psi:CR41609
188	80.8901	-3.09193	0.68699	-4.50069	6.7732e-06	0.000152593	FBgn0030156	CG15247
189	378.95	-1.23369	0.274547	-4.49354	7.00477e-06	0.000157107	FBgn0040600	CG13631
190	377.464	-1.10168	0.245237	-4.49232	7.04518e-06	0.000157396	FBgn0031857	LUBEL
191	972.661	-0.780755	0.173804	-4.49214	7.05095e-06	0.000157396	FBgn0086675	fne
192	222.561	-1.3623	0.30359	-4.48731	7.2127e-06	0.000159909	FBgn0264272	mwh
193	568.572	-0.69859	0.155856	-4.48226	7.38559e-06	0.000163001	FBgn0027356	Amph
194	449.75	-0.950974	0.212479	-4.47562	7.61898e-06	0.000167772	FBgn0036534	DCP2
195	8923.33	-0.610344	0.13645	-4.47302	7.7122e-06	0.000169443	FBgn0261597	RpS26
196	607.321	-0.751525	0.168589	-4.45772	8.28351e-06	0.000181586	FBgn0031637	mxt
197	89.7061	-1.62102	0.363938	-4.45411	8.42409e-06	0.000183841	FBgn0005596	yem
198	1047.21	-0.821559	0.184621	-4.44998	8.58775e-06	0.000186994	FBgn0004363	porin
199	66.0277	-2.74789	0.620115	-4.43126	9.36852e-06	0.00020219	FBgn0029799	CG15772
200	197.056	-1.28136	0.289264	-4.42973	9.43511e-06	0.000203178	FBgn0051301	CG31301
201	236.411	-1.22907	0.277508	-4.42897	9.46855e-06	0.000203449	FBgn0036927	Gabat
202	64.305	-2.39905	0.542864	-4.41926	9.90401e-06	0.000211872	FBgn0083045	snoRNA:Psi18S-1389b
203	67.559	-2.24526	0.50944	-4.40731	1.0466e-05	0.000222432	FBgn0025382	Rab27
204	313.871	-1.24156	0.28209	-4.40129	1.0761e-05	0.000228204	FBgn0033413	prel
205	166.02	-1.26946	0.288483	-4.40048	1.08011e-05	0.000228557	FBgn0036450	Tdrd3
206	125.13	-1.27439	0.289948	-4.39522	1.10662e-05	0.000232653	FBgn0051324	Cipc
207	33.3498	-5.7772	1.31473	-4.39422	1.11171e-05	0.000233219	FBgn0036597	CG4962
208	1060.03	-0.628244	0.143498	-4.37806	1.19742e-05	0.000249058	FBgn0035246	CG13928
209	34.1518	-3.5896	0.822213	-4.36578	1.26667e-05	0.000260683	FBgn0038893	Archease
210	541.527	-1.01311	0.232321	-4.36082	1.29576e-05	0.000264438	FBgn0015218	eIF4E1
211	365.933	-0.801248	0.183978	-4.35513	1.32989e-05	0.000270273	FBgn0028360	Cdc7
212	209.799	-1.22571	0.281633	-4.35217	1.34796e-05	0.000273376	FBgn0032919	CG9253
213	503.923	-0.855624	0.197114	-4.34076	1.41988e-05	0.000286769	FBgn0013467	igl
214	104.348	-1.99617	0.461087	-4.32926	1.49609e-05	0.000300295	FBgn0283666	Rap2l
215	848.824	-0.810612	0.187465	-4.32408	1.53169e-05	0.000304955	FBgn0019644	ATPsynB
216	93.1411	-2.19721	0.508135	-4.32406	1.53181e-05	0.000304955	FBgn0035817	CG7409
217	447.608	-0.804557	0.186464	-4.31481	1.59743e-05	0.000317372	FBgn0000662	fl(2)d
218	157.958	-1.67108	0.387334	-4.31432	1.60098e-05	0.00031743	FBgn0038330	CG14868
219	108.558	-2.51862	0.584107	-4.31191	1.6185e-05	0.000320253	FBgn0031925	Cyp4d21
220	90.169	-2.54561	0.590565	-4.31046	1.62913e-05	0.000321704	FBgn0000565	MsrA
221	155.022	-1.58471	0.368122	-4.30485	1.67097e-05	0.000328636	FBgn0085359	CG34330
222	169.225	-1.44646	0.336279	-4.30138	1.69738e-05	0.000333157	FBgn0288470	Cpsf5
223	151.406	-1.2156	0.283242	-4.29172	1.77291e-05	0.000347284	FBgn0036666	TSG101
224	270.796	-1.18404	0.276821	-4.27728	1.89192e-05	0.000367643	FBgn0021895	ytr
225	456.421	-1.38738	0.325046	-4.26826	1.97001e-05	0.000379043	FBgn0040529	COX7A
226	56.0147	-2.12969	0.500086	-4.25864	2.05673e-05	0.000392631	FBgn0031457	Snx21
227	21.2477	-4.76059	1.12157	-4.24458	2.19e-05	0.000417181	FBgn0030915	CG6179
228	21.6305	-6.24013	1.47028	-4.24419	2.19389e-05	0.000417181	FBgn0036665	CG13024
229	510.424	-0.67998	0.16084	-4.22768	2.36111e-05	0.000445505	FBgn0026439	Eaat1
230	45.6655	-2.1553	0.510062	-4.22557	2.38334e-05	0.000448832	FBgn0035073	CG16896
231	131.456	-2.09437	0.496196	-4.22085	2.43379e-05	0.000457448	FBgn0035283	CG12024
232	186.316	-1.52455	0.361341	-4.21914	2.45234e-05	0.00046005	FBgn0031401	papi
233	862.209	-0.677362	0.161248	-4.20074	2.66039e-05	0.000494326	FBgn0033544	CG7220
234	101.217	-1.27748	0.304714	-4.1924	2.76017e-05	0.00051189	FBgn0011604	Iswi
235	236.31	-1.20338	0.287639	-4.18366	2.86853e-05	0.000529972	FBgn0000303	ChAT
236	130.438	-1.29221	0.309458	-4.17573	2.97037e-05	0.000546716	FBgn0016041	Tom40
237	45.7903	-4.03311	0.970482	-4.15578	3.24182e-05	0.00059221	FBgn0013432	bcn92
238	41.6267	-4.58545	1.10988	-4.13148	3.60435e-05	0.000649915	FBgn0036248	ssp
239	163.993	-1.29143	0.314462	-4.10681	4.01169e-05	0.000712824	FBgn0030791	CG9132
240	248.371	-0.957807	0.233349	-4.10461	4.04999e-05	0.00071725	FBgn0037027	HIPP1
241	233.722	-1.18485	0.289534	-4.09226	4.27188e-05	0.000753565	FBgn0029155	Men-b
242	48.163	-3.07992	0.75314	-4.08943	4.32427e-05	0.00076143	FBgn0032609	CG13280
243	479.779	-0.757258	0.185759	-4.07655	4.57082e-05	0.000797645	FBgn0032666	CG5758
244	595.386	-0.832707	0.204505	-4.07182	4.66474e-05	0.000812581	FBgn0283658	muc
245	37.3726	-3.36455	0.827482	-4.06601	4.78252e-05	0.000831613	FBgn0031972	Wwox
246	195.089	-1.07442	0.26428	-4.06545	4.79395e-05	0.000832117	FBgn0261445	sgl
247	215.269	-0.819208	0.202282	-4.04984	5.12534e-05	0.000880741	FBgn0039140	Miro
248	49.7385	-2.79328	0.693843	-4.02582	5.67781e-05	0.000964931	FBgn0032507	CG9377
249	372.006	-0.676631	0.168338	-4.01948	5.8326e-05	0.000984377	FBgn0000562	egl
250	341.821	-0.793032	0.197622	-4.01287	5.99859e-05	0.0010089	FBgn0038803	CG5191
251	31.3655	-5.14043	1.28338	-4.00539	6.19158e-05	0.001032	FBgn0037892	mRpL40
252	14.0382	-4.74267	1.18555	-4.00041	6.32327e-05	0.00104904	FBgn0031650	CG14044
253	1608.93	-0.973456	0.243368	-3.99993	6.33615e-05	0.00104939	FBgn0087005	rtp
254	66.419	-2.3126	0.578262	-3.99923	6.35496e-05	0.00105072	FBgn0039299	CG11854
255	510.879	-1.10804	0.277379	-3.99469	6.47785e-05	0.00106923	FBgn0086704	stops
256	39.0397	-2.16208	0.541613	-3.99192	6.55414e-05	0.00107999	FBgn0052475	mthl8
257	69.6703	-1.37515	0.345725	-3.97758	6.9619e-05	0.00113758	FBgn0083124	Uhg4
258	42.3665	-2.25102	0.566166	-3.9759	7.01147e-05	0.00114185	FBgn0036911	Fibp
259	92.5222	-2.04164	0.514304	-3.96972	7.19562e-05	0.00116794	FBgn0265070	asRNA:CR44181
260	362.571	-1.00527	0.253415	-3.9669	7.2813e-05	0.00117989	FBgn0264078	Flo2
261	101.102	-1.73835	0.438614	-3.96328	7.39263e-05	0.00119346	FBgn0031768	IPIP
262	263.925	-1.19366	0.301602	-3.95773	7.56669e-05	0.00121804	FBgn0036059	nudE
263	718.073	-0.755881	0.191078	-3.95587	7.62553e-05	0.00122549	FBgn0038400	Mic26-27
264	113.015	-1.56606	0.395979	-3.95491	7.65645e-05	0.00122843	FBgn0030854	CG8289
265	350.894	-0.682547	0.172723	-3.95169	7.76012e-05	0.00123895	FBgn0278608	Dsp1
266	131.718	-1.58583	0.401399	-3.95074	7.79086e-05	0.00123987	FBgn0032646	mEFTs
267	256.806	-1.06805	0.270379	-3.95021	7.80836e-05	0.00124056	FBgn0062978	CG31808
268	5083.06	-0.695166	0.176111	-3.94731	7.90337e-05	0.00124955	FBgn0013325	RpL11
269	55.7712	-2.585	0.656793	-3.93579	8.29225e-05	0.00129913	FBgn0032706	Irk3
270	701.969	-0.624504	0.158653	-3.93629	8.27521e-05	0.00129913	FBgn0041150	hoe1
271	5639.59	-0.632373	0.160678	-3.93566	8.29684e-05	0.00129913	FBgn0263476	snoRNA:CG32479-b
272	461.829	-0.741897	0.188672	-3.93221	8.41688e-05	0.00131371	FBgn0030973	CG7332
273	26.0276	-3.77066	0.95972	-3.92892	8.53275e-05	0.00132946	FBgn0030271	CG15202
274	361.319	-0.944843	0.24087	-3.92263	8.75887e-05	0.00136055	FBgn0040985	CG6115
275	302.653	-0.888606	0.226705	-3.91967	8.86718e-05	0.00137083	FBgn0025743	mbt
276	149.469	-1.02041	0.260474	-3.9175	8.94704e-05	0.00138099	FBgn0031428	CG9886
277	127.571	-1.64516	0.421062	-3.90717	9.33841e-05	0.00143008	FBgn0027929	NimB1
278	225.981	-0.92663	0.237237	-3.90593	9.38647e-05	0.00143519	FBgn0030724	Nipsnap
279	31.7134	-2.40752	0.616552	-3.90481	9.43012e-05	0.00143961	FBgn0036481	CG16959
280	983.087	-0.65533	0.168426	-3.8909	9.98717e-05	0.00151281	FBgn0041094	scyl
281	264.822	-0.886155	0.22797	-3.88715	0.000101427	0.00152774	FBgn0023528	CG2924
282	135.901	-1.05045	0.27024	-3.88711	0.000101444	0.00152774	FBgn0263776	CG43693
283	43.6331	-4.37818	1.12682	-3.88542	0.000102155	0.0015284	FBgn0062440	EMRE
284	439.124	-0.699877	0.181118	-3.8642	0.000111454	0.00165374	FBgn0015776	nrv1
285	169.406	-1.25499	0.324874	-3.86299	0.000112009	0.00165804	FBgn0030218	CG1628
286	84.3834	-2.50844	0.649811	-3.86026	0.000113266	0.00167158	FBgn0033067	CG11211
287	213.721	-1.07427	0.278372	-3.85913	0.000113793	0.00167177	FBgn0030512	Nadsyn
288	832.765	-0.792925	0.205457	-3.85932	0.000113701	0.00167177	FBgn0039298	to
289	34.0588	-2.08555	0.540339	-3.8597	0.000113524	0.00167177	FBgn0051849	Mgat3
290	113.681	-1.57502	0.410242	-3.83925	0.000123411	0.00180761	FBgn0023094	cyc
291	31.2768	-5.36321	1.40138	-3.82709	0.000129665	0.00189071	FBgn0040964	CG18661
292	323.336	-0.972191	0.254772	-3.81593	0.00013567	0.00196359	FBgn0000667	Actn
293	319.337	-0.745752	0.195411	-3.81632	0.000135455	0.00196359	FBgn0259211	grh
294	146.556	-1.00888	0.26464	-3.81227	0.000137694	0.00198699	FBgn0083050	snoRNA:Psi18S-1377b
295	297.99	-0.988507	0.259866	-3.80391	0.000142428	0.00204622	FBgn0003514	sqh
296	129.457	-1.01305	0.266462	-3.80187	0.000143606	0.00206012	FBgn0027498	CG2061
297	18.3332	-2.84242	0.748592	-3.79702	0.000146446	0.00209262	FBgn0010316	dap
298	165.444	-1.01783	0.268183	-3.79527	0.000147481	0.00210057	FBgn0005616	msl-2
299	504.882	-0.644415	0.169814	-3.79482	0.000147751	0.00210103	FBgn0286203	stw
300	240.019	-0.776746	0.204998	-3.78904	0.000151232	0.00214429	FBgn0032719	CG17321
301	371.992	-1.33754	0.353544	-3.78324	0.000154798	0.00218216	FBgn0013981	His4r
302	262.996	-0.74684	0.1974	-3.78338	0.000154714	0.00218216	FBgn0029976	snz
303	623.704	-0.651272	0.172212	-3.7818	0.000155697	0.00219167	FBgn0036821	CG3961
304	398.154	-0.813625	0.215229	-3.78027	0.000156658	0.00219884	FBgn0032798	CG10132
305	150.441	-1.2931	0.342663	-3.77369	0.000160852	0.00223562	FBgn0033358	spab
306	48.1212	-4.71661	1.25043	-3.77198	0.000161957	0.00224475	FBgn0034328	BomBc1
307	150.025	-1.02199	0.271244	-3.76778	0.000164704	0.00227576	FBgn0052112	CG32112
308	31.5941	-4.59427	1.22159	-3.76088	0.000169315	0.00233616	FBgn0036889	CG14100
309	528.029	-0.692584	0.184229	-3.75936	0.000170346	0.00234707	FBgn0265512	mlt
310	582.05	-0.608996	0.162089	-3.75718	0.000171839	0.00236096	FBgn0027291	Idh3a
311	324.323	-0.828228	0.220494	-3.75624	0.000172484	0.0023665	FBgn0051908	CG31908
312	542.888	-0.631392	0.168258	-3.75253	0.00017506	0.00239847	FBgn0263353	CG11000
313	667.477	-0.906765	0.241734	-3.75109	0.000176068	0.00240552	FBgn0014028	SdhB
314	20.4375	-5.02568	1.34093	-3.74791	0.000178313	0.00243278	FBgn0034010	CG8157
315	231.882	-1.01732	0.271916	-3.7413	0.000183071	0.00248726	FBgn0011737	Wee1
316	33.86	-2.31512	0.620581	-3.73057	0.000191048	0.0025777	FBgn0264572	asRNA:CR43944
317	715.871	-0.648268	0.174494	-3.71514	0.000203094	0.00271395	FBgn0015600	toc
318	163.187	-1.37916	0.371403	-3.71337	0.000204516	0.00272921	FBgn0033249	CG11191
319	15.6128	-4.98422	1.34477	-3.70639	0.000210234	0.00279787	FBgn0022724	Taf8
320	550.891	-0.615985	0.166415	-3.7015	0.000214326	0.00284069	FBgn0026620	tacc
321	298.234	-0.940087	0.254508	-3.69374	0.000220984	0.002921	FBgn0034606	ASPP
322	32.683	-2.99702	0.812225	-3.68989	0.000224352	0.00295868	FBgn0031111	Obp19c
323	438.865	-0.721108	0.195674	-3.68525	0.000228483	0.00299573	FBgn0026533	Dek
324	255.638	-1.45781	0.395617	-3.68491	0.000228787	0.00299573	FBgn0250838	roh
325	331.615	-0.940279	0.255284	-3.68327	0.000230265	0.00301104	FBgn0023524	CG3078
326	1326.58	-0.858002	0.233014	-3.68219	0.000231241	0.00301924	FBgn0051451	lncRNA:CR31451
327	41.073	-2.16001	0.588225	-3.67208	0.000240587	0.00312923	FBgn0032651	Oli
328	46.246	-1.88796	0.515221	-3.66437	0.000247949	0.003201	FBgn0036188	Polr3H
329	35.5738	-2.28389	0.623397	-3.66362	0.000248679	0.00320457	FBgn0038737	CG11447
330	206.212	-1.28072	0.350031	-3.65888	0.000253319	0.00325148	FBgn0029123	SoxN
331	899.231	-0.952222	0.260391	-3.65689	0.000255294	0.00327004	FBgn0032833	COX4
332	126.953	-1.35986	0.371952	-3.65601	0.000256168	0.00327512	FBgn0265767	zyd
333	100.817	-1.53725	0.420883	-3.65244	0.000259758	0.00331668	FBgn0003607	Su(var)205
334	121.036	-1.49414	0.409755	-3.64643	0.000265907	0.00338633	FBgn0052368	CG32368
335	96.8619	-1.85422	0.509703	-3.63785	0.000274929	0.00347851	FBgn0035410	MnM
336	32.8626	-2.8444	0.781985	-3.63741	0.000275399	0.00347994	FBgn0031909	CG5181
337	409.708	-1.02546	0.28201	-3.63625	0.000276631	0.00348648	FBgn0033872	CG6329
338	42.6534	-2.04883	0.563564	-3.63548	0.00027746	0.00349242	FBgn0024371	E2f2
339	44.3824	-2.47074	0.681465	-3.62563	0.000288262	0.00361336	FBgn0029858	mldr
340	101.436	-1.48347	0.409353	-3.62393	0.000290159	0.0036242	FBgn0039602	CG1647
341	381.474	-0.716304	0.198345	-3.6114	0.000304546	0.00377489	FBgn0283471	wupA
342	1235.44	-0.669041	0.185366	-3.6093	0.000307023	0.00380077	FBgn0086668	snoRNA:Psi28S-3436a
343	58.6256	-1.77475	0.49242	-3.60414	0.00031319	0.0038673	FBgn0027574	CG5815
344	145.365	-1.07906	0.299852	-3.59864	0.00031989	0.00394006	FBgn0038476	kuk
345	100.918	-2.34882	0.653275	-3.59545	0.000323825	0.00397848	FBgn0026879	CG13364
346	126.57	-1.7535	0.489034	-3.58563	0.00033626	0.00410027	FBgn0031770	CG13995
347	7.4722	-5.28291	1.47644	-3.57814	0.000346051	0.00420368	FBgn0022224	ubl
348	15.6099	-4.7964	1.34465	-3.56702	0.00036107	0.00435382	FBgn0261437	CSN8
349	20.2328	-4.72739	1.33016	-3.55399	0.000379439	0.00454721	FBgn0260861	Trs23
350	498.792	-0.632805	0.178163	-3.55183	0.000382566	0.00457906	FBgn0261985	Ptpmeg
351	65.868	-2.20302	0.622346	-3.53986	0.000400335	0.00475094	FBgn0260858	Ykt6
352	31.9903	-1.58282	0.448212	-3.53141	0.000413352	0.00488757	FBgn0037794	CG6254
353	130.606	-1.25732	0.356218	-3.52963	0.000416148	0.0049028	FBgn0013303	Nca
354	50.3537	-2.54558	0.72186	-3.52642	0.000421218	0.00494757	FBgn0013725	phyl
355	97.2559	-1.2862	0.364843	-3.52535	0.000422929	0.00495279	FBgn0032688	CG15160
356	212.411	-0.878684	0.249599	-3.52038	0.000430923	0.00502228	FBgn0259985	Mppe
357	19.3258	-5.08003	1.44772	-3.50898	0.000449837	0.00523646	FBgn0030257	SmydA-4
358	40.8287	-2.03754	0.582148	-3.50004	0.000465184	0.00538939	FBgn0035866	Arl5
359	53.4751	-3.58031	1.02498	-3.49304	0.000477553	0.00552613	FBgn0030802	DENR
360	358.815	-0.775196	0.221961	-3.49248	0.00047855	0.00553111	FBgn0052082	IRSp53
361	643.91	-0.71836	0.205711	-3.49208	0.000479278	0.00553297	FBgn0053094	Synd
362	22.4637	-3.61487	1.03597	-3.48937	0.000484158	0.0055827	FBgn0039232	sosie
363	31.6233	-2.69458	0.776533	-3.47002	0.000520427	0.00595166	FBgn0040308	Jafrac2
364	58.5055	-5.03123	1.45138	-3.46651	0.000527254	0.00600488	FBgn0031942	CG7203
365	157.166	-1.16716	0.33668	-3.46667	0.000526944	0.00600488	FBgn0035676	ssp6
366	576.995	-0.604994	0.174875	-3.45957	0.000541039	0.00611568	FBgn0028327	l(1)G0320
367	7.28513	-6.1308	1.77356	-3.45677	0.000546689	0.00615814	FBgn0025739	pon
368	38.3242	-3.09282	0.894973	-3.45577	0.000548721	0.0061739	FBgn0053307	CG33307
369	21.7566	-3.69168	1.06937	-3.45221	0.000556019	0.00624881	FBgn0030348	CG10352
370	28.3171	-2.86014	0.828705	-3.45134	0.000557816	0.00626179	FBgn0034058	Pex11ab
371	54.8997	-1.36074	0.394946	-3.44538	0.000570259	0.00637944	FBgn0086855	CG17078
372	25.19	-2.37404	0.689489	-3.44319	0.000574888	0.00642386	FBgn0266721	gammaSnap2
373	43.5742	-1.87043	0.545604	-3.42817	0.000607654	0.00669036	FBgn0039328	CHKov2
374	22.5734	-2.75391	0.803714	-3.42648	0.000611449	0.00671698	FBgn0035282	CNMa
375	47.1622	-1.9422	0.566797	-3.42662	0.000611139	0.00671698	FBgn0039126	CG13601
376	52.4214	-1.73889	0.507743	-3.42474	0.000615394	0.00674513	FBgn0053002	mRpL27
377	153.855	-1.04257	0.304769	-3.42086	0.000624235	0.00681621	FBgn0037234	CG9795
378	408.713	-0.804035	0.235177	-3.41885	0.000628875	0.00684673	FBgn0030976	CG7378
379	80.479	-1.49005	0.435898	-3.41835	0.000630031	0.00685168	FBgn0034543	galla-1
380	264.893	-0.821034	0.240277	-3.41703	0.000633087	0.0068696	FBgn0013750	Arf51F
381	43.0519	-4.07364	1.19211	-3.41716	0.000632791	0.0068696	FBgn0038914	fit
382	43.4989	-3.42826	1.00499	-3.41125	0.000646658	0.00697804	FBgn0029853	CG3781
383	183.86	-1.37692	0.404007	-3.40816	0.000654027	0.0070265	FBgn0001989	ND-B17
384	18.529	-4.54991	1.3348	-3.40868	0.000652791	0.0070265	FBgn0286027	Rnmt
385	102.379	-1.661	0.48831	-3.40154	0.000670076	0.00713602	FBgn0038774	CG5023
386	72.505	-1.65081	0.486689	-3.39192	0.000694052	0.00734041	FBgn0026326	Mad1
387	434.718	-0.801109	0.236595	-3.386	0.000709207	0.00747925	FBgn0039348	Npl4
388	258.129	-0.792175	0.234858	-3.373	0.000743536	0.00777406	FBgn0263106	DnaJ-1
389	168.354	-1.08646	0.3222	-3.37201	0.000746231	0.00779387	FBgn0030027	CG1632
390	158.09	-1.31544	0.390254	-3.37072	0.000749716	0.00782119	FBgn0040394	CG16903
391	170.738	-0.971951	0.288374	-3.37045	0.00075045	0.00782119	FBgn0085409	smal
392	47.7452	-1.59625	0.473854	-3.36865	0.000755362	0.00786399	FBgn0083991	CG34155
393	73.5674	-1.75694	0.522056	-3.36542	0.000764271	0.00791479	FBgn0039529	CG5612
394	39.4407	-2.7771	0.825188	-3.36541	0.000764299	0.00791479	FBgn0261065	Cpsf73
395	58.5584	-1.36217	0.405654	-3.35795	0.000785235	0.00811437	FBgn0030876	CG6762
396	20.2197	-2.76614	0.82441	-3.3553	0.000792792	0.00818379	FBgn0038275	CG3817
397	267.609	-1.12231	0.335009	-3.35011	0.000807809	0.00833	FBgn0037537	CG2767
398	215.638	-1.14925	0.343298	-3.34766	0.000814957	0.00839484	FBgn0040736	BomS3
399	457.192	-0.725083	0.216848	-3.34374	0.000826576	0.00849657	FBgn0027348	bgm
400	38.396	-1.98356	0.593302	-3.34325	0.000828025	0.00850251	FBgn0039696	Rnb
401	119.027	-0.923594	0.276549	-3.33972	0.000838642	0.00857543	FBgn0033015	d4
402	52.7029	-2.54675	0.762851	-3.33847	0.000842416	0.00859599	FBgn0039864	CG11550
403	170.499	-1.36959	0.41058	-3.33575	0.000850684	0.00866224	FBgn0030853	ND-24
404	301.523	-0.777653	0.233147	-3.33546	0.000851585	0.00866237	FBgn0004574	Rop
405	617.063	-0.649779	0.194921	-3.33355	0.000857465	0.00870403	FBgn0025582	eIF3e
406	432.026	-0.942211	0.2828	-3.33172	0.000863103	0.0087509	FBgn0039358	CG5028
407	273.835	-1.03134	0.309808	-3.32896	0.000871709	0.00881194	FBgn0036134	FoxK
408	44.8657	-5.07489	1.52494	-3.32794	0.000874922	0.00882612	FBgn0032048	Dh31
409	122.492	-1.41388	0.425257	-3.32476	0.000884951	0.00890887	FBgn0000287	salr
410	10.1492	-5.51342	1.65926	-3.32282	0.000891139	0.00895613	FBgn0010382	CycE
411	133.276	-1.42096	0.429323	-3.30976	0.000933768	0.0093329	FBgn0032721	CG10602
412	113.624	-1.45342	0.439208	-3.30918	0.000935694	0.00933303	FBgn0034744	Vps20
413	73.2626	-1.94758	0.588502	-3.30939	0.000934995	0.00933303	FBgn0263029	CG43324
414	13.3045	-5.0999	1.54305	-3.30507	0.000949511	0.00943696	FBgn0026257	cav
415	383.799	-0.728821	0.220525	-3.30493	0.000949985	0.00943696	FBgn0262728	Pal2
416	67.3598	-1.35748	0.410832	-3.30423	0.00095239	0.00945124	FBgn0040571	CG17193
417	460.276	-0.648461	0.196356	-3.30248	0.00095833	0.00949087	FBgn0038603	PKD
418	33.8654	-2.95285	0.894654	-3.30055	0.000964942	0.00953699	FBgn0266736	asRNA:CR45209
419	56.9847	-2.56233	0.777097	-3.29731	0.000976165	0.00961876	FBgn0038251	Hexim
420	10.1047	-3.55732	1.0853	-3.27774	0.00104642	0.0102386	FBgn0030417	CG15725
421	142.002	-0.818205	0.250119	-3.27127	0.00107066	0.0104234	FBgn0030671	CG8134
422	197.767	-0.763894	0.233539	-3.27094	0.00107189	0.0104251	FBgn0038890	sp3
423	36.6155	-2.97866	0.911988	-3.26612	0.00109031	0.0105454	FBgn0029512	Aos1
424	2238.17	-0.841825	0.257753	-3.26601	0.00109075	0.0105454	FBgn0085771	28SrRNA-Psi:CR40741
425	76.2282	-1.60596	0.492532	-3.26063	0.00111165	0.0106944	FBgn0026088	CG14818
426	45.6223	-1.65084	0.506497	-3.25932	0.00111679	0.0107332	FBgn0259916	CG42445
427	239.851	-0.925518	0.284426	-3.25399	0.00113796	0.0109045	FBgn0020655	ArfGAP1
428	33.0148	-2.071	0.636861	-3.25188	0.00114645	0.0109428	FBgn0036771	Wdr92
429	83.2821	-1.54214	0.474203	-3.25207	0.00114568	0.0109428	FBgn0038088	CG10126
430	115.662	-2.34501	0.721307	-3.25105	0.00114978	0.0109639	FBgn0032453	CG6180
431	63.4575	-1.97446	0.607651	-3.24934	0.00115673	0.0110157	FBgn0035164	CG13901
432	374.185	-0.627633	0.193319	-3.24662	0.00116783	0.0110927	FBgn0263258	chas
433	248.269	-0.871163	0.268361	-3.24624	0.00116941	0.0110969	FBgn0036915	Prp3
434	160.774	-0.919062	0.283237	-3.24486	0.00117509	0.01114	FBgn0004860	ph-d
435	7.70455	-4.78116	1.47389	-3.24391	0.001179	0.0111662	FBgn0038596	CG14312
436	21.2262	-3.17459	0.979055	-3.2425	0.00118484	0.0112106	FBgn0030959	CG6961
437	30.5622	-2.55752	0.789436	-3.23969	0.00119662	0.011311	FBgn0033968	hui
438	30.4963	-3.08271	0.952227	-3.23738	0.00120635	0.011392	FBgn0034484	CG11044
439	567.687	-0.771175	0.238286	-3.23634	0.00121073	0.0114223	FBgn0031836	CG11050
440	456.766	-0.812456	0.251628	-3.2288	0.0012431	0.0116265	FBgn0016687	Nurf-38
441	306.109	-1.229	0.380833	-3.22715	0.00125031	0.0116827	FBgn0017567	ND-23
442	561.382	-0.623124	0.193164	-3.22589	0.00125584	0.0117231	FBgn0030974	Flacc
443	212.689	-0.891196	0.276509	-3.22302	0.00126845	0.0118295	FBgn0034970	yki
444	114.707	-1.17087	0.363996	-3.21673	0.00129663	0.012056	FBgn0052544	CG32544
445	434.479	-0.773348	0.240542	-3.21503	0.00130432	0.0120832	FBgn0015795	Rab7
446	226.141	-0.983442	0.305857	-3.21537	0.00130277	0.0120832	FBgn0030519	CG11151
447	474.444	-0.664049	0.207055	-3.20711	0.00134074	0.012362	FBgn0044323	Cka
448	196.657	-0.888862	0.279061	-3.18519	0.00144658	0.0131882	FBgn0030960	Atg101
449	303.713	-0.746999	0.234613	-3.18397	0.00145271	0.0132317	FBgn0037536	CG2698
450	94.1832	-1.23374	0.387851	-3.18097	0.00146783	0.0133445	FBgn0032210	CYLD
451	93.2943	-1.73503	0.546024	-3.17757	0.00148515	0.0134435	FBgn0028554	x16
452	22.0525	-2.94241	0.926036	-3.17743	0.00148587	0.0134435	FBgn0035122	mRpL17
453	279.516	-0.668359	0.210299	-3.17813	0.00148227	0.0134435	FBgn0053147	Hs3st-A
454	195.551	-0.978089	0.308132	-3.17426	0.00150221	0.0135686	FBgn0260749	Utx
455	7.7677	-5.6514	1.78206	-3.17127	0.00151775	0.0136583	FBgn0266382	asRNA:CR45024
456	104.551	-1.16659	0.36877	-3.16346	0.00155904	0.0139783	FBgn0019637	Atu
457	25.3859	-2.52688	0.799018	-3.16248	0.00156431	0.0140023	FBgn0027617	CG5808
458	54.7185	-1.63605	0.518133	-3.15758	0.00159087	0.0142115	FBgn0030695	PGRP-LE
459	147.482	-1.08879	0.344982	-3.15606	0.00159915	0.014252	FBgn0016038	Vsp37A
460	10.0324	-4.27472	1.35488	-3.15506	0.00160466	0.0142823	FBgn0267758	asRNA:CR46089
461	44.0646	-2.3366	0.742889	-3.14529	0.0016592	0.0147345	FBgn0035948	CG5644
462	123.095	-0.894798	0.284625	-3.14378	0.00166782	0.014737	FBgn0032859	Arpc2
463	124.92	-1.10447	0.351309	-3.14385	0.00166738	0.014737	FBgn0259178	5PtaseI
464	67.7901	-1.85929	0.592329	-3.13894	0.00169559	0.0149283	FBgn0051549	CG31549
465	109.964	-1.1255	0.359149	-3.13378	0.00172568	0.0151657	FBgn0035540	Syx17
466	175.544	-1.0477	0.334362	-3.13341	0.00172785	0.0151712	FBgn0035423	eIF1
467	338.97	-1.09984	0.351639	-3.12776	0.00176142	0.0154381	FBgn0034588	CG9394
468	483.186	-0.7181	0.229617	-3.12738	0.00176371	0.0154443	FBgn0040395	Unc-76
469	42.8138	-1.8373	0.588109	-3.12408	0.00178361	0.0155766	FBgn0038092	beat-Vb
470	108.089	-1.07468	0.34452	-3.11935	0.00181253	0.0158009	FBgn0036516	CG7656
471	52.0602	-2.31122	0.741291	-3.11783	0.00182187	0.0158681	FBgn0001137	grk
472	485.121	-0.687061	0.220507	-3.11582	0.00183432	0.0159623	FBgn0053181	CG33181
473	8.80702	-4.34616	1.39547	-3.11447	0.00184274	0.0160213	FBgn0266722	Trs33
474	132.78	-1.21552	0.390445	-3.11317	0.00185091	0.0160637	FBgn0020369	Rpt6
475	756.697	-0.835457	0.268389	-3.11286	0.00185283	0.0160661	FBgn0003462	Sod1
476	65.3316	-1.37009	0.440478	-3.11046	0.00186798	0.016145	FBgn0037447	Neurochondrin
477	23.6541	-2.31883	0.745965	-3.1085	0.00188039	0.0162043	FBgn0033315	beta3GalTII
478	123.652	-0.966955	0.311322	-3.10596	0.00189663	0.0163298	FBgn0034950	Pask
479	17.7162	-4.50978	1.45255	-3.10474	0.00190449	0.0163686	FBgn0033100	CG3420
480	418.025	-0.674148	0.217489	-3.09969	0.00193726	0.0166209	FBgn0017418	ari-1
481	8.19067	-4.59129	1.48304	-3.09586	0.00196244	0.0167602	FBgn0000092	dyw
482	36.086	-2.12904	0.687753	-3.09565	0.00196381	0.0167602	FBgn0036500	CG7275
483	122.644	-1.07628	0.347767	-3.09484	0.00196919	0.0167915	FBgn0267351	Topors
484	134.931	-0.868937	0.280976	-3.09257	0.00198431	0.0169057	FBgn0027660	blot
485	20.9732	-3.34231	1.08206	-3.08884	0.00200937	0.0171042	FBgn0037543	CG10903
486	46.6216	-2.36584	0.767371	-3.08305	0.00204894	0.0173485	FBgn0044328	CG32052
487	62.2145	-1.58269	0.513834	-3.08016	0.00206892	0.0174739	FBgn0033031	CG8245
488	63.3111	-1.21074	0.393062	-3.08028	0.00206809	0.0174739	FBgn0037549	CG7878
489	5.93628	-4.28506	1.39142	-3.07964	0.0020725	0.017489	FBgn0052069	CG32069
490	89.6447	-1.45075	0.471199	-3.07886	0.00207796	0.0174896	FBgn0000153	b
491	481.535	-0.801304	0.260239	-3.07911	0.00207621	0.0174896	FBgn0005649	Rox8
492	70.9189	-1.32552	0.430852	-3.0765	0.00209449	0.0175833	FBgn0029003	mab-21
493	152.785	-1.03938	0.338113	-3.07406	0.0021117	0.0176973	FBgn0035041	CG13594
494	89.5351	-1.10516	0.359728	-3.0722	0.00212489	0.0177925	FBgn0039958	CG12567
495	52.1205	-2.96459	0.967565	-3.06397	0.0021842	0.0182422	FBgn0038665	euc
496	201.391	-1.23823	0.404935	-3.05785	0.00222934	0.0185556	FBgn0027786	Mtch
497	130.068	-1.00061	0.327375	-3.05648	0.00223956	0.0186089	FBgn0038165	Task6
498	299.534	-0.799293	0.26156	-3.05586	0.00224412	0.018631	FBgn0034181	CG8963
499	124.276	-1.12998	0.369991	-3.05409	0.00225746	0.0187098	FBgn0264712	CG1172
500	259.839	-0.976916	0.320036	-3.05252	0.00226931	0.0187603	FBgn0029868	ND-B16.6
501	135.479	-1.2401	0.406236	-3.05267	0.00226817	0.0187603	FBgn0033607	CG9062
502	16.2844	-3.5066	1.14893	-3.05207	0.00227267	0.0187722	FBgn0034069	CG8401
503	26.7855	-2.02139	0.662537	-3.05098	0.00228095	0.0188246	FBgn0263838	lncRNA:CR43700
504	49.2502	-1.26359	0.414334	-3.04969	0.00229075	0.0188641	FBgn0014859	Hr38
505	6.49989	-4.83455	1.58727	-3.04583	0.00232036	0.0190405	FBgn0038447	CG14892
506	36.0889	-2.3583	0.77486	-3.04352	0.00233826	0.0191678	FBgn0026255	clumsy
507	17.645	-3.36151	1.1054	-3.04099	0.00235803	0.0192975	FBgn0030503	Tango2
508	41.7501	-2.39093	0.786565	-3.03971	0.00236806	0.0193633	FBgn0037469	Dpck
509	150.365	-1.02276	0.336738	-3.03725	0.00238747	0.0194836	FBgn0052512	CG32512
510	111.252	-0.953882	0.314839	-3.02975	0.00244757	0.0198636	FBgn0035986	CG4022
511	38.6439	-2.10768	0.696941	-3.02418	0.00249305	0.0201824	FBgn0039379	CG5886
512	103.948	-1.3101	0.433671	-3.02096	0.00251971	0.0203644	FBgn0038799	MFS9
513	193.62	-0.928068	0.307309	-3.01999	0.00252784	0.0204093	FBgn0033028	hrm
514	16.2557	-3.4522	1.14328	-3.01955	0.0025315	0.0204093	FBgn0052163	CG32163
515	465.609	-0.701758	0.232494	-3.0184	0.00254117	0.0204531	FBgn0030716	CG9170
516	72.9352	-1.84061	0.610127	-3.01677	0.00255486	0.0205125	FBgn0038576	Arp5
517	457.358	-0.741069	0.245954	-3.01303	0.00258649	0.0206813	FBgn0036728	UQCR-Q
518	221.718	-0.787768	0.261803	-3.00901	0.00262099	0.0209057	FBgn0031801	CG9498
519	40.412	-3.18715	1.05952	-3.0081	0.00262886	0.0209514	FBgn0033274	CG14757
520	16.3617	-3.61284	1.20135	-3.00731	0.0026357	0.0209793	FBgn0030339	Cyp28c1
521	24.3651	-2.97718	0.990016	-3.0072	0.00263666	0.0209793	FBgn0261111	BHD
522	13.48	-5.03301	1.67746	-3.00039	0.00269637	0.0213846	FBgn0037014	CG13251
523	99.5221	-0.84042	0.280485	-2.99631	0.00273269	0.0216375	FBgn0032042	CG13398
524	72.7005	-1.3032	0.434988	-2.99595	0.00273591	0.0216454	FBgn0029839	CG4660
525	23.5906	-1.79881	0.601432	-2.99087	0.0027818	0.0219373	FBgn0026150	ApepP
526	259.047	-0.694681	0.232363	-2.98964	0.00279304	0.0219769	FBgn0031858	CG17378
527	18.817	-2.75285	0.92081	-2.9896	0.00279343	0.0219769	FBgn0035109	CG13876
528	21.0072	-3.86019	1.29121	-2.98958	0.00279358	0.0219769	FBgn0266405	CG45045
529	32.928	-2.52684	0.845826	-2.98742	0.00281343	0.0221153	FBgn0051044	lncRNA:CR31044
530	106.08	-1.28617	0.430645	-2.98662	0.00282083	0.0221555	FBgn0284249	Adf1
531	28.6682	-2.05559	0.69019	-2.9783	0.00289855	0.0226384	FBgn0030956	CG18259
532	145.786	-0.979969	0.32912	-2.97754	0.00290568	0.0226397	FBgn0029711	Usf
533	116.719	-0.856769	0.287768	-2.97729	0.0029081	0.0226404	FBgn0035853	UbcE2M
534	34.5714	-2.01577	0.677247	-2.97642	0.00291638	0.0226507	FBgn0038474	mRpS11
535	170.28	-1.06718	0.35879	-2.9744	0.00293562	0.022782	FBgn0037313	CG1161
536	27.9137	-2.26103	0.76059	-2.97273	0.00295161	0.0228515	FBgn0033555	RpS15Ab
537	95.7272	-1.39832	0.470458	-2.97226	0.00295619	0.0228689	FBgn0033996	CG11807
538	121.582	-1.2146	0.408928	-2.97021	0.00297599	0.0229856	FBgn0004381	Klp68D
539	8.31167	-4.80737	1.62083	-2.96599	0.00301708	0.0232661	FBgn0030242	sofe
540	264.709	-1.10641	0.373096	-2.96549	0.00302203	0.0232669	FBgn0011745	Arp1
541	293.453	-0.78462	0.264617	-2.96511	0.00302573	0.0232669	FBgn0031632	CG15628
542	142.728	-0.73648	0.248711	-2.96119	0.00306452	0.0235389	FBgn0025549	unc-119
543	38.5571	-2.48546	0.839564	-2.96042	0.00307222	0.0235599	FBgn0003515	st
544	204.766	-0.716189	0.24194	-2.96019	0.00307449	0.0235599	FBgn0003882	tub
545	9.15661	-5.33197	1.80365	-2.95622	0.00311437	0.023828	FBgn0051019	CG31019
546	24.0386	-2.55394	0.864856	-2.95303	0.00314676	0.0240193	FBgn0035998	CG3437
547	109.371	-1.22275	0.41411	-2.95273	0.00314981	0.024023	FBgn0015282	Rpt2
548	208.939	-0.888265	0.301407	-2.94706	0.00320814	0.0243544	FBgn0010341	Cdc42
549	53.1961	-1.78765	0.606855	-2.94576	0.00322164	0.0243861	FBgn0032884	Pomp
550	41.2976	-2.16052	0.733413	-2.94584	0.00322074	0.0243861	FBgn0037305	CG12173
551	156.643	-0.897487	0.304923	-2.94332	0.00324709	0.0245355	FBgn0014073	Tie
552	32.1967	-2.56415	0.871761	-2.94135	0.00326788	0.0246544	FBgn0034535	CG11110
553	33.3025	-1.36356	0.46374	-2.94036	0.00327826	0.0247136	FBgn0263486	scaRNA:PsiU6-40
554	28.6807	-3.78136	1.2864	-2.9395	0.00328744	0.0247265	FBgn0029860	CG15891
555	13.3929	-4.94777	1.68314	-2.9396	0.00328637	0.0247265	FBgn0032850	Kua
556	291.846	-0.747549	0.254363	-2.9389	0.00329375	0.0247538	FBgn0031322	CG5001
557	16.6448	-3.06298	1.04323	-2.93607	0.00332403	0.0249047	FBgn0033990	CG10265
558	308.248	-0.839734	0.286317	-2.93288	0.00335832	0.0250496	FBgn0015949	hrg
559	17.2451	-4.07325	1.38883	-2.93286	0.00335859	0.0250496	FBgn0030103	Obp8a
560	20.0263	-3.23019	1.10161	-2.93224	0.00336524	0.0250595	FBgn0004360	Wnt2
561	11.39	-4.40552	1.50299	-2.93117	0.00337686	0.0251268	FBgn0038894	CG15497
562	25.1669	-2.16307	0.738282	-2.92987	0.00339102	0.0251937	FBgn0262570	CG43110
563	154.644	-0.866534	0.296114	-2.92635	0.00342961	0.0253646	FBgn0037044	Pdss2
564	8.65342	-5.33279	1.82222	-2.92653	0.00342763	0.0253646	FBgn0267776	asRNA:CR46107
565	64.7632	-2.04768	0.700065	-2.92499	0.00344464	0.0254237	FBgn0017457	U2af38
566	419.251	-0.654189	0.223641	-2.92517	0.00344267	0.0254237	FBgn0020521	pio
567	9.15932	-4.62038	1.57966	-2.92492	0.00344542	0.0254237	FBgn0085396	CG34367
568	193.398	-1.09637	0.375094	-2.92293	0.0034675	0.0255672	FBgn0035896	CG6983
569	242.456	-0.769209	0.263505	-2.91915	0.00350993	0.0257653	FBgn0034959	Xxylt
570	18.2713	-4.63863	1.58926	-2.91874	0.00351452	0.0257775	FBgn0037410	Osi2
571	17.8087	-2.5123	0.861265	-2.91699	0.00353424	0.0258639	FBgn0030995	CG7914
572	14.3854	-2.76823	0.94915	-2.91654	0.00353936	0.0258767	FBgn0050090	CG30090
573	14.9291	-3.88593	1.33275	-2.91572	0.00354871	0.0259114	FBgn0029924	CG4586
574	125.259	-1.27814	0.439147	-2.9105	0.00360856	0.0262698	FBgn0037556	CG9636
575	67.5712	-1.15544	0.397277	-2.90841	0.00363269	0.026406	FBgn0031044	MKP-4
576	42.0169	-1.51914	0.52272	-2.90622	0.00365825	0.0264931	FBgn0025388	Alms1a
577	4.46433	-4.66061	1.60418	-2.90529	0.00366918	0.0265328	FBgn0023091	dimm
578	39.0377	-2.18791	0.753315	-2.90438	0.00367982	0.0265704	FBgn0038043	CG17202
579	159.376	-1.20336	0.414683	-2.90187	0.00370943	0.0267446	FBgn0036685	CG6664
580	56.2337	-1.56576	0.540042	-2.89933	0.00373961	0.0269225	FBgn0004569	aos
581	266.361	-0.778192	0.269176	-2.89101	0.00384001	0.0274279	FBgn0030556	mRNA-cap
582	526.261	-1.053	0.364239	-2.89095	0.00384075	0.0274279	FBgn0033268	Obp44a
583	460.648	-0.646758	0.224	-2.88731	0.00388553	0.0276063	FBgn0038925	Cchl
584	42.1277	-1.72791	0.599639	-2.88158	0.00395683	0.0280108	FBgn0034634	CG10494
585	15.1307	-3.9131	1.35824	-2.88101	0.00396407	0.0280288	FBgn0034475	Obp56h
586	179.371	-0.784511	0.272313	-2.88092	0.00396512	0.0280288	FBgn0266720	Snap24
587	7.28863	-4.13712	1.43658	-2.87985	0.00397868	0.0280948	FBgn0003319	Sb
588	64.6097	-2.35088	0.816357	-2.87973	0.00398022	0.0280948	FBgn0036510	SCCRO
589	39.1242	-1.83919	0.6388	-2.87913	0.00398776	0.0281277	FBgn0035475	CG10866
590	208.112	-0.969482	0.336855	-2.87804	0.0040015	0.0282042	FBgn0037081	barc
591	360.118	-0.724788	0.251918	-2.87707	0.00401381	0.0282501	FBgn0033054	CG14591
592	142.39	-0.786627	0.27341	-2.87709	0.00401356	0.0282501	FBgn0035171	CG12502
593	39.5942	-2.14136	0.744617	-2.87578	0.00403028	0.0283048	FBgn0031865	Nha1
594	203.27	-0.995063	0.346008	-2.87583	0.00402961	0.0283048	FBgn0033793	CG3955
595	509.856	-0.949697	0.33092	-2.86987	0.00410644	0.0287362	FBgn0029975	spidey
596	10.8531	-4.43979	1.55105	-2.86244	0.00420394	0.0292925	FBgn0037304	CG1113
597	26.7298	-3.35725	1.17406	-2.85953	0.00424271	0.0294994	FBgn0031992	Acbp1
598	9.16638	-3.71061	1.29998	-2.85437	0.00431229	0.0299192	FBgn0002715	mei-S332
599	6.07978	-4.99326	1.75016	-2.85304	0.00433034	0.0300231	FBgn0036266	Tsen54
600	142.261	-0.893379	0.313198	-2.85244	0.00433847	0.0300544	FBgn0261610	CG42699
601	92.913	-0.810659	0.284262	-2.8518	0.00434721	0.0300759	FBgn0036309	Hip1
602	56.9363	-1.75456	0.615669	-2.84985	0.00437399	0.0302183	FBgn0265590	lncRNA:CR44417
603	214.904	-1.02004	0.358123	-2.84829	0.00439542	0.0303234	FBgn0014135	bnl
604	36.3418	-2.48736	0.873494	-2.8476	0.00440497	0.0303679	FBgn0037770	Art4
605	9.31368	-4.06626	1.42977	-2.84399	0.00445519	0.0306478	FBgn0003480	spn-B
606	568.442	-1.11614	0.392486	-2.84378	0.00445814	0.0306478	FBgn0031692	TpnC25D
607	18.7833	-4.6661	1.64213	-2.84149	0.00449036	0.0308041	FBgn0020277	lush
608	181.034	-0.980754	0.345154	-2.8415	0.00449016	0.0308041	FBgn0050021	metro
609	118.709	-1.17593	0.414085	-2.83983	0.00451375	0.0309211	FBgn0035020	CG13585
610	175.294	-0.972442	0.343173	-2.83368	0.00460151	0.031412	FBgn0036661	CG9705
611	192.147	-0.904769	0.319415	-2.83258	0.00461738	0.0314983	FBgn0004856	Bx42
612	17.0723	-1.9337	0.684265	-2.82595	0.00471406	0.0320234	FBgn0031597	CG17612
613	60.6873	-1.61656	0.572122	-2.82555	0.00471995	0.0320411	FBgn0037652	CG11980
614	388.915	-0.620352	0.219643	-2.82436	0.00473744	0.0320706	FBgn0031683	CG4230
615	57.7782	-1.48988	0.527458	-2.82464	0.0047334	0.0320706	FBgn0036773	CG13698
616	129.064	-1.02688	0.36355	-2.82458	0.00473421	0.0320706	FBgn0046247	CG5938
617	66.3341	-1.27102	0.450747	-2.8198	0.00480542	0.0324242	FBgn0027599	CG2790
618	449.246	-0.710326	0.252112	-2.81751	0.00483982	0.0325828	FBgn0285937	Rab1
619	38.8906	-1.47552	0.524212	-2.81474	0.0048816	0.0327961	FBgn0037241	CG14646
620	12.8075	-4.21834	1.49996	-2.81231	0.00491877	0.0330232	FBgn0044048	Ilp5
621	192.075	-1.06086	0.377249	-2.81208	0.00492223	0.0330236	FBgn0039178	CG6356
622	145.886	-0.888944	0.316347	-2.81003	0.00495371	0.033212	FBgn0033716	Den1
623	147.848	-0.796049	0.283375	-2.80917	0.00496688	0.0332369	FBgn0032702	CG10376
624	26.1629	-2.36234	0.840952	-2.80912	0.00496765	0.0332369	FBgn0037818	CG6465
625	307.398	-0.650843	0.231804	-2.80773	0.00498914	0.0333245	FBgn0085414	dpr12
626	60.5164	-1.45374	0.518268	-2.805	0.0050317	0.0335466	FBgn0034803	CG9849
627	194.813	-0.914324	0.326527	-2.80015	0.00510788	0.0339115	FBgn0032876	Cen
628	130.351	-1.04863	0.374493	-2.80014	0.00510804	0.0339115	FBgn0061356	Hao
629	14.0889	-2.66608	0.952826	-2.79807	0.00514084	0.0340685	FBgn0031655	Marcal1
630	250.283	-0.722236	0.25846	-2.79438	0.00519986	0.0344129	FBgn0038747	RhoGAP92B
631	593.68	-0.643189	0.230388	-2.79176	0.0052422	0.0346696	FBgn0034948	PPP1R15
632	6.41211	-5.1556	1.84711	-2.79117	0.00525171	0.034709	FBgn0016684	NaPi-T
633	64.1857	-1.3952	0.499978	-2.79052	0.00526235	0.0347451	FBgn0032858	CG10949
634	234.028	-0.998705	0.358307	-2.78729	0.00531514	0.0349859	FBgn0022709	Ak1
635	19.4536	-2.51951	0.904156	-2.78659	0.00532657	0.0350375	FBgn0033507	CG12909
636	195.06	-0.923269	0.33228	-2.77858	0.00545966	0.0356725	FBgn0031636	CG12194
637	90.0219	-0.834962	0.300769	-2.77609	0.00550173	0.0358993	FBgn0015295	Shark
638	85.553	-0.980264	0.354003	-2.76908	0.00562143	0.0365189	FBgn0003495	spz
639	10.0921	-3.00756	1.08654	-2.76801	0.00563993	0.0366051	FBgn0016970	l(2)k10201
640	101.505	-0.863195	0.31221	-2.76479	0.00569592	0.036846	FBgn0004419	me31B
641	104.637	-1.26905	0.459411	-2.76234	0.00573881	0.0370057	FBgn0030571	CG14414
642	43.9002	-1.69792	0.614794	-2.76176	0.00574899	0.0370419	FBgn0039487	gb
643	86.2948	-1.02698	0.371932	-2.76122	0.00575866	0.0370797	FBgn0038704	CG5316
644	583.182	-0.764158	0.276885	-2.75984	0.00578302	0.0371875	FBgn0004868	Gdi
645	68.7369	-1.21673	0.441003	-2.759	0.00579789	0.0372212	FBgn0052428	CG32428
646	66.1028	-0.989633	0.358764	-2.75845	0.0058076	0.0372473	FBgn0260243	E(var)3-9
647	40.9971	-1.64701	0.597233	-2.75773	0.00582043	0.0373051	FBgn0033457	Ntmt
648	175.949	-0.96711	0.351102	-2.7545	0.00587816	0.0375026	FBgn0036900	CG8765
649	7.89258	-3.88623	1.41105	-2.75414	0.00588464	0.0375194	FBgn0053199	CG33199
650	141.177	-1.13121	0.410806	-2.75364	0.00589363	0.0375522	FBgn0038930	BomT3
651	224.389	-0.775108	0.281555	-2.75296	0.00590595	0.0375816	FBgn0003885	alphaTub84D
652	53.1928	-2.25143	0.818914	-2.74929	0.00597251	0.0379556	FBgn0034528	CG11180
653	82.6558	-1.86941	0.681462	-2.74323	0.00608384	0.0384626	FBgn0284255	Arpc4
654	21.9604	-2.79747	1.02183	-2.73769	0.00618724	0.03899	FBgn0260487	CG42534
655	15.8799	-3.49656	1.27782	-2.73636	0.0062124	0.0391233	FBgn0036395	CG17361
656	22.9162	-1.80989	0.661513	-2.73598	0.00621949	0.0391427	FBgn0033880	CG6553
657	32.8787	-2.06422	0.755249	-2.73317	0.00627286	0.0393516	FBgn0036035	CG18178
658	50.5954	-1.98493	0.728001	-2.72655	0.00640002	0.0399718	FBgn0010622	DCTN3-p24
659	16.3003	-3.20958	1.17717	-2.72653	0.0064004	0.0399718	FBgn0033712	mIF3
660	14.2141	-2.44662	0.898201	-2.72391	0.00645135	0.0402127	FBgn0029826	CG6041
661	23.1061	-2.46215	0.904962	-2.72073	0.00651385	0.0405505	FBgn0019686	lok
662	101.456	-1.33818	0.492037	-2.71968	0.00653445	0.0406269	FBgn0036194	Dph1
663	53.6161	-2.05908	0.757212	-2.71929	0.00654222	0.0406493	FBgn0032169	CG4709
664	200.613	-0.77087	0.284196	-2.71246	0.00667863	0.0413127	FBgn0002036	CG10561
665	401.78	-0.688408	0.253955	-2.71075	0.0067131	0.0413539	FBgn0029810	CG12239
666	184.106	-0.695856	0.256757	-2.71017	0.00672481	0.0413883	FBgn0036152	Dyro
667	19.4385	-2.62658	0.969467	-2.7093	0.00674254	0.0414199	FBgn0013953	Esp
668	11.2272	-3.86733	1.42988	-2.70465	0.0068376	0.0419502	FBgn0264462	lncRNA:CR43870
669	154.404	-1.09787	0.406028	-2.70393	0.00685247	0.0419857	FBgn0037166	CG11426
670	74.7306	-1.17499	0.434846	-2.70208	0.0068907	0.0421434	FBgn0037943	CG14722
671	37.7976	-1.82778	0.677315	-2.69856	0.00696403	0.0424355	FBgn0025457	Bub3
672	19.7658	-3.86396	1.43177	-2.69872	0.00696069	0.0424355	FBgn0039749	CG11498
673	151.548	-0.618451	0.229467	-2.69516	0.00703553	0.0427345	FBgn0037796	CG12814
674	210.961	-0.96742	0.359065	-2.69427	0.00705428	0.0427419	FBgn0038056	CG5961
675	82.787	-1.1146	0.414269	-2.69053	0.00713392	0.0431441	FBgn0038304	CG12241
676	13.5258	-3.83497	1.42581	-2.68969	0.00715187	0.0432258	FBgn0261881	Ankrd49
677	62.6276	-1.3529	0.503645	-2.68622	0.00722648	0.0435958	FBgn0004811	fs(2)ltoPP43
678	5.19646	-4.01135	1.49734	-2.67899	0.00738451	0.0443605	FBgn0086447	Polr1D
679	13.8108	-2.82259	1.05429	-2.67725	0.00742289	0.0445602	FBgn0041706	CG3253
680	39.6722	-1.99145	0.744703	-2.67416	0.00749167	0.0448902	FBgn0035440	CG14969
681	8.15	-4.0102	1.50065	-2.6723	0.00753336	0.0450337	FBgn0262150	CG42876
682	30.7278	-1.91365	0.716876	-2.66942	0.00759816	0.0453334	FBgn0037018	CG4042
683	231.421	-0.818468	0.306671	-2.66888	0.00761057	0.0453519	FBgn0029997	CG2258
684	292.272	-0.736075	0.275862	-2.66827	0.00762424	0.0453534	FBgn0035087	CG2765
685	67.8386	-1.10004	0.412232	-2.66851	0.00761893	0.0453534	FBgn0286809	xmas
686	14.2206	-3.96746	1.48745	-2.66729	0.00764659	0.0454002	FBgn0001226	Hsp27
687	62.2852	-1.42133	0.532819	-2.66756	0.00764032	0.0454002	FBgn0003118	pnt
688	41.8933	-1.98703	0.744948	-2.66734	0.00764545	0.0454002	FBgn0039135	CG13603
689	26.0535	-2.10601	0.790465	-2.66426	0.00771573	0.0457252	FBgn0003174	pwn
690	16.1808	-3.34123	1.25438	-2.66364	0.00773005	0.0457252	FBgn0035199	tfc
691	10.2468	-4.00841	1.50604	-2.66156	0.00777803	0.045929	FBgn0036336	ste14
692	176.836	-0.764545	0.287292	-2.66121	0.00778592	0.0459478	FBgn0029894	CG14440
693	105.705	-1.00161	0.376452	-2.66066	0.00779866	0.0459951	FBgn0035906	GstO2
694	75.4144	-1.1727	0.441367	-2.65698	0.00788451	0.0464173	FBgn0037244	CG14647
695	7.34003	-4.43799	1.67259	-2.65336	0.00796938	0.046826	FBgn0015553	tos
696	198.876	-0.619724	0.233921	-2.64929	0.00806606	0.0473148	FBgn0026084	cib
697	128.015	-0.89548	0.338086	-2.64867	0.00808083	0.0473729	FBgn0038499	Brf
698	194.025	-0.671469	0.25357	-2.64806	0.0080955	0.0474304	FBgn0036892	Lon
699	103.831	-1.06355	0.402072	-2.64518	0.00816469	0.0477211	FBgn0034140	Lst
700	195.468	-0.682933	0.258498	-2.64193	0.00824342	0.0481236	FBgn0037238	CG1090
701	205.061	-0.994964	0.376701	-2.64126	0.00825989	0.0481909	FBgn0024833	AP-1mu
702	63.2002	-1.58427	0.60044	-2.63851	0.00832712	0.0484383	FBgn0030420	pira
703	62.973	-1.30529	0.495144	-2.63618	0.00838441	0.0487001	FBgn0035245	GC
704	50.3508	-2.03531	0.772916	-2.63329	0.00845625	0.0489011	FBgn0038861	Trm7-34
705	82.4511	-1.50127	0.570318	-2.63234	0.0084799	0.0489802	FBgn0040491	Buffy
706	258.291	-0.652937	0.248091	-2.63184	0.00849243	0.0489909	FBgn0041723	rho-5
707	99.187	-1.22923	0.467144	-2.63138	0.00850392	0.048999	FBgn0050499	Rpe
708	131.643	-0.877662	0.333742	-2.62976	0.00854442	0.0491455	FBgn0029771	CG12730
709	19.3542	-1.86215	0.708749	-2.62737	0.00860465	0.049397	FBgn0052442	Arv1
710	25.7949	-2.20963	0.842471	-2.6228	0.00872112	0.0499264	FBgn0034186	CG8950
