# Supplementary material for: Local translatome sustains synaptic function in impaired Wallerian degeneration
Source: EMBO Rep. 2024 Oct 31;26(1):61–83. doi: 10.1038/s44319-024-00301-8 (PMC11724096; doi:10.1038/s44319-024-00301-8)
Supplement: Supplementary file 9 — Dataset EV6 [file 44319_2024_301_MOESM9_ESM.xlsx]

## Sheet: Legend
Dataset EV6. Gene ontology (GO) term enrichment analysis (biological processes) of 165 enriched transcripts in dnmnatOE after background filtering

## Sheet: Dataset EV6_Common_after_backgr
Category	Term	Count	%	PValue	Genes	List Total	Pop Hits	Pop Total	Fold Enrichment	Bonferroni	Benjamini	FDR
GOTERM_BP_DIRECT	GO:0034765~regulation of ion transmembrane transport	6	3.63636	3.29e-06	FBGN0001991, FBGN0263111, FBGN0085434, FBGN0003380, FBGN0003429, FBGN0285944	134	20	10945	24.5037	0.00200517	0.00200718	0.0020006
GOTERM_BP_DIRECT	GO:0070588~calcium ion transmembrane transport	5	3.0303	0.000294	FBGN0001991, FBGN0010051, FBGN0264386, FBGN0263111, FBGN0011286	134	27	10945	15.1258	0.164415	0.0532151	0.0530406
GOTERM_BP_DIRECT	GO:0070509~calcium ion import	3	1.81818	0.000436	FBGN0001991, FBGN0264386, FBGN0263111	134	3	10945	81.6791	0.233663	0.0532151	0.0530406
GOTERM_BP_DIRECT	GO:0019228~neuronal action potential	3	1.81818	0.000436	FBGN0264386, FBGN0085434, FBGN0285944	134	3	10945	81.6791	0.233663	0.0532151	0.0530406
GOTERM_BP_DIRECT	GO:0086010~membrane depolarization during action potential	3	1.81818	0.000436	FBGN0264386, FBGN0085434, FBGN0285944	134	3	10945	81.6791	0.233663	0.0532151	0.0530406
GOTERM_BP_DIRECT	GO:0006816~calcium ion transport	5	3.0303	0.00100868	FBGN0001991, FBGN0010051, FBGN0263111, FBGN0011286, FBGN0284421	134	37	10945	11.0377	0.459686	0.0949906	0.0946792
GOTERM_BP_DIRECT	GO:0007268~chemical synaptic transmission	7	4.24242	0.00109006	FBGN0003301, FBGN0263111, FBGN0004244, FBGN0086778, FBGN0034786, FBGN0033558, FBGN0000038	134	96	10945	5.95577	0.485879	0.0949906	0.0946792
GOTERM_BP_DIRECT	GO:0042391~regulation of membrane potential	5	3.0303	0.00194177	FBGN0004244, FBGN0086778, FBGN0026086, FBGN0033558, FBGN0000038	134	44	10945	9.28172	0.694446	0.14806	0.147574
GOTERM_BP_DIRECT	GO:0050877~neurological system process	4	2.42424	0.00331789	FBGN0004244, FBGN0086778, FBGN0033558, FBGN0000038	134	25	10945	13.0687	0.868306	0.224879	0.224142
GOTERM_BP_DIRECT	GO:0006164~purine nucleotide biosynthetic process	3	1.81818	0.00391166	FBGN0000053, FBGN0020385, FBGN0000052	134	8	10945	30.6297	0.908443	0.238612	0.237829
GOTERM_BP_DIRECT	GO:0034220~ion transmembrane transport	4	2.42424	0.00460217	FBGN0004244, FBGN0086778, FBGN0033558, FBGN0000038	134	28	10945	11.6684	0.940023	0.255211	0.254374
GOTERM_BP_DIRECT	GO:0045433~male courtship behavior, veined wing generated song production	3	1.81818	0.0138753	FBGN0263111, FBGN0003429, FBGN0285944	134	15	10945	16.3358	0.999801	0.705327	0.703014
GOTERM_BP_DIRECT	GO:0008340~determination of adult lifespan	7	4.24242	0.0193564	FBGN0003301, FBGN0029840, FBGN0022764, FBGN0037802, FBGN0034312, FBGN0003308, FBGN0283499	134	174	10945	3.28594	0.999993	0.818646	0.815962
GOTERM_BP_DIRECT	GO:0048489~synaptic vesicle transport	3	1.81818	0.0197444	FBGN0027655, FBGN0263968, FBGN0034786	134	18	10945	13.6132	0.999995	0.818646	0.815962
GOTERM_BP_DIRECT	GO:0006813~potassium ion transport	3	1.81818	0.0241355	FBGN0003380, FBGN0003429, FBGN0261698	134	20	10945	12.2519	1	0.818646	0.815962
GOTERM_BP_DIRECT	GO:0042493~response to drug	2	1.21212	0.0241568	FBGN0004244, FBGN0003429	134	2	10945	81.6791	1	0.818646	0.815962
GOTERM_BP_DIRECT	GO:0051209~release of sequestered calcium ion into cytosol	2	1.21212	0.0241568	FBGN0010051, FBGN0011286	134	2	10945	81.6791	1	0.818646	0.815962
GOTERM_BP_DIRECT	GO:0009410~response to xenobiotic stimulus	2	1.21212	0.0241568	FBGN0004244, FBGN0003429	134	2	10945	81.6791	1	0.818646	0.815962
GOTERM_BP_DIRECT	GO:0006979~response to oxidative stress	5	3.0303	0.0303476	FBGN0003301, FBGN0010051, FBGN0033521, FBGN0026086, FBGN0283499	134	97	10945	4.21026	1	0.960963	0.957812
GOTERM_BP_DIRECT	GO:0031640~killing of cells of other organism	2	1.21212	0.0360171	FBGN0283461, FBGN0014865	134	3	10945	54.4527	1	0.960963	0.957812
GOTERM_BP_DIRECT	GO:0019732~antifungal humoral response	2	1.21212	0.0360171	FBGN0283461, FBGN0014865	134	3	10945	54.4527	1	0.960963	0.957812
GOTERM_BP_DIRECT	GO:0009267~cellular response to starvation	4	2.42424	0.0363347	FBGN0010051, FBGN0266717, FBGN0029840, FBGN0283499	134	60	10945	5.44527	1	0.960963	0.957812
GOTERM_BP_DIRECT	GO:0048675~axon extension	3	1.81818	0.0393837	FBGN0003301, FBGN0034786, FBGN0003380	134	26	10945	9.42451	1	0.960963	0.957812
GOTERM_BP_DIRECT	GO:0007619~courtship behavior	3	1.81818	0.0393837	FBGN0003301, FBGN0263111, FBGN0003380	134	26	10945	9.42451	1	0.960963	0.957812
GOTERM_BP_DIRECT	GO:0006874~cellular calcium ion homeostasis	3	1.81818	0.0393837	FBGN0010051, FBGN0011286, FBGN0032746	134	26	10945	9.42451	1	0.960963	0.957812
GOTERM_BP_DIRECT	GO:0035206~regulation of hemocyte proliferation	3	1.81818	0.0422028	FBGN0011286, FBGN0022764, FBGN0086906	134	27	10945	9.07546	1	0.990142	0.986896
GOTERM_BP_DIRECT	GO:0042045~epithelial fluid transport	2	1.21212	0.0477343	FBGN0001991, FBGN0263111	134	4	10945	40.8396	1	1	0.998358
GOTERM_BP_DIRECT	GO:0009611~response to wounding	3	1.81818	0.0480586	FBGN0283461, FBGN0010909, FBGN0014865	134	29	10945	8.44956	1	1	0.998358
GOTERM_BP_DIRECT	GO:0046777~protein autophosphorylation	3	1.81818	0.0573548	FBGN0263968, FBGN0265998, FBGN0283499	134	32	10945	7.65742	1	1	0.998358
GOTERM_BP_DIRECT	GO:0007411~axon guidance	6	3.63636	0.0585155	FBGN0036494, FBGN0086677, FBGN0010473, FBGN0033159, FBGN0283499, FBGN0011722	134	172	10945	2.84927	1	1	0.998358
GOTERM_BP_DIRECT	GO:0009113~purine nucleobase biosynthetic process	2	1.21212	0.0593101	FBGN0000053, FBGN0000052	134	5	10945	32.6716	1	1	0.998358
GOTERM_BP_DIRECT	GO:0016203~muscle attachment	3	1.81818	0.0605819	FBGN0259745, FBGN0086906, FBGN0013733	134	33	10945	7.42537	1	1	0.998358
GOTERM_BP_DIRECT	GO:0007169~transmembrane receptor protein tyrosine kinase signaling pathway	3	1.81818	0.067217	FBGN0003366, FBGN0086677, FBGN0283499	134	35	10945	7.00107	1	1	0.998358
GOTERM_BP_DIRECT	GO:0040011~locomotion	3	1.81818	0.0740804	FBGN0001991, FBGN0261836, FBGN0086906	134	37	10945	6.62263	1	1	0.998358
GOTERM_BP_DIRECT	GO:0007522~visceral muscle development	2	1.21212	0.0820445	FBGN0086677, FBGN0086906	134	7	10945	23.3369	1	1	0.998358
GOTERM_BP_DIRECT	GO:0006189~'de novo' IMP biosynthetic process	2	1.21212	0.0820445	FBGN0000053, FBGN0000052	134	7	10945	23.3369	1	1	0.998358
GOTERM_BP_DIRECT	GO:0002027~regulation of heart rate	2	1.21212	0.0820445	FBGN0263111, FBGN0284421	134	7	10945	23.3369	1	1	0.998358
GOTERM_BP_DIRECT	GO:0098703~calcium ion import across plasma membrane	2	1.21212	0.0820445	FBGN0001991, FBGN0263111	134	7	10945	23.3369	1	1	0.998358
GOTERM_BP_DIRECT	GO:0048846~axon extension involved in axon guidance	2	1.21212	0.0820445	FBGN0039883, FBGN0033159	134	7	10945	23.3369	1	1	0.998358
GOTERM_BP_DIRECT	GO:0000209~protein polyubiquitination	4	2.42424	0.086912	FBGN0030674, FBGN0036005, FBGN0266717, FBGN0034989	134	86	10945	3.79903	1	1	0.998358
GOTERM_BP_DIRECT	GO:0007623~circadian rhythm	3	1.81818	0.0884338	FBGN0003301, FBGN0003429, FBGN0283499	134	41	10945	5.97652	1	1	0.998358
GOTERM_BP_DIRECT	GO:0042574~retinal metabolic process	2	1.21212	0.0932063	FBGN0050495, FBGN0002937	134	8	10945	20.4198	1	1	0.998358
GOTERM_BP_DIRECT	GO:0055088~lipid homeostasis	3	1.81818	0.0958961	FBGN0010051, FBGN0027572, FBGN0283499	134	43	10945	5.69854	1	1	0.998358
