# Supplementary material for: Local translatome sustains synaptic function in impaired Wallerian degeneration
Source: EMBO Rep. 2024 Oct 31;26(1):61–83. doi: 10.1038/s44319-024-00301-8 (PMC11724096; doi:10.1038/s44319-024-00301-8)
Supplement: Supplementary file 10 — Dataset EV7 [file 44319_2024_301_MOESM10_ESM.xlsx]

## Sheet: Legend
Dataset EV7. Regularized log (rlog) gene expression of all the samples and conditions.

## Sheet: Dataset EV7_ddsObjectS1_rlog_F
	INP_A1	INP_A2	INP_A3	INP_B1	INP_B2	INP_B3	INP_C1	INP_C2	INP_C3	INP_D1	INP_D2	INP_D3	INP_E1	INP_E2	INP_E3	INP_F1	INP_F2	INP_F3	IP_A1	IP_A2	IP_A3	IP_B1	IP_B2	IP_B3	IP_C1	IP_C2	IP_C3	IP_D1	IP_D2	IP_D3	IP_E1	IP_E2	IP_E3	IP_F1	IP_F2	IP_F3
FBgn0000003	-0.57871	-0.568143	-0.146319	-0.232812	-0.0499936	1.04863	1.70415	-0.299005	1.07751	0.43092	0.437003	0.524632	0.915529	0.786939	0.755822	0.987968	0.601144	1.17983	4.04348	4.06342	4.48617	10.9987	10.7561	10.9604	8.75612	9.10039	8.91592	4.49415	3.60972	3.23599	10.7783	11.1264	11.2225	9.95191	10.0132	10.2221
FBgn0000008	6.49025	6.38002	6.544	6.72831	6.47547	6.35471	6.44771	6.66469	6.91111	6.22718	6.15733	6.09936	5.85051	6.16904	5.65071	5.24581	5.01629	5.75033	7.17443	7.23137	7.61288	8.53827	7.17672	8.5115	7.92342	7.66524	7.15714	7.25151	6.17584	6.44513	6.85823	7.28687	7.47767	7.77858	7.49513	7.31308
FBgn0000014	-1.60676	-1.60676	-1.60659	-1.60675	-1.60677	-1.60665	-1.60675	-1.56494	-1.60664	-1.60621	-1.6062	-1.60612	-1.60674	-1.60669	-1.60675	-1.60667	-1.60651	-1.6066	-1.56005	-1.55332	-1.54243	-1.54629	-1.53903	-1.53661	-1.57903	-1.55822	-1.57562	-1.55433	-1.54771	-1.54525	-1.54362	-1.43785	-1.55392	-1.56882	-1.54961	-1.56986
FBgn0000015	0.371492	0.11773	0.120031	0.539333	0.267367	0.119218	0.117863	0.119094	0.119363	0.125031	0.125099	0.126121	0.359104	0.265374	0.429517	0.57854	0.478111	0.25286	0.210498	0.244366	0.299103	0.27971	0.316191	0.328318	0.150419	0.512258	0.393592	0.239254	0.272541	0.284921	0.293116	0.239668	0.241315	0.659627	0.263019	1.74946
FBgn0000017	8.47162	8.52429	8.50625	8.38156	8.44142	8.30566	8.6214	8.23636	8.57795	8.95641	9.09082	8.99826	9.56892	9.31037	9.51701	9.58285	9.65945	9.60634	9.59887	9.87861	9.70681	10.6156	9.52029	10.1784	9.88004	9.73842	9.79684	9.36342	9.78693	9.86723	10.4951	9.83334	10.0009	10.03	9.9409	10.0762
FBgn0000018	4.50762	3.96388	3.8842	4.36905	4.88017	4.30854	4.75414	4.47453	4.0508	5.02331	4.75337	4.45315	4.93393	4.70859	5.21528	5.21552	5.12189	4.82778	4.78873	3.55407	2.948	2.88254	4.68112	3.0448	3.87545	3.10398	3.86394	4.02373	6.25732	2.90021	2.92788	2.74512	3.19832	3.78554	4.35733	2.47213
FBgn0000022	0	0	0	0	0	0	0	0	0	0	0	0	0	0	0	0	0	0	0	0	0	0	0	0	0	0	0	0	0	0	0	0	0	0	0	0
FBgn0000024	8.69099	8.73068	8.81775	8.63134	8.74791	8.58469	9.0153	8.91898	9.05102	8.45817	8.53197	8.69234	8.26267	8.51351	8.08468	7.69073	7.75209	7.58677	9.69934	9.75738	9.67646	10.1347	9.28112	9.78943	9.87767	10.2607	9.67814	9.60205	9.88663	8.89268	9.28884	9.30789	9.72168	9.44534	9.68497	9.6593
FBgn0000028	5.44974	5.43448	5.3037	5.24275	5.50851	4.93431	5.53004	5.64473	5.50297	4.59325	4.3169	4.82267	4.8924	5.15662	4.89108	4.75082	4.04572	4.85883	5.204	5.69794	6.02922	4.97846	5.52794	6.06977	5.50125	5.71854	4.80086	4.7052	5.08277	5.74833	3.81283	4.98941	5.59808	4.97	3.22411	4.66393
FBgn0000032	5.03519	5.12296	5.17601	4.95449	5.2776	5.56832	4.9235	5.29712	5.38552	5.20233	4.87327	4.91347	5.24041	5.41189	5.67426	5.7588	5.7015	5.29099	3.62298	4.30183	3.74746	3.19615	4.95632	3.39244	4.53847	4.33677	3.621	4.27031	5.25883	3.67758	5.71912	4.77792	5.79481	4.89772	3.56929	5.20482
FBgn0000036	7.33645	7.15878	7.21259	7.27644	7.24814	6.89498	7.10115	6.93088	7.13084	6.89096	7.05666	6.97009	6.35495	6.53947	6.75369	5.77145	6.06399	5.55114	7.50447	6.96223	6.94434	7.7081	7.55829	8.11371	7.24514	8.22494	7.85879	6.87434	7.12597	5.67462	7.35302	7.15095	7.61487	7.52725	7.83606	7.46301
FBgn0000037	8.08505	7.95714	7.94434	7.77346	7.92473	7.88761	8.17358	8.02736	8.10265	7.82047	7.83128	7.91131	7.28136	7.42062	7.34974	6.51684	6.84744	6.71778	7.78177	7.64033	8.67549	7.82285	7.14871	7.25709	8.00296	7.61325	7.82168	7.79292	7.34445	7.57225	7.64686	7.23177	7.44146	7.45044	7.96415	8.03365
FBgn0000038	8.57408	8.49318	8.58689	8.82097	8.97965	8.8354	8.97689	8.84472	8.96414	8.15999	8.17912	8.28799	7.41503	7.2964	7.74555	7.14208	7.26938	7.24567	7.44534	7.48335	8.10719	6.5699	6.65588	8.25927	8.28673	8.14811	8.35916	7.37381	7.39848	7.47242	7.4211	6.93229	6.65858	8.42003	8.18512	7.9287
FBgn0000039	5.93882	6.41692	6.07766	6.67549	6.24217	6.57635	6.17246	6.28189	6.40568	6.16758	6.31043	5.61012	5.74804	6.0109	5.87704	5.65495	5.38077	5.11425	5.15188	6.2758	5.94537	7.72821	5.96842	5.09971	5.64975	6.33396	5.47522	5.75338	4.91141	5.17864	5.23882	5.48203	4.49216	5.75173	4.14038	4.11449
FBgn0000042	11.0918	11.1551	11.0825	10.8018	10.7465	10.8161	10.5284	10.6995	10.7087	11.0139	11.0083	10.9892	10.9364	10.8952	10.897	10.8468	10.8866	10.9977	10.3953	10.3598	10.7123	10.8202	11.0542	10.556	10.6925	10.395	10.4755	11.342	11.5795	11.1694	11.2361	11.1107	11.2618	10.9384	10.8518	11.0733
FBgn0000043	6.52107	6.84321	6.71643	6.12876	6.30644	6.58875	6.45629	6.34434	5.9219	7.0094	7.16111	7.3121	7.55376	7.53511	7.39219	7.37862	7.15729	7.32486	5.77481	5.81177	4.17326	4.87174	5.53344	4.36166	5.23591	5.30948	6.1046	7.10513	6.1347	5.84122	7.76891	6.67021	7.48039	6.43618	6.66801	6.85124
FBgn0000044	10.3208	10.2334	10.2276	10.1752	10.3208	10.2042	10.3571	10.5409	10.4584	10.3405	10.223	10.1308	9.5876	9.53417	9.71894	8.7372	8.463	8.59971	9.87462	10.703	10.4995	10.759	10.5655	10.968	10.4828	10.4972	10.4428	10.5411	10.639	10.4968	10.2738	10.3202	10.5241	9.36398	9.44092	9.83399
FBgn0000045	7.114	7.06245	7.2032	6.80116	6.59013	6.15001	7.43289	7.52238	7.57409	6.75915	6.83553	6.9205	5.94796	6.41918	5.88318	5.49064	6.03837	6.24071	6.27853	5.52088	7.79724	7.49919	6.67333	4.38362	7.13771	7.24319	6.99935	6.67387	6.30547	5.85152	5.18848	5.95139	6.37593	6.09228	5.88213	6.04705
FBgn0000046	8.45502	8.72297	8.53297	8.53083	8.62428	8.33851	8.54908	8.75254	8.83928	8.27134	8.27954	8.18098	7.5609	7.79033	7.58557	6.79989	6.7769	6.90983	8.54357	9.1088	9.25862	8.98341	7.69702	8.85909	8.64754	9.10917	8.96524	8.86103	8.98213	8.47215	8.25782	7.70767	8.64806	7.494	7.47676	7.20772
FBgn0000047	3.47948	3.43523	4.02599	3.69876	3.49026	3.28884	4.26761	4.16089	3.63842	3.23608	2.73696	3.20212	2.45665	2.81521	1.74839	3.28166	1.57363	2.0626	2.53442	2.18233	2.29718	3.1309	2.3325	2.35731	3.76874	4.40316	2.7615	2.17157	2.24164	2.2676	2.28471	4.26745	2.17591	4.58825	2.22161	2.65854
FBgn0000052	9.8452	9.7872	9.85564	9.77361	9.84116	9.76666	9.00076	9.18127	9.11976	10.7562	10.8191	10.7594	11.6413	11.4651	11.5425	12.1852	12.2292	12.277	9.44217	9.18475	9.50363	10.4331	9.33796	8.94492	8.64676	8.66667	9.16769	10.3562	10.488	10.1044	10.1906	10.5978	10.3637	11.0009	11.1906	10.8054
FBgn0000053	9.30222	9.2625	9.25505	9.07693	9.11017	9.15625	8.77057	9.08821	9.05302	9.7314	9.62763	9.50222	9.88882	9.75592	9.61483	10.2711	10.3504	10.3504	9.49977	8.98552	9.65964	8.42397	9.14011	9.23986	8.25767	9.03915	8.25108	9.52846	9.80437	9.64825	9.68978	9.24913	9.52613	10.8222	10.9653	10.6689
FBgn0000055	1.64617	2.40258	1.52026	2.03169	2.37698	2.10728	1.6337	1.62667	1.77372	1.35535	1.78488	1.98493	1.38392	1.32991	1.51859	1.11962	1.66155	1.12407	2.01071	1.35926	3.16993	1.394	2.3666	1.48017	1.52013	3.01133	2.25599	1.35431	1.38689	1.39917	1.41406	1.78908	2.3573	1.28761	1.37749	1.28314
FBgn0000056	0	0	0	0	0	0	0	0	0	0	0	0	0	0	0	0	0	0	0	0	0	0	0	0	0	0	0	0	0	0	0	0	0	0	0	0
FBgn0000057	7.64759	7.8239	7.81922	7.58363	7.81458	7.75447	7.61967	8.07785	8.0435	7.9347	7.61402	7.69433	7.93178	8.10357	7.77373	8.07949	8.19708	8.21778	7.26442	6.71633	6.98216	8.30696	4.14858	7.04482	7.53763	7.42959	6.4944	6.9061	7.01987	6.43512	8.04747	7.55854	8.23517	7.24524	7.53353	7.31708
FBgn0000061	1.30268	1.73186	1.7151	2.24179	1.26558	1.57371	1.96654	2.0508	2.32269	1.50381	1.84158	1.92863	1.96174	1.89998	1.52964	1.41938	1.6305	1.76779	1.31557	1.34263	2.5063	1.37223	1.43343	1.45469	1.24969	1.32278	2.4925	1.33845	1.36614	1.37861	1.39298	1.33879	2.64046	1.28303	2.5678	1.27938
FBgn0000063	1.7764	2.19218	1.99352	2.12158	1.37014	2.0962	2.23579	2.16483	2.36266	2.10252	2.18215	1.86004	2.09503	2.23541	1.81625	1.86591	2.14524	1.90307	1.46961	1.49853	1.54808	1.98556	1.57791	1.59996	1.39935	1.47731	1.41059	1.49406	1.52371	1.53501	1.54254	2.41545	3.15561	1.43488	2.50379	1.43098
FBgn0000064	11.6945	11.7976	11.7394	11.4299	11.4869	11.5445	11.5548	11.5583	11.7038	11.5329	11.636	11.5428	11.5299	11.5514	11.6381	11.6985	11.8437	11.9145	11.0679	11.102	11.2981	11.8295	11.0699	10.9985	11.8841	11.9827	12.1049	11.3316	11.7131	11.0183	11.1963	10.835	11.2153	10.8346	10.6028	11.0088
FBgn0000071	0.344292	0.0513151	0.0556248	0.257333	0.17557	0.812874	0.0515672	0.0538792	0.0543828	0.678571	0.472852	0.498846	0.738855	0.660485	0.466529	0.25054	0.0576618	0.324012	0.148876	0.195383	0.270549	0.243918	0.294013	0.310667	0.106569	0.161536	0.11212	0.188363	0.234073	0.251073	1.40801	0.188932	0.191194	0.12493	0.220997	0.122582
FBgn0000075	3.02561	3.01142	2.94387	3.36092	3.25804	3.50045	3.06315	2.68496	2.63058	2.933	2.49525	2.71985	3.03693	2.18795	2.90992	1.8543	2.5542	3.3179	1.88801	1.93502	2.01341	1.98546	2.03805	3.8939	2.04375	1.90064	2.65399	1.92783	1.97516	1.99296	2.00477	1.92841	1.93073	1.82999	1.96152	2.91502
FBgn0000077	4.46529	4.64674	3.86412	4.53662	4.77973	4.64373	4.10768	4.00252	4.07418	4.52063	4.20124	4.40548	5.17125	5.60027	5.54158	5.26688	5.13427	5.7116	2.70399	2.82463	4.80378	4.83335	3.07483	3.11586	4.43772	3.74397	2.42547	2.80649	4.46449	4.10136	4.38703	5.20832	4.27531	3.98237	4.21098	3.19322
FBgn0000078	7.93172	7.98128	7.8897	8.32287	8.42899	8.56077	6.36984	6.78556	6.9253	9.79211	9.85913	9.51145	10.8747	10.8244	11.0046	11.7402	12.0534	11.9989	6.06733	5.72545	6.5029	5.55732	6.25992	7.84699	4.11677	5.28679	4.90027	8.67607	8.49612	8.2792	9.25731	9.04876	8.48367	9.41677	9.62315	9.33228
FBgn0000079	6.71798	6.78549	6.85865	7.17989	7.58548	7.52309	6.11854	6.09576	6.60866	8.42807	8.44183	8.30385	10.2117	10.2373	10.3624	11.1997	11.3535	11.5494	3.23474	6.24073	4.8158	3.71477	3.96049	4.04096	3.53346	5.05485	3.24749	6.33042	6.08412	5.31314	8.4644	7.91575	8.1898	8.16802	9.03137	8.69458
FBgn0000083	9.54088	9.42736	9.52951	9.54402	9.52287	9.54072	9.34117	9.31524	9.36497	9.49945	9.52444	9.44057	9.3218	9.39476	9.42951	9.13986	9.19444	9.23108	7.83263	8.53127	8.26318	8.18159	8.34298	8.45724	8.00606	7.75379	8.61172	8.42104	8.73744	8.85512	8.71108	8.51642	8.18242	8.48712	8.33033	8.03695
FBgn0000084	8.85279	8.67258	8.86628	7.96867	8.21432	8.52709	7.64116	7.8735	8.0371	8.21354	8.47266	7.97832	7.87987	8.22198	8.46811	8.19203	8.16309	8.39857	7.23139	7.75993	7.23757	6.71123	8.34736	7.65206	7.10782	6.99093	7.91188	7.73739	7.27751	8.185	7.58815	7.61263	7.2607	7.56887	7.77344	8.38817
FBgn0000092	2.70068	2.27052	2.81282	2.28903	2.58912	2.46612	3.13871	2.63126	2.56003	2.77676	2.34525	2.45056	2.51201	2.77599	2.41407	2.70057	3.04087	3.50001	3.22973	2.43918	3.67154	2.05699	2.11506	2.13423	2.91847	2.90998	4.36978	3.77071	2.04557	2.55689	2.58107	1.99357	1.99615	1.88283	2.03044	1.8753
FBgn0000094	0	0	0	0	0	0	0	0	0	0	0	0	0	0	0	0	0	0	0	0	0	0	0	0	0	0	0	0	0	0	0	0	0	0	0	0
FBgn0000097	6.59276	6.50302	6.4686	6.46133	6.68063	6.63309	6.5172	6.78157	6.60287	7.22687	7.20918	7.50796	7.14491	7.42579	7.44493	7.54375	7.50539	7.15658	8.26171	8.44741	7.93344	8.27289	9.34933	7.67199	8.60484	8.34737	8.35212	7.89921	6.68623	7.70622	8.37493	8.49111	7.91825	7.89285	8.62065	8.29181
FBgn0000100	13.3407	13.3528	13.3225	13.3654	13.4423	13.3727	13.2399	13.3786	13.4538	13.3949	13.3921	13.222	13.3344	13.2973	13.4326	13.4862	13.5757	13.6708	11.973	12.0587	12.2824	12.0589	11.6717	11.9034	11.0437	10.7596	10.8207	12.4809	12.3702	12.2247	12.0465	12.1273	12.2497	11.9794	12.0072	11.9962
FBgn0000108	10.7954	10.803	10.8525	10.5767	10.5929	10.6701	11.0084	10.7901	10.7843	10.2558	10.2218	10.6399	9.98188	10.0821	9.9225	10.102	10.0361	9.86936	10.4213	10.5274	10.5861	10.4809	10.5515	10.3619	10.3619	10.3183	10.2483	10.1571	10.1826	10.0584	9.9267	10.2806	9.83797	10.0606	10.165	10.109
FBgn0000109	5.65044	5.71932	5.51505	5.53929	5.23169	5.27594	5.16342	5.19597	5.03493	4.9778	5.05334	4.76637	5.03092	5.01542	5.2714	5.51627	5.05565	4.93797	3.52766	4.71871	3.14236	4.62432	3.2073	3.25282	4.84885	5.48209	4.41211	4.53683	3.03978	3.08782	5.42314	2.91059	3.69198	3.91822	3.45831	2.59666
FBgn0000114	8.39075	8.35102	8.27262	8.29135	8.35453	8.3749	8.65908	8.86493	8.89104	8.01882	8.26155	8.09984	8.13657	8.39556	8.34893	8.15663	8.33688	8.08991	7.77588	8.26313	7.8487	8.29737	9.0897	8.01147	8.36781	8.30567	7.93899	8.28466	8.29496	7.64692	8.28352	7.96619	8.38632	8.42029	8.49067	8.53033
FBgn0000115	5.97631	6.30429	6.07652	6.02347	5.83013	5.33134	5.91784	5.68614	5.89502	5.4899	5.7448	5.52693	5.0357	4.70536	4.89413	5.30125	4.66644	4.89563	4.90031	3.10692	4.72177	4.35802	4.58461	6.42369	5.20691	4.84551	5.06544	3.08329	5.46138	3.29193	3.32873	5.10943	4.34679	5.78373	5.39175	4.75326
FBgn0000116	12.2534	12.2969	12.2942	11.9659	12.0132	11.9694	12.1984	12.4028	12.3858	11.6012	11.5951	11.4539	11.2961	11.3434	11.3469	10.8793	10.8733	10.854	10.8844	10.9982	10.9978	10.7082	10.8179	11.16	11.3362	11.3082	11.2198	10.7956	10.9067	10.8309	10.5192	10.7588	11.0601	10.5518	10.4514	10.3719
FBgn0000117	9.7051	9.6145	9.76275	9.41132	9.29879	9.34277	9.29902	9.39674	9.32176	9.25005	9.18069	9.19699	9.26651	9.07254	9.0246	8.73049	8.71899	8.70834	9.5573	9.04333	8.88496	9.3921	9.44929	8.46872	8.71	9.01394	8.86914	9.49008	9.46379	9.01494	9.24173	8.8883	9.15521	9.26829	8.82007	9.25975
FBgn0000119	6.45831	6.54273	6.63756	6.8599	6.41483	6.52335	6.69694	6.81997	6.67309	6.63429	6.56334	5.9763	6.70284	6.14264	6.56072	6.44053	6.49293	6.44505	6.99844	6.78952	7.5018	7.97478	8.22642	8.1286	7.66055	7.47989	8.03553	7.29067	6.99189	8.49919	8.09672	7.55837	8.17112	8.87553	7.96975	8.18739
FBgn0000120	14.0671	14.0431	14.0894	13.3276	13.378	13.361	13.2736	13.2794	13.2429	12.9324	12.9417	12.853	12.3719	12.284	12.3065	11.9191	11.8675	11.8394	11.3766	11.3599	11.266	10.9643	11.3243	11.1034	11.0268	10.9531	11.0935	11.0191	10.8979	11.1608	10.4977	11.0729	11.0124	10.3751	10.466	10.6352
FBgn0000121	14.9464	14.9399	14.9511	14.5139	14.537	14.5257	14.7074	14.6616	14.6266	14.6098	14.606	14.5571	14.0004	13.9858	13.9754	14.0198	13.9044	13.9962	13.2576	13.3486	13.4377	13.4259	13.4197	13.5648	13.4502	13.3354	13.326	13.6665	13.7624	13.7055	13.185	13.32	13.2251	12.8402	12.773	12.7818
FBgn0000137	-1.68637	-1.68637	-1.68252	-1.68637	-1.68637	-1.68637	-1.68637	-1.68637	-1.68637	-1.68636	-1.68636	-1.68636	-1.68637	-1.68637	-1.68637	-1.67347	-1.68637	-1.68637	-1.67914	-1.67813	-1.67649	-1.67707	-1.67599	-1.67562	-1.68198	-1.67886	-1.68147	-1.67828	-1.67729	-1.67692	-1.67667	-1.67827	-1.67822	-1.68045	-1.67757	-1.68061
FBgn0000139	7.07192	6.89344	7.04701	7.22915	7.36506	7.34119	6.58608	6.82144	6.92303	7.41898	7.26356	7.41839	7.62164	7.81567	7.67536	7.88752	7.97435	7.78958	7.61084	7.59834	6.09935	3.70223	7.41974	5.27247	6.25926	5.87518	6.57344	6.64902	5.9794	6.35315	6.24839	5.79689	5.12619	5.34448	4.77517	5.70274
FBgn0000140	0.548267	0.79665	0.495058	0.607233	0.404635	0.764277	0.824465	0.406228	0.656917	0.555235	0.782995	0.808559	0.405015	0.40582	0.606827	0.932448	0.554238	0.407111	0.482874	0.519967	0.579917	0.558678	0.598632	0.611914	0.440555	1.5818	1.45255	0.514368	0.550825	0.564384	0.573359	1.11623	0.516626	0.453594	0.540397	0.452138
FBgn0000146	0.731282	0.975735	1.15675	1.09959	0.807159	0.931714	0.774034	0.795435	1.12276	1.10769	1.22855	1.70999	0.734371	1.23225	1.12515	1.83365	0.76657	1.46824	0.813992	0.849793	0.93163	0.902636	0.957177	0.975308	1.86101	0.819408	0.772473	1.79663	0.891917	0.910426	0.922678	0.842769	0.845232	0.789558	2.66825	0.786818
FBgn0000147	2.98661	2.64984	2.64487	2.39373	2.1452	2.65851	2.34773	1.72222	2.90438	1.98857	2.39592	1.77019	1.39952	2.2587	2.15047	2.64318	2.65608	1.95738	1.68098	1.72841	1.80636	4.27138	2.39079	1.84763	2.43782	1.69377	1.8973	1.72118	3.74214	1.78616	1.79784	1.72177	2.7676	1.62172	1.75492	3.13717
FBgn0000150	11.1992	11.1037	11.143	10.6183	10.7005	10.5955	10.4766	10.6162	10.6455	10.9003	10.7925	10.4865	10.4769	10.3999	10.4682	10.7314	10.7369	10.7382	8.05885	7.40235	8.4751	8.26668	7.69844	8.01801	7.89638	8.11306	7.76491	9.10336	8.73668	8.82306	7.64681	8.51399	8.55951	8.76561	8.96062	8.61169
FBgn0000152	5.41786	5.56878	5.4696	5.53637	5.26411	5.57179	5.90364	5.99084	5.57006	5.68128	5.92084	5.43546	5.3417	4.88386	5.95436	4.87655	4.87305	5.3611	4.00482	6.29981	5.96058	5.81227	6.18555	3.61937	5.3755	6.33871	6.22918	4.41556	5.6591	3.41226	6.57907	4.19287	4.62398	6.03316	5.94122	5.82813
FBgn0000153	6.0529	5.37321	5.76429	6.40032	6.62593	6.28829	6.14107	6.43836	6.05026	6.22237	6.42713	5.83448	5.86724	5.79714	5.78784	5.07727	4.97035	3.89739	7.62813	6.81238	6.23483	6.47092	6.46537	6.56557	6.18631	6.83265	8.00564	7.00094	7.17614	7.28279	5.75792	7.10716	6.60545	6.30316	4.91746	6.01663
FBgn0000157	5.49356	5.70425	5.65127	5.72911	5.9629	5.78397	5.87972	5.88829	5.83164	5.02538	5.90205	5.07728	4.94921	4.95811	4.95575	4.4112	5.30046	5.39495	4.2519	5.13896	5.54572	5.40136	5.52821	6.49666	6.75669	6.19449	6.4174	5.86998	6.45883	6.49918	5.02089	6.8168	5.11636	4.13327	4.98339	6.33578
FBgn0000158	-0.028409	-0.0283615	-0.026035	0.454101	-0.0284632	0.0606175	-0.0282264	-0.026982	-0.0267094	-0.0209899	0.328802	-0.0198918	-0.0281101	0.0142938	-0.0281837	-0.0271561	0.54762	0.48357	1.41874	0.107247	0.160179	0.141426	0.176703	0.188431	0.00441904	0.0834112	1.25227	0.102303	0.134493	0.146464	0.154389	0.102704	0.104297	0.0319041	0.125285	0.0268207
FBgn0000163	5.92964	5.91321	6.00477	6.42074	6.42401	6.59278	5.47828	5.58251	5.75589	6.46597	6.17873	6.31445	6.3608	6.26587	6.09372	4.91933	5.47131	5.16186	9.71057	9.57295	9.96927	8.52015	8.21545	9.41911	8.8828	8.85147	9.07782	8.63267	8.61	8.74283	9.20408	8.99042	9.01603	9.00283	9.37305	8.92851
FBgn0000166	0	0	0	0	0	0	0	0	0	0	0	0	0	0	0	0	0	0	0	0	0	0	0	0	0	0	0	0	0	0	0	0	0	0	0	0
FBgn0000173	9.8159	9.86713	9.81858	9.59026	9.73118	9.5859	9.86258	9.90356	9.71774	9.08842	9.17488	9.54326	9.2153	9.33132	9.17183	9.28908	9.25721	9.05868	6.94382	7.06638	7.13874	7.35269	6.97995	6.68603	6.80712	7.02988	7.42999	7.56363	6.43655	7.56364	6.90355	6.06091	6.90813	7.18236	7.10935	6.55335
FBgn0000179	6.58269	6.7779	6.47461	6.46623	6.6771	6.51084	6.63304	6.94152	7.32558	6.39675	6.24451	6.68987	5.83847	5.75057	6.57466	5.70365	5.22393	5.64001	4.37193	5.63309	6.87617	6.51706	6.67989	7.45133	7.59454	7.01322	7.54693	5.36803	6.52329	7.48329	7.36583	6.68319	7.32639	5.85318	7.32609	7.36573
FBgn0000180	4.60469	4.38715	4.24419	4.1383	4.41704	4.06435	4.36088	4.7744	4.26869	3.70019	3.37495	3.60531	4.10403	4.09824	4.62232	4.51886	3.82584	4.36309	5.13395	2.89945	3.09571	3.84922	5.61034	4.40373	5.30597	5.27158	4.85371	4.75565	5.09539	4.92042	5.5448	5.48237	4.14091	3.51319	4.26756	4.72037
FBgn0000181	11.0222	11.0996	11.1089	10.8588	10.8926	10.8874	10.5719	10.5905	10.6985	11.4869	11.5331	11.2827	11.6167	11.6154	11.6413	11.9433	12.0512	12.1118	9.77183	9.79615	9.20922	9.97648	10.2643	10.2394	10.0585	9.98539	9.95894	10.5385	10.1448	10.3876	10.0176	9.69165	10.1471	10.1577	10.3232	9.94884
FBgn0000182	0	0	0	0	0	0	0	0	0	0	0	0	0	0	0	0	0	0	0	0	0	0	0	0	0	0	0	0	0	0	0	0	0	0	0	0
FBgn0000183	8.31879	8.26878	8.25814	8.16501	8.144	8.03737	8.50723	8.57486	8.39638	8.08271	8.14676	7.98853	7.6173	7.65373	7.94932	7.49555	7.13137	7.30635	8.88475	9.12039	9.02528	8.40541	8.7882	8.6388	8.79914	8.85788	9.01175	8.49119	8.4178	8.27992	8.28521	8.27301	8.65024	8.3544	8.93261	8.42753
FBgn0000206	8.16148	8.27229	7.92251	7.5273	7.82513	7.76468	8.10281	8.08216	7.93918	7.68702	7.62409	7.66499	7.04025	6.74176	7.07521	6.56469	6.62096	6.97561	7.39389	7.62526	7.85835	6.02034	7.35737	8.15657	7.83429	8.29321	7.63204	7.43799	8.08247	7.35839	6.23664	7.41185	6.833	6.4839	7.16087	7.72546
FBgn0000212	8.63324	8.4809	8.58569	8.64371	8.64138	8.51997	8.47554	8.46375	8.60017	8.72759	8.66069	8.58915	8.88589	8.63427	8.72031	8.94721	8.98817	8.96199	9.0535	9.18163	8.92267	8.77143	8.47416	8.27705	8.43314	8.94675	8.80252	8.873	9.28911	9.0023	9.06586	9.21086	9.34742	9.31885	8.97999	9.16332
FBgn0000216	0	0	0	0	0	0	0	0	0	0	0	0	0	0	0	0	0	0	0	0	0	0	0	0	0	0	0	0	0	0	0	0	0	0	0	0
FBgn0000221	3.56604	4.55683	3.84865	4.65435	4.2808	4.50933	4.6044	5.0691	4.31032	3.78944	4.3865	4.03385	4.89227	4.85155	5.1002	5.29734	4.28691	4.77874	4.44663	2.73978	2.92169	4.43144	2.97718	5.75203	2.30347	2.6565	2.36064	2.72255	4.84562	4.26129	3.39957	4.50272	2.7295	4.78266	4.5009	3.56442
FBgn0000227	-1.75273	-1.75272	-1.75235	-1.75269	-1.75274	-1.75248	-1.7527	-1.7525	-1.75246	-1.75153	-1.75152	-1.75135	-1.75268	-1.75256	-1.75269	-1.75253	-1.75217	-1.75237	-1.68383	-1.67452	-1.49867	-1.66481	-1.65478	-1.65145	-1.71004	-1.68129	-1.70533	-1.67593	-1.66678	-1.66337	-1.66112	-1.67581	-1.67536	-1.69593	-1.66939	-1.69738
FBgn0000228	7.9803	7.55999	7.6294	7.52046	7.82443	7.63851	7.98111	7.97691	7.97506	7.8112	7.41033	7.74331	7.18871	7.60442	7.5738	7.23125	7.0861	7.09791	8.68771	8.7168	8.91437	9.25586	9.89417	8.51051	8.97436	9.02481	8.71139	9.57298	8.72761	9.0738	9.09725	8.95324	8.76362	8.59695	8.75698	8.78367
FBgn0000229	7.5098	7.47554	7.67418	7.25101	7.12871	6.98525	7.31833	7.16059	7.44737	6.68647	6.86582	6.96116	6.47635	6.63261	6.5881	6.03417	5.99744	5.88975	5.67704	5.69492	6.32802	5.65337	5.50285	6.16471	5.33559	5.97176	6.68862	5.5535	5.16705	5.56473	4.09359	5.74955	6.21889	5.38791	4.22268	6.10457
FBgn0000233	1.20056	1.72527	1.12908	1.19657	1.55176	1.0533	1.06804	1.28379	1.30266	0.674618	1.25561	1.03887	0.893628	1.0282	0.657378	1.07139	0.665256	0.72234	0.781431	0.820231	0.901712	0.872844	0.927148	2.55399	0.732084	0.786828	2.31141	0.812621	0.862171	0.8806	0.892799	0.813238	0.81569	0.757053	0.847997	0.754317
FBgn0000239	8.125	8.21155	8.27067	8.11197	7.98342	8.19651	8.09711	8.1777	8.1311	8.09619	8.04914	8.00676	7.98347	8.22804	7.81778	8.28293	8.23127	7.67388	8.54789	8.43488	8.66965	9.09245	8.34853	9.49989	8.56411	8.55112	8.56783	8.35472	8.27771	8.81677	8.31188	8.77605	8.66572	8.77956	8.76083	8.72975
FBgn0000241	6.99179	7.23198	7.16189	7.18669	7.20081	7.48605	7.87851	7.85655	7.96248	6.89851	6.92712	6.65018	6.8526	6.88438	6.95442	6.88239	6.94609	6.80436	7.81064	6.63635	7.53592	6.58354	5.63409	6.69283	8.06415	8.299	7.99945	6.16075	5.4359	7.36872	7.31277	7.83877	7.05864	6.66384	7.70849	6.76344
FBgn0000244	8.94756	9.07064	8.93341	9.10011	9.15717	9.21709	8.44695	8.50878	8.8382	10.2402	10.1442	9.96282	10.8432	10.8362	11.0004	11.4367	11.4937	11.4964	8.83556	8.80617	8.70777	8.91302	9.1385	9.08198	8.55952	9.2403	8.82153	9.28802	8.35278	9.10454	9.26195	9.11643	9.77154	9.25287	9.21798	8.93401
FBgn0000246	4.76641	5.11578	4.70269	5.19325	4.63302	4.77364	5.41553	5.03565	5.16885	4.82855	4.69682	4.79197	4.53861	5.11254	4.95509	3.99785	4.41648	2.98777	4.97987	5.22577	4.43735	6.50709	7.22589	5.58913	4.08279	5.87938	5.68952	4.29561	6.34589	3.69754	5.69033	6.08893	4.67784	4.16871	4.65108	4.62513
FBgn0000247	7.31506	7.51452	7.52745	7.53047	7.49675	7.43494	7.54072	7.45935	7.53452	7.36831	6.94394	7.19652	6.61813	6.83397	6.98934	6.92594	7.17469	6.73059	8.11393	7.86894	7.74392	7.79867	7.48076	9.0114	7.81389	8.45172	8.45782	8.01432	8.89208	7.75157	8.47301	8.32246	8.22038	8.5061	8.70659	8.87576
FBgn0000250	8.9762	8.76728	9.01015	8.5885	8.84233	8.78108	8.93908	8.84004	9.12171	9.29095	9.14057	9.15533	9.08888	8.95848	9.15423	9.3954	9.4259	9.53203	8.43507	8.9836	8.91253	8.94484	9.38946	9.68173	8.97305	9.17213	9.10025	8.14809	8.5917	8.92078	9.0138	8.67377	8.92113	8.54436	9.1055	8.92458
FBgn0000251	-0.87585	-0.875844	-0.875583	-0.875823	-0.875856	-0.875676	-0.875829	-0.87569	-0.875659	-0.798287	-0.874993	-0.874871	-0.875816	-0.875732	-0.797	-0.875709	-0.875456	-0.875597	-0.825723	-0.815413	-0.79875	-0.804654	-0.793549	-0.789857	-0.85476	-0.822917	-0.31521	-0.81697	-0.806837	-0.803068	-0.800573	-0.816844	-0.816342	-0.839131	-0.809735	-0.840732
FBgn0000253	13.8152	13.8081	13.8562	13.3355	13.3276	13.3813	13.7174	13.7154	13.6514	13.1397	13.2424	13.5177	12.3929	12.6069	12.5338	11.7087	11.7627	11.6763	12.6751	12.8129	12.723	12.2269	12.5563	12.222	11.8257	11.7549	11.7984	11.9544	11.955	12.0515	11.742	11.7164	11.7408	11.1619	11.3362	11.2112
FBgn0000256	7.90074	7.84038	7.78247	8.05624	7.97182	8.03815	8.48043	8.18757	8.22055	7.93489	8.1601	7.884	7.93245	8.03951	8.05215	7.76032	7.96389	8.07766	8.18359	7.38994	7.2888	7.5411	7.91213	8.12841	8.21897	7.71794	7.97292	8.70654	6.83309	8.13442	8.10581	7.52927	8.04349	6.91006	8.05187	7.58604
FBgn0000257	7.12116	7.21597	6.85757	6.53446	7.05055	6.18513	6.59389	6.79871	6.87707	6.75568	6.65814	6.72696	6.27552	6.88014	6.62021	6.88385	6.92463	7.17735	7.40311	7.12604	8.07011	5.95743	6.63613	5.68924	5.67413	6.16461	5.95057	8.01078	7.09377	7.28894	7.75955	7.28536	5.63763	7.1648	7.29069	6.42839
FBgn0000259	8.25578	8.03486	8.03063	7.74038	7.98721	7.88679	8.22182	8.1213	8.14418	7.53591	7.50299	7.89387	7.52986	7.34017	7.67358	7.30216	7.07376	7.38361	7.23564	7.91585	7.57096	6.54377	6.93689	7.51953	7.68349	8.0834	7.70657	6.3248	6.5516	6.72872	6.33429	7.03394	7.2343	7.04263	7.87552	7.33525
FBgn0000261	8.80484	8.67315	8.74344	8.82139	8.82927	8.68124	8.73366	8.81887	8.86467	8.4289	8.46322	8.31269	9.12607	8.87841	8.68463	9.1812	9.31473	9.2949	8.81653	8.49529	8.60527	8.89049	9.12865	8.47807	7.77752	8.61322	8.22845	8.23158	8.88038	8.01499	8.32657	8.84983	8.19637	8.9913	8.92506	9.21279
FBgn0000273	9.50624	9.58562	9.71554	9.39932	9.51707	9.40447	9.60623	9.63072	9.69754	9.20205	9.58437	9.75454	9.28874	9.70254	9.58014	9.45474	9.52079	9.65726	10.6162	10.1862	10.3914	10.4992	11.2736	10.4072	10.6304	10.6057	10.4101	10.6442	10.3485	10.5398	10.7657	10.4009	10.2136	10.0237	10.1589	10.0831
FBgn0000274	-1.29539	-1.29539	-1.2953	-1.29538	-1.29539	-1.28088	-1.29539	-1.29533	-1.29532	-1.29508	-1.29508	-1.29504	-1.29538	-1.18337	-1.29538	-1.29534	-1.29525	-1.2953	-1.26188	-1.2563	-1.24729	-1.25048	-1.24447	-1.24248	-1.27759	-1.26036	-1.27477	-1.25714	-1.25166	-1.24962	-1.24827	-1.25708	-1.25681	-1.26914	-1.25323	-1.17363
FBgn0000276	3.78941	3.88862	3.94552	2.80095	2.44956	2.40819	3.38319	3.38101	3.75077	3.56668	4.04755	3.36429	3.61945	3.51014	3.38983	3.72735	3.22957	3.55799	2.15184	3.60444	3.18296	2.27831	2.34574	2.36799	1.99276	2.16836	2.01939	2.20379	2.7345	2.77318	2.30313	2.95075	2.20756	2.07527	3.04071	2.06645
FBgn0000277	0.13082	-0.0748611	0.0496923	-0.0376556	-0.0748869	0.114873	-0.0562105	-0.00731376	0.0388078	0.289137	0.0545202	0.251592	-0.0557644	0.0281901	0.0313363	-0.00912667	0.0139677	0.22837	-0.0230832	-0.00425886	0.0261653	0.0153863	0.0356629	0.0424034	-0.0656709	-0.017959	-0.0645306	-0.00710047	0.0114013	0.0182823	0.0228372	-0.0068701	-0.00595443	-0.0475639	0.00610876	-0.0504857
FBgn0000278	1.87723	1.89597	2.20362	1.39855	1.08909	1.18202	1.74287	1.91846	1.5274	2.16341	2.33187	2.2957	1.8025	2.02437	1.92819	1.38877	1.95648	1.52556	1.21283	1.23414	1.29669	1.26603	1.32371	1.34289	1.16232	1.57086	1.17027	1.23083	1.25469	1.27427	1.28723	1.23109	1.23216	1.18762	1.24648	1.18482
FBgn0000279	3.66037	3.59514	3.45167	2.31427	2.63881	2.83386	3.32386	3.47176	3.1727	3.69462	3.65983	3.13301	4.08949	3.58871	3.79575	3.46149	3.42577	3.2321	3.11249	3.00842	2.36916	2.33349	2.40055	2.42272	2.33365	2.22454	2.80151	2.25961	2.77984	2.34307	2.84372	2.67968	2.26334	2.72562	4.25055	2.91267
FBgn0000280	0	0	0	0	0	0	0	0	0	0	0	0	0	0	0	0	0	0	0	0	0	0	0	0	0	0	0	0	0	0	0	0	0	0	0	0
FBgn0000281	0	0	0	0	0	0	0	0	0	0	0	0	0	0	0	0	0	0	0	0	0	0	0	0	0	0	0	0	0	0	0	0	0	0	0	0
FBgn0000283	8.87509	9.0414	8.85412	8.71269	8.67605	8.86636	8.55407	8.5485	8.51209	9.84886	9.70103	9.72717	10.3257	10.2553	10.3452	10.561	10.551	10.4781	8.47526	9.42131	7.65594	8.43494	9.07981	7.92968	8.5675	8.24059	8.90061	8.81191	9.23522	8.90968	8.89284	9.29255	9.34242	8.624	9.02727	9.15113
FBgn0000286	7.0932	7.4656	7.37737	7.10215	6.97485	7.24627	7.63915	7.42062	7.06457	6.93813	7.29195	7.45789	7.44635	7.17526	7.49443	7.28436	7.3929	7.42874	7.97516	8.12769	8.49497	8.73579	8.34316	8.55874	9.15354	9.3627	9.1785	8.15495	8.33089	8.2975	8.01862	8.78089	7.75212	8.03615	7.82409	7.99905
FBgn0000287	6.61344	6.46308	6.61527	6.61209	5.95429	6.23737	6.27799	6.50052	6.29669	6.5127	6.04465	6.24836	6.0664	5.54281	5.79473	5.49328	4.78724	5.03627	7.92189	6.91186	7.55271	7.65259	8.44441	7.20171	7.48034	6.776	7.55162	7.68804	8.38129	7.18142	7.25335	5.87687	6.05185	7.34071	5.56175	6.05384
FBgn0000289	8.97888	8.91219	8.92546	8.952	8.86981	8.95311	9.1851	9.28271	9.13342	8.92016	8.80177	8.73635	8.23771	8.4221	8.27502	7.97356	7.87063	7.89976	9.26139	9.12414	9.37302	9.16413	8.36907	9.41542	8.81835	8.90881	9.09532	8.58303	8.7823	9.67906	8.42425	9.08922	8.40758	9.05212	8.82287	9.0678
FBgn0000299	9.23374	9.25739	9.27809	10.794	10.9491	10.8838	8.83385	8.55513	8.84194	10.8758	10.9766	10.7284	13.2561	13.2482	13.3161	13.575	13.6876	13.6967	10.8145	10.8843	11.1253	10.4785	10.638	10.5083	9.74386	9.8526	10.0976	10.3648	10.6555	10.665	11.6236	11.5573	11.4457	11.2692	11.2258	11.2326
FBgn0000303	8.49737	8.36588	8.401	8.13428	8.31727	8.29067	8.50764	8.5036	8.44259	7.93097	7.92872	8.27028	7.73636	7.73663	7.86983	7.67049	7.16769	7.64633	7.55795	8.54843	7.27921	7.70604	6.55777	7.26514	6.78587	7.52382	7.27789	7.70408	8.45844	8.19903	7.92412	7.05145	7.67223	7.15112	6.55296	7.19059
FBgn0000307	8.01467	7.98988	8.06155	7.69249	7.6475	7.8584	7.96341	7.8687	7.59365	7.75332	7.82347	7.6043	7.95494	7.90883	7.9467	7.84027	8.24047	7.88002	9.01148	8.97105	9.41116	9.13238	8.99745	8.4633	9.13202	9.2117	8.98125	9.09601	8.56864	8.49858	8.8141	8.76577	8.76914	9.18	8.74832	8.97896
FBgn0000308	10.8538	10.8527	10.933	10.6836	10.5865	10.6679	10.9368	10.9222	11.0088	10.7364	10.779	10.9976	10.5868	10.7162	10.6433	10.4305	10.5236	10.4777	9.24441	8.86534	9.66986	8.92367	9.04931	9.4208	9.39459	9.2806	9.39451	9.43831	9.25398	9.23159	9.40669	8.83219	8.95281	8.72663	8.73313	8.62761
FBgn0000316	6.85373	6.48417	6.58694	6.58747	6.6754	6.41267	6.42899	6.32587	6.70311	6.24096	6.59774	6.35704	5.96901	6.72987	6.49858	6.11195	6.19027	6.21468	5.35058	6.32801	6.16702	6.62459	6.72879	7.31708	6.46444	6.3446	6.17102	6.01597	5.62597	6.94781	6.01703	6.83374	5.37813	6.64808	6.81111	6.35076
FBgn0000317	5.95162	5.52488	6.02156	5.89804	5.82017	5.72864	5.73682	6.35019	5.83761	5.67384	5.88069	5.18217	5.58538	5.84675	5.59929	5.46413	4.99714	5.4813	8.05207	7.55628	7.99488	8.47394	7.17005	8.56022	7.78048	7.94579	7.75511	7.6615	8.14185	7.32705	7.0755	7.71218	5.89372	8.10962	8.07642	7.3805
FBgn0000318	8.04538	7.95177	8.11236	7.79504	7.73556	7.68466	7.51334	7.5837	7.4186	7.6947	8.01539	7.69749	7.76297	7.95466	7.75371	7.61681	7.7156	7.90809	4.88741	6.8087	4.57229	4.69564	6.87245	7.17693	6.2995	5.2252	5.399	5.89566	6.62521	6.6	5.7061	6.67138	6.07509	6.32844	4.31083	7.08525
FBgn0000319	9.62556	9.69279	9.60584	9.40294	9.38554	9.43642	9.42963	9.42017	9.31495	9.46536	9.32421	9.46457	9.11853	9.2888	9.27444	9.35331	9.26027	9.31562	10.2377	10.153	10.0141	9.33238	10.5338	10.0368	10.2225	10.0463	10.1796	10.3519	10.6657	10.213	9.89171	10.2029	10.063	10.3434	10.9165	10.5173
FBgn0000320	7.31545	7.54272	7.3289	7.31154	7.22609	7.33465	7.3484	7.55281	7.6125	7.02679	7.13212	6.60004	6.94215	6.39642	6.62533	5.71143	6.07999	5.66593	7.94666	7.71119	7.62865	7.95599	7.17236	8.50036	7.893	8.04762	8.40818	7.45087	5.93979	7.80544	6.78106	7.66847	7.03133	7.75784	7.63698	7.18091
FBgn0000326	6.16074	6.27012	6.31625	6.38494	6.2678	6.14762	5.80001	6.16023	5.67444	5.66467	6.06607	5.74182	5.95006	6.25981	6.34961	6.66765	6.39153	6.16549	5.89863	4.23878	5.78649	3.84526	6.86763	3.65149	4.89135	4.80954	5.02472	4.95278	5.88329	4.74565	3.47714	4.63081	5.63974	5.76138	5.61766	3.44447
FBgn0000330	6.00332	5.54212	6.12246	5.79992	5.80725	5.52782	5.58204	4.93506	5.67735	5.69337	5.51464	5.22121	5.25268	5.31458	5.49061	5.224	5.03471	5.03993	6.16089	4.60058	5.30698	3.77251	5.08543	5.7901	5.89919	4.43522	4.66572	5.62376	6.4588	5.34656	4.19866	3.14223	3.89363	5.47281	4.02155	5.18493
FBgn0000337	-0.514422	-0.514396	-0.288527	-0.514294	-0.514451	-0.474661	-0.514324	-0.513654	-0.513508	-0.510426	-0.510389	-0.509833	-0.514261	0.028086	-0.514301	-0.513748	-0.512546	-0.513213	-0.432767	-0.405382	-0.361123	-0.376804	-0.347306	-0.337501	-0.495621	0.0477696	0.363261	-0.409516	-0.382601	-0.372591	-0.365964	-0.409181	-0.407849	-0.46838	-0.3903	-0.47263
FBgn0000339	6.29781	6.59781	6.67451	6.59295	6.66192	6.31143	6.61717	6.215	6.35642	6.45985	6.36491	6.46408	6.42391	6.31111	6.50259	6.16939	5.9161	6.07253	3.71777	3.93369	4.57381	3.36417	3.54849	6.11482	6.12019	5.70045	6.34057	3.90116	3.32733	4.72162	3.43252	5.31826	4.94844	4.85996	4.56966	4.04755
FBgn0000346	9.20062	9.19134	9.22868	8.78278	8.77611	8.72568	8.53482	8.54504	8.69089	7.93258	8.10889	8.14123	7.88466	8.17417	7.95448	7.14189	6.36795	6.83874	7.62859	7.35185	7.47143	7.42038	7.09701	8.65598	7.36183	6.9851	7.19433	7.00901	7.73968	8.22931	6.95156	7.85511	7.06842	7.59838	7.95366	6.79947
FBgn0000351	2.23878	1.5658	2.34628	1.6229	2.10357	2.40655	2.32185	1.88148	1.63851	1.72435	1.95783	1.85282	1.27492	1.43343	1.27178	1.6571	1.09294	1.90873	3.40003	1.49839	3.12715	3.23218	1.61125	4.21257	1.31779	2.74551	3.35714	1.49095	1.53934	1.55723	2.85124	1.49155	1.9901	1.3867	1.52553	1.37941
FBgn0000352	6.81485	6.68374	6.41346	6.49906	6.36474	6.3882	6.72186	6.41053	6.37989	6.47801	6.42888	6.68587	6.51501	6.69475	6.21131	6.49587	6.34617	6.39823	8.16628	6.80725	5.7641	7.70966	5.59917	6.74564	7.79306	6.76199	7.27382	7.86484	7.2279	7.01716	6.80372	7.78421	7.30652	7.87157	7.83182	7.26214
FBgn0000355	0.34088	0.341053	0.349362	0.635333	0.792812	0.963698	0.341542	0.346009	0.601853	0.366602	0.491902	0.716497	1.41821	1.2685	1.61517	0.682354	0.353254	1.42174	0.499148	0.532707	0.624657	0.59208	0.653361	0.673732	0.441124	0.505767	0.450549	0.524119	0.580036	0.600832	1.10494	2.02003	2.07186	0.470359	0.564041	0.467232
FBgn0000356	-0.62898	-0.62897	-0.628454	-0.628928	-0.628992	-0.628637	-0.62894	-0.628665	-0.628604	-0.48595	-0.627297	-0.62706	-0.628914	-0.628749	-0.528707	-0.628703	-0.499584	-0.628482	-0.564672	-0.549527	-0.525049	-0.533722	-0.517408	-0.511985	0.310953	-0.56055	-0.599654	-0.551813	-0.536928	-0.531392	-0.527727	-0.551628	-0.550891	-0.584368	-0.541186	-0.586719
FBgn0000357	2.97762	2.5548	2.89937	2.25046	2.94769	1.65964	2.75757	3.07565	1.72408	2.55058	3.04821	2.56056	2.6026	2.37715	2.55922	3.13853	3.20106	2.93736	1.84484	3.77762	1.97017	1.9423	1.99471	2.01206	2.0047	3.53801	1.7445	1.88471	1.93202	1.94978	1.96156	1.88529	3.6547	1.78659	2.37775	2.36393
FBgn0000358	-0.638259	-0.662522	-0.429675	-0.662507	-0.66253	-0.662404	-0.662511	-0.662414	-0.662393	-0.573186	-0.661926	-0.507488	-0.662502	-0.526395	-0.662508	-0.574994	-0.662251	-0.662349	-0.623355	-0.613926	-0.598686	-0.604085	-0.593928	-0.590552	-0.649912	-0.620789	-0.645135	-0.615349	-0.606081	-0.602634	-0.600353	-0.615234	-0.614775	-0.635618	-0.608732	-0.637082
FBgn0000359	0.703299	0.703381	0.707396	0.930894	1.50977	1.48658	0.703614	0.705763	0.706233	1.0084	0.716184	1.03151	1.84725	1.99467	1.94889	1.26271	1.47536	1.41833	0.798152	0.831166	0.905598	0.879227	0.928833	0.945323	0.759127	0.802529	1.37018	0.824214	0.869478	0.886312	0.897455	0.824778	1.49054	0.778647	0.85653	0.776485
FBgn0000360	0.350687	0.350762	0.354404	1.15742	0.457632	0.353119	0.350974	0.352923	0.35335	0.362245	0.452122	0.363942	1.87643	1.7145	1.51249	1.02091	1.37721	0.947911	0.449501	0.491892	0.560403	0.53613	0.581791	0.59697	0.400709	0.461041	0.406117	0.485493	0.527157	0.542652	0.552909	0.486011	0.488073	0.41789	0.515238	0.415995
FBgn0000370	8.59951	8.63716	8.77361	8.1972	8.18781	8.41711	8.51089	8.50117	8.39324	8.42574	8.48545	8.53785	8.23712	8.25867	8.19224	8.51818	8.38793	8.59261	8.19881	7.99807	8.46846	9.22208	8.85789	9.41458	9.42703	9.27065	9.47471	8.27775	8.12599	7.95011	8.73314	8.72183	8.18995	8.01616	8.55281	8.27232
FBgn0000376	6.03686	6.42413	6.35796	5.98636	5.92559	5.71306	6.25966	5.69322	6.10377	6.47628	6.12999	6.25961	6.59008	6.99504	6.58156	7.42055	7.09933	6.6923	8.05492	7.79125	7.17842	7.8386	5.74144	8.15881	7.57019	6.38399	6.3887	7.85161	7.40452	7.28249	7.39611	6.3286	6.67351	7.07312	6.32812	6.35053
FBgn0000377	7.23697	7.02528	7.19659	7.01924	6.87364	6.72388	6.75092	6.93848	7.02991	7.04633	6.8755	6.91938	6.8578	6.47732	6.78596	6.87249	6.40773	6.70159	5.46387	6.35445	6.54317	7.17038	6.68724	7.19192	6.43985	6.01655	4.62612	6.18182	6.65538	5.97712	7.32913	5.49894	5.7182	6.27124	7.02559	6.44258
FBgn0000382	9.88051	9.81359	9.84146	9.88684	9.78422	9.76272	10.1103	10.1125	9.92971	9.58639	9.63283	9.72206	9.20711	9.14357	9.34637	8.56406	8.72855	8.66207	10.9909	11.0399	11.0522	10.7354	10.8814	11.061	10.4205	10.6455	10.8541	10.8559	11.2312	10.993	10.7743	10.6107	10.9833	10.5363	10.7323	10.3762
FBgn0000384	6.55439	6.60804	6.53434	6.20612	5.81161	6.14617	6.61803	6.36656	6.1127	5.85179	6.01761	6.29546	6.19016	5.57638	5.45414	5.78757	5.98685	5.51951	5.47588	5.65299	5.87579	3.54888	5.6134	5.7049	5.83021	5.71293	6.58583	5.86945	5.87564	5.04331	6.30251	5.79249	6.98714	5.21036	6.46507	6.95801
FBgn0000392	0	0	0	0	0	0	0	0	0	0	0	0	0	0	0	0	0	0	0	0	0	0	0	0	0	0	0	0	0	0	0	0	0	0	0	0
FBgn0000394	6.28932	6.56992	6.3057	6.28168	6.39292	6.47665	6.24373	5.98328	6.41429	6.35456	6.14857	6.1966	6.29697	6.26268	6.77693	6.54295	6.26046	6.39608	4.35483	6.76206	6.23333	5.88195	5.1195	4.67861	6.06765	7.10734	6.65643	6.37624	5.7167	6.91821	6.57793	6.48686	6.50067	6.26418	5.6411	6.5493
FBgn0000395	6.92694	7.20423	6.90131	6.44055	6.62651	6.51438	6.47648	6.66898	6.80334	7.5548	7.48878	7.11906	7.22947	6.66678	7.40992	7.20465	6.76042	7.06524	7.75497	7.74054	8.28752	8.03782	8.4902	7.64742	7.50055	7.83924	7.31546	7.93865	7.53771	7.95468	7.50201	7.57042	5.95989	7.61271	7.34582	8.21809
FBgn0000404	2.02294	1.87619	1.75462	2.22271	2.21416	1.60879	2.5098	2.23343	1.95395	1.86673	1.78185	2.55308	2.39814	2.84543	1.85518	2.34755	2.01457	2.24066	1.72075	1.76623	1.84153	2.9398	1.86505	2.44671	2.70849	2.45087	3.57125	1.75928	3.3137	3.68142	2.7146	2.19948	1.76208	3.35148	2.6042	1.65784
FBgn0000405	0.897224	0.780392	1.2008	0.884796	1.28563	1.13178	0.859045	1.08055	1.31798	0.848047	0.648508	0.728146	0.639926	0.967813	1.31104	0.641061	0.643723	1.27866	0.708656	0.745066	0.81034	0.787214	0.830716	0.845178	1.05027	0.715673	0.683861	0.73897	0.778664	0.793427	0.803199	0.739464	0.741428	1.70991	1.40902	0.692233
FBgn0000406	10.6299	10.5378	10.6018	11.3605	11.3511	11.2481	9.69688	9.73177	9.58633	11.3059	11.1597	11.2163	12.6244	12.6168	12.6577	12.9935	13.0041	13.1198	9.64084	8.97932	8.93069	10.1896	9.87663	9.87042	8.8322	8.63494	8.718	9.86268	9.59398	10.0692	11.4806	10.7834	11.1272	10.9277	10.7923	10.9368
FBgn0000411	5.23757	5.23392	5.27389	5.147	4.7274	4.6532	5.15128	4.75037	4.85328	4.57794	4.11124	4.32446	4.43506	4.66225	4.86824	4.14817	4.28417	4.44346	4.23942	6.52683	3.20416	5.02628	6.93084	4.2259	3.914	5.62783	4.36561	2.9544	3.5555	5.65173	3.65896	4.42892	6.17447	4.38253	6.0186	4.91744
FBgn0000412	8.89209	8.80913	8.85472	8.43851	8.41059	8.49882	8.19983	8.39926	8.48232	8.35415	8.51215	8.42727	8.26335	8.2416	8.25108	8.04597	7.75053	8.18398	7.51392	7.47861	7.47036	8.31351	7.83229	7.69198	6.40237	7.09074	6.38445	6.52438	7.27109	7.04891	8.4593	7.52384	7.6753	5.80984	7.14094	7.17025
FBgn0000414	8.96917	8.88523	8.91059	8.88892	8.96044	9.10598	8.91976	9.03884	9.16094	8.79323	8.77763	8.96482	8.47136	8.59986	8.51166	8.34561	8.45687	8.42068	10.8448	10.2065	10.4359	10.9821	10.8527	10.77	10.3306	10.1459	9.86424	10.3223	10.0572	10.48	10.3897	10.0579	10.3167	10.4998	9.99674	10.426
FBgn0000416	10.5192	10.4504	10.3672	10.9902	10.9468	11.0037	10.2371	10.1804	10.1355	10.9845	11	10.9832	12.3284	12.3279	12.3555	12.8631	12.8559	12.8256	10.1821	9.29772	10.1096	10.4114	10.745	10.8412	10.388	10.6441	10.2697	10.4817	10.5723	10.1742	11.1735	11.0891	11.2122	11.194	11.1595	11.0302
FBgn0000422	9.30886	9.48437	9.56354	9.43241	9.37688	9.3133	9.62404	9.99443	9.64125	8.96354	8.85268	8.78241	8.21814	8.29952	8.49715	8.41114	8.65821	8.5628	8.723	8.37964	8.55962	7.96127	7.20369	8.44604	8.87162	8.84159	8.90225	7.76619	8.56048	8.1194	6.86571	6.2418	8.11583	8.37469	8.77258	8.4653
FBgn0000426	3.64688	3.24161	3.56812	3.5037	3.30016	3.5278	3.30017	3.64404	2.84182	3.22491	3.12398	3.06492	2.85716	3.24343	2.56857	1.93819	2.74157	2.99014	2.04647	2.09686	2.18104	3.21581	2.20756	2.22635	2.8556	2.06	2.22741	2.08914	2.5946	2.15905	2.17175	2.08976	2.09225	2.929	2.12529	2.54162
FBgn0000427	-0.0050788	0.002799	0.320708	5.5249	5.62134	5.75283	0.0247839	0.204893	0.239827	4.71046	5.08151	5.17153	7.68415	7.66999	7.73977	5.99225	6.74367	6.0986	2.21635	2.37023	2.60526	4.98754	4.13501	2.72305	1.75395	2.25883	1.83991	5.27723	3.06616	2.54609	6.2659	6.35202	6.18017	3.63404	2.45231	3.38208
FBgn0000439	5.98519	5.97254	5.8977	5.94613	5.26393	6.05996	6.01349	5.66325	5.83901	5.59756	5.79729	6.06155	5.59522	5.66431	5.3637	5.12777	4.84813	4.89962	6.62925	7.27034	6.82699	7.13689	5.44905	7.46568	6.42332	6.81304	6.73963	6.4878	5.66712	5.64599	5.2765	6.21752	6.16884	3.98726	6.1391	6.35261
FBgn0000442	5.22662	5.35897	5.01706	5.63143	5.68482	5.45977	6.04988	6.18135	5.95725	4.71103	5.23911	4.8146	4.35679	4.72125	4.13082	4.67613	4.86167	5.15216	5.03893	6.19482	3.38838	6.97192	4.61794	6.02582	6.11805	6.2441	6.45984	6.35455	4.5777	3.32226	4.71425	5.35875	5.46785	4.99353	3.65632	4.67744
FBgn0000447	7.43374	7.22929	7.30199	7.38262	7.32615	7.48086	7.03478	6.87037	6.84527	7.65853	7.63947	7.35913	7.75969	7.48439	7.78384	7.69904	7.68185	7.66024	6.5337	7.42314	5.12701	5.76451	6.75323	6.93423	6.66856	6.31018	6.84481	7.18457	7.48234	7.44656	7.31117	6.88074	7.30275	7.04029	6.43845	6.84424
FBgn0000448	5.78324	5.99137	5.7626	5.86517	5.67512	5.63581	6.09099	5.85171	6.15972	5.22667	5.49114	5.30366	5.16413	5.18427	5.56925	4.23846	4.39226	4.31305	3.24376	2.97571	3.69128	4.69046	5.55119	4.5375	5.33523	4.46732	4.26413	2.9538	3.55801	3.62025	3.66133	4.8861	4.44024	4.25685	3.05511	3.74576
FBgn0000449	-0.517457	-0.468125	-0.542645	-0.542845	-0.4696	-0.542722	-0.454008	-0.375955	-0.542708	-0.54216	-0.478495	-0.542052	-0.427699	-0.52726	-0.542846	-0.510979	-0.438375	-0.403561	-0.502001	-0.491495	-0.474515	-0.480531	-0.469214	-0.465452	-0.53159	-0.499141	-0.526267	-0.493081	-0.482755	-0.478914	-0.476372	-0.492952	-0.492441	-0.515664	-0.485709	-0.517295
FBgn0000451	1.4877	1.45021	1.14742	0.92031	1.06236	1.01699	1.98842	1.41639	1.66485	1.28976	0.868649	0.880966	0.719456	1.08386	0.826252	1.24649	0.7326	0.727546	1.84487	2.70374	1.52387	0.982884	1.04825	1.06998	2.31179	1.34021	1.73596	0.929239	0.970038	0.992219	1.0069	0.929612	0.931095	0.872708	1.43869	0.86887
FBgn0000454	8.77984	8.66303	8.70568	8.43558	8.36647	8.28877	8.44171	8.32513	8.39832	9.02637	9.13636	8.8812	9.04939	8.89156	9.12369	9.29131	9.27166	9.14607	8.5601	8.26086	8.56229	9.32995	9.15899	8.63233	8.09015	8.64764	8.50271	8.76126	8.69807	8.89366	7.7024	7.98059	8.82917	8.75495	8.018	8.68974
FBgn0000455	6.85714	6.86391	6.80397	6.75234	6.99444	6.88737	6.34794	6.425	6.26933	7.30543	7.2798	7.24097	7.35202	7.62148	7.34324	7.81127	7.90913	7.96757	6.12435	6.35477	3.81181	6.83559	7.20646	6.22194	5.12311	5.21316	6.48873	5.10789	5.8721	6.98746	6.56968	5.4922	6.3894	6.76311	6.31312	7.0977
FBgn0000459	7.11184	7.2651	7.17795	7.13851	7.09501	7.42301	7.30325	7.10951	7.10696	7.37773	7.49674	7.44756	7.75215	7.59342	7.57086	8.41323	8.28228	8.45638	8.0949	6.06932	7.14014	5.65531	7.54021	6.88071	7.80481	7.39042	7.57164	7.45692	7.23614	7.58109	6.01385	7.94389	7.11442	7.5157	7.67261	6.06162
FBgn0000463	4.30099	4.45832	4.7862	4.74829	4.79719	4.86933	5.07524	5.19177	4.60814	4.45476	4.21108	4.13541	4.54232	4.67299	5.17741	3.45435	4.18114	4.5229	6.24365	6.30051	5.90581	4.92656	3.35829	3.40948	5.60779	5.74318	5.70625	4.05835	6.20834	4.96209	4.38783	5.95508	6.56184	5.14994	4.96725	5.56387
FBgn0000464	4.49889	4.37652	4.8038	4.05495	4.36412	4.42111	4.44391	4.47138	4.40168	4.17244	4.25115	4.5097	4.07791	3.96402	3.93155	4.36296	4.40231	4.76026	3.4549	2.85407	4.18202	2.97379	3.59937	4.34168	5.09701	5.20709	4.73942	3.26684	3.76003	3.46424	4.14942	2.83808	5.49214	5.53878	4.71829	5.38288
FBgn0000473	7.69883	7.78355	7.79294	9.07611	9.24485	9.05727	8.74921	8.97482	8.60903	7.92257	7.96321	7.54302	10.5422	10.6313	10.5762	11.9758	12.0417	12.0068	7.52219	8.17227	6.99321	8.98888	9.25206	8.11182	9.71004	9.29301	9.22106	6.81975	7.75184	7.80449	9.63134	8.88343	9.60335	9.86481	9.77711	10.0198
FBgn0000477	7.49061	7.46641	7.5966	8.54347	8.54043	8.2334	7.37982	7.24253	7.0226	8.01967	8.11493	8.04788	9.67638	9.6222	9.58197	10.1022	10.1253	10.1021	5.49504	6.99049	5.51359	7.62479	5.95845	7.11257	6.60813	5.13088	5.63218	6.55244	6.85545	4.55892	8.29223	7.69564	7.52185	7.34667	7.2044	7.2369
FBgn0000479	10.2099	10.1848	10.256	10.1503	10.0299	10.1681	10.4619	10.4786	10.4534	9.92002	10.1027	10.2482	9.80631	9.89419	9.85423	9.59709	9.50868	9.58529	9.60509	9.76141	9.3	9.26136	9.68072	9.24523	9.71387	9.4708	9.73384	8.63165	9.14491	8.99906	8.87478	9.39817	8.62357	9.37755	9.62326	9.34658
FBgn0000482	6.31219	6.12879	6.64798	5.77323	6.31767	6.8684	6.16985	5.99488	6.00657	6.46367	6.64198	6.08616	7.00558	6.31855	6.78474	7.06078	7.3759	7.09035	6.01887	4.78007	6.13728	5.22182	4.58464	6.37495	5.33733	4.59526	5.81428	5.91198	4.2907	7.0666	6.77202	6.32273	6.8237	6.73578	7.16428	6.90936
FBgn0000489	8.28943	8.28314	8.18604	7.93474	7.87051	7.89961	7.99828	8.16808	8.10744	8.00728	8.08555	7.90186	7.18784	7.5789	7.76388	6.6199	6.80272	6.88214	7.93412	7.68951	8.35035	9.04897	8.69	9.46684	9.19089	9.10411	9.30321	8.13013	8.36414	8.24194	8.22069	8.07659	7.49238	7.44953	7.88927	7.74517
FBgn0000490	5.8636	5.67854	6.10878	5.71754	5.87346	5.77336	5.23861	6.27989	6.07276	5.75413	5.51132	5.9699	5.45767	5.29741	5.35407	4.96374	5.16945	4.62388	7.18806	6.73588	6.57282	7.32924	6.07086	8.14174	7.1963	6.91371	7.90593	6.90192	7.1906	7.64347	6.19343	6.98119	7.55892	5.87525	6.19461	6.92564
FBgn0000492	5.79443	6.35795	5.93982	6.30816	6.11493	6.24856	5.8199	5.58748	5.7451	6.74486	6.9179	6.64236	7.38084	6.99467	7.36062	7.51604	7.70607	7.87248	4.7216	6.40383	6.87251	6.11644	5.8547	7.49518	6.63592	5.42614	5.70737	6.57873	6.58369	6.86631	7.44139	6.30308	5.25391	6.66634	6.78366	7.68864
FBgn0000499	7.40179	7.45352	7.3194	7.1119	7.27888	7.57524	7.53018	7.39334	7.55645	7.25146	7.26744	7.13557	7.46915	7.19876	7.45832	7.68413	7.90459	7.39798	6.75048	8.1255	7.86294	6.51928	6.07579	5.56362	6.32594	5.997	6.87162	7.32377	8.18673	6.48966	7.36405	6.97112	8.07942	6.69975	7.00598	7.17567
FBgn0000500	7.53027	7.59225	7.78515	6.7622	6.82827	7.06266	7.07591	6.4623	6.8984	5.80973	5.89746	5.82685	5.59918	5.52596	5.3882	4.97625	5.24658	4.56145	3.17322	5.11667	5.07584	3.09034	4.50771	3.85047	2.90514	5.35205	4.82558	3.34201	3.53479	3.11599	3.15606	3.34443	2.89761	2.5051	3.00735	2.47683
FBgn0000504	6.73001	6.54852	6.50962	6.40811	6.07914	6.49305	6.20321	6.52227	6.34901	6.22592	6.2422	6.37211	5.9989	6.08537	6.25207	6.07674	6.18166	6.5853	7.24368	7.88334	7.25138	5.8546	8.2224	7.51007	8.15174	8.59092	7.97202	6.57123	7.23793	7.73915	8.0143	6.57487	6.69174	8.14662	7.74309	7.78647
FBgn0000520	6.36483	6.15761	6.47229	6.77818	6.7646	6.97465	6.22785	6.3986	6.20012	6.62643	6.28042	6.54145	6.59778	6.15476	6.07933	6.12563	6.13279	6.51235	7.23829	5.50329	5.21138	7.29099	7.444	5.61484	6.07978	4.93071	6.653	4.93048	7.02533	5.43936	7.28761	7.08799	7.23089	4.9801	6.59523	6.15649
FBgn0000524	5.60557	5.29262	5.49565	5.43546	5.47468	5.30331	5.01508	5.08846	5.32477	6.72089	6.75654	6.80048	7.43104	7.17474	7.63696	8.13546	8.02376	8.40256	6.1647	6.51317	4.77639	6.81918	6.95533	4.3576	7.66695	7.24796	7.39392	6.62479	7.63137	7.02225	6.12421	6.72329	6.31094	6.29393	6.61807	6.75669
FBgn0000527	5.9939	6.12824	6.19113	7.0809	6.76309	6.65486	6.72182	6.89202	7.15659	5.97435	6.37051	6.04094	6.00489	6.48315	6.16708	6.19614	6.54388	6.17285	6.83189	6.67672	5.97933	7.6567	5.99785	7.06308	6.33411	7.01185	6.56063	7.24492	6.52518	6.07413	7.04565	6.7743	6.87324	6.18692	7.25302	6.26073
FBgn0000529	2.95413	3.59528	3.42757	2.14135	2.73545	2.973	3.37091	3.66902	3.54237	3.48908	2.7114	1.86295	2.85894	2.32481	2.1	1.78555	2.89683	3.02737	2.81204	4.00514	2.26937	2.23244	2.30172	2.32451	2.66403	3.09273	1.96241	4.08459	2.21876	4.11098	3.65311	3.72237	3.86695	2.8676	2.67109	2.36283
FBgn0000533	5.44594	5.89002	5.25008	6.28961	6.67927	6.22097	5.97234	6.19959	6.34938	6.17406	6.38854	5.84993	6.98533	6.95638	6.93603	7.42645	7.55905	7.5891	3.76517	5.16632	6.74912	3.88038	3.64692	4.5425	6.12521	5.32382	5.98595	3.22598	6.33615	5.94574	5.23555	4.2299	3.23755	6.30963	6.56191	6.23001
FBgn0000535	6.76395	6.90081	7.02745	6.48428	6.49506	6.90475	6.73445	7.06203	6.6144	6.06585	6.35466	6.83125	5.63338	5.8284	5.38062	4.99325	4.69625	4.98554	8.20953	8.06419	8.81869	8.24638	7.82197	7.81509	8.16153	8.47726	8.72396	8.01707	8.5892	7.9802	8.20931	7.71846	7.68446	8.66155	8.4183	8.51239
FBgn0000536	9.24985	9.40814	9.2359	9.00269	9.08788	9.09795	9.29242	9.21777	9.25301	8.56843	8.65323	8.63865	8.55831	8.58408	8.15352	8.42992	8.21261	8.19716	9.17348	9.79737	9.53284	8.70637	8.03223	8.80187	8.81876	8.99446	8.7135	8.59743	8.85711	8.7726	8.55398	9.18478	9.14422	8.7376	8.54804	8.44543
FBgn0000541	8.42075	8.4767	8.4002	8.25475	8.20501	8.38742	8.71536	8.63478	8.50337	8.38399	8.35248	8.67708	8.53679	8.78647	8.44002	8.57908	8.39169	8.47445	9.86926	9.85675	10.0394	9.66652	9.45949	9.17721	9.80571	10.0577	10.133	9.64335	9.37264	9.22338	9.90366	9.40698	9.88589	9.78242	9.35085	9.77912
FBgn0000542	4.57808	4.10913	4.77508	4.46858	4.50495	4.06132	4.87685	4.76545	5.3765	4.01405	4.26745	4.23207	4.01589	3.60898	4.36147	4.04253	2.6423	4.04047	7.33825	5.92126	5.31344	7.76344	6.50155	3.47324	6.72245	6.53856	7.18591	5.80699	6.67762	5.61014	6.74672	6.08144	5.27314	6.09644	5.99764	6.29096
FBgn0000543	7.172	7.14129	7.05551	6.89722	6.88193	7.21142	6.96627	6.54928	6.69129	7.0007	7.1579	6.66442	7.16539	7.40268	7.20434	7.55247	7.40001	7.45299	7.13867	6.24124	6.21475	6.31952	6.85621	5.29458	6.63868	5.96129	5.07309	7.27441	7.6595	6.58831	7.17407	4.81336	6.76883	6.2449	6.17809	6.75786
FBgn0000546	7.15145	6.9726	7.08664	7.11466	7.01861	7.16855	7.14466	7.20384	6.99809	6.79681	6.81078	7.16387	6.8037	7.04757	6.53773	6.18252	6.14571	5.44667	8.14661	8.32037	8.97631	8.10254	9.52022	8.67414	9.28047	9.15159	8.92726	8.59982	9.01455	8.61291	8.47723	8.46434	7.21155	8.91902	8.84903	8.56096
FBgn0000547	7.83026	7.80116	7.85036	7.74235	7.58351	7.79661	8.0595	8.05662	8.114	7.68498	7.77013	7.85536	7.98835	8.00283	7.84254	8.02318	8.34924	8.11875	9.08378	9.79824	8.88614	8.70336	8.66603	8.4893	8.8171	9.11442	8.89734	8.74856	8.32007	8.53688	9.11553	9.10828	8.67945	8.25404	8.88454	9.03787
FBgn0000551	0.216853	0.77455	0.713605	0.599346	0.513213	0.248796	0.110359	0.11195	0.161673	0.208051	0.28854	1.02394	0.110508	0.111466	0.110414	0.157947	0.114579	0.112998	0.218641	0.255531	0.315152	0.931315	0.333765	0.346974	0.151403	0.228683	0.155915	0.249962	0.28622	0.299704	0.30863	0.250414	0.252208	0.170667	1.73355	0.164941
FBgn0000552	-0.35898	-0.185122	-0.501297	-0.469293	-0.501644	-0.369047	-0.315228	-0.501433	-0.501394	-0.500557	-0.388759	-0.500392	-0.501594	-0.501488	-0.501605	-0.37474	-0.501136	-0.501315	-0.340086	-0.439451	-0.418424	-0.425874	-0.41186	-0.407202	-0.489101	-0.448919	-0.48251	-0.441415	-0.428628	-0.423872	-0.420724	-0.441256	-0.440623	-0.46938	-0.432286	-0.471399
FBgn0000557	11.8618	11.8717	11.9124	11.5263	11.4697	11.5246	12.1679	12.1462	12.1547	10.9524	11.0385	11.0242	10.4138	10.3721	10.3609	9.30345	9.22507	9.11941	11.5487	11.6105	11.6814	11.8539	11.2644	11.5928	11.728	11.4579	11.4535	11.6706	11.6513	11.4309	11.0545	11.1939	11.0588	10.422	10.3788	10.6895
FBgn0000559	14.3456	14.3108	14.3225	14.3641	14.3909	14.359	14.4171	14.4369	14.4061	14.5503	14.5522	14.4644	14.5654	14.5187	14.5232	14.8686	14.8951	14.8744	13.5072	13.5275	13.6766	13.6176	13.6226	13.6909	12.909	12.8513	12.8365	13.915	13.876	13.9385	13.7754	13.7059	13.7381	13.6661	13.6804	13.7549
FBgn0000560	0.462396	0.495891	0.894695	0.563326	0.73603	0.850973	1.57783	0.523442	0.442383	0.487923	0.488455	0.84358	0.393231	0.394291	0.393127	0.394582	0.39774	0.829211	0.487534	0.528104	0.593674	0.570443	0.614143	0.62867	0.438765	0.498578	1.4288	0.52198	0.561855	0.576685	0.586501	0.87291	0.52445	0.45489	0.900882	1.91059
FBgn0000562	7.79773	8.07926	7.70956	7.73339	7.69341	7.83885	7.94516	7.97258	8.0882	8.03452	7.75609	7.72792	8.05996	8.04033	7.96951	8.17136	8.1068	8.23626	9.00415	9.04618	8.29629	9.22872	8.9276	8.5953	9.32437	9.22822	9.35547	8.84561	9.22817	9.14545	8.81525	9.00166	8.89915	8.27685	8.74942	8.2886
FBgn0000564	2.93785	3.0325	2.85512	2.44826	2.55731	2.68568	2.51254	2.54384	2.06779	2.2149	2.13718	2.08865	2.05925	1.84017	1.88476	2.07954	2.1921	2.65456	1.54203	1.57304	1.62599	1.60695	1.64884	1.67159	1.46631	1.5503	1.47847	1.56825	1.59997	1.61204	1.62009	1.56864	1.57018	1.50469	1.59078	1.50049
FBgn0000565	7.67652	7.65604	7.72998	7.62773	7.52761	7.40785	7.02067	6.77012	7.18368	6.59849	6.66848	6.8642	5.9287	6.32316	6.59821	5.92994	6.29851	5.77483	4.26631	6.06609	4.0358	3.9139	6.59056	4.21744	6.12479	6.11974	6.11645	6.22383	6.14733	5.76441	5.57564	3.26015	4.86842	3.94131	3.80819	4.53501
FBgn0000566	7.02581	6.70963	7.21522	7.07292	7.08241	6.61107	6.40955	5.96665	6.22659	7.68927	7.45974	7.61358	8.03482	8.03952	7.9652	8.445	8.47745	8.48657	4.86418	5.40796	5.8619	6.78958	4.31922	4.73928	4.08754	5.52717	5.2567	7.36704	5.0343	7.32399	7.85037	6.49555	6.5644	6.62489	7.08774	6.8828
FBgn0000567	6.34511	6.1992	6.32077	5.9554	6.33309	5.92301	6.59396	6.12847	6.59319	6.29524	6.07182	6.67844	5.82757	5.72054	6.02311	5.9224	5.68588	6.37778	8.5614	7.67682	7.98518	8.25538	8.59008	6.59506	8.2093	8.79793	8.8495	8.02498	7.33897	7.63408	7.16984	7.9703	8.13621	8.3145	8.28096	8.48385
FBgn0000568	9.42991	9.51466	9.57531	9.19781	8.99907	9.24577	9.36277	9.32958	9.23119	9.45411	9.65367	9.78838	9.48567	9.51557	9.68238	9.72232	9.82475	9.894	10.3404	10.0714	9.89015	9.89586	10.0463	9.98826	10.0331	9.97221	9.93917	10.4629	10.3747	10.1747	9.93207	9.95095	9.80382	10.2755	10.405	10.1676
FBgn0000575	8.31528	8.24366	8.33766	8.16069	8.06811	8.19871	8.26636	8.41073	8.26826	7.714	8.16646	7.91019	7.60333	7.74062	7.6791	7.24523	7.06124	7.19145	8.62484	8.49438	7.84839	9.03948	8.61841	8.63876	9.88975	9.7835	9.73553	9.2888	8.66578	8.325	8.40189	8.80979	8.58209	7.63349	8.22753	8.07949
FBgn0000576	3.63986	3.11693	3.81973	3.70808	3.48529	3.8345	4.13868	3.9666	2.8181	2.52672	3.50915	2.26997	2.1611	3.14084	3.33389	3.28364	3.15583	3.27579	2.30728	5.20006	3.81092	5.44863	2.609	4.22685	4.75715	5.25923	4.65237	3.9245	2.48673	2.52186	4.23774	2.39219	5.11245	2.17864	2.45952	2.16333
FBgn0000577	2.59644	2.78718	3.03306	2.86708	2.88863	3.21563	2.72254	2.95624	2.93677	2.39987	2.94252	2.7158	2.414	2.38964	2.7877	1.98426	2.05223	1.72058	2.18801	1.86859	2.40915	1.90961	1.95306	1.96761	1.98566	2.48529	2.67416	1.86279	1.90117	1.91576	1.92549	1.86326	1.86512	2.51325	2.62764	1.78039
FBgn0000578	6.9921	6.6797	6.96741	7.12097	6.7698	6.88404	7.12461	7.37358	7.46633	6.88326	7.12524	7.08826	6.78246	6.38881	6.7418	6.27007	6.65842	6.37327	7.42406	7.65647	7.07461	7.44992	6.91181	8.19329	7.55199	7.48326	7.88292	6.01689	8.25278	8.04993	7.99131	7.09039	8.22359	8.32357	6.9613	7.60295
FBgn0000579	11.9445	11.9991	11.9592	12.0087	12.0381	12.0255	11.8162	11.8607	11.8465	11.952	11.9674	11.7112	12.1706	12.0277	12.1788	12.3669	12.5261	12.5294	11.0777	10.8077	10.8248	11.0672	11.343	10.9803	11.3328	11.1274	11.2149	11.6617	11.0536	11.3776	11.0139	11.2917	11.4119	11.0297	11.4098	11.4113
FBgn0000581	8.08917	7.97278	7.94792	7.94906	7.74356	7.66683	7.92535	7.70059	8.14838	8.34379	8.39574	8.1319	8.53365	8.75868	8.40054	9.1476	8.8921	8.96626	9.39693	9.57008	9.83108	9.52623	10.2145	8.9527	9.49442	9.99136	9.81613	9.557	9.84757	9.79691	9.48201	9.90034	9.36256	10.0291	9.55392	9.73581
FBgn0000588	3.54299	3.25028	2.84166	3.13089	4.00451	3.43761	3.04769	3.54559	1.87441	3.23084	3.00476	3.84989	3.2758	3.08271	2.66107	3.32284	2.03028	2.10919	5.46612	4.54454	4.19612	3.82968	3.704	2.75513	5.88042	4.97638	5.39374	3.31725	2.57615	4.11259	4.56196	3.60947	2.47192	5.09478	6.19681	5.44007
FBgn0000591	-1.7288	-1.7288	-1.7288	-1.7288	-1.7288	-1.7288	-1.7288	-1.7288	-1.7288	-1.71808	-1.7288	-1.72879	-1.7288	-1.7288	-1.7288	-1.7288	-1.7288	-1.7288	-1.72299	-1.72219	-1.7209	-1.72136	-1.72049	-1.7202	-1.72525	-1.72278	-1.72485	-1.72231	-1.72153	-1.72123	-1.72104	-1.7223	-1.72226	-1.72404	-1.72175	-1.72416
FBgn0000592	9.01818	8.85548	9.00851	9.62518	9.64506	9.59398	9.07171	8.9568	9.16357	9.00008	8.83617	8.93512	11.1046	11.0283	11.137	11.7666	11.676	11.7061	8.88785	7.99025	9.42413	8.57281	6.80658	9.38787	8.60364	8.72985	8.60328	6.92067	7.51925	8.10834	8.70104	9.14013	9.56422	9.01858	8.99203	8.55633
FBgn0000594	1.55085	1.465	1.94358	1.11753	1.80865	2.06237	1.53433	1.12244	1.9655	1.50983	1.2542	1.45689	1.16728	1.93233	1.47532	1.45767	1.64586	1.58482	1.31544	2.8608	1.41146	1.37926	1.4429	1.46522	2.27565	1.7228	2.09597	2.52078	1.37247	1.38536	1.40044	1.34176	2.52961	2.22412	1.82477	3.08445
FBgn0000606	0	0	0	0	0	0	0	0	0	0	0	0	0	0	0	0	0	0	0	0	0	0	0	0	0	0	0	0	0	0	0	0	0	0	0	0
FBgn0000611	7.65033	7.58766	7.47318	7.47661	7.31386	7.36879	7.52049	7.3911	7.21403	6.76603	7.10695	7.40098	6.51567	6.61752	6.74391	5.828	5.82331	5.73139	6.87587	6.86066	6.86492	5.86438	7.35058	6.01506	6.94667	7.12228	7.02857	7.02075	7.0163	6.60998	6.87477	6.67989	7.37526	7.04661	7.23086	6.9765
FBgn0000615	2.67976	2.80493	2.88527	3.08451	3.00385	2.80222	2.20699	3.0745	2.95458	2.82723	2.70517	2.61023	3.36447	2.46425	2.96411	3.59699	3.62916	3.38189	3.56027	2.05307	2.65696	2.11223	2.17341	2.19358	1.85263	4.69268	1.87691	2.04458	2.57695	2.97108	2.13476	2.04526	2.48466	2.53873	2.08422	2.52094
FBgn0000617	4.83828	4.8315	5.05412	4.95301	4.49179	4.79557	4.19942	4.81243	4.81175	4.67619	4.95973	4.50847	4.27192	4.84584	5.0023	4.38039	4.42033	4.20075	5.02081	3.30139	3.05472	4.09662	4.92932	3.15412	3.00348	4.81454	4.49561	4.28365	5.8104	3.00573	3.5168	3.61216	5.05678	4.46556	2.92933	2.56914
FBgn0000618	4.40688	4.55917	4.27458	3.75741	4.12088	3.99042	4.2314	4.37076	4.38253	3.89372	4.02325	3.77848	4.34551	4.09466	3.44719	3.22052	3.72245	3.91452	4.01412	2.4962	3.12782	2.58109	2.66818	2.6968	2.74608	4.18596	2.55909	2.91617	3.38073	2.59359	3.46938	2.48494	2.48889	2.31315	2.54099	2.92177
FBgn0000625	4.61663	4.48631	4.39841	4.73943	4.65931	4.90479	4.94161	5.07281	5.03729	4.30434	4.5038	4.48559	4.27069	4.68393	4.5223	3.91748	3.79617	4.1598	3.1764	5.95453	5.47767	3.0178	3.14526	3.18692	3.84678	4.19021	4.26732	3.6345	3.80319	3.03617	4.19623	5.0697	4.87527	5.02001	5.12865	4.85461
FBgn0000629	5.906	5.96745	6.30224	6.27075	6.14332	6.19329	5.91456	6.22066	6.08984	6.21819	6.45733	5.94188	5.85398	5.97219	5.78759	6.28019	6.14701	5.73295	5.75848	5.30735	4.66904	7.34458	3.69151	6.90874	5.48789	5.60718	6.04993	4.26548	5.3953	5.34725	5.24961	6.35533	6.42069	5.40699	4.85442	5.36517
FBgn0000633	6.26496	6.28076	6.35906	6.19981	6.22206	6.51578	6.45183	6.6221	6.22882	6.15088	6.13211	6.32125	5.68323	5.71426	6.13729	5.56184	4.99338	5.54428	7.36056	8.34379	6.29453	6.59701	7.45543	7.69087	7.49047	6.8164	7.6892	6.94919	6.3973	7.18189	7.11217	6.83011	7.5857	6.99317	7.67511	6.99227
FBgn0000635	7.32371	7.31995	7.20045	7.3062	7.31158	7.38863	7.60598	7.65252	7.77218	7.20539	7.49345	7.42122	7.69655	7.8392	7.82711	7.59655	7.73412	7.64774	8.07328	8.33866	7.90441	8.51097	7.01762	7.76443	8.20029	7.92069	8.30666	7.76663	6.97918	7.37144	6.04243	7.96821	7.85468	7.69706	7.69657	7.63323
FBgn0000636	7.21326	7.34077	7.36351	7.23732	7.43899	7.38222	7.43084	7.36078	7.45997	7.7995	8.03897	7.97443	8.09992	8.17749	8.01808	8.18775	8.10516	7.96043	7.55923	7.38332	8.1255	7.60573	7.66772	6.66689	8.18942	7.85595	8.30329	8.20353	7.46821	8.2694	8.4542	8.3405	8.40262	7.6289	7.87341	7.84371
FBgn0000639	2.32749	1.95786	1.92916	1.17849	1.50214	1.65168	1.01964	1.02612	1.02752	2.90956	2.30133	2.62176	1.31358	1.25525	1.42336	2.0263	1.60962	1.73395	1.25389	1.28801	1.88883	1.32642	1.3962	1.4194	1.86727	3.37531	1.18133	2.32027	1.31703	1.33639	1.35206	1.28321	1.28489	1.21171	2.97586	1.20689
FBgn0000640	0.409414	0.409514	0.414371	0.74202	0.409301	0.467966	0.409797	0.412399	0.412967	0.613587	0.424897	0.426993	0.410041	1.01432	0.741404	1.87058	1.66835	1.86999	0.53054	0.576604	0.651054	0.624677	0.674294	0.690789	0.474467	0.543079	0.481308	0.569651	0.614925	0.631763	0.64291	0.570214	1.72927	0.49609	1.6101	1.4171
FBgn0000644	1.73538	1.98909	1.86259	1.82071	2.05045	1.10661	2.02138	2.25867	2.24224	1.34473	1.61981	1.28703	1.2006	1.09187	1.34307	1.33114	1.16075	1.79873	1.12367	3.49016	1.23847	1.2028	1.2699	2.80134	1.04443	1.13206	1.05747	1.1501	1.18961	1.21239	1.22746	1.15049	1.15202	1.08515	1.17248	1.08076
FBgn0000658	1.70961	2.92433	3.35474	2.57128	1.75841	3.0654	3.19539	3.7255	2.56394	1.81486	2.39859	1.95744	2.27977	2.35465	3.12105	2.34223	2.23338	3.41833	2.89298	3.25414	4.49895	2.04156	2.10506	2.12589	4.36643	2.68297	2.74607	1.9707	2.029	2.05068	2.065	2.42564	1.9743	3.18987	2.84833	3.02722
FBgn0000659	5.59216	5.59067	5.32612	5.18425	4.76611	5.03667	4.89575	5.83081	5.09052	5.05837	5.36888	5.37175	6.0785	5.61812	6.07043	5.33573	5.45982	5.75161	3.42719	6.68094	5.03097	4.17066	7.1873	6.75882	6.34318	5.8284	6.41734	6.10798	5.02173	6.47319	4.78233	5.20098	4.62621	3.92233	5.69682	5.48932
FBgn0000662	8.15388	8.19718	8.06149	8.23961	8.2937	8.19846	8.27263	7.96258	8.53808	7.97978	8.09019	7.92544	7.56839	7.77702	7.48127	7.0765	7.29472	7.57548	9.5486	9.22085	9.35206	9.13078	9.49001	9.7908	9.55787	9.43798	9.49087	9.7881	9.56112	9.07695	8.90625	9.41255	8.92991	8.775	8.6833	8.73964
FBgn0000667	7.55289	7.33124	7.83021	7.3205	8.04347	7.69091	7.91387	8.00797	8.30329	7.60853	7.59332	7.23857	7.02513	7.25638	7.27877	6.84702	6.64173	6.63117	8.71018	9.28319	8.87147	8.26531	9.11318	9.17911	9.28386	9.27166	9.05957	9.43443	8.58819	8.61653	8.41304	8.54208	8.92726	7.90812	7.81065	8.2652
FBgn0000709	7.29772	7.81657	7.59038	7.60349	7.36575	7.30175	7.78489	7.54064	7.39335	7.42658	7.08106	7.64625	7.3725	7.44835	7.72059	7.50367	7.41625	7.62122	7.18551	7.37087	7.49776	8.72667	7.31608	7.36939	6.8997	7.76205	7.03817	8.42775	7.65987	6.80251	8.23534	7.94558	8.58604	7.86651	7.9347	7.88338
FBgn0000711	10.1438	10.1525	10.0999	9.94214	9.90358	9.92668	10.4948	10.3943	10.2622	9.87132	9.76296	10.2072	9.63389	9.62845	9.67847	9.6387	9.56602	9.47452	8.01215	7.86724	8.12133	7.81713	8.36769	7.54797	8.16569	7.79222	7.971	7.52673	7.51016	7.33887	7.32141	7.61635	8.65747	7.50369	7.45739	7.19311
FBgn0000715	4.00972	3.31165	3.58081	4.05804	3.56381	4.19856	3.23167	3.05332	3.46064	3.66155	3.6664	3.85955	3.32529	2.76813	3.78574	3.09089	3.3995	3.35983	2.2444	2.30841	2.41388	2.37642	2.44681	2.47007	3.71936	2.26166	2.41021	3.48546	2.36257	2.38648	2.40232	2.29944	2.72707	2.7649	2.79473	4.05014
FBgn0000719	6.31758	6.52163	6.02105	6.63647	6.43903	6.55864	6.56471	6.32323	6.40213	6.28772	6.49921	6.3417	6.32468	6.51152	6.4263	5.60865	5.80333	5.94091	6.81128	6.73883	7.47412	7.34316	6.24319	6.7197	7.52306	7.23684	8.11625	7.32317	6.98322	6.99208	6.77951	6.1228	6.45446	7.47604	7.27113	6.60734
FBgn0000721	9.44011	9.36991	9.4271	9.61102	9.56348	9.55077	9.37015	9.34935	9.40978	9.78503	9.73667	9.79211	10.4213	10.415	10.2475	10.8274	10.8206	10.8412	9.53807	9.67849	9.66886	9.97796	9.8436	9.97047	9.53997	9.72066	9.94601	9.9152	9.58312	10.0212	9.96561	10.079	10.0436	9.98595	9.85869	10.2021
FBgn0000723	7.94148	8.01526	8.05569	8.01966	8.07343	8.03857	8.23204	8.20635	7.99075	7.70202	7.82461	8.02921	7.44833	7.42506	7.45998	7.04936	6.94813	6.77439	7.49532	8.50015	8.36366	8.45979	7.91259	8.05985	8.63752	8.22535	7.94279	7.9635	8.59031	8.08381	8.0511	8.38062	7.18918	7.89946	7.35079	8.43226
FBgn0000808	-0.71176	-0.639689	-0.711638	-0.701357	-0.640995	-0.686179	-0.691502	-0.711687	-0.629165	-0.663702	-0.622464	-0.684351	-0.644841	-0.711706	-0.711749	-0.711696	-0.711579	-0.711644	-0.681292	-0.673048	-0.659722	-0.664443	-0.655563	-0.65261	-0.704512	-0.679048	-0.700336	-0.674292	-0.666189	-0.663175	-0.66118	-0.674191	-0.67379	-0.692015	-0.668507	-0.693294
FBgn0000810	6.05791	5.96645	5.94102	5.97703	5.95118	5.96492	5.60229	6.00873	5.88561	5.74158	5.82323	5.73989	5.78764	5.88516	6.19472	6.67043	6.28693	6.68867	6.73904	6.06573	5.76413	5.8393	6.23082	5.15351	6.94412	6.22831	6.85775	4.03346	6.95566	3.5796	6.14086	6.67998	7.03303	5.04144	6.28678	5.79694
FBgn0000826	0.965363	0.969316	0.50396	0.447048	0.443963	0.39465	0.773952	0.651403	0.494097	0.575001	0.399118	1.41566	0.473299	0.425566	0.724275	0.835221	0.480926	0.967031	0.455283	0.487838	0.540453	0.521812	0.556878	0.568535	0.419071	0.464145	0.62335	0.482924	0.51492	0.52682	0.534698	0.483322	0.484906	0.428749	0.505768	0.659954
FBgn0000927	0.523711	0.658894	0.981748	1.2036	0.867863	0.57127	0.801603	1.18334	0.495663	1.14364	0.952715	0.833496	0.494178	1.05101	0.4941	0.495189	0.547456	0.844956	0.56459	0.602247	0.663108	0.641545	0.682107	0.695591	0.899782	0.574841	0.533468	0.596562	0.633574	0.647338	0.65645	0.597023	0.598855	0.542438	1.66878	0.540981
FBgn0000928	1.01082	1.25432	0.7013	1.03068	0.555861	1.13309	0.73213	0.43205	0.433657	0.465674	0.954581	0.632925	1.35581	0.717791	1.24593	0.516148	1.42186	0.436867	1.13412	0.704419	1.35136	2.20942	1.38476	2.71322	0.922123	0.670179	0.593844	0.694873	0.757027	0.780142	0.795444	0.695647	2.6274	0.622555	0.739247	0.618053
FBgn0000964	6.46117	6.27207	6.41794	5.8905	6.19276	6.22392	6.08637	6.18178	6.46184	5.91055	5.84479	6.3586	6.22558	6.6764	6.6804	6.2298	6.11698	6.26024	6.91195	7.10546	6.16824	5.79913	7.11471	8.06153	6.92106	6.2938	6.26695	5.93883	6.84793	7.26957	4.47259	6.95655	6.85303	7.13228	5.87258	6.20499
FBgn0000996	3.9767	3.92517	4.27909	3.54401	4.54302	4.07271	4.58449	2.95715	2.91795	4.21371	4.23921	4.09944	4.06071	5.14448	4.37528	4.58395	4.84262	5.34879	3.53039	2.6585	3.97915	3.87937	3.38421	2.8995	2.28941	2.58672	3.15392	4.2345	2.74032	3.26085	2.79962	3.67595	4.5146	4.16759	4.37436	3.91636
FBgn0001075	2.57515	1.90138	2.43866	3.1729	2.72503	1.41775	3.0759	3.80385	2.53276	2.55543	2.85067	2.93859	2.87363	2.73579	2.14804	3.73124	3.01188	3.10699	5.26289	5.1554	6.24704	4.7245	5.31454	6.17993	6.62693	7.06914	5.79436	5.31392	4.99525	3.33221	5.52411	6.11443	6.12767	6.22046	5.58585	6.88942
FBgn0001077	-0.96542	-0.965416	-0.8179	-0.965401	-0.965424	-0.965298	-0.965405	-0.965308	-0.89488	-0.964825	-0.96482	-0.964734	-0.965396	-0.965338	-0.965402	-0.965322	-0.965144	-0.965243	-0.922285	-0.913786	-0.90005	-0.904917	-0.895762	-0.892719	-0.94622	-0.919971	-0.648276	-0.915069	-0.906716	-0.903609	-0.901553	-0.914965	-0.914551	-0.933337	-0.909105	-0.934656
FBgn0001078	7.59402	7.33188	7.65605	7.68499	7.38418	7.51728	8.03331	7.95549	7.92888	7.23472	7.4719	7.75951	7.2741	7.09174	6.91534	6.55913	6.49667	6.38018	7.90799	7.86017	8.13961	7.87829	7.89045	6.74186	7.94779	8.20504	8.54864	8.30809	7.89586	7.49313	7.7844	7.94778	6.97592	7.78539	8.39332	8.33985
FBgn0001079	5.67433	5.87098	5.99896	5.9865	6.05799	5.73403	5.52295	5.45755	5.96317	5.83719	5.66598	5.50717	6.41726	5.95677	6.05929	6.3622	6.05901	5.80644	5.44651	5.79846	4.37862	7.16807	3.6827	4.2027	5.93747	6.42836	5.66838	5.58152	3.87426	6.48798	6.9429	6.29789	6.64991	5.5317	6.02756	6.14642
FBgn0001083	5.27214	5.69796	5.30712	5.529	5.84482	5.77894	5.98484	5.97562	5.67698	4.70275	5.44114	5.02729	5.29006	5.54868	5.7702	5.47721	5.62836	5.70561	7.11695	6.36467	5.42164	5.66505	7.64976	6.6751	6.2243	4.51605	5.77274	6.09302	5.90971	4.97979	3.96215	5.73723	5.90586	4.90092	5.29406	6.04774
FBgn0001084	4.25882	4.75302	4.82071	4.53019	4.19518	4.51241	4.60046	4.91805	4.78735	3.92134	3.81594	4.07896	4.46403	5.07239	4.60924	3.98942	4.04232	3.3551	4.62477	3.98969	4.54184	3.90695	5.77824	4.46853	4.89889	4.25219	3.55861	5.14131	5.15946	4.22016	3.13837	5.90559	5.05584	5.78294	5.64581	5.11417
FBgn0001085	4.78501	5.01559	5.18657	4.67236	5.11892	5.07211	5.42358	5.41784	5.24734	4.43017	4.9273	5.00478	4.88703	4.56922	4.39538	4.35745	4.07488	4.49573	6.84059	6.03546	5.97938	3.20874	3.36202	3.91081	5.63111	5.12736	5.88812	5.16582	5.16557	3.23082	4.62754	4.80137	4.49311	5.88749	5.53659	4.6133
FBgn0001086	-0.813908	-0.969851	-0.979098	-0.979175	-0.979185	-0.979128	-0.979177	-0.979132	-0.979122	-0.978911	-0.978909	-0.978869	-0.979173	-0.979146	-0.822586	-0.979138	-0.979058	-0.979103	-0.949675	-0.943785	-0.934265	-0.937638	-0.931293	-0.929183	-0.966265	-0.948072	-0.963281	-0.944674	-0.938885	-0.936731	-0.935306	-0.944602	-0.944316	-0.957336	-0.940541	-0.95825
FBgn0001087	7.27325	7.46849	7.3672	7.2945	7.29663	7.17339	7.53604	7.54325	7.24159	7.27387	7.44469	7.30517	7.09494	6.47712	7.08687	6.80715	7.2971	7.05119	7.28081	8.26204	7.2945	8.014	7.96782	6.53105	6.97829	7.16056	7.31739	8.26431	7.57332	6.90395	6.57633	7.4614	7.11574	8.21696	8.05083	7.268
FBgn0001089	4.23536	4.71097	4.20188	4.50594	4.77363	4.13754	4.61315	4.11799	4.20037	4.59357	3.98063	4.51428	4.82977	5.37744	4.76644	5.02091	5.08066	4.68874	6.23378	2.83249	4.42267	2.95462	3.07895	3.11964	4.366	4.14658	4.13094	2.81478	2.92994	3.81428	5.39774	3.58593	4.27594	5.1003	4.57634	3.19802
FBgn0001090	9.38171	9.42636	9.45738	9.59923	9.50988	9.50781	9.79773	9.70574	9.7947	9.48258	9.41274	9.54628	9.44662	9.44323	9.47744	8.72894	8.75166	8.82154	9.93907	10.0023	9.276	10.7605	10.3503	10.4884	11.5438	11.3904	11.5597	10.0328	10.2527	10.0269	9.87507	9.93468	9.68155	9.45702	9.32925	9.7677
FBgn0001091	11.4188	11.4474	11.4795	11.3583	11.4889	11.4876	11.3555	11.5236	11.5975	11.3697	11.3926	11.1539	11.2561	11.2599	11.3136	11.5472	11.7018	11.6607	9.86942	10.1293	9.6849	9.45619	10.649	9.72719	10.2682	9.94449	10.4393	10.4886	10.4436	10.5837	10.7761	10.7509	10.1837	10.7338	10.4421	10.7719
FBgn0001092	10.8798	10.8543	10.928	10.7225	10.8023	10.7087	10.77	10.6476	10.7292	10.3889	10.3866	10.3331	10.3034	10.192	10.3211	10.1919	10.0865	10.2029	8.82033	7.95826	8.11749	9.0464	8.02151	8.8054	8.8244	9.62939	9.15679	9.09754	9.31492	8.63534	8.73249	9.21646	9.47703	8.58183	8.6975	9.05156
FBgn0001098	10.2097	10.1283	10.2526	9.70846	9.78822	9.82898	10.2544	10.3205	10.3395	9.93675	9.93036	9.7176	10.0011	10.0604	10.0562	9.96682	9.95109	9.87531	9.98306	9.61746	10.0875	9.69005	9.49706	10.3773	10.1041	10.133	10.1831	10.318	9.93235	10.3424	10.1171	9.98229	9.9599	9.63821	9.94156	9.73019
FBgn0001099	-1.46482	-1.45747	-1.46478	-1.46482	-1.46482	-1.44575	-1.46482	-1.4648	-1.4648	-1.4647	-1.4647	-1.46468	-1.44189	-1.46481	-1.46482	-1.44663	-1.46477	-1.46479	-1.44325	-1.43992	-1.43452	-1.43644	-1.43284	-1.43165	-1.45265	-1.44235	-1.45096	-1.44042	-1.43714	-1.43592	-1.43511	-1.44038	-1.44022	-1.44759	-1.43808	-1.41929
FBgn0001104	6.57391	6.62586	6.37111	6.51377	6.67815	6.4254	6.35579	6.3658	6.58826	6.82946	6.31168	6.74939	6.76876	6.72715	6.96418	6.41951	6.20829	6.12219	7.4215	7.44119	6.4036	7.43299	5.41308	8.00115	6.78453	7.35769	7.1356	7.85084	7.36983	6.5918	7.12844	7.04405	6.40909	6.75206	6.81641	6.7606
FBgn0001105	11.6949	11.672	11.613	11.6061	11.5717	11.547	12.0876	12.0045	12.0197	11.5167	11.5309	11.7708	11.448	11.4862	11.4444	11.3851	11.2721	11.2107	9.88882	9.542	9.19179	9.54062	9.20786	9.85743	9.70759	9.76279	9.45803	9.7377	9.31728	9.50074	9.31938	9.70915	8.89081	9.34135	8.97776	8.70398
FBgn0001108	8.36724	8.26272	8.43943	8.25559	8.21939	8.38561	8.06037	8.26873	8.18099	8.96517	8.7333	8.65167	9.43821	9.2127	9.25046	9.86712	9.8136	9.95467	8.47563	8.18573	9.20083	7.14726	8.4679	8.77254	8.12302	8.30552	7.8163	9.05974	8.87933	8.46985	8.58787	9.24141	8.44947	9.43088	8.65524	8.57041
FBgn0001112	4.8041	3.72636	4.49076	5.02874	4.81794	4.91614	4.49196	3.94815	3.77722	4.62693	4.15319	4.78386	5.42154	5.39554	5.25464	5.98482	5.92826	6.36225	5.49212	6.26377	3.09336	3.01573	3.16068	3.2078	2.32566	4.22902	4.30451	4.15651	2.98673	3.0367	5.04547	3.92684	3.30896	5.4399	6.0096	5.84786
FBgn0001114	10.9661	11.0378	11.0504	12.1786	12.1715	12.1674	10.1263	10.2356	10.0459	12.2176	12.2586	12.1669	13.7883	13.7428	13.8536	14.0707	14.0576	14.0925	10.4265	9.71763	10.2712	10.9602	11.1211	11.1444	9.8208	9.75509	10.0451	10.8337	10.6526	10.4242	11.6296	11.7587	11.8821	11.3011	11.4277	11.4524
FBgn0001120	-1.48901	-1.48479	-1.489	-1.48901	-1.48901	-1.48901	-1.48901	-1.48901	-1.489	-1.48897	-1.48897	-1.47724	-1.45425	-1.48901	-1.48901	-1.48901	-1.489	-1.489	-1.47665	-1.47476	-1.4717	-1.47279	-1.47075	-1.47007	-1.48199	-1.47614	-1.48103	-1.47505	-1.47319	-1.47249	-1.47204	-1.47502	-1.47493	-1.47912	-1.47372	-1.47941
FBgn0001122	9.49885	9.45185	9.55594	9.29772	9.203	9.31692	9.90963	9.69475	9.71946	9.08282	9.15897	9.50841	8.75188	9.00905	8.86227	8.65248	8.60655	8.7645	9.04798	9.18418	9.2059	9.45376	9.51246	9.34057	9.65623	9.57354	9.37575	8.52087	8.46859	9.18859	9.34058	9.37711	9.17402	8.35949	8.59135	8.57547
FBgn0001123	7.45832	7.61705	7.71774	7.58475	7.6022	7.44707	7.52228	7.58602	7.46363	7.65604	7.54221	7.59645	7.61873	7.289	7.36309	7.72484	7.44198	7.55316	7.51004	6.74112	7.45557	5.88456	5.63897	6.40483	7.61232	7.20511	7.15499	6.59388	6.83316	6.23385	5.60881	6.74789	6.76248	7.29987	7.43502	6.22815
FBgn0001124	9.54558	9.66487	9.58658	9.24747	9.46492	9.30605	9.39687	9.42647	9.53616	9.35222	9.23806	9.2286	9.01751	9.10497	9.184	9.54994	9.57447	9.65278	9.09285	8.4578	9.05657	8.34767	7.64235	8.51716	8.64925	8.73786	8.71169	8.64351	8.86282	7.35139	8.87295	8.54964	8.92179	8.80241	8.87008	9.09102
FBgn0001125	10.1336	10.1419	10.0592	9.92168	10.1057	9.9641	10.1053	9.9158	10.0854	9.74491	9.87664	9.5689	9.89382	9.8069	9.76583	10.5923	10.5687	10.5869	8.43341	9.08381	9.67139	9.33787	9.95093	9.08565	9.15067	8.87761	8.67109	8.97091	9.01567	8.22496	9.44441	8.8736	8.93534	9.14256	9.22095	9.07412
FBgn0001128	10.7694	10.7855	10.808	10.4861	10.498	10.4779	10.6461	10.6663	10.6651	9.77602	9.71327	9.70462	9.37172	9.42579	9.36835	9.34942	9.5718	9.41718	9.91185	10.1436	9.88224	10.3771	9.3732	9.19813	10.5046	10.2399	10.3855	9.03961	9.69349	9.14019	8.79092	8.49237	9.43269	8.99829	9.17174	9.43006
FBgn0001133	6.68634	6.61307	6.66194	6.60892	6.45164	6.41264	6.47477	6.62425	6.65307	6.53773	6.45848	6.4165	6.37037	6.39945	7.07099	6.80733	6.53945	6.46084	5.94002	6.5047	5.78524	4.32537	6.03943	4.64509	6.39912	5.16476	6.31284	6.11148	4.9775	5.0687	5.73835	5.9742	5.0705	4.9615	5.9191	6.30829
FBgn0001134	4.08681	4.30702	4.56036	5.09789	4.72469	5.06359	5.0645	5.1658	5.1432	4.751	3.95936	4.17877	3.9356	4.13455	4.03241	4.14197	3.6134	2.85445	5.80976	5.18093	4.73403	7.17806	4.6293	4.12991	4.72289	5.87983	5.50929	4.92995	2.98559	5.47148	3.56103	4.15464	2.85931	4.31412	2.94734	4.27893
FBgn0001137	5.2664	5.36363	5.73337	5.32272	5.61574	5.29502	5.31002	5.37411	5.65855	5.62625	5.14229	5.78756	4.93295	5.39421	5.42641	4.13514	3.88677	4.47478	5.85217	3.57732	6.03923	3.33041	6.4221	6.85368	5.31086	6.52924	6.50185	6.57166	5.83332	6.90239	4.74576	4.58156	6.09678	3.13018	4.5421	5.46328
FBgn0001138	3.56102	3.68211	3.99347	3.85389	3.81254	3.79073	4.20146	3.52681	3.82706	3.69249	3.79351	3.7725	3.46822	3.43342	3.48985	2.75494	2.88805	3.24778	4.45893	4.5566	2.83467	4.89812	4.08975	3.45242	3.55124	3.98464	4.57662	4.84062	4.28608	4.52826	3.6799	4.09752	5.59045	5.06748	3.53871	2.42686
FBgn0001139	8.11843	8.08021	8.23572	8.06436	8.16814	8.07816	7.91954	8.22739	8.32056	8.09889	8.01555	7.97552	7.64096	7.81713	7.93119	7.24764	7.2581	7.93815	8.53829	8.71019	8.17873	8.5524	7.92972	8.789	8.50022	8.87888	7.88105	8.36133	8.8537	8.75723	7.64229	8.00282	8.26414	8.19166	8.72135	8.6063
FBgn0001142	9.62215	9.6214	9.69338	9.28403	9.25513	9.29686	8.97295	8.90413	8.82945	9.27376	9.23393	9.21488	9.23181	9.22166	9.16664	9.42458	9.57513	9.46853	7.82257	7.56945	6.62478	8.4766	6.513	8.49857	7.85459	7.47761	7.977	8.07449	8.4668	7.97917	7.76808	8.42973	8.39787	7.28429	8.03655	7.77594
FBgn0001145	10.856	10.8977	10.8716	10.8693	10.7597	10.662	10.9744	10.9606	11.0356	10.2549	10.1227	10.0907	10.0816	10.0145	10.1622	9.35902	9.29961	9.38316	10.9165	10.4543	10.4884	10.9472	10.6253	10.6274	11.6226	11.451	11.4285	10.0541	10.2363	10.5876	10.2474	10.0988	9.91033	10.2213	9.88214	9.90372
FBgn0001147	0.937411	0.890972	0.79737	0.7576	0.65807	0.660413	0.896492	0.66023	0.660627	0.747741	1.10708	0.967797	1.66487	1.27675	1.16012	0.878074	1.27016	1.56224	0.740248	0.776161	0.846193	0.821381	0.868055	1.25786	0.924385	0.744625	0.711342	0.769619	0.812208	1.53778	0.838532	0.77015	0.772258	1.21509	1.17431	1.37524
FBgn0001148	-1.23389	-1.23389	-1.23385	-1.23388	-1.14466	-1.22494	-1.23389	-1.23387	-1.23386	-1.23376	-1.23376	-1.17847	-1.23388	-1.23387	-1.23388	-1.23387	-1.23383	-1.23385	-1.21296	-1.20938	-1.2036	-1.20565	-1.2018	-1.20052	-1.22303	-1.21199	-1.22122	-1.20992	-1.20641	-1.2051	-1.20424	-1.20988	-1.20971	-1.21761	-1.20741	-1.21817
FBgn0001149	9.16915	9.26121	9.15295	8.93298	9.21428	9.2325	9.05799	8.92212	9.26198	9.08941	9.2158	8.98315	9.29335	9.33223	9.2942	9.06438	9.12446	9.3614	7.05951	7.67623	7.74366	7.36418	7.30889	7.58077	8.06353	7.84373	8.27726	6.98947	7.06704	7.32428	7.53054	7.78629	8.25619	8.19983	7.44466	7.5178
FBgn0001150	0.597308	0.598177	0.996063	1.06425	1.97942	1.91825	0.600639	0.514711	0.770164	0.529017	0.529178	0.531592	1.64702	1.43329	1.57944	0.514288	0.519678	0.516697	0.633315	0.676604	0.757847	0.729064	0.783209	0.801209	1.22365	0.64002	0.593186	0.669016	0.718422	0.736797	0.74896	0.669631	0.672076	0.609673	0.704289	2.32195
FBgn0001168	7.16974	7.04699	7.04908	6.73176	7.10522	7.16248	7.02168	6.76697	6.90996	7.22303	7.45988	7.07867	7.18228	7.29215	7.16623	7.07313	7.06676	7.23532	7.85939	7.79491	8.03362	8.8157	8.72492	8.14653	9.15321	8.90388	9.46371	7.56747	8.54224	8.1453	8.42782	7.88942	8.06972	7.29613	8.06104	8.05999
FBgn0001169	6.01711	6.01461	5.90251	6.23166	6.0175	6.01896	6.0505	6.18879	5.78314	6.00885	6.01664	5.86778	6.41744	6.30688	6.18352	6.42542	6.43535	6.84477	7.12166	7.69167	8.13538	8.94487	6.79403	5.84477	7.07176	7.88318	7.34917	7.7616	6.79867	8.49203	7.23482	7.89268	7.66419	7.55216	6.82214	7.64029
FBgn0001170	0.885384	0.726762	0.727434	1.21998	1.09201	1.30244	0.787967	0.633621	1.33209	0.917257	1.16936	0.643619	0.69979	0.633086	1.16718	0.633375	0.691041	0.915258	0.711239	0.749186	0.818089	0.793677	0.839598	0.854864	1.21757	0.718159	0.683149	1.77182	1.1529	0.800236	0.810552	0.743272	0.745346	1.18491	0.772666	1.72999
FBgn0001174	-1.77172	-1.76614	-1.77171	-1.77172	-1.77172	-1.77172	-1.77172	-1.77172	-1.76923	-1.77171	-1.77171	-1.77171	-1.77172	-1.77172	-1.77172	-1.77172	-1.77171	-1.77172	-1.76667	-1.76599	-1.76489	-1.76528	-1.76455	-1.76431	-1.76859	-1.76649	-1.76824	-1.76609	-1.76543	-1.76518	-1.76501	-1.76609	-1.76605	-1.76756	-1.76562	-1.76766
FBgn0001179	5.1932	5.38853	5.11464	5.37224	5.72836	5.93865	5.72904	5.61771	5.48348	5.36362	5.74012	5.48166	6.12629	5.62924	5.93479	5.87351	6.15068	6.0664	4.82565	5.40659	6.09225	3.78471	3.50989	4.96893	5.29574	4.89139	4.67394	3.56472	5.51052	5.70838	3.40416	4.16106	5.65216	5.91195	4.30808	5.87064
FBgn0001180	2.6711	2.10161	3.1391	3.73133	3.83071	2.89132	3.6283	3.61681	3.25128	3.3949	2.35306	2.75532	3.10636	2.4194	2.01185	2.44381	2.09445	1.59576	3.26448	5.4181	3.40248	3.61858	2.4813	2.51312	4.12653	4.28951	5.06293	2.27056	2.89022	4.1064	4.33654	5.38418	5.39606	2.47911	2.33698	3.8129
FBgn0001185	6.5578	6.74342	6.47047	6.16616	6.14483	6.31437	6.42429	6.17286	6.3834	6.22339	6.62242	6.35844	5.95304	6.32356	6.06124	5.65056	6.15485	6.08415	7.18511	6.99732	7.91011	5.83471	6.97931	7.9829	6.73496	7.09284	6.90688	6.64784	7.35718	7.04428	7.76977	7.8393	7.15304	6.87473	6.45882	6.51557
FBgn0001186	10.8982	10.8275	10.9239	10.7455	10.7548	10.7339	10.8592	10.7901	10.9089	10.8037	10.8923	10.9787	10.5976	10.5548	10.5604	10.3286	10.2171	10.3597	9.84338	9.92618	10.1303	9.81216	10.3813	9.49971	10.2769	10.1634	9.86457	10.0259	10.0965	10.0714	9.85071	9.45628	10.1325	9.38642	9.58492	9.55304
FBgn0001187	8.92615	9.03364	9.09484	9.07263	9.10975	8.97866	8.47101	8.23707	8.18683	9.02895	9.07082	8.95688	9.40525	9.17084	9.29782	9.82445	9.83913	9.94517	7.64973	7.56194	7.45374	8.34493	7.06141	8.71355	6.68536	6.30703	5.99624	7.78124	7.93916	8.08232	7.72346	7.60349	9.07749	7.94459	8.09908	7.84066
FBgn0001189	7.18248	6.78083	6.94222	7.86767	7.48858	7.53223	6.92921	6.90175	7.00889	8.01075	7.80049	7.9544	8.83736	8.84165	8.91782	9.64576	9.62255	9.7	6.46649	7.30837	6.569	7.88525	7.47659	6.90883	7.927	6.77873	7.77952	6.62444	8.12811	6.98291	7.79084	7.89057	7.71823	7.6864	7.40945	7.75611
FBgn0001197	7.65988	7.44872	7.18616	7.15625	6.81363	7.02967	7.17823	7.03527	7.15747	6.86097	6.67684	6.5709	6.72637	6.28457	6.56806	6.20503	6.10687	6.11357	6.00136	5.73911	5.86135	7.99509	6.43411	7.07549	7.01516	7.31337	7.57003	6.11069	4.35584	7.8914	5.53882	5.49292	5.71372	5.91049	5.68479	7.34212
FBgn0001202	8.136	8.2031	8.15219	8.00156	8.01608	7.97102	7.91782	8.06051	8.07246	7.7418	7.8942	7.7358	7.70376	7.51305	7.33314	7.05894	7.23816	7.30467	7.11222	6.94603	7.81995	7.17349	6.43049	7.90609	5.74332	7.06704	6.88479	7.34196	7.61193	7.22023	6.32687	7.24765	6.82919	6.44466	7.2778	7.01355
FBgn0001206	5.32652	5.3268	5.41914	6.19691	6.14189	6.42308	5.26889	5.09018	5.56361	5.65719	5.43781	5.44226	6.69009	6.18954	6.32013	5.82068	4.89531	5.69694	5.16455	6.3578	4.38714	7.40621	6.95348	6.86964	6.10453	6.45062	5.9597	4.48756	6.41009	4.81228	6.02341	7.21561	7.57564	5.10687	5.33026	5.67299
FBgn0001208	9.10951	9.08228	8.96067	9.12679	9.24576	9.06008	8.92396	8.84553	8.99028	8.49645	8.6777	8.58582	8.9291	9.01929	9.06116	9.21257	9.13359	9.26801	7.76654	7.68683	8.25405	8.3126	7.08011	8.85694	8.19532	7.89373	8.74333	8.24659	8.26702	8.33935	8.48257	8.72611	8.38463	8.32548	8.86968	8.5356
FBgn0001215	9.38205	9.52534	9.51279	9.15162	9.17599	9.24836	9.385	9.24754	9.23306	8.77929	8.82953	9.09907	8.56624	8.69508	8.71653	7.78728	8.05278	8.09262	8.68688	8.38621	8.64928	9.06118	8.86983	8.88487	8.60856	8.93643	8.71814	9.0133	8.68629	8.3455	8.12299	8.75709	8.35729	8.91573	8.5121	8.41642
FBgn0001216	5.77284	5.79111	5.97456	5.51144	5.59017	5.44019	5.87001	5.82813	5.52525	5.42041	5.40334	5.2619	5.19894	5.29569	4.64579	3.92615	4.11944	4.11243	4.50781	5.02979	5.1205	4.60428	5.67735	5.63436	6.09146	5.28348	4.87555	5.4289	3.24159	3.29848	5.23779	5.2322	7.20823	4.47651	3.19752	5.5707
FBgn0001217	2.81193	2.48636	2.6845	2.54018	2.82429	3.22279	3.47204	2.83903	2.66605	1.49833	2.21943	1.81237	1.33388	2.32047	2.21385	1.83916	1.3543	1.34646	2.54483	1.66051	1.72921	1.70475	1.75073	1.77149	1.79695	3.61711	2.55496	1.65419	1.69572	2.57128	1.72166	1.6547	1.65673	1.56814	2.49289	1.5623
FBgn0001218	9.88041	9.79557	9.95433	10.5022	10.5377	10.4776	10.0693	10.0205	10.1063	10.5438	10.5985	10.574	11.4235	11.5037	11.5425	11.9832	12.0461	12.0487	9.98642	9.73597	10.1267	10.5766	10.3432	10.5236	9.9206	9.73022	10.0827	10.3896	10.5488	10.6599	10.8548	10.4808	10.2992	10.4658	10.5278	10.5516
FBgn0001220	9.68483	9.66716	9.7252	9.35931	9.44373	9.43213	9.44417	9.51696	9.4058	9.2759	9.52673	9.3269	9.45862	9.50215	9.38393	9.68584	9.74735	9.8802	8.4812	9.47504	8.58478	8.81983	9.51808	9.58366	8.79956	8.67818	8.64859	8.98797	9.84444	9.32597	9.81156	8.88088	9.10079	9.43353	9.19424	9.53184
FBgn0001222	7.70369	7.59506	7.66628	7.47786	7.45879	7.60399	7.79063	7.38262	7.6157	7.44177	7.51804	7.50312	7.23852	7.08621	7.12029	6.99223	7.33192	7.14378	7.51258	7.45907	7.01289	7.44469	7.61092	6.60821	7.17868	6.57326	7.27276	7.35295	6.38091	6.40912	7.12464	3.92428	7.46068	7.2825	6.44336	7.36687
FBgn0001223	0	0	0	0	0	0	0	0	0	0	0	0	0	0	0	0	0	0	0	0	0	0	0	0	0	0	0	0	0	0	0	0	0	0	0	0
FBgn0001224	4.97049	5.07922	4.94983	4.39024	4.97733	4.71169	4.61512	4.77325	4.23523	4.89121	4.50003	4.38424	4.41049	4.44361	4.82405	3.96815	4.33373	4.33983	4.20143	4.90887	3.45596	5.42866	3.01332	3.05252	2.33642	2.69066	2.39372	3.80172	3.34158	2.9105	5.12372	3.19997	5.3866	3.18052	3.92943	3.58849
FBgn0001225	4.23549	3.80355	3.76325	3.24856	3.59548	3.7715	3.62449	3.36014	3.97422	3.76178	3.44537	3.21803	3.75475	3.25955	3.67326	2.99384	3.41128	2.48545	2.761	2.43879	2.5612	2.51785	2.5992	4.46921	3.19899	2.38413	3.89306	2.4274	3.31348	3.86772	2.54783	4.43689	4.34682	2.26938	3.27389	3.67559
FBgn0001226	3.84511	4.19406	3.69866	4.04058	3.95553	3.95325	4.18551	4.14997	4.1897	3.39539	3.70863	3.43088	4.15021	4.13519	4.14418	2.80336	3.75956	3.82835	2.40134	2.92721	2.6182	2.57082	2.65962	2.68875	2.4909	5.14553	3.18422	2.47152	4.23459	3.9449	2.6036	4.18657	3.50474	2.65757	2.52986	2.28388
FBgn0001227	6.48084	6.44812	6.45081	6.34515	6.43129	6.25309	6.50469	6.33926	6.28435	6.0898	6.12597	5.64361	5.44597	5.50191	6.17874	4.25034	5.50756	5.53291	5.16669	4.41217	5.1747	3.32527	3.97587	3.55784	5.99529	4.89605	6.43365	3.87605	5.41279	4.4448	3.84757	4.57794	6.03216	4.50704	4.02211	4.03431
FBgn0001228	0	0	0	0	0	0	0	0	0	0	0	0	0	0	0	0	0	0	0	0	0	0	0	0	0	0	0	0	0	0	0	0	0	0	0	0
FBgn0001229	2.63155	3.1137	2.51069	2.7174	2.26695	2.53676	1.97537	2.39554	2.65317	2.20252	2.20609	1.18258	1.61672	1.3743	1.13673	1.43204	2.04216	1.47326	1.39247	1.4295	1.49515	3.76865	1.52908	1.55316	1.29804	2.13301	1.31364	1.42384	1.461	1.47493	1.48415	1.4243	1.42612	1.34667	1.45031	1.68633
FBgn0001230	5.64174	5.97325	6.22081	5.44476	5.99818	5.96071	5.72607	5.22231	5.51443	5.57529	5.83273	5.5189	6.30942	6.37372	6.6412	5.99741	5.94816	6.05258	6.58945	4.71153	7.32941	4.76306	3.67585	3.73784	5.967	6.59106	6.65994	6.05111	6.81819	5.83687	4.85677	5.13921	5.85222	5.52926	6.02533	5.65855
FBgn0001233	11.6999	11.6611	11.5975	11.9135	11.8932	11.9386	11.0184	11.115	11.0144	11.9455	11.9588	11.8316	12.7205	12.7366	12.7798	13.1488	13.1353	13.1958	11.4544	11.215	11.6502	12.0582	12.3452	11.989	11.3788	11.5797	11.4886	12.1692	12.502	12.3967	12.4783	12.5358	12.5482	13.0372	12.9762	13.0081
FBgn0001234	10.3969	10.3324	10.3928	10.4361	10.525	10.3609	10.6757	10.5297	10.6073	9.99716	10.032	10.1457	9.96161	9.95093	9.91348	9.84953	9.75965	9.87045	13.1501	12.967	13.3115	12.7494	12.6898	12.5496	13.3611	13.4104	13.4263	12.2211	12.239	12.4444	12.0137	11.9457	12.0681	12.7771	12.9158	12.6951
FBgn0001235	10.0995	10.0782	10.1424	10.1869	10.1433	10.0964	10.3988	10.46	10.2112	9.71981	9.74203	9.95124	9.57303	9.90325	9.84888	9.28725	9.40543	9.35316	9.76771	9.90903	9.66465	9.31868	9.45114	9.84147	10.1945	10.2754	10.3665	8.58962	8.92324	8.34767	8.59832	9.15141	9.21459	9.50173	9.78406	9.3067
FBgn0001247	8.11457	7.92317	7.97821	7.84389	7.9107	7.73879	8.19716	8.18416	7.95108	7.65742	7.58099	7.69795	7.64677	7.95596	7.74346	7.92577	7.67006	7.56604	7.88912	8.37456	7.67964	8.3156	8.61033	7.14605	7.71795	8.11273	7.63171	8.99096	7.43662	7.58735	7.32997	8.04658	8.15708	7.56759	8.05035	7.76629
FBgn0001248	9.92082	9.86804	9.82454	9.51102	9.50362	9.61933	9.5024	9.34885	9.36598	9.55294	9.34202	9.43694	9.46105	9.58251	9.59631	9.89261	10.0627	9.96755	8.68767	8.99016	9.2611	8.09039	8.56196	8.38286	8.76499	8.68654	8.84712	8.34898	9.20372	9.77992	8.52387	9.2949	8.89328	9.07546	8.55879	8.26856
FBgn0001250	7.40882	7.66164	7.58191	7.71916	7.86377	7.64288	7.89701	7.84638	7.83967	7.77299	7.59406	7.92911	7.95035	7.95734	7.89667	8.3255	8.10145	8.18461	9.16724	8.44962	8.90124	8.46693	8.23342	9.27245	9.25249	9.1935	9.06182	8.49248	8.77675	8.32674	9.24403	8.64942	9.1033	9.03259	9.05531	8.69213
FBgn0001253	2.16009	2.08381	1.87454	1.80327	2.11199	1.54745	2.90142	2.60449	3.6967	3.35624	2.13328	2.37915	2.748	1.2987	1.74004	1.31109	1.28247	1.22895	4.67502	4.90871	3.94283	3.61482	2.12901	2.79452	4.55244	5.37869	4.88119	2.85325	2.02537	2.05531	2.6665	3.15436	2.47594	4.17262	2.95972	2.50979
FBgn0001254	-0.0380818	-0.037935	-0.030878	-0.0373515	-0.0382492	-0.0333431	-0.0375187	0.359627	-0.0328989	-0.0163524	-0.016162	0.12422	-0.0371607	-0.0348711	-0.0373872	-0.0342485	0.541409	-0.0312543	0.0938916	0.141997	0.228597	0.197915	0.255631	0.274817	1.39216	0.834939	1.40628	0.133908	0.186572	1.47398	0.219123	0.134564	0.13717	1.28736	0.171507	0.0664792
FBgn0001255	1.25521	1.65737	1.63981	2.00239	1.42674	2.59077	2.02419	3.06022	1.48959	1.56358	2.17293	1.87882	2.03584	2.39828	1.25709	2.28497	2.24335	2.56466	3.21194	1.64017	2.25896	1.68882	1.73885	1.76165	2.50444	2.35571	2.92119	1.63317	1.67893	4.148	1.70727	2.42656	2.09758	3.5173	2.15747	2.37294
FBgn0001256	3.79718	3.4044	2.74816	2.8446	3.72333	3.51847	3.14905	3.92807	3.16211	3.55311	2.96954	4.01759	3.21781	3.38338	1.38121	2.34677	1.65414	2.44906	4.82117	5.80348	2.31152	2.26406	2.35263	2.38134	2.89489	3.9194	3.4153	2.16302	3.16079	5.05585	2.84981	2.16406	2.16822	3.32326	2.22265	1.96531
FBgn0001257	6.13889	6.14796	6.37691	6.30864	6.30162	6.31359	6.44498	6.51797	6.48053	5.5041	5.62056	6.22565	6.20833	5.91057	6.15566	5.67857	5.82933	5.73902	3.31972	5.7398	5.129	5.84609	3.90831	4.67071	4.41523	4.97926	5.54654	3.05289	4.31188	3.27405	3.31296	4.09984	3.83305	4.33616	3.16886	2.66154
FBgn0001258	4.24508	4.1751	4.25443	4.47708	4.07048	4.03324	4.62623	4.47211	4.20664	4.21276	4.63276	4.15293	3.96642	4.20056	4.0612	3.44385	3.23923	3.88662	2.39081	4.08126	2.61288	2.56455	2.65507	2.68471	2.15999	2.83562	2.53506	2.46295	2.5466	4.14579	2.598	2.464	2.46814	3.34662	3.6116	2.26916
FBgn0001259	2.7114	3.41701	3.09526	3.40252	3.0058	2.47522	3.31037	3.11346	1.92677	3.26719	2.6157	3.11983	2.7491	2.6844	2.80531	3.1823	3.08229	3.54933	2.59745	2.26092	3.77401	2.33239	2.40584	2.42999	2.01364	3.38234	3.572	3.01197	2.79545	3.70238	3.51296	2.25146	4.54245	3.93456	4.51149	3.5217
FBgn0001263	10.217	10.1105	10.1437	9.92951	9.87595	9.90851	10.0679	10.1153	10.0991	9.42906	9.41251	9.39644	9.31556	9.36473	9.40997	8.91732	8.95794	8.99836	10.3753	9.65406	9.91337	9.55637	10.0948	10.1432	9.44279	9.61768	9.65173	10.1446	9.93975	9.83461	9.59712	9.82832	9.9143	9.02911	9.35713	9.32204
FBgn0001269	5.01957	4.42854	4.73634	5.0655	4.77107	4.43626	5.1909	4.76923	4.39223	3.90328	4.30642	4.36812	4.11303	4.31864	4.2819	3.40607	3.67359	3.20182	4.28868	4.64936	6.04981	2.98986	6.23924	4.64225	4.67042	3.99717	3.93876	2.84075	2.96366	4.58469	4.81236	3.61931	5.08946	3.48608	4.90527	4.92743
FBgn0001276	3.41312	2.93968	2.80766	3.1304	3.70836	3.31518	3.38618	3.1678	2.82451	2.71668	2.83482	3.1195	2.16377	2.25122	2.86971	2.5217	2.48769	1.99371	2.38129	2.05223	2.6275	2.10513	2.16041	2.17875	3.21713	2.92627	1.89857	3.64783	2.09432	2.11301	2.12542	2.0453	2.04773	2.51842	3.48816	2.7008
FBgn0001280	5.63189	5.83157	5.5271	5.96324	5.76822	5.55913	5.72157	5.82551	5.55769	5.47131	5.51557	5.23281	5.4274	5.24736	4.82792	5.22452	5.0752	4.76254	4.72324	2.85391	3.07323	2.99655	4.36351	4.11763	2.95541	3.79494	3.81736	2.83301	2.96791	3.01727	3.04969	2.83471	5.49769	2.53002	3.39974	4.14356
FBgn0001281	-1.48869	-1.54158	-1.54146	-1.54157	-1.54159	-1.5415	-1.54157	-1.54151	-1.54149	-1.54118	-1.54118	-1.54112	-1.54157	-1.54153	-1.54157	-1.54152	-1.5414	-1.54146	-1.40131	-1.49645	-1.487	-1.49035	-1.48405	-1.48196	-1.51875	-1.5007	-1.51579	-1.49733	-1.49158	-1.48945	-1.48803	-1.49726	-1.49697	-1.50989	-1.49323	-1.5108
FBgn0001285	-0.756814	-0.756811	-0.756661	-0.756799	-0.558857	-0.756714	-0.756802	-0.756722	-0.756705	-0.756326	-0.756322	-0.694542	-0.698036	-0.742871	-0.73305	-0.52423	-0.756588	-0.756669	-0.720043	-0.711676	-0.698153	-0.702944	-0.693932	-0.690936	-0.743606	-0.717765	-0.739368	-0.712939	-0.704715	-0.701657	-0.699632	-0.712836	-0.712429	-0.730923	-0.707068	-0.732222
FBgn0001291	7.68636	7.68188	7.46976	7.42165	7.29527	7.09371	7.01008	7.21992	6.86048	6.99732	7.31511	7.1765	7.04931	6.60598	6.99687	7.25731	6.88583	6.69951	7.04696	6.79095	5.44317	5.94501	6.91952	7.37698	6.77809	6.15435	6.87098	6.04884	4.63859	5.15572	6.78584	6.96098	7.31945	5.5024	5.31306	5.59029
FBgn0001296	7.62323	7.39766	7.33116	7.57954	7.62991	7.86396	7.57687	7.75876	7.42439	7.70884	7.38976	7.46725	7.99626	7.89649	7.6612	7.66902	7.81528	8.17568	7.34715	8.08298	6.08435	7.68713	7.46381	8.25515	7.71809	7.837	8.26743	7.55638	7.68545	6.73213	6.24332	6.86858	6.4099	7.91372	7.03316	7.62656
FBgn0001297	8.99763	8.97998	9.00999	8.98629	9.0076	9.12777	9.11716	9.29097	9.25876	9.45007	9.52585	9.31493	9.45378	9.75056	9.7387	9.43021	9.60848	9.51429	10.8943	10.7831	10.6992	11.4757	11.803	11.2931	12.3353	12.223	12.2101	11.8254	11.7467	11.6119	11.08	11.0909	11.2723	10.5366	10.4804	10.7872
FBgn0001301	6.50476	6.67628	6.73543	6.63454	6.27255	6.42749	6.43794	6.50644	6.55344	6.80043	6.5488	6.8354	6.5709	6.84088	6.7852	7.30433	7.76715	7.43019	5.67635	7.51325	7.36671	7.96807	7.42518	6.93482	7.29113	7.6806	7.48884	8.30779	5.69985	8.0153	7.0119	8.23266	7.97938	7.71712	7.81682	8.60345
FBgn0001308	8.90429	8.97165	8.93475	8.88487	8.90843	8.87717	8.7827	8.77713	8.80753	8.99664	8.97794	8.64395	9.25191	9.1146	9.19318	9.25434	9.53882	9.26979	9.22193	9.75407	9.44543	8.45818	9.31364	9.87875	9.25349	9.58631	9.24518	10.4591	9.15619	8.56735	9.62247	9.58132	8.89262	9.2791	9.43813	9.27025
FBgn0001311	1.98656	1.14319	1.72285	1.92368	1.77263	1.45327	2.42198	1.44799	2.22395	1.67023	1.59467	2.08231	1.65825	1.89692	1.74276	1.15024	1.87037	1.53407	2.11331	1.44019	1.50526	1.4801	1.53932	1.56349	2.16083	3.14328	2.59958	1.43447	1.47196	1.48601	3.65978	1.43493	2.47159	1.70842	1.46118	3.10545
FBgn0001313	-1.70282	-1.70282	-1.70269	-1.70281	-1.70282	-1.70274	-1.70281	-1.70274	-1.70273	-1.70241	-1.70241	-1.70235	-1.70281	-1.70277	-1.70281	-1.70275	-1.70263	-1.7027	-1.66248	-1.65688	-1.64781	-1.65102	-1.64498	-1.64297	-1.67828	-1.56408	-1.67544	-1.65772	-1.65221	-1.65016	-1.6488	-1.65765	-1.65738	-1.66978	-1.65379	-1.67065
FBgn0001316	8.65283	8.63528	8.55514	8.48503	8.41558	8.4461	8.53755	8.68345	8.81432	8.50281	8.61086	8.66207	8.15726	8.46337	8.4155	7.84199	7.98689	8.29325	10.0485	9.84539	10.4028	10.1614	10.0751	10.4311	10.1689	10.1826	10.0887	9.8899	10.3146	9.94051	9.53469	10.1618	10.1964	10.3128	9.83052	10.0761
FBgn0001319	3.92285	3.83551	4.03003	3.72848	3.77626	3.85727	4.10195	3.96059	3.94025	3.25745	3.66179	3.76445	2.64166	3.61997	3.88693	3.20802	2.92101	3.08646	2.47402	4.29399	5.25893	2.65472	2.74917	4.01333	2.23623	3.86095	3.65863	4.26393	4.31616	4.02625	2.6896	3.78773	3.58165	4.82535	2.61112	3.55151
FBgn0001320	4.97573	5.09786	5.07842	5.70506	5.61896	5.31538	5.72551	5.44337	5.56939	5.29689	5.03355	5.0112	4.9688	5.22159	4.67373	4.66624	4.65695	4.5872	5.76991	4.88608	3.37259	3.28731	5.22554	5.61468	5.57503	5.5871	6.35896	3.1065	5.08119	4.83606	5.36437	4.98745	6.11622	4.21359	5.58795	5.39677
FBgn0001321	3.42996	3.22165	2.60366	3.90915	2.51343	3.36443	3.14055	3.25359	3.13568	3.93385	3.73695	3.0771	4.14323	3.65709	3.31196	4.0831	4.45019	4.25107	2.33814	2.8668	3.96221	2.50296	2.58902	4.65721	3.20058	2.36	3.53606	2.84895	3.31989	5.02544	2.53475	2.40749	3.18707	2.88043	4.12479	3.26781
FBgn0001323	5.38344	5.50909	6.02106	5.94571	6.10552	5.60884	6.01727	5.70908	6.09088	5.83253	6.22616	6.28639	5.96839	6.28215	6.16964	5.72384	5.97446	6.25303	6.05006	4.93195	6.10351	6.78696	6.58681	6.60671	6.73681	6.28818	5.94923	6.80753	5.98465	7.37737	6.32058	5.96375	3.35549	6.34197	5.71621	6.22743
FBgn0001324	7.38264	7.31636	7.53987	7.12592	7.0074	7.05972	7.30542	7.35595	7.67051	6.99451	7.49742	7.46435	7.45547	7.46175	7.25524	7.53105	7.43675	7.75465	7.16537	8.77364	7.78397	7.70779	8.19927	7.82132	7.61326	8.27869	8.0459	7.99822	8.17936	7.96838	7.83109	8.47928	8.733	9.2365	9.22143	9.18713
FBgn0001325	2.18126	1.7312	2.90817	2.42973	2.15963	2.32542	2.76983	2.37993	2.03046	2.09782	2.18312	2.0006	1.80054	1.44272	1.7951	1.44791	1.37675	1.41936	1.49006	1.52143	1.57476	2.3566	1.60294	1.62569	1.41299	2.16194	3.04697	1.51659	1.54859	1.56074	1.56883	1.51699	1.92927	1.45214	1.98086	2.71046
FBgn0001330	5.55937	5.38898	5.73395	5.03191	5.23759	5.40251	5.48928	5.5257	5.69192	5.52944	5.39103	5.11697	5.2921	5.64781	6.07721	5.40896	5.40837	5.16437	5.07699	6.33589	6.72189	5.20826	3.54016	6.06692	5.93998	3.07412	4.77328	6.82017	4.1104	4.18528	5.89964	5.82065	5.83342	5.50887	5.46726	4.60701
FBgn0001341	4.85582	5.04209	4.91155	4.46511	4.92753	4.96369	5.00961	4.58893	3.85755	4.58702	4.26903	4.55995	4.95222	4.91769	4.81888	5.24581	4.96166	5.03841	4.33095	3.376	3.98494	4.59219	3.20456	3.24698	3.88296	3.83492	4.47403	3.67932	4.86601	4.42663	5.65438	5.43335	3.36228	4.77961	3.45997	4.48866
FBgn0001404	8.89067	8.85013	9.0081	8.82084	8.74353	9.03461	9.16445	9.02726	9.07211	9.07665	9.20724	8.98383	9.09284	9.29864	9.12918	9.20673	9.05002	9.12512	9.35738	9.44775	9.00142	10.0554	9.86415	9.79403	9.98918	9.78133	9.83418	9.57129	8.99408	9.49507	8.52446	8.69318	9.24919	8.87948	9.43	8.96909
FBgn0001491	5.64641	5.88613	6.01596	5.35936	5.31444	5.80082	5.57238	5.74848	5.56225	5.28436	5.32345	4.74261	5.27664	5.22425	5.03545	5.04741	4.75078	4.97574	3.46757	3.93163	4.50193	2.98877	4.35234	5.40233	2.31652	3.18209	3.65976	3.27719	3.43855	3.00919	3.04114	4.91367	3.28721	2.92239	2.9228	2.89679
FBgn0001565	9.2661	9.21788	9.19639	9.25996	9.38733	9.35901	9.53506	9.62293	9.58757	9.53966	9.49419	9.50404	9.45894	9.40814	9.37646	9.70155	9.75814	9.54791	8.76828	9.00811	9.32105	8.32744	8.34997	9.24313	8.39761	8.05601	8.04025	9.16092	9.72936	9.52067	9.14566	8.5513	7.87217	8.51922	7.92863	8.42312
FBgn0001612	5.78407	5.50783	5.69191	5.65374	5.33648	5.56316	5.71766	5.95093	6.17454	5.28245	5.53914	6.00147	5.2845	5.18577	5.58785	4.83552	5.00708	5.73536	5.84013	4.6768	5.99854	4.20821	7.24822	5.26581	6.79831	5.97346	5.82912	4.96276	5.47211	4.758	4.57527	4.96578	5.23829	5.94578	6.05319	6.72003
FBgn0001624	9.62427	9.50666	9.63755	9.42253	9.36207	9.44773	9.66419	9.64201	9.77873	9.40443	9.43688	9.50647	9.07369	9.03752	9.133	8.69973	8.79659	8.80809	10.751	10.8164	10.1312	10.5423	10.3951	10.8345	10.4012	10.568	10.4362	10.6503	10.9285	10.6584	10.578	10.436	10.6937	10.6145	10.3758	10.6512
FBgn0001941	6.77838	6.90574	6.77294	7.04825	6.55097	6.86975	6.97047	6.97144	6.71676	7.11221	7.09834	7.28699	7.10737	6.88399	6.80754	7.35324	7.07948	7.14983	5.57281	6.8009	6.40634	6.61709	6.93062	6.89443	7.33653	7.50603	7.46421	6.13379	5.25013	4.97638	7.47908	6.66566	7.23425	6.12215	6.81891	6.78942
FBgn0001942	13.413	13.4076	13.4344	13.4001	13.4638	13.4627	13.3062	13.3617	13.3337	13.4668	13.4757	13.4003	13.2783	13.3168	13.2599	13.2223	13.2844	13.3492	12.4974	12.327	12.4577	12.077	12.3825	12.1116	11.5364	11.5379	11.4884	12.9272	12.8832	12.7765	12.3403	12.4016	12.5271	11.9779	11.7588	11.8987
FBgn0001961	9.66555	9.72102	9.60799	9.63732	9.41917	9.5725	9.72092	9.86319	9.79384	10.0563	10.2273	9.94298	9.90734	9.93706	9.94745	10.1067	10.3005	10.3967	8.43146	8.33433	9.08466	9.04161	9.77121	9.39412	8.20259	8.32477	8.64326	9.51989	9.05206	9.51188	9.19698	9.40874	8.95535	8.96579	8.82638	9.31692
FBgn0001965	7.46818	7.70944	7.51772	7.32339	7.40672	7.34625	7.04474	7.09821	7.12616	7.66241	7.59214	7.12014	7.6249	7.50656	7.28692	7.82947	7.8359	7.9027	8.74641	8.08027	7.61004	8.50811	9.25705	8.80291	8.52504	8.03745	8.76994	8.83677	9.32102	8.73373	9.46362	8.22425	8.48149	8.63383	8.5449	8.56006
FBgn0001967	-1.19404	-1.19404	-1.19401	-1.19404	-1.15104	-1.16107	-1.19404	-1.17771	-1.19402	-1.19393	-1.19393	-1.19391	-1.1609	-1.19403	-1.19404	-1.17034	-1.19399	-1.19401	-1.1741	-1.17049	-1.16466	-1.16673	-1.16284	-1.16155	-1.18426	-1.17312	-1.18243	-1.17104	-1.16749	-1.16617	-1.1653	-1.17099	-1.17082	-1.17879	-1.16851	-1.17935
FBgn0001970	6.36062	6.08456	6.38135	6.84315	6.7657	6.06784	6.39747	6.769	6.16741	6.95372	6.85212	6.43	7.53709	7.96203	7.92718	8.40776	8.48472	8.37201	5.52824	6.62406	5.01453	7.25396	7.35199	4.36126	5.59477	6.12829	3.73891	3.76814	6.92058	5.44853	6.62852	5.94559	6.87454	7.05159	7.18614	6.25088
FBgn0001977	6.69509	6.51	6.79602	6.55135	6.29894	6.39253	5.70433	6.49737	6.43726	6.87091	6.48707	6.4618	6.58529	6.47483	6.56916	6.83823	6.64649	6.74131	6.62158	6.01479	5.74629	7.18103	7.84174	6.72102	6.37203	7.18019	6.67053	7.09842	6.66569	7.18268	6.42464	6.19493	7.34085	7.28451	7.03591	6.97121
FBgn0001978	8.98425	8.92019	8.95626	8.70558	8.83776	8.93831	8.7082	8.79572	8.45067	9.60729	9.50461	9.46081	9.60145	9.73328	9.82472	10.0981	10.1495	10.1419	8.82149	8.92202	8.96865	9.02142	8.90356	8.55015	8.45434	8.8287	8.17614	9.58485	9.70956	9.26307	9.59322	8.96657	9.68623	9.29521	9.23293	9.53233
FBgn0001983	-0.81255	-0.812514	-0.810739	-0.812369	-0.812592	-0.811366	-0.812411	-0.811461	-0.811253	-0.806908	-0.806856	-0.806077	-0.812322	-0.81175	-0.812378	-0.811594	-0.809892	-0.810835	-0.689366	0.991574	-0.625721	-0.639651	-0.613447	-0.604736	-0.757879	-0.682744	-0.325292	-0.668711	-0.644801	-0.635908	-0.630022	-0.668413	-0.66723	-0.721003	-0.65164	-0.724779
FBgn0001986	6.25536	6.07022	6.49585	6.22273	6.45912	6.39676	6.19605	5.72052	5.3242	6.7882	6.60161	6.72308	6.86301	6.93639	7.31401	7.28362	7.3607	7.78672	5.83522	5.60596	6.77731	7.65073	5.12712	5.77287	6.1672	5.06206	6.02093	5.45773	5.7256	5.93485	6.90282	5.34543	6.6166	6.11512	5.85761	6.40811
FBgn0001987	5.32955	5.95862	5.40568	5.54125	5.27784	5.28347	6.04249	5.45287	6.13045	6.03812	5.8576	5.52813	5.76437	5.68059	5.54381	5.91101	5.82316	6.06742	6.20692	7.10078	7.34701	7.09323	7.21642	5.61323	7.35561	6.38946	6.65663	6.86999	6.89168	7.41799	7.20897	6.87357	7.32754	7.65635	7.65498	7.06172
FBgn0001989	8.50498	8.58223	8.54535	8.15585	8.24762	7.99422	8.18252	8.35884	8.36638	8.00306	8.06639	7.24582	7.43704	7.6997	7.76441	7.75604	7.97993	7.85213	6.53141	7.08948	5.91922	7.369	7.10271	5.72611	6.42607	7.04773	6.9506	6.53569	7.13394	5.91858	4.2717	6.53938	6.37664	5.11058	5.73224	5.47036
FBgn0001990	5.30889	5.30202	5.0932	4.95828	5.18217	4.65098	5.19066	5.04201	5.0306	5.19744	4.70364	5.34602	5.138	4.99476	5.01594	4.59972	4.66126	4.9503	5.53132	5.50048	3.23107	3.15398	3.29812	4.7853	5.14812	4.30562	4.96477	2.99043	5.33535	3.99547	4.77101	6.25278	2.99884	5.01609	4.57915	3.76793
FBgn0001991	8.1611	8.23216	8.01298	8.11346	8.08097	8.22325	8.46148	8.34524	8.51895	8.18173	8.04196	8.16857	7.24318	7.5182	7.37388	6.06813	6.71509	6.80268	8.96407	9.57772	8.73174	8.67365	8.43183	8.01756	9.71638	9.63075	10.0395	8.37365	9.20972	8.80613	8.10743	8.51551	9.02022	9.91779	9.8452	10.1466
FBgn0001992	-0.566588	-0.683694	-0.707322	-0.695026	-0.695743	-0.707381	-0.707479	-0.648034	-0.70737	-0.648278	-0.706944	-0.706866	-0.428462	-0.707417	-0.707476	-0.635877	-0.707241	-0.707331	-0.669397	-0.660449	-0.645986	-0.65111	-0.641471	-0.638267	-0.6946	-0.666961	-0.690066	-0.6618	-0.653004	-0.649733	-0.647568	-0.66169	-0.661255	-0.681035	-0.65552	-0.682424
FBgn0001994	8.58463	8.48768	8.74472	8.53063	8.53134	8.58349	8.57955	8.86307	8.6337	8.6131	8.54849	8.73079	8.32388	8.57699	8.53099	8.15986	8.17805	8.04519	8.84706	9.0808	8.93641	9.52512	9.16232	8.75334	9.13808	8.67336	8.96948	9.50357	9.01731	8.91185	9.27589	8.00433	9.62168	8.81648	8.79179	8.59761
FBgn0001995	6.18866	6.2526	6.3169	5.98924	6.33262	5.38254	5.44929	6.00469	5.5438	5.79381	5.94328	5.74156	5.91545	5.60768	5.48413	6.03661	5.5664	5.57884	5.19403	4.64507	4.28742	5.49455	7.13051	4.09421	3.58171	4.06127	3.87097	5.30676	5.17369	5.75824	6.33206	5.19635	4.94747	4.10579	5.6899	5.69517
FBgn0002021	6.26709	6.69461	6.44662	6.29286	6.40962	6.07551	6.12478	6.19319	6.3576	6.47721	6.49051	6.52319	6.23873	6.20201	6.48462	6.47419	6.33589	6.62039	6.11888	5.30538	6.40036	3.49255	4.77991	4.20434	6.14791	4.53793	5.53173	5.91824	6.02713	6.35916	3.56343	4.48682	5.50274	5.33588	4.651	5.86288
FBgn0002022	6.58969	6.47142	6.61094	6.4914	6.64611	6.85283	6.04069	6.16464	5.91366	6.45878	6.75926	6.88041	7.34303	7.40874	7.52728	7.88633	7.83564	8.13767	5.22278	5.49709	5.941	6.73885	5.67855	6.29099	5.34143	5.40371	5.11045	5.75607	5.4776	5.27384	5.49722	6.55799	5.67985	6.85829	5.53038	6.11388
FBgn0002023	4.82161	4.60158	4.69361	4.5128	4.68153	4.22388	4.50184	4.45731	4.96952	4.16496	4.80385	4.22783	4.32515	4.38319	3.70685	4.13646	2.89104	3.69421	3.14375	4.4871	5.8176	4.10123	5.86231	3.15179	4.14117	4.60441	4.6464	3.87694	4.49292	2.99979	3.02886	2.8369	5.24882	5.01085	5.63016	4.91087
FBgn0002031	8.80728	8.65778	8.82397	8.51546	8.53901	8.38737	8.07035	8.12253	8.19901	8.46197	8.55225	8.02737	8.32023	8.35275	8.24354	8.05793	8.16706	8.17888	6.40542	6.85775	5.68009	7.31201	7.00191	6.06803	6.54271	6.72435	6.01447	6.17791	6.5446	7.59508	7.34546	5.85844	7.54492	6.3248	5.96825	6.80941
FBgn0002036	8.02443	7.91009	8.055	7.86361	7.65006	7.76658	7.9318	7.68735	7.66467	7.46783	7.52468	7.6678	7.17558	7.29006	7.4078	6.7197	6.98914	6.79233	7.90321	7.43148	8.31121	8.37234	7.51474	5.61139	6.98983	7.38047	7.4075	8.13258	8.01914	7.97684	7.56276	7.92184	7.99888	7.35009	7.69174	6.92449
FBgn0002044	8.34723	8.47598	8.3697	8.28549	8.32779	8.45863	8.74164	8.54254	8.43626	8.6348	8.67032	8.41467	8.56952	8.87658	8.63594	8.75153	8.90634	8.94343	8.34562	9.03533	8.81296	8.93173	8.61192	8.89893	9.24321	9.42453	8.7439	8.31637	9.40403	8.98109	8.68359	8.47918	7.68706	8.3565	8.4179	8.56978
FBgn0002069	8.45787	8.66533	8.38932	8.86414	8.59697	8.58044	8.36667	8.32801	8.08498	9.12979	9.11731	9.02677	9.4909	9.529	9.43543	9.73254	9.81867	9.64056	8.07934	7.84321	8.40762	8.10118	8.30914	8.8828	6.96451	7.58629	7.81751	8.6348	8.76361	8.38746	9.41733	9.35425	8.55665	9.3959	9.47587	9.31159
FBgn0002121	7.39128	7.45449	7.57337	7.64485	7.4738	7.34245	7.80836	7.49992	7.36396	8.0826	7.84554	8.27705	7.51748	7.45028	7.54178	7.38745	7.59456	7.60786	8.64046	9.03172	8.08471	8.23699	8.74856	8.16985	8.76739	8.82015	8.82872	8.71562	8.38101	8.1668	8.51292	8.30739	6.66483	8.75329	8.42276	8.3383
FBgn0002174	8.16122	8.10563	8.17963	8.09165	8.05251	8.13764	7.86203	8.18255	8.17165	8.11299	8.17693	7.91684	8.15809	8.48257	8.28593	8.45932	8.75165	8.81531	7.6971	7.65639	7.95859	6.15394	7.71912	8.56349	6.51361	7.62843	7.08949	7.96432	6.50838	7.94783	8.48597	7.47134	8.45822	8.00339	7.38841	7.92914
FBgn0002183	6.76158	6.90707	6.98423	6.58732	6.91555	6.82414	6.25996	7.04349	6.72263	7.52357	7.23169	6.96219	7.50576	7.7981	7.6361	7.93266	7.9805	7.98617	7.40958	7.17876	6.96749	8.01656	4.47975	6.95625	6.97601	7.15912	7.15098	8.51906	7.35798	7.4303	6.85197	7.88327	8.27135	8.7625	8.62591	8.44046
FBgn0002283	6.41702	6.58005	6.89123	6.46135	6.37822	6.38067	6.73905	6.37902	6.49671	6.25986	6.28148	6.10129	6.00812	5.97761	6.00467	5.73161	5.78249	5.59388	5.97187	5.82475	5.31887	5.17525	3.73187	6.09822	4.72008	5.9857	6.13481	6.52618	6.59541	4.60013	5.09597	5.8676	6.63478	5.77926	4.87773	5.73637
FBgn0002284	7.6057	7.68723	7.44314	7.33962	7.5907	7.48618	7.15682	6.95604	7.33483	8.0759	8.08385	7.73087	7.94017	8.18684	8.22705	8.49534	8.6808	8.56847	5.61769	5.81933	3.77262	4.6385	7.32526	3.9517	4.71398	4.92163	4.56967	5.08136	5.19395	6.94332	5.17864	6.24595	6.38716	5.7306	5.88279	6.13565
FBgn0002306	6.76578	6.83394	6.80107	6.82412	7.25461	7.00946	6.45996	6.86075	6.87996	7.84069	8.001	7.98582	9.1353	8.76427	9.05499	9.53576	9.4998	9.67698	7.79229	7.80384	7.63633	8.35736	6.46014	6.99558	8.04918	7.57473	7.90773	7.19846	7.88407	7.94226	8.95516	7.43415	8.09921	8.44418	7.92774	8.24145
FBgn0002354	4.98999	5.51076	4.89869	4.93994	5.01344	4.89226	4.75545	4.88289	4.96102	4.84862	4.35323	4.41918	4.04548	4.60882	3.80353	4.48382	3.94092	3.96112	2.89161	3.02853	2.72972	2.67189	2.77996	2.81515	3.82823	2.48933	3.0871	2.5492	2.65033	2.68751	3.60859	2.55047	2.55551	3.25559	2.62156	2.30969
FBgn0002413	8.67104	8.68151	8.58598	8.26803	8.31041	8.5349	8.5735	8.65103	8.70768	8.47253	8.62783	8.75465	8.23041	8.58489	8.29917	8.63281	8.57463	8.62299	7.78155	8.57388	8.67319	7.86849	7.70751	9.14723	8.44121	8.0905	8.30433	8.55412	8.34381	8.61535	7.57755	8.70515	8.69508	8.27784	8.33395	8.45928
FBgn0002431	8.50612	8.37102	8.45567	8.35258	8.56924	8.35858	8.56077	8.45679	8.44434	8.67869	8.52809	8.83737	9.10918	9.05287	8.98076	9.48317	9.23609	9.27512	9.61196	9.48858	9.55951	10.0774	10.0049	9.80704	9.76376	9.78846	9.79282	9.31786	9.98206	9.73074	10.018	9.5117	9.46702	9.83846	10.1729	10.0805
FBgn0002440	-0.40798	-0.407926	-0.405266	0.189889	-0.327078	-0.0519733	-0.323197	-0.406347	-0.406036	-0.212865	-0.132522	-0.39832	-0.0789879	-0.40678	-0.283286	-0.406546	-0.404	-0.40541	-0.27822	-0.246194	1.50516	-0.212773	-0.178277	-0.166809	-0.368413	-0.269502	-0.352189	-0.251029	-0.219552	-0.207846	-0.200097	-0.250637	-0.249079	-0.319868	-0.228556	-0.324838
FBgn0002441	8.7725	8.72135	8.51246	8.7015	8.59594	8.82402	8.65043	8.42404	8.59549	9.62845	9.5914	9.26124	10.1882	9.8991	10.0331	10.56	10.4153	10.5177	8.134	8.21384	8.29253	8.53079	8.97095	8.97346	7.78056	8.5477	8.16231	8.99958	8.53749	9.31548	8.71484	8.75088	8.90997	8.98166	9.37679	8.71404
FBgn0002466	1.48892	0.93864	0.913234	0.780791	0.330682	1.13952	0.487833	1.04872	0.615361	0.548986	0.807778	1.20534	1.06967	0.590073	0.332796	0.59813	0.356412	0.456091	0.601644	1.54512	1.72953	0.706921	0.778649	0.802494	0.513695	1.46405	0.528871	0.630808	0.692825	2.90577	1.70911	0.631222	0.632868	1.86293	0.674102	0.555139
FBgn0002521	7.24576	7.16535	7.36002	7.30231	7.08704	7.10716	7.25154	7.60756	7.49235	6.96918	6.69689	7.20324	6.6337	6.46522	6.68843	5.73573	5.80853	6.18144	7.27486	6.88565	5.88579	6.79765	6.45644	6.12454	6.72408	7.30433	6.83515	6.44819	6.17816	6.84269	7.78354	6.33318	7.01999	5.4403	6.96008	6.07348
FBgn0002522	1.99518	2.99379	2.08475	2.10887	2.70016	2.99779	2.98345	1.27002	2.39815	2.21541	2.58124	1.50698	2.5145	2.67132	2.10745	2.2688	1.48517	1.80527	1.85068	3.35721	3.8644	2.57092	3.74001	5.59186	4.06438	4.6444	3.23302	3.84866	2.94718	2.01955	2.0376	3.09624	1.92142	2.17724	3.66084	1.73704
FBgn0002524	6.69735	6.54057	6.71221	6.82689	6.65031	6.56655	6.83206	6.50661	6.50092	6.87604	7.07516	6.96037	8.11172	7.93756	7.84555	8.31041	8.38882	8.58706	4.15488	7.74681	5.43079	6.7901	6.85081	5.97404	5.3586	6.47891	5.80627	6.3177	5.76705	4.44227	6.24882	7.03847	6.05956	6.7444	6.6446	7.15106
FBgn0002525	6.38089	6.54021	6.33317	5.8454	6.21401	6.13016	6.48928	6.42991	6.60666	6.22851	6.16052	6.63857	6.4971	6.61774	6.28066	6.55813	6.33076	6.46608	7.35109	7.06306	6.94325	5.11243	6.68944	7.13437	6.44162	7.22809	6.61616	7.25366	7.1099	6.57085	7.45047	7.3753	6.39093	6.52311	6.69004	7.19214
FBgn0002526	5.79866	4.87755	5.61809	6.09602	6.55116	6.41812	5.31409	4.86247	5.74603	7.05095	6.52173	6.64477	8.75466	8.73026	8.70968	8.97233	9.03365	9.01425	7.90702	7.95096	7.78292	7.88592	8.38186	7.34344	7.21802	7.4427	7.40676	8.20786	7.79157	5.80787	7.08268	8.22867	8.41813	8.08595	7.58422	8.00248
FBgn0002531	-1.58113	-1.58113	-1.58112	-1.58113	-1.58113	-1.58113	-1.55015	-1.58113	-1.58113	-1.58111	-1.58111	-1.5811	-1.58113	-1.58113	-1.58113	-1.58113	-1.58112	-1.58112	-1.57135	-1.56991	-1.56758	-1.56841	-1.56685	-1.56634	-1.5754	-1.57096	-1.57467	-1.57012	-1.56871	-1.56818	-1.56784	-1.57011	-1.57004	-1.57322	-1.56911	-1.57344
FBgn0002533	0	0	0	0	0	0	0	0	0	0	0	0	0	0	0	0	0	0	0	0	0	0	0	0	0	0	0	0	0	0	0	0	0	0	0	0
FBgn0002534	-1.07644	-1.07644	-1.06448	-1.07643	-0.936011	-1.0764	-1.07644	-1.0764	-1.06561	-1.03597	-1.07625	-1.07622	-1.07643	-1.07641	-1.07643	-1.0369	-1.07635	-1.07638	-1.05107	-1.04631	-1.03862	-1.04134	-1.03622	-1.03451	-1.06447	-1.04977	-1.06206	-1.04703	-1.04235	-1.04061	-1.03946	-1.04697	-1.04674	-1.05725	-1.04369	-1.05799
FBgn0002535	-1.02111	-1.02108	-1.01947	-1.02095	-1.02115	-1.02004	-1.02099	-1.02013	-1.01994	-1.016	-1.01596	-1.01525	-1.02091	-1.02039	-1.02096	-1.02025	-0.594196	-1.01956	-0.897392	-0.875325	-0.839659	-0.852295	-0.828525	-0.820623	-0.959542	-0.891385	-0.948362	-0.878656	0.286714	-0.8489	-0.84356	-0.878386	-0.877312	-0.926091	-0.863171	-0.929516
FBgn0002542	3.50794	3.0699	2.9174	3.36275	3.39715	3.26392	3.70495	3.95483	3.84194	3.29936	3.53543	4.18451	3.79336	3.95582	3.72388	3.91821	3.90776	3.61332	4.83749	3.63794	2.7741	2.72545	2.81695	2.84725	4.83516	4.40763	3.44575	4.15623	3.77443	3.83511	4.29762	3.82522	3.04939	4.62299	3.72804	4.39475
FBgn0002543	3.78508	4.57157	4.82099	4.31467	4.14845	4.77919	4.80521	4.23881	4.79577	4.69037	3.89356	4.56452	5.32537	4.99089	5.3314	5.60105	6.57243	5.82531	4.99216	6.13077	6.36724	5.75993	5.17282	6.82208	7.18794	6.31406	6.1477	7.02111	4.64768	7.16258	6.71562	5.08986	6.79417	7.73794	7.34556	6.64082
FBgn0002552	6.74527	6.74235	6.24922	7.01586	6.66079	6.83468	6.10859	6.65131	5.97304	7.45069	7.19997	7.23661	8.08174	8.20556	8.20789	8.27597	8.34924	8.54052	6.65684	6.95859	6.87786	7.2308	6.39177	5.33466	6.1968	6.30122	6.46881	6.73433	7.67251	7.23285	6.76024	7.59828	6.2402	7.40495	7.16641	7.97059
FBgn0002561	0	0	0	0	0	0	0	0	0	0	0	0	0	0	0	0	0	0	0	0	0	0	0	0	0	0	0	0	0	0	0	0	0	0	0	0
FBgn0002562	3.03444	2.22361	3.27388	3.31763	3.09655	3.48228	5.00221	4.3048	4.58626	3.15832	2.49415	3.23058	3.43866	3.2976	3.24001	4.85151	4.46762	4.83932	2.2259	2.30195	2.42717	2.38276	2.46609	2.4935	3.66869	2.24639	3.67542	2.29035	2.36632	2.3947	2.41348	2.29129	4.74929	2.13125	3.46963	3.6225
FBgn0002563	11.3174	11.3116	11.3116	11.1264	11.2042	11.0728	11.2725	11.3873	11.4298	9.39047	9.4291	9.01469	10.4424	10.3757	10.5294	11.4863	11.5379	11.5457	10.7973	11.0963	10.7388	10.5695	10.8806	10.5481	10.2874	9.98186	10.3752	9.2951	8.07186	9.09533	9.40248	8.52982	8.95899	9.94348	9.79617	10.194
FBgn0002564	0.0318349	0.0318971	0.323395	0.0726043	0.031764	0.0338631	0.0320737	0.0336997	0.337082	0.133073	0.216136	0.0429026	0.311146	0.592628	0.110824	0.698676	0.0363839	0.0347704	0.146983	0.18348	0.242467	0.221568	0.260881	0.273949	0.0737374	0.780736	0.0782828	0.177971	0.213842	0.227183	1.49086	0.178418	0.180193	0.0995201	1.36421	0.0938553
FBgn0002565	8.56102	8.39019	8.63268	9.48351	9.61021	9.6552	9.89845	9.93536	9.99155	7.07829	7.4574	7.42142	9.59906	9.65659	9.56638	11.7368	11.82	11.8183	7.72548	8.57587	8.52692	9.26577	8.93279	9.42394	8.96301	8.746	9.17894	5.63302	6.61346	6.65698	7.84637	8.50114	8.81413	9.32658	9.49619	9.77907
FBgn0002566	7.39644	7.13522	7.25241	7.02583	6.91937	7.1644	7.28601	7.16297	6.83312	6.89763	6.94457	6.86396	6.56009	6.61605	6.8755	6.2415	6.24699	6.41666	6.24786	6.23547	5.99558	6.84367	6.53597	5.83584	7.61053	6.0259	6.74035	5.12729	6.93763	7.4289	6.42585	5.89366	7.18693	7.26831	6.17214	6.19462
FBgn0002567	10.1344	10.1298	10.1469	10.1884	10.2667	10.1713	10.4861	10.5517	10.636	9.70843	9.63077	9.64531	10.2133	10.1629	10.3087	10.0558	10.0989	10.2789	10.3942	10.2988	10.8122	10.4445	10.7079	10.3763	12.1415	12.0726	11.9909	10.2081	9.23761	9.82997	10.1228	10.4344	9.3319	9.93249	9.80254	10.0906
FBgn0002569	-0.0512977	0.151141	-0.0506095	-0.0512294	-0.0513133	0.203487	0.421675	-0.0265396	-0.0508059	0.0420923	-0.0490954	0.253313	0.190222	-0.050995	0.00666578	0.193306	0.150141	0.300676	0.00271419	0.0227877	0.0552307	0.0437364	0.0653584	0.0725462	-0.040919	0.00817848	-0.0396421	0.0197575	0.039487	0.0468245	0.0516817	0.0200032	0.0209796	-0.0233909	0.0338432	-0.0265066
FBgn0002570	2.68943	2.10538	2.54346	2.65597	2.5489	3.07901	2.02238	3.00753	2.82856	2.91108	2.62291	2.1697	3.35237	3.08164	3.35729	3.82547	3.88936	3.96338	1.84816	1.89937	1.98372	1.95378	3.24354	2.02851	3.49805	1.86196	1.7376	1.89156	1.9427	1.96182	1.97448	1.89219	1.89471	1.78424	1.92802	1.77688
FBgn0002571	-0.609483	-0.609448	-0.607729	-0.534968	-0.539102	-0.608336	-0.132649	-0.608429	-0.608227	-0.604003	-0.603953	-0.603193	-0.570742	-0.608709	-0.535132	-0.608557	-0.217147	-0.33749	-0.495198	-0.469903	0.663447	-0.443505	-0.416258	-0.4072	-0.566438	-0.488312	-0.553623	-0.473721	-0.44886	-0.439613	-0.433493	-0.473412	-0.472181	-0.528094	-0.455971	-0.53202
FBgn0002573	0.535139	0.716065	0.642308	0.475485	0.79761	0.928584	0.74483	0.622048	0.837329	0.686067	0.624899	1.34355	0.475553	0.644632	0.746748	0.70971	0.577927	0.742229	1.84499	0.587141	0.648454	0.626731	0.667594	0.681178	0.719776	0.877366	0.516051	0.581414	0.6187	0.632567	0.641747	0.90956	0.583724	0.790939	0.608035	0.523757
FBgn0002576	5.89778	5.60349	5.41868	5.27785	5.72742	5.87577	5.87566	6.03031	6.253	5.61775	5.69394	5.37955	4.74434	4.66565	5.34816	3.67421	3.14582	3.06228	6.00368	5.40589	5.7152	7.36064	7.37565	6.38128	6.64331	6.07968	6.23316	6.72578	4.45438	7.37168	7.00419	6.05621	5.13803	6.39992	6.4952	7.03787
FBgn0002577	-0.295717	-0.295658	-0.12328	0.166968	0.122348	-0.293806	-0.295492	-0.29396	-0.293625	-0.28665	-0.187251	-0.285323	-0.250969	-0.19688	-0.171032	-0.294174	-0.291434	-0.292952	-0.1658	-0.132456	1.5568	-0.0976585	-0.0617424	-0.0498027	-0.256798	0.131292	-0.242816	-0.13749	-0.104717	-0.0925289	-0.0844606	-0.137082	-0.13546	-0.209163	-0.114092	0.68332
FBgn0002578	-1.03268	-1.03268	-1.00722	-1.03267	-1.03268	-1.03264	-1.03268	-1.03264	-0.955007	-1.03245	-1.03245	-1.03242	-0.854356	-1.03265	-1.03268	-1.03264	-1.03258	-1.03261	-1.00523	-0.999914	-0.991314	-0.994361	-0.98863	-0.986724	-1.02022	-1.00379	-1.01752	-1.00072	-0.995487	-0.993542	-0.992255	-1.00065	-1.00039	-1.01215	-0.996983	-1.01298
FBgn0002579	12.95	12.9471	12.9411	12.841	12.8635	12.8231	12.8468	12.8259	12.8341	12.8122	12.7543	12.5016	12.7653	12.6369	12.6734	12.9451	12.8852	12.9859	10.5471	10.2381	10.2851	10.4487	10.1152	9.97557	9.41771	9.37968	9.45793	10.6811	10.7727	10.7781	10.569	10.4158	10.3654	10.336	10.5601	10.3181
FBgn0002590	12.9944	13.003	13.0208	13.116	13.1763	13.1451	12.9808	13.0944	13.0341	13.2346	13.2852	13.0866	13.3402	13.3189	13.3407	13.488	13.5747	13.6321	10.6082	11.1631	11.133	10.8714	10.7131	10.7918	9.58905	10.2815	10.0572	11.5023	11.5399	11.6112	11.2747	11.6834	11.4701	11.354	11.2843	11.4244
FBgn0002592	1.35939	1.2751	1.33916	0.878493	1.28563	1.59013	1.02022	2.2614	1.81392	1.00931	1.13026	1.36226	1.3493	1.26088	0.777053	0.778762	0.782474	0.874138	0.869266	0.895878	0.970483	0.944051	0.993773	1.0103	1.89824	0.873595	1.26733	0.88891	0.93428	0.951153	0.962322	0.889475	0.89172	0.850031	0.921301	0.847904
FBgn0002593	13.3369	13.3786	13.3814	13.5256	13.5865	13.5772	13.3671	13.4726	13.5408	13.405	13.4483	13.2042	13.3932	13.3839	13.4804	13.4341	13.5403	13.5844	9.86029	10.3443	10.2112	9.95758	9.67697	9.43312	9.14248	9.23478	8.82866	10.6377	10.8808	10.6207	10.6519	10.5111	10.2046	9.86262	10.0619	10.2268
FBgn0002609	2.86477	1.99107	2.86964	2.08906	2.32337	2.55623	2.71299	2.24817	2.18576	2.29915	2.52331	2.57713	1.85537	1.74202	2.0616	1.41434	1.73504	2.13013	1.71298	2.97659	1.82971	1.80376	1.85253	3.74284	3.54781	2.13296	3.42602	2.18415	1.79419	1.81073	1.82169	1.75067	1.75283	2.25887	2.84783	2.44741
FBgn0002622	13.2209	13.2204	13.2035	13.1935	13.3015	13.2555	13.0315	13.1407	13.1237	13.1992	13.2222	12.9684	13.2447	13.1841	13.2388	13.451	13.4527	13.4986	11.1601	11.0014	11.0125	10.8861	10.9856	10.3751	10.0389	9.84169	10.1252	11.2368	11.0535	11.0518	11.0362	10.9414	11.0183	11.1211	11.1325	11.1025
FBgn0002626	13.2251	13.2199	13.2033	13.1312	13.2165	13.1866	13.0328	13.0738	13.0648	13.3858	13.3476	13.0794	13.3599	13.3418	13.3479	13.4766	13.534	13.6339	10.9939	10.4833	10.5973	9.85159	9.81891	10.3329	8.36193	8.77412	8.88144	10.8506	11.0476	10.659	10.5063	10.6177	10.5688	10.8901	10.6574	10.4735
FBgn0002629	0	0	0	0	0	0	0	0	0	0	0	0	0	0	0	0	0	0	0	0	0	0	0	0	0	0	0	0	0	0	0	0	0	0	0	0
FBgn0002631	-1.77168	-1.77168	-1.77168	-1.77168	-1.76522	-1.77168	-1.77168	-1.77168	-1.77168	-1.77168	-1.77168	-1.77168	-1.77168	-1.77168	-1.77168	-1.77168	-1.77168	-1.77168	-1.76717	-1.76656	-1.76556	-1.76592	-1.76525	-1.76503	-1.7689	-1.767	-1.76859	-1.76665	-1.76605	-1.76582	-1.76567	-1.76664	-1.76661	-1.76797	-1.76622	-1.76807
FBgn0002632	-0.972146	-0.865372	-0.971353	-0.972067	-0.972164	-0.971628	-0.943203	-0.97167	-0.93442	-0.781409	-0.969627	-0.969276	-0.972046	-0.971797	-0.972071	-0.937001	-0.97098	-0.971395	-0.885332	-0.868899	-0.700402	-0.85175	-0.83405	-0.828166	-0.931611	-0.313104	-0.923286	-0.87138	-0.855229	-0.849222	-0.845246	-0.871179	-0.870379	-0.906702	-0.859849	-0.909252
FBgn0002633	-0.094276	-0.0509843	0.378056	-0.0939244	-0.0118752	0.26779	-0.094005	-0.0921625	-0.0917599	0.258788	-0.0832959	-0.0818066	0.495913	-0.0927231	-0.0939416	-0.0924198	-0.0891293	-0.0909513	0.03415	0.0718483	0.132777	0.11119	1.12868	0.165296	-0.0479323	0.044412	1.54999	0.0661576	0.10321	0.11699	0.126112	0.0666189	0.0684527	0.909235	0.0926108	-0.0207271
FBgn0002638	7.42408	7.33086	7.36737	7.57076	7.43743	7.40013	7.19774	7.30014	7.48473	7.55572	7.80535	7.50431	7.58565	7.48012	7.64243	7.76163	7.66569	7.73894	6.65888	7.22499	6.4351	5.33365	5.2485	5.10931	6.97515	6.56352	6.94392	6.95524	6.20742	7.18708	7.51407	7.03773	6.65592	7.19088	6.49972	6.94041
FBgn0002641	5.74773	5.78007	5.75416	5.80587	5.75046	5.49626	5.64855	5.97464	5.46994	6.14714	5.93492	5.67864	6.29412	5.68464	5.91373	6.49382	6.29481	6.41133	6.53235	6.29705	5.1338	6.01109	5.99392	5.1338	5.25338	6.52935	5.44473	5.02475	5.27283	6.05232	7.13938	4.70764	5.87302	6.31188	5.9652	6.67255
FBgn0002643	7.96086	7.95812	8.0103	7.73016	7.78072	7.856	8.0836	8.16522	8.02173	7.81129	7.50033	7.81085	7.22322	7.49134	7.52804	7.61005	7.51154	7.57779	9.77443	10.0119	8.995	9.51192	9.52778	10.4359	9.43337	9.67235	9.45244	9.3939	9.67189	9.09079	8.90648	8.47661	9.79739	9.08737	9.04532	9.46556
FBgn0002645	7.52782	7.70469	7.80705	7.5337	7.33343	7.47266	7.72022	7.58064	7.63857	7.57985	7.52553	7.87261	7.97059	8.19179	7.94432	7.89268	7.84066	7.62717	8.70631	9.18295	8.60349	8.69624	7.77898	9.51929	8.43315	8.80371	8.65358	9.07789	8.64534	8.64166	9.10783	8.81731	8.94472	8.76655	8.78278	8.74584
FBgn0002673	3.4383	3.43243	3.62179	3.65594	3.49564	3.53468	3.52282	3.31872	3.4855	3.46637	3.50486	3.16984	3.78798	2.88944	3.11241	2.43374	3.01313	2.96185	3.89389	2.46959	2.60832	3.92566	4.65649	2.68091	2.72221	4.31505	3.70061	3.49728	3.02333	3.43445	5.31079	2.90352	4.44697	3.89359	2.51709	4.95601
FBgn0002707	4.7766	4.09826	4.41808	4.57215	3.76669	4.40074	4.55343	4.47749	4.00441	4.40161	4.57049	4.19202	4.25584	3.74511	3.9348	3.91875	4.51578	4.48425	4.44188	4.51213	4.85921	3.01764	4.03296	3.19027	4.55253	4.35797	5.36132	5.98303	5.57342	3.03641	3.06581	3.90627	5.49791	5.7548	4.9126	5.0568
FBgn0002709	-0.495308	-0.51047	-0.525922	-0.478118	-0.451871	-0.324293	-0.494163	-0.430316	-0.526018	-0.486111	-0.525182	-0.525029	-0.431704	-0.488737	-0.526226	-0.450638	-0.47346	-0.304665	-0.47659	-0.463896	-0.443379	-0.450648	-0.436974	-0.432429	-0.512341	-0.473134	-0.505911	-0.465812	-0.453335	-0.448695	-0.445623	-0.356006	-0.465039	-0.493099	-0.456904	-0.495069
FBgn0002715	2.80171	3.08565	2.96013	2.55654	3.04477	3.2188	3.27005	3.1891	3.35948	3.06075	3.1288	3.09264	2.56354	3.42815	3.33963	2.99324	2.92219	3.55923	2.05871	3.13129	3.60328	2.17837	2.24206	2.26306	1.90752	2.07436	2.24249	2.1079	3.25442	4.63514	2.20182	2.5413	2.11147	1.9861	2.94884	1.97772
FBgn0002716	0.713948	0.803942	0.903962	0.714656	1.0499	0.718567	1.45758	0.972754	0.982479	1.0188	0.93594	0.852701	0.93125	0.717071	1.06574	0.876184	1.65898	0.720624	0.861427	2.1048	0.982563	0.951706	1.00975	1.02905	1.4587	1.27674	2.62077	0.887332	1.39424	0.959996	1.8101	0.887991	0.890612	1.79166	1.37247	2.15377
FBgn0002719	9.88416	9.90803	9.91597	9.69918	9.82468	9.82333	9.42608	9.591	9.3452	8.79928	9.0356	8.98086	9.391	9.20085	9.23388	9.22001	9.48531	9.34935	8.45133	9.25828	8.57885	9.81625	9.28358	8.49474	9.11314	8.41956	9.14197	8.96127	9.3945	8.48596	8.56383	9.20413	8.56897	7.97874	8.62316	8.69512
FBgn0002723	7.22966	7.2458	7.56337	7.02455	7.08367	7.08572	7.43826	7.28119	7.35436	6.89008	6.96949	7.05306	6.80736	7.03861	7.04067	6.74089	7.03902	6.42854	8.04237	7.45562	7.32167	7.10262	6.19269	6.5093	6.9822	7.17455	7.27008	6.88011	8.00009	7.79029	6.47821	6.43013	7.56756	7.7858	7.56306	7.17163
FBgn0002732	-1.0851	-1.13288	-1.12176	-1.13287	-1.08557	-1.11359	-1.13287	-1.13285	-1.13284	-1.09626	-1.09605	-1.13256	-1.13287	-1.13286	-1.13287	-1.13285	-1.13278	-1.13283	-1.10968	-1.10541	-1.09851	-1.10095	-1.09636	-1.09483	-1.1217	-1.10852	-1.11954	-1.10605	-1.10186	-1.1003	-1.09926	-1.106	-1.10579	-1.11523	-1.10306	-1.11589
FBgn0002733	4.89899	4.83738	5.21966	4.72712	4.67012	4.61969	5.12341	4.92977	4.76659	5.26643	5.34339	5.39352	5.19748	5.16861	5.07099	4.55602	4.55253	5.3557	4.78966	4.01111	4.5898	5.39501	3.24219	7.25881	4.57154	2.83492	2.81418	6.40281	3.06129	5.5395	4.00628	2.92121	5.31862	4.6868	3.02101	4.64956
FBgn0002734	-1.00325	-1.00324	-1.00233	-1.00316	-1.00327	-1.00265	-1.00318	-1.0027	-1.00259	-1.00037	-1.00034	-0.999937	-1.00314	-1.00285	-1.00317	-1.00277	-1.0019	-1.00238	-0.910983	-0.890852	-0.858317	-0.869844	-0.848161	-0.840952	-0.967677	-0.905503	-0.957479	-0.893891	-0.874106	-0.866747	-0.861876	-0.893645	-0.892666	0.102507	-0.879765	-0.940287
FBgn0002735	-1.21406	-1.21406	-1.18705	-1.21406	-1.21407	-1.21402	-1.16773	-1.15675	-1.21401	-1.21384	-1.21383	-1.2138	-1.21406	-1.21403	-1.21406	-1.21403	-1.21396	-1.214	-1.18566	-1.18072	-1.17272	-1.17556	-1.17023	-1.16846	-1.11416	-1.18432	-1.19709	-1.18146	-1.1766	-1.1748	-1.1736	-1.1814	-1.18116	-1.19209	-1.17799	-1.19286
FBgn0002736	5.70854	5.62289	6.10939	5.6487	5.5409	5.78808	5.28636	5.46296	5.14453	5.05974	5.13307	5.01281	5.29326	4.65348	5.01234	4.56402	4.64943	4.57292	3.80454	3.72766	4.7767	3.08964	3.23399	5.15112	3.45011	3.266	2.83759	2.92538	3.06082	3.1105	5.21496	4.39581	5.28746	4.46808	5.34759	5.1498
FBgn0002772	9.36511	9.30684	9.27183	8.91929	9.12784	8.85395	9.56717	9.49753	9.53695	8.81356	8.81463	8.79454	8.25163	8.18623	8.41934	7.27282	7.42647	7.23609	9.15233	9.30356	9.58866	9.42396	9.31727	9.43284	10.1683	9.8734	9.94577	9.17354	9.22707	9.0333	8.51287	9.33534	9.03648	7.11011	7.56664	7.73923
FBgn0002773	11.4802	11.5172	11.4941	11.2382	11.3162	11.3243	12.0385	12.0517	12.1682	11.0662	11.0296	10.9951	10.7342	10.7228	10.681	9.95128	10.0012	10.0552	10.5453	10.6711	10.4861	10.3759	10.4748	10.3749	11.4842	11.5679	11.3513	10.4786	9.84102	10.2776	9.88155	9.42876	10.0561	9.25315	8.69857	9.62786
FBgn0002774	8.54616	8.50539	8.55645	8.65047	8.5867	8.49356	8.63101	8.48024	8.61667	8.57633	8.81962	8.77096	8.70946	8.72686	8.66341	9.03686	9.04342	9.00259	8.65751	8.76821	8.94474	8.57242	8.6757	8.72254	8.07059	8.45716	8.29246	7.90812	8.70978	9.06093	7.87356	7.9987	8.73932	8.55798	8.17553	8.08934
FBgn0002775	5.65245	6.19964	5.6746	5.60625	4.99219	5.38447	6.14135	5.48831	6.10623	5.43156	5.38704	5.44668	5.50873	5.41444	5.74627	5.50807	5.68823	4.49902	5.87782	4.83419	5.04226	5.50515	6.28476	6.61219	4.06864	5.54135	5.37643	4.7982	6.58609	4.9442	5.1785	6.16466	5.33392	5.05579	4.96572	5.24261
FBgn0002778	6.01798	5.67642	5.94998	6.00058	6.27481	5.91457	6.14779	6.06031	6.00846	5.4539	5.57685	5.87488	5.75088	6.05993	6.25782	5.12216	5.44643	6.08158	6.71782	6.30222	5.61755	6.94799	6.3944	6.72856	5.7867	6.31187	6.61971	5.02588	5.11946	6.57426	5.42965	6.26385	5.30292	6.31682	3.85495	5.38125
FBgn0002780	8.38349	8.35432	8.49904	8.37998	8.3674	8.38472	8.43047	8.07866	8.14126	8.25777	8.23281	8.34593	8.08372	8.40586	8.29076	8.47295	8.16984	8.2823	6.14939	7.85251	6.50176	7.83611	6.65255	6.36059	7.26239	7.99096	7.82145	7.52159	7.99112	7.88414	7.767	7.71237	7.45217	7.26361	7.95323	6.96198
FBgn0002781	8.16058	8.13968	8.09058	7.45602	7.80701	7.63602	7.90057	7.76579	7.79829	7.6443	8.0637	7.62907	7.40291	7.10897	7.47051	6.52118	6.97982	7.15925	7.88452	8.67204	8.44684	7.80292	6.13501	8.08692	8.28622	8.2485	8.15505	8.41538	8.11023	7.46635	7.61942	8.22607	8.17054	7.98398	8.52698	7.935
FBgn0002783	7.71902	7.81207	7.93225	7.34686	7.61285	7.53256	7.23746	7.6238	7.37278	7.89696	7.72933	7.53989	8.1264	7.96451	8.27397	8.21463	8.36567	8.35343	6.98027	7.92612	7.75725	7.78049	8.6798	8.85424	8.03661	7.53286	8.06238	7.83348	8.59203	8.7727	8.74981	7.79063	7.4267	8.09999	8.20654	7.89121
FBgn0002787	8.45522	8.51601	8.49321	8.36702	8.35709	8.46827	7.99522	8.1209	8.21565	8.60536	8.59727	8.60839	9.04847	9.22081	9.26705	9.34944	9.43645	9.5169	6.62619	7.06648	7.99935	7.21575	6.90548	7.1557	6.79109	7.29215	6.8644	7.05994	7.84188	7.16641	8.06193	8.39251	8.13213	8.22005	7.72421	7.83074
FBgn0002789	7.98756	7.8989	8.22567	7.79995	7.71832	7.91875	7.7315	7.76668	8.07565	7.68759	7.67718	7.17823	7.3648	7.15818	7.05791	6.1013	5.82217	5.88894	7.03051	7.52847	7.73893	7.79397	8.70387	8.95314	9.25503	8.73661	8.8073	8.89825	8.55856	8.06814	7.53114	8.05357	7.6393	6.37491	6.66859	6.70415
FBgn0002791	5.90617	5.83084	5.81665	6.0617	5.59757	6.03022	6.08072	6.1483	5.79316	5.79008	5.87405	6.11016	6.10848	6.04532	5.82007	6.15411	6.40861	6.19905	6.14121	6.07036	4.64355	3.47151	5.55285	4.17812	4.98577	5.50027	6.05722	3.66215	6.69447	6.32577	4.60393	5.73996	5.48044	5.88117	5.83724	5.83882
FBgn0002838	-0.847065	-0.847052	-0.846433	-0.847002	-0.847079	-0.846653	-0.847016	-0.846686	-0.846613	-0.845071	-0.845052	-0.844771	-0.846986	-0.846787	-0.847005	-0.846732	-0.846135	-0.846467	-0.771736	-0.756358	-0.731502	-0.740308	-0.723743	-0.718237	-0.815048	-0.76755	0.320552	-0.758679	-0.743564	-0.737942	-0.734221	-0.758491	-0.757743	-0.791736	-0.747888	-0.794123
FBgn0002842	-1.40278	-1.40278	-1.32257	-1.40277	-1.40278	-1.40275	-1.40277	-1.40275	-1.40275	-1.40266	-1.40266	-1.40264	-1.40277	-1.40276	-1.40277	-1.40276	-1.40272	-1.40274	-1.38152	-1.37814	-1.37267	-1.37461	-1.37096	-1.36975	-1.39105	-1.3806	-1.36011	-1.37865	-1.37532	-1.37409	-1.37327	-1.37861	-1.37844	-1.38592	-1.37627	-1.38644
FBgn0002855	0	0	0	0	0	0	0	0	0	0	0	0	0	0	0	0	0	0	0	0	0	0	0	0	0	0	0	0	0	0	0	0	0	0	0	0
FBgn0002856	0	0	0	0	0	0	0	0	0	0	0	0	0	0	0	0	0	0	0	0	0	0	0	0	0	0	0	0	0	0	0	0	0	0	0	0
FBgn0002862	-1.43454	-1.47233	-1.47232	-1.47233	-1.47233	-1.47233	-1.47233	-1.47233	-1.47232	-1.47229	-1.46121	-1.47229	-1.47233	-1.47233	-1.47233	-1.46692	-1.47231	-1.47232	-1.45958	-1.45761	-1.45442	-1.45555	-1.45342	-1.45272	-1.46513	-1.45904	-1.46413	-1.4579	-1.45596	-1.45524	-1.45477	-1.45788	-1.45778	-1.46214	-1.45652	-1.46245
FBgn0002863	-1.58533	-1.61778	-1.629	-1.62907	-1.62908	-1.62903	-1.62907	-1.62903	-1.62902	-1.62883	-1.62882	-1.62879	-1.62907	-1.62904	-1.62907	-1.62904	-1.62896	-1.629	-1.59733	-1.59277	-1.5854	-1.58801	-1.5831	-1.58147	-1.61016	-1.59609	-1.60785	-1.59346	-1.58898	-1.58731	-1.58621	-1.5934	-1.59318	-1.60325	-1.55089	-1.60396
FBgn0002865	-1.86505	-1.86505	-1.86505	-1.86505	-1.86505	-1.86505	-1.86505	-1.86505	-1.86505	-1.86505	-1.86505	-1.86505	-1.86505	-1.86238	-1.86505	-1.86505	-1.86505	-1.86505	-1.86213	-1.86175	-1.86114	-1.86136	-1.86095	-1.86081	-1.86319	-1.86203	-1.863	-1.86181	-1.86144	-1.8613	-1.86121	-1.8618	-1.86178	-1.86262	-1.86154	-1.86268
FBgn0002868	9.82044	9.70954	9.89626	9.14302	9.05768	9.14268	9.14226	9.09253	9.18075	8.89643	8.60051	8.34824	8.27341	8.05515	8.08017	7.88899	7.51652	7.43522	6.77412	6.66836	6.5672	6.93527	7.14856	5.61149	8.17679	7.5697	8.24221	6.18564	6.55653	7.19292	5.78546	5.77214	6.97521	6.28677	6.89161	6.50544
FBgn0002869	-0.440664	-0.529473	-0.385405	-0.41772	-0.568779	-0.568428	-0.568727	-0.257236	-0.359049	-0.567118	-0.567103	-0.566869	-0.568702	-0.568538	-0.568718	-0.496938	-0.568	-0.568274	-0.506314	-0.490977	-0.466189	-0.474971	-0.458451	-0.452959	-0.549509	-0.502139	-0.541739	-0.493292	-0.478218	-0.472611	-0.4689	-0.493104	-0.492358	-0.52626	-0.217573	-0.52864
FBgn0002872	4.57942	3.95512	4.46187	4.87988	4.19429	5.29344	4.86842	5.04039	4.30548	4.61927	4.90478	4.16553	4.57625	5.19716	4.76256	4.52934	4.99662	3.55311	4.38556	3.41748	4.78146	3.12464	3.26524	5.31072	5.53585	4.44446	4.68152	5.83291	5.82592	3.14492	5.90358	4.97011	5.19057	5.05936	4.55319	4.95432
FBgn0002873	1.15731	1.08633	0.923777	1.20271	1.08298	1.44245	1.09076	2.14319	1.30973	0.940669	1.22468	0.944278	1.20568	1.71917	2.19127	0.976513	1.77993	0.923348	1.08435	1.86659	2.3284	1.15936	2.10549	1.2424	1.01912	1.0914	2.23004	1.10665	1.14711	1.16826	1.18226	1.10698	2.47076	1.83293	1.92682	1.81525
FBgn0002878	5.38054	4.92409	4.69808	4.9965	4.64919	5.11812	5.15719	5.09505	5.54431	5.2034	5.30963	4.75493	4.95925	5.40271	5.96664	5.76523	5.76116	5.59824	5.35937	4.21203	5.84055	6.26517	5.3068	3.60019	4.56431	5.58928	4.60094	5.88294	6.2732	5.38393	6.23015	6.9397	5.3033	5.56149	5.99656	5.52073
FBgn0002887	5.89752	5.94316	5.75686	5.48137	5.56802	5.97962	5.47874	5.2233	5.73721	5.97426	5.96453	6.01491	6.04601	5.94636	5.92741	5.73871	6.03777	5.70635	5.32718	4.27492	5.2523	4.73812	4.45261	4.5269	5.58312	6.03669	5.45137	5.23382	4.68953	6.49773	5.63564	6.40379	6.50997	5.81819	5.63047	5.26692
FBgn0002891	5.66515	5.67745	5.48254	5.62312	5.74132	5.7069	5.75777	5.72853	5.35693	6.24309	6.3897	6.53966	6.25253	6.58412	6.21191	6.33727	6.33838	6.47185	5.88973	5.6903	6.558	5.21816	5.31421	6.94164	4.81374	6.46515	6.35905	7.89199	5.81824	6.51032	5.98454	7.0346	6.6487	7.02058	8.06389	7.22706
FBgn0002899	2.13754	2.51189	2.01904	1.96503	2.9431	2.50018	2.40551	3.0256	2.90261	2.6658	2.44093	2.63807	2.52289	2.32033	2.09851	2.39421	2.42058	2.53783	2.9897	1.90855	2.51231	1.96275	2.0188	4.3281	2.24467	1.87131	2.05831	1.90077	3.46136	3.10947	1.98339	3.29713	1.9039	3.08329	3.231	1.7867
FBgn0002901	3.79439	3.16139	3.36255	3.49817	3.36439	3.75916	2.9178	3.57725	3.77861	3.3788	3.895	2.87103	3.43229	3.00113	3.53199	3.7863	3.39198	3.55975	2.77036	3.99481	3.42834	2.52907	2.60932	2.63578	2.47862	3.34401	2.52824	2.44003	2.51325	3.86745	2.55863	3.64091	4.1132	4.30718	4.57339	4.20741
FBgn0002905	4.94798	4.45284	5.05109	5.21592	5.11967	4.94887	5.49884	5.67175	4.37571	5.08639	4.96012	4.75763	4.86914	4.85528	4.98543	5.14595	5.35263	5.22933	3.71463	5.81385	5.89897	6.15534	4.33475	6.01806	5.02698	5.82237	5.70874	5.14207	5.60255	4.15143	5.10731	5.91345	4.58057	6.56656	6.38306	5.37503
FBgn0002906	5.17773	4.9553	5.23829	5.48343	4.61421	4.9361	5.26692	4.98677	5.01836	5.37235	5.66657	5.99207	5.73766	5.57251	5.90095	5.71763	6.19673	6.0856	4.40445	5.61987	4.27661	5.05428	4.9193	4.75103	5.64902	4.4673	5.06557	6.7139	6.5074	3.84426	6.07815	4.92403	5.19462	5.39044	6.00137	6.52408
FBgn0002909	0	0	0	0	0	0	0	0	0	0	0	0	0	0	0	0	0	0	0	0	0	0	0	0	0	0	0	0	0	0	0	0	0	0	0	0
FBgn0002914	0	0	0	0	0	0	0	0	0	0	0	0	0	0	0	0	0	0	0	0	0	0	0	0	0	0	0	0	0	0	0	0	0	0	0	0
FBgn0002917	8.18604	8.31403	8.22161	8.0126	7.71792	7.95693	7.81677	8.18616	7.79288	7.43803	7.66074	7.62437	6.86219	6.60472	6.73745	5.85924	6.0529	6.49628	7.82795	8.50704	8.72521	8.26656	8.10637	7.94007	8.52075	8.50507	8.65131	8.35341	7.50345	8.20029	8.07061	7.33868	7.84347	8.0202	8.25762	8.00727
FBgn0002921	11.6313	11.5762	11.6705	11.5647	11.5442	11.5979	11.9386	11.9764	11.8999	11.2137	11.3161	11.5182	11.5436	11.6413	11.566	11.6152	11.629	11.6256	12.2017	12.3491	12.3037	12.457	12.001	11.984	12.4677	12.4641	12.5027	11.5398	11.7251	11.7358	12.0698	11.967	11.7274	11.9244	12.0969	11.8364
FBgn0002922	-0.381952	-0.331689	-0.257274	-0.235081	-0.272218	-0.354264	-0.399265	-0.334147	-0.331425	-0.397864	-0.397851	-0.397646	-0.399243	-0.299847	-0.363456	-0.399062	-0.398633	-0.398872	-0.345127	-0.330135	-0.305904	-0.314489	-0.29834	-0.292971	-0.258278	-0.341046	-0.379756	-0.332398	-0.317663	-0.312182	-0.308555	-0.332215	-0.331485	-0.364624	-0.321878	0.151048
FBgn0002924	2.91511	2.98539	2.91179	2.08257	2.87419	3.53716	2.48102	3.80947	3.48419	3.62364	3.31764	2.77759	2.43738	3.11968	3.65164	2.74997	2.7861	3.72501	2.12387	2.18653	2.28923	3.77868	2.32114	2.34364	4.78296	3.10148	3.49191	3.18629	2.23935	2.26261	2.278	3.39599	2.18084	3.05859	3.02578	2.03595
FBgn0002926	-0.899041	-0.899039	-0.898942	-0.899031	-0.870697	-0.898977	-0.899033	-0.898982	-0.898971	-0.827221	-0.898723	-0.871929	-0.738191	-0.898998	-0.899031	-0.898989	-0.882348	-0.804783	-0.86801	-0.861597	-0.851233	-0.854905	-0.847998	-0.845701	-0.88607	-0.866264	-0.882821	-0.862565	-0.856262	-0.853918	-0.852367	-0.862487	-0.862175	-0.876349	-0.858065	-0.877345
FBgn0002930	9.34281	9.18934	9.19479	10.3271	10.4396	10.3214	8.44802	8.46462	8.82657	10.9481	10.9245	10.6309	12.381	12.3278	12.5323	13.0726	13.1034	13.1994	8.23468	7.53148	8.43224	8.60221	9.14511	9.71993	7.10596	6.65626	7.46454	8.91607	8.6912	8.49559	10.4775	10.355	9.87703	10.3694	10.2068	10.0483
FBgn0002931	2.76025	3.09351	3.45943	3.90498	3.70936	3.05305	3.22879	3.11491	3.74513	3.883	3.67933	3.96717	3.11327	3.41557	3.83404	2.74056	2.97668	3.38064	2.31845	4.2312	2.55686	3.01392	6.09291	3.93024	3.69448	4.42742	3.15184	5.04293	2.98668	2.51933	2.54106	2.39766	2.86832	3.12493	3.59788	3.85981
FBgn0002932	6.02621	6.03858	6.10681	5.68185	5.78122	6.0884	5.77628	6.12886	5.94434	5.49151	6.58613	6.36659	6.08775	6.202	6.40346	5.97622	6.52005	5.85985	6.09528	7.12729	7.33753	7.08563	7.74942	5.61711	6.36075	6.48343	6.48324	6.07967	6.73121	6.38604	6.84959	6.65321	5.77915	7.53196	6.04426	6.73314
FBgn0002933	-1.57734	-1.55036	-1.57733	-1.57734	-1.57734	-1.57286	-1.57734	-1.57734	-1.57734	-1.57732	-1.57732	-1.57731	-1.57734	-1.57734	-1.57734	-1.57734	-1.57733	-1.57733	-1.56751	-1.56606	-1.56372	-1.56455	-1.56299	-1.56247	-1.57159	-1.56712	-1.57086	-1.56628	-1.56486	-1.56433	-1.56398	-1.56626	-1.56619	-1.56939	-1.56526	-1.56962
FBgn0002936	8.85217	8.8337	8.6751	8.03823	7.97308	7.93919	8.7506	8.86666	8.6226	8.68218	8.82706	8.50351	7.48858	7.82049	7.6989	8.20053	8.28775	8.2953	7.34811	7.57841	7.31144	7.44044	7.60617	6.64041	6.41709	5.68909	6.16981	7.25328	6.74551	7.02905	6.33213	6.11245	7.27216	7.04351	5.64941	6.10876
FBgn0002937	7.97689	8.05679	7.97424	8.10016	8.15511	8.44328	8.70493	8.67226	8.62731	7.65206	7.77615	7.7192	7.58192	7.38205	7.49069	7.43603	7.16671	7.22495	6.92168	6.86429	7.72765	6.39125	7.07416	7.24512	7.40107	7.79866	7.92989	7.73643	5.47271	6.26424	7.04789	6.45407	7.33798	7.56392	7.77471	7.92979
FBgn0002938	11.7536	11.7196	11.7316	11.1767	11.2454	11.2059	11.5069	11.52	11.52	10.9033	10.8938	10.8919	10.2724	10.1964	10.1617	9.57369	9.45865	9.56879	11.5735	11.836	11.6504	11.744	11.7407	11.3046	11.5782	11.5142	11.4856	11.6326	11.5397	11.545	10.9537	11.148	10.9611	11.1944	10.9228	11.1143
FBgn0002939	3.81636	3.6001	3.43862	4.41545	4.31569	4.61794	4.46607	4.21202	4.28413	4.25062	4.44599	3.87593	6.08804	6.07609	6.08261	6.32691	6.52698	6.32044	3.6682	5.11474	3.87521	3.77024	3.56405	3.07527	3.12026	4.14791	2.9741	3.55095	2.86379	2.91169	2.94311	3.83804	5.58329	3.81224	3.67979	4.52895
FBgn0002940	16.9008	16.9134	16.9068	16.1914	16.2412	16.2277	16.6539	16.682	16.6972	16.5053	16.502	16.4155	15.6758	15.6302	15.6697	14.9447	14.9079	14.9548	15.6474	15.6904	15.7481	15.0447	14.9207	15.1132	14.9702	15.0003	15.013	15.4476	15.5403	15.5711	14.8275	14.7726	14.8021	13.9063	13.9301	14.0222
FBgn0002941	3.82478	3.504	3.75201	3.5661	4.11096	3.50809	3.75231	3.77496	3.76969	3.76944	3.61938	3.53363	3.0308	3.19974	3.16794	2.80173	2.71009	3.81817	2.94978	2.31632	3.30652	2.39003	2.4658	2.49072	2.59891	3.75252	4.99711	2.30569	2.37507	3.52652	2.41797	2.30655	2.30997	2.15798	2.81795	2.49663
FBgn0002945	5.33517	5.2653	5.85482	5.48574	5.57684	5.48911	5.23317	5.90641	5.52611	5.71939	5.60321	5.37473	5.44261	5.26932	5.49424	5.10136	5.52965	5.63183	7.35072	7.6031	7.26864	7.05405	6.2963	4.31997	8.13179	7.43244	7.36317	7.60571	7.61208	6.95277	7.30346	8.09799	7.57605	6.9839	6.95418	7.47646
FBgn0002948	4.77845	3.95623	3.91341	3.77203	4.24891	4.39518	3.60799	4.09728	4.11242	4.06989	4.10197	3.18466	2.89266	2.53472	3.92999	3.67998	4.05396	4.07718	5.40909	3.54484	3.44019	2.87314	4.208	5.47257	4.63367	5.08903	5.51814	4.36818	3.96957	2.89056	4.52686	5.43859	5.51338	3.1642	4.51499	3.89666
FBgn0002962	-1.36274	-1.36273	-1.36247	-1.36271	-1.36274	-1.36256	-1.36272	-1.22921	-1.36254	-1.36189	-1.36188	-1.36176	-1.30494	-1.36262	-1.36271	-1.3626	-1.36234	-1.36248	-1.30713	-1.29825	-1.28391	-1.28899	-1.27943	-1.27625	-1.33213	-1.30471	-1.32763	-1.29959	-1.29087	-1.28762	-1.28547	-1.29948	-1.29905	-1.31867	-1.14001	-1.32005
FBgn0002973	7.33481	7.24129	7.37996	7.53704	7.36127	7.43048	7.39079	7.68297	7.31479	7.2979	6.87145	7.03026	6.80797	7.08361	7.28295	6.68315	6.31811	6.16004	8.47721	7.91653	7.95557	7.03251	8.55408	8.19106	7.86486	7.57743	7.27899	7.49788	7.61897	8.10191	8.17699	8.20116	6.58206	8.14795	8.25211	7.76946
FBgn0002985	2.05826	2.02581	2.24137	2.56796	2.24878	2.49192	2.49131	2.91018	1.82056	2.35502	2.28921	2.54054	2.97601	2.57482	3.05047	2.42944	2.77146	1.97911	1.84741	4.77208	4.21303	1.98093	2.04983	3.42907	2.80473	4.49214	4.09148	1.90298	2.87281	2.53297	2.00646	1.90378	3.4352	1.76344	1.94888	1.75358
FBgn0002989	4.23778	4.35697	4.44562	4.1409	4.30087	4.17296	4.44348	3.54354	3.93977	3.99811	5.12373	4.70699	4.3623	4.8179	5.00371	4.61415	4.9338	5.12786	4.76042	3.30833	3.55096	3.46505	5.35937	3.16311	3.94553	4.4748	4.34151	3.28569	5.37044	5.90814	3.88883	3.88445	3.29482	5.45713	3.73645	4.33861
FBgn0003002	1.53633	3.07254	3.52898	3.58228	3.26865	3.55401	3.77227	3.5881	3.08503	2.74203	3.67207	3.23749	2.81048	2.74972	3.12273	2.99964	3.05494	1.50026	4.52937	3.56621	4.63398	5.39312	2.67373	5.08811	3.75101	4.49291	4.19341	4.8067	4.8347	3.77375	3.51584	2.45886	3.55074	3.83171	4.09134	3.80114
FBgn0003008	4.78364	4.66332	4.53971	4.26614	4.42208	4.481	4.62627	4.32073	4.72904	4.44881	4.13013	4.24908	4.46103	4.7153	3.65755	4.56495	3.50703	3.45982	2.87111	2.5493	3.87244	2.64449	2.74151	2.77327	2.5315	2.48286	2.59024	2.97821	3.10366	2.65846	2.68035	2.53662	2.54107	3.41602	3.69124	3.55293
FBgn0003009	0	0	0	0	0	0	0	0	0	0	0	0	0	0	0	0	0	0	0	0	0	0	0	0	0	0	0	0	0	0	0	0	0	0	0	0
FBgn0003011	4.94318	4.64525	4.64013	5.25006	4.74417	5.19054	4.64466	5.50563	4.86103	4.27741	4.95781	4.29078	4.23927	3.67999	3.68791	3.38349	4.11775	4.04748	5.2294	4.92817	4.70402	3.51031	3.17479	3.73173	4.63471	4.51978	5.03438	2.89351	4.71049	6.14489	3.09166	3.92618	4.51267	4.51469	5.3583	4.37962
FBgn0003015	0	0	0	0	0	0	0	0	0	0	0	0	0	0	0	0	0	0	0	0	0	0	0	0	0	0	0	0	0	0	0	0	0	0	0	0
FBgn0003016	7.33445	7.46161	7.28882	7.21028	7.33744	7.30012	7.50032	7.59309	6.85657	6.86635	6.76433	6.77482	6.68201	6.29658	7.01005	6.3359	6.10967	6.26887	8.8431	9.26721	8.40084	8.22052	7.86369	9.59635	9.14626	8.85451	9.13644	8.68815	8.36495	7.90684	8.79133	7.65401	8.66968	7.9686	8.51012	7.49217
FBgn0003023	-0.758645	-0.758642	-0.758496	-0.75863	-0.59794	-0.540665	-0.758633	-0.702028	-0.758539	-0.758171	-0.675387	-0.697191	-0.758626	-0.758579	-0.758631	-0.758567	-0.758426	-0.758504	-0.722366	-0.714139	-0.700842	-0.705553	-0.696692	-0.693746	-0.745536	-0.720127	-0.741369	-0.715381	-0.707295	-0.704288	-0.702297	-0.71528	-0.71488	-0.733065	-0.709608	-0.734342
FBgn0003028	4.98504	5.0502	4.64371	4.59937	4.16785	4.68762	5.25384	4.88499	5.06351	4.60915	4.05148	4.10886	4.38686	4.52033	4.13593	3.87672	4.09948	4.71369	7.08709	6.74581	6.18347	5.86145	3.44093	6.41373	6.60455	6.71315	6.60186	4.71623	5.71253	6.29202	4.91703	4.34436	5.56435	5.83261	6.74338	5.83381
FBgn0003034	0	0	0	0	0	0	0	0	0	0	0	0	0	0	0	0	0	0	0	0	0	0	0	0	0	0	0	0	0	0	0	0	0	0	0	0
FBgn0003041	5.09596	4.8141	4.90706	4.8472	4.93307	5.20653	5.25102	5.38989	5.2434	4.74729	4.47599	5.06692	4.66652	4.48159	4.51067	4.47377	4.63228	4.58547	5.31302	4.76907	4.36499	3.18014	4.16988	4.23398	4.83463	4.73621	5.66655	3.76453	5.08642	4.51563	3.23117	4.86772	4.44211	5.2519	4.89071	4.74242
FBgn0003042	5.58163	5.89585	6.1587	5.68645	5.88428	5.48194	5.35302	5.29878	5.81047	5.20593	5.25595	5.6439	4.69987	5.57901	4.67443	4.91137	5.00556	4.60489	6.19646	5.61539	4.80728	4.16722	4.67634	5.94925	4.99923	5.66197	5.18811	6.18124	5.99234	4.71373	5.68766	4.60785	5.75357	5.18699	4.76614	6.07806
FBgn0003044	7.22203	6.91485	7.2925	7.25006	6.80029	6.76603	6.39649	6.53271	6.56638	8.04014	7.8833	7.88948	8.85461	8.6535	8.90332	8.992	9.09547	8.83918	7.15109	6.61017	6.85685	8.18296	6.79178	7.47453	8.082	7.55904	7.87051	7.32037	8.11679	6.97481	7.39653	7.61672	5.78807	7.79641	7.72137	7.88247
FBgn0003046	0.456148	0.411583	0.225746	0.215665	0.0991961	0.251024	0.55315	0.287085	0.295402	0.55636	0.166045	0.174653	0.864184	0.376626	0.0590139	0.0606341	0.131478	0.491277	0.141326	0.186185	0.258688	0.233001	0.281322	0.297385	0.106468	0.153537	0.111356	0.179414	1.31216	0.239902	0.250757	0.179963	0.182145	0.122793	0.210892	0.12067
FBgn0003048	6.62528	6.53352	6.47645	6.76956	6.37547	7.02753	6.2192	6.39045	5.99308	7.13224	7.19534	7.221	7.95439	7.98362	8.16018	8.56378	8.38757	8.32697	8.52519	8.6702	8.76979	8.69103	9.14769	7.70785	9.20692	8.89883	8.86575	8.97413	9.14724	8.98499	9.28318	9.11646	8.94073	9.72195	9.83986	9.66817
FBgn0003053	7.58346	7.52413	7.54725	6.90776	6.78547	7.09376	7.38836	7.87183	7.58025	6.88071	7.03569	7.0865	6.5868	6.2087	6.33231	5.92956	6.3602	6.41818	8.50131	8.27435	8.18518	7.25232	7.1738	7.89304	7.21624	7.18581	7.73706	7.452	8.48214	7.64567	7.37244	6.89369	7.03261	7.59344	7.66739	7.09621
FBgn0003057	-0.920093	-0.920088	-0.919885	-0.920072	-0.892465	-0.919957	-0.920077	-0.919968	-0.919945	-0.919433	-0.919426	-0.844127	-0.920067	-0.920002	-0.920073	-0.919984	-0.919787	-0.919896	-0.875226	-0.866172	-0.851539	-0.856724	-0.846972	-0.84373	-0.431505	-0.872761	-0.896137	-0.867539	-0.85864	-0.855331	-0.85314	-0.867428	-0.866988	-0.887	-0.861186	-0.888405
FBgn0003060	1.84678	1.35802	1.5336	1.96054	2.34361	2.1662	2.36185	2.17281	1.95603	2.09664	1.30511	1.49079	2.44168	2.42575	2.37828	2.58596	2.58975	1.9941	1.44188	1.46844	1.51615	1.49773	1.5462	1.56753	1.37803	1.44894	1.64122	1.46433	1.49169	1.50216	1.97427	1.46466	1.46598	1.7027	2.21072	1.91443
FBgn0003062	7.30306	7.41707	7.41463	7.10402	7.53359	7.46738	6.85894	7.33977	7.15901	6.90489	7.2	7.02995	7.05715	7.16685	7.28721	6.95896	6.87617	6.87667	6.58791	5.75613	7.02101	6.47284	6.99043	6.73217	5.98386	4.00568	5.21489	6.92267	6.79039	6.78222	6.72661	6.13061	8.00475	5.70083	5.91222	6.19837
FBgn0003065	-0.39544	-0.0696743	-0.362278	-0.395367	-0.395457	-0.366115	-0.395384	-0.0902847	-0.394914	-0.33877	-0.194567	-0.39276	-0.395348	-0.395116	-0.395371	-0.395052	-0.394356	-0.394743	-0.326729	-0.308003	-0.277739	-0.288461	-0.268291	-0.261586	-0.379466	-0.321631	0.596621	-0.31083	-0.292425	-0.28558	-0.281049	-0.310601	-0.30969	-0.351081	-0.29769	-0.353987
FBgn0003067	0	0	0	0	0	0	0	0	0	0	0	0	0	0	0	0	0	0	0	0	0	0	0	0	0	0	0	0	0	0	0	0	0	0	0	0
FBgn0003068	7.93441	8.05078	8.00256	8.029	8.25074	8.31823	7.08719	7.38569	7.8149	8.22684	8.45369	8.0764	7.89632	7.85251	8.09738	7.64584	7.83486	7.59026	9.14765	8.26756	8.43943	9.87962	8.9803	9.61768	7.57498	7.80306	8.44205	9.40556	9.30226	9.1447	8.83104	8.90493	9.06712	8.80327	8.85946	9.19511
FBgn0003071	9.38104	9.3665	9.39617	9.53848	9.46626	9.4934	9.45882	9.59882	9.34891	9.15372	9.1284	8.97785	9.05005	8.87517	9.17918	8.93488	8.97451	9.28397	9.56453	9.27516	9.36946	9.45148	9.80177	10.3161	10.3899	10.3496	10.0187	9.47475	9.0392	9.40681	9.81447	8.61726	9.29044	9.74678	9.47241	9.54697
FBgn0003074	10.2402	10.2746	10.3584	10.3336	10.3977	10.4013	10.3558	10.4019	10.3745	10.1026	10.0712	9.88448	9.9544	10.0491	9.96667	9.98135	10.0851	10.1162	10.1998	9.81822	9.76822	10.2685	9.89496	10.2269	9.79993	9.61079	9.47211	10.0719	10.0002	9.79118	9.59299	9.73476	9.42772	9.12619	9.44796	9.54884
FBgn0003076	10.9463	10.9937	10.8502	10.8683	11.0637	10.9561	10.8231	10.7927	10.7271	11.0792	11.0522	10.9629	11.1762	11.1937	11.1698	11.8641	11.9304	11.9426	9.76976	9.79391	9.64862	9.8225	10.0421	10.2614	8.63225	8.97929	9.27339	9.84929	10.0349	9.44829	9.87864	10.0634	9.85735	10.5629	10.5741	10.3487
FBgn0003079	6.66576	6.987	7.1335	7.01819	6.76535	6.6916	6.62577	6.5822	6.81199	6.67673	6.47343	6.74159	7.21622	6.85481	6.83156	7.03737	6.87481	7.1807	7.78553	6.83078	7.31475	7.98314	6.67013	6.77433	6.45539	7.44385	7.02357	7.21532	7.54604	7.84184	7.51566	7.21902	7.75773	6.75164	7.97573	7.49424
FBgn0003082	6.95688	6.72562	6.80991	7.22305	7.19936	7.20954	7.59462	7.61269	7.53747	6.63587	6.70427	6.50453	7.18941	7.12831	7.08143	7.92547	7.79367	8.0034	5.81721	6.61122	6.22686	4.93787	6.72304	7.54678	6.79248	6.76266	7.34968	7.40895	6.8031	5.17502	6.44563	6.57018	5.15404	7.61337	6.01708	6.99319
FBgn0003086	-1.92032	-1.92032	-1.92032	-1.92032	-1.9192	-1.91882	-1.92032	-1.92032	-1.92032	-1.92032	-1.92032	-1.92027	-1.92032	-1.92032	-1.92032	-1.92032	-1.92032	-1.92032	-1.91742	-1.91706	-1.91648	-1.91668	-1.9163	-1.91617	-1.91843	-1.91732	-1.91825	-1.91711	-1.91676	-1.91663	-1.91654	-1.91711	-1.91709	-1.91789	-1.91686	-1.91794
FBgn0003087	-0.125827	-0.191328	-0.0956482	-0.106611	-0.0389015	0.071399	0.133088	-0.169273	-0.0264694	-0.0337299	-0.14734	-0.189518	-0.191276	-0.170637	-0.0755394	-0.054251	-0.190605	-0.11955	-0.141091	-0.124237	-0.0969979	-0.106649	-0.0884946	-0.0824596	-0.183748	-0.136503	-0.180019	-0.126781	-0.110216	-0.104056	-0.0999776	-0.126575	-0.125755	-0.0174303	-0.114955	-0.165625
FBgn0003089	0.876957	0.816109	1.04975	1.02928	1.32313	0.635342	1.65813	1.0057	0.635656	0.741869	1.15491	1.06557	0.675102	1.07751	0.632503	1.47936	1.01685	0.636825	0.744346	0.784862	1.28113	2.5447	0.887501	0.904831	0.949019	1.13544	1.5059	0.777556	0.825124	0.842815	0.854526	0.778148	0.780502	0.722021	1.22532	0.719524
FBgn0003090	5.75187	5.5023	5.91143	5.30691	4.85064	5.28172	5.73678	5.53483	5.9092	6.02195	5.91645	5.68955	5.79703	5.57472	5.44856	3.99622	5.05423	5.38067	7.19741	7.30453	6.91137	4.27793	5.90379	7.36649	6.83886	6.69389	7.43559	4.27066	7.57776	8.03343	5.28079	6.70039	6.95439	6.65856	7.06545	5.98885
FBgn0003091	8.19938	8.30734	8.29167	8.15769	8.16915	8.16059	8.65073	8.50428	8.60131	7.85945	7.72138	8.038	7.63091	7.76112	7.60856	6.94486	7.28157	7.09941	6.938	8.68679	7.82036	8.39489	7.27745	7.2689	8.37716	8.61404	8.18251	7.52033	6.93828	7.20327	7.58208	7.16889	7.18397	7.6781	8.37371	7.42802
FBgn0003093	9.9429	9.89399	9.89428	9.8983	9.72555	9.78328	10.3171	10.0773	10.2995	9.69684	9.78531	9.82904	9.45009	9.58183	9.55698	9.14327	9.33654	9.31147	9.38747	9.76649	9.91158	9.2602	9.63388	9.15935	9.81176	9.79252	9.75398	9.40913	9.74568	9.66084	8.95527	9.27905	9.92962	9.38649	9.28567	8.93873
FBgn0003114	0	0	0	0	0	0	0	0	0	0	0	0	0	0	0	0	0	0	0	0	0	0	0	0	0	0	0	0	0	0	0	0	0	0	0	0
FBgn0003116	6.68263	6.79382	6.60645	6.22196	6.43235	6.75966	6.47792	6.50156	6.50655	6.33588	6.40318	6.5921	6.56414	6.43166	6.50557	6.60521	6.44441	6.69976	4.48056	5.6408	6.34349	4.78315	5.74532	6.09411	6.19198	5.0045	6.41517	6.61806	4.22321	3.54037	3.58457	5.28319	5.17003	5.41752	5.03966	5.07075
FBgn0003117	2.60235	2.39857	2.38015	1.91786	2.38614	3.35905	2.65027	2.72748	3.20475	2.42677	3.4759	2.61751	2.92973	3.05097	2.90113	3.86385	2.93524	2.27801	2.03236	2.10218	2.21464	5.1511	2.24915	2.27335	3.08061	3.46849	3.88529	2.55703	4.06285	4.26798	2.20246	3.73276	3.17635	1.94309	2.14069	2.59308
FBgn0003118	5.38197	5.23875	5.01386	6.02206	5.01544	5.62511	5.83783	5.68582	5.20673	5.49003	5.53484	5.76793	5.26186	5.57586	4.84745	4.74305	4.13259	5.05538	6.53894	6.82015	5.57259	7.11463	5.702	6.44896	6.12863	6.72331	6.24356	4.46245	7.12881	7.03822	5.98639	5.65882	5.83784	5.38758	5.92934	4.95674
FBgn0003124	0.158293	0.158331	0.202727	0.349743	0.427465	0.447769	0.158439	0.159432	0.367149	0.164249	0.468033	0.54164	0.189351	0.648941	0.158473	0.578716	0.37884	0.382399	0.238677	0.270185	0.321108	0.303066	0.337004	0.348286	0.185286	0.247254	0.585367	0.265428	0.296396	0.307913	0.315537	0.265814	1.51186	0.197702	0.287538	0.194156
FBgn0003129	0.281274	0.209272	0.184769	0.23634	0.183233	0.491182	0.415287	0.363205	0.251451	0.505953	0.188042	0.188707	0.333831	0.533915	0.688368	1.15446	0.34548	0.323139	0.252178	0.281224	0.328169	0.311537	0.342824	0.353225	0.205045	0.260085	0.40846	0.27684	0.556282	0.316006	0.323034	0.277195	0.529502	0.214404	0.297222	0.212388
FBgn0003130	1.49309	1.51458	1.44531	0.877318	1.48829	1.69689	1.64032	2.06553	1.5916	1.69839	1.25411	1.21572	1.38379	0.922756	0.877294	0.879434	0.884072	0.933472	1.60038	1.00861	1.08865	1.05988	1.114	2.24551	1.51544	1.62631	0.950676	1.00562	1.04924	1.06761	1.07977	1.00586	1.00682	1.25826	1.03511	0.963905
FBgn0003132	-1.51592	-1.5159	-1.51514	-1.51584	-1.51594	-1.51541	-1.51586	-1.51545	-1.51536	-1.51348	-1.51346	-1.51312	-1.51582	-1.51558	-1.51585	-1.51551	-1.51478	-1.51518	-1.42128	-1.4074	-1.38496	-1.39291	-1.37795	-1.37298	-1.46039	-1.41751	-1.45336	-1.4095	-1.39585	-1.39077	-1.38741	-1.40933	-1.40865	-1.43934	-0.919979	-1.4415
FBgn0003134	9.02851	8.94999	9.21352	9.02146	9.0944	8.96018	9.1114	9.15765	9.16478	9.06572	9.01176	9.31017	9.10045	9.20158	9.04941	9.68789	9.75601	9.60456	8.06019	8.08583	7.96349	7.64729	8.12346	7.91128	8.49336	8.71491	8.74391	7.79232	7.80804	7.24327	8.17141	8.46364	7.90589	8.44315	8.06403	8.06693
FBgn0003137	8.33649	8.44296	8.15246	10.2316	10.1426	10.1976	7.88106	7.79656	7.8427	10.5129	10.6382	10.4058	12.8637	12.87	12.9517	13.014	13.17	13.13	10.3615	9.62815	10.1601	9.71171	10.6709	9.90792	9.07671	9.1633	9.07158	10.3832	10.6272	10.2424	11.35	11.1897	11.1213	10.9296	10.5345	11.0903
FBgn0003139	6.71711	6.72744	6.62773	6.52328	6.81256	6.44091	6.74743	6.47195	6.52031	6.6487	6.30041	6.85293	6.60057	6.40474	6.80383	6.69965	6.4571	6.60481	6.02332	5.11237	6.0402	4.3493	6.37702	6.37974	6.49182	6.42292	6.18449	5.3362	6.19084	4.89016	3.69423	7.07174	7.18313	5.24097	6.0302	6.9345
FBgn0003140	-0.948908	-0.948896	-0.948323	-0.94885	-0.948921	-0.948526	-0.948863	-0.948557	-0.94849	-0.947061	-0.947044	-0.946783	-0.948835	-0.948651	-0.948853	-0.9486	-0.948047	-0.948355	-0.874311	-0.859873	-0.83654	-0.844807	-0.829255	-0.824086	-0.202487	-0.870381	-0.907657	-0.862053	-0.847863	-0.842585	-0.839092	-0.861876	-0.861174	-0.893086	-0.602511	-0.895327
FBgn0003141	7.04577	7.25303	7.24833	6.27941	6.81518	6.65226	7.09231	6.99918	7.04071	5.93759	6.19378	6.08183	5.59104	5.74756	5.82424	5.68822	6.05652	5.45919	6.04602	5.37324	5.20416	8.14315	6.77508	7.92654	10.3891	10.3411	10.3111	5.32981	6.59899	6.70934	5.50363	6.36901	5.21638	6.65169	6.22783	4.88818
FBgn0003145	-1.66236	-1.66236	-1.66236	-1.66236	-1.66236	-1.65157	-1.65386	-1.66236	-1.66236	-1.66235	-1.66235	-1.66234	-1.66236	-1.66236	-1.66236	-1.66236	-1.66236	-1.66236	-1.65462	-1.65353	-1.65176	-1.65239	-1.65121	-1.65082	-1.6577	-1.65432	-1.65715	-1.65369	-1.65262	-1.65222	-1.65195	-1.65368	-1.65363	-1.65604	-1.65292	-1.65621
FBgn0003149	8.46772	8.49767	8.43929	8.49257	8.40416	8.4071	9.04736	9.03316	9.02337	8.21564	8.00531	8.00179	7.93694	7.52428	8.02691	6.32553	6.28847	6.26586	10.2574	9.81933	10.0842	10.171	10.0172	10.3571	10.4525	10.6374	10.2215	9.71426	9.64961	9.25149	8.37603	9.03978	8.98205	8.68948	8.3655	8.88014
FBgn0003159	7.21911	7.32111	6.96018	7.06489	7.29228	7.51458	7.00577	7.16723	7.12023	7.95253	7.88919	7.9115	8.58267	8.43837	8.40224	8.31491	8.38758	8.33041	8.26596	8.8286	8.1453	8.09718	8.55829	6.59034	8.13521	8.09088	8.35234	8.30738	9.03324	8.78441	8.70879	8.88686	8.78803	8.77949	8.94367	8.60165
FBgn0003162	9.00134	9.05163	9.06827	8.82585	8.7334	8.90322	9.43576	9.32673	9.36401	8.51525	8.48932	8.39082	7.95253	8.09974	7.86769	7.90996	7.74105	7.84825	8.24875	8.44947	8.11901	9.69253	9.78203	9.61687	11.3564	11.2961	11.3804	7.93218	7.80896	8.29713	8.11947	8.43629	8.42039	8.06947	8.5618	8.23581
FBgn0003165	9.20017	9.22033	9.33538	9.08178	9.04662	9.14374	9.46038	9.39141	9.28227	9.07694	9.05089	9.10797	8.6133	8.70694	8.82572	8.31006	8.35571	8.28105	10.1859	10.1897	10.5985	10.4165	9.36576	9.8369	10.3495	10.2247	10.3782	9.83213	10.2891	9.95437	9.73698	9.68608	10.0817	10.2612	9.73588	9.93413
FBgn0003169	7.01986	6.86889	6.9557	7.2405	7.19939	7.27152	7.3755	7.35569	7.32724	7.02419	7.09377	6.9491	7.76786	7.58425	7.58938	8.0205	7.91043	7.95263	6.68291	7.18264	6.97257	8.54023	6.92738	7.45797	8.24516	7.65943	7.86523	7.24188	7.73346	5.95034	8.00689	6.38529	7.08015	7.58529	7.7878	7.66075
FBgn0003174	3.84141	3.86449	4.34817	4.19796	4.01869	3.75337	4.78082	4.75029	4.27233	3.7958	3.96984	3.84594	3.4868	4.11464	4.38681	3.74512	3.45253	3.77263	5.86121	5.07052	4.41901	2.92076	4.52113	4.8094	5.11986	4.90125	4.62231	2.7741	5.87862	6.33391	4.38331	3.83995	3.23109	2.50518	4.57584	4.59271
FBgn0003175	8.59951	8.64822	8.68415	8.3559	8.37708	8.4097	8.5487	8.65706	8.58176	9.17139	9.08609	8.91762	9.27397	9.26627	9.51377	9.92057	9.80606	10.071	9.8647	9.89034	10.3391	10.1769	9.62793	9.97774	10.0289	9.8904	9.72168	9.94862	9.25431	9.98066	9.24851	9.51573	9.8958	9.80265	9.80571	9.84447
FBgn0003187	1.84608	1.85092	1.65127	1.9014	1.66858	1.90051	2.30921	1.85081	2.10595	1.5945	1.352	1.37157	1.79181	1.43032	1.08538	1.37424	1.90841	1.14594	2.92747	1.25132	1.31623	1.28414	1.34451	1.36457	1.89327	1.60194	1.17936	1.24763	1.27228	1.29276	1.30632	1.24793	1.93986	1.1991	1.26501	1.19593
FBgn0003189	6.69367	6.87965	6.69199	6.9464	6.79941	6.5597	6.58674	6.75268	5.61959	6.4009	6.84081	6.58069	6.36047	6.21582	6.76093	7.12994	6.83416	7.35348	7.381	6.95589	8.18026	7.31155	6.57681	7.6591	6.7456	7.2521	6.9207	7.90773	7.66764	7.47576	5.59123	7.84933	6.70214	8.15438	7.879	8.41873
FBgn0003204	8.57558	8.57436	8.56512	8.61171	8.58707	8.55034	8.63072	8.63057	8.60317	8.18981	8.14523	8.12885	8.14006	8.27809	7.98746	7.59917	7.75971	7.88045	7.81581	7.70798	7.89307	6.77342	6.74014	5.82013	7.89067	8.82319	8.24687	7.68635	7.64819	8.16003	7.0733	8.5839	6.54778	7.32739	7.14568	7.21668
FBgn0003205	8.3711	8.36697	8.27053	8.19987	8.21226	8.0698	8.50409	8.31762	8.29352	8.1245	8.06169	7.92396	7.65797	7.78237	7.77055	7.37464	7.65883	7.31822	7.43649	8.21146	7.84752	7.63613	6.45956	7.19926	7.24288	6.34766	7.27616	7.8658	8.15073	7.84555	6.88445	7.9967	7.17901	7.43564	7.30141	7.63967
FBgn0003206	7.07746	7.16775	7.50395	6.91641	6.83801	6.91392	7.29128	7.55184	7.52303	7.25625	7.37538	7.37027	6.76842	7.32693	6.9423	6.68125	6.6477	6.66918	6.48458	6.6858	5.79176	4.74877	7.42106	7.66742	8.35016	8.10821	7.77551	7.71955	7.70519	6.82059	7.00898	8.03569	6.10236	6.96609	7.17032	6.86821
FBgn0003209	8.20298	7.92377	7.94622	8.12502	7.90506	8.31823	7.98164	8.08612	7.94003	8.65923	8.53829	8.4252	9.16426	9.11719	9.16601	9.41216	9.33528	9.28381	9.07097	9.19232	8.97243	8.91052	9.03528	8.48338	9.04904	9.2308	9.16478	9.05587	9.66362	9.04534	9.49732	8.91165	9.40568	9.20926	9.58082	9.05643
FBgn0003210	8.66672	8.40016	8.56882	8.58745	8.15672	8.32015	8.53048	8.36485	8.3262	8.7026	8.48384	8.74254	8.59342	8.45058	8.63755	9.01292	8.90724	8.86905	7.88313	8.67793	8.51574	9.19014	8.60944	9.30082	9.25239	8.83011	9.47424	8.57461	8.64557	9.70239	7.93816	8.69916	7.90517	8.0679	8.0391	7.75009
FBgn0003218	9.11484	8.99471	8.9451	8.7804	8.8472	8.90097	9.2808	9.27144	9.33814	8.66953	8.73657	8.90167	8.57281	8.69159	8.68558	8.52272	8.59723	8.76099	9.98359	10.3922	10.2414	10.1388	10.2354	10.8302	10.4424	10.3728	10.432	10.7105	10.1672	10.4743	10.1149	9.97911	9.91197	10.3689	10.4736	10.0808
FBgn0003227	1.61197	2.45066	1.5968	2.42294	1.8957	1.93784	2.25625	1.96542	2.30337	2.10249	1.51666	1.93898	1.43476	1.77606	1.89196	2.25824	2.12422	2.23948	2.57421	2.93871	4.09556	1.66098	1.71436	1.74025	1.74997	3.52036	1.44866	1.60102	1.65038	4.1069	1.68073	1.60163	1.60407	1.88009	3.21925	2.37408
FBgn0003231	9.14024	9.22845	9.0846	8.99733	8.92248	8.81914	8.90861	8.97541	8.85083	9.76239	9.6923	9.73033	9.74241	9.67453	9.7314	10.0719	9.99829	10.0692	8.08979	8.25579	8.24531	8.76586	8.23603	8.93898	8.82638	8.80632	8.65091	9.18166	10.117	9.53297	9.06324	9.37646	8.93685	8.79827	8.94017	8.90222
FBgn0003248	9.84608	9.90463	9.89744	9.60951	9.64704	9.7412	9.80449	9.71315	9.68541	9.64323	9.78525	9.65254	8.84227	8.74436	8.93105	8.64703	8.58595	8.59962	8.4651	8.58571	9.10671	7.14681	9.1319	8.10452	7.28227	7.60916	7.57543	9.18764	8.33417	8.27336	8.39752	8.73049	8.51256	7.59291	6.4572	7.1271
FBgn0003249	11.8012	11.799	11.852	11.5925	11.7115	11.566	11.5679	11.6656	11.603	11.8556	11.9194	11.8519	11.3019	11.2047	11.228	11.2634	11.287	11.1956	10.0978	9.91758	9.59714	8.91838	9.4272	10.4179	9.56599	9.83923	9.29488	10.101	9.84673	9.80857	9.74744	9.18243	9.7522	8.74813	9.20437	9.07364
FBgn0003250	12.0751	12.0623	12.0939	11.6678	11.6636	11.6207	11.4121	11.4332	11.4528	11.9704	11.9606	11.8394	11.2989	11.2664	11.2958	10.977	10.9857	11.051	9.97257	10.0941	9.7388	9.83092	9.23954	9.46041	8.75741	9.10708	9.12363	10.2112	10.0355	9.88149	10.2155	9.60007	9.86373	8.95842	8.9783	8.53955
FBgn0003254	0.699293	0.542608	0.770098	1.37461	1.48352	0.855169	1.43258	0.548131	0.750642	0.571241	0.697815	1.10258	0.708582	0.731359	0.919908	0.547438	0.80119	0.701093	2.76834	0.771283	0.863437	0.830787	0.892205	0.912621	1.1962	0.731203	2.17097	0.762676	2.76418	0.839559	0.853356	1.22684	0.766147	0.691518	0.802686	1.71737
FBgn0003255	4.03346	3.70863	4.32894	3.32438	4.26356	3.71018	3.81369	4.25596	3.73117	3.76351	4.15057	3.84683	3.57223	3.58839	3.28637	3.16479	3.37934	2.48429	3.14369	6.09409	3.85695	2.58144	5.13455	2.71683	4.16498	2.40893	3.7573	4.81744	2.56106	2.5962	2.61931	2.93025	2.47145	4.80795	2.53387	2.92258
FBgn0003256	6.62606	6.47324	6.70303	6.57552	6.47901	6.35285	6.80754	6.57332	6.20012	6.0721	6.10555	6.38984	5.66876	6.0579	5.63083	5.0124	5.18392	5.35893	6.18976	5.59683	6.87777	6.32312	6.0624	5.41261	6.78738	7.16424	7.28088	5.74639	6.40716	5.26664	6.35532	5.5592	6.86072	6.18623	7.04559	6.51987
FBgn0003257	4.03225	3.75549	3.79256	4.27898	3.86507	4.29417	4.33819	4.3688	4.35052	3.95611	4.00763	3.82422	4.09423	3.73778	3.78569	3.69482	2.99586	3.94034	3.26999	4.47754	3.65691	2.75994	2.85536	2.88674	3.73743	4.79285	2.9495	3.64616	4.5204	4.09423	3.2746	2.65467	3.083	3.08649	4.46397	3.99277
FBgn0003261	10.9942	10.9978	11.0834	10.7375	10.7876	10.7718	10.7401	10.8035	10.7695	10.8623	10.9291	10.8629	10.2118	10.1796	10.2125	10.1758	10.1461	10.1624	10.8418	11.4554	11.1033	10.7939	11.0735	10.9591	10.6978	10.6387	10.6203	11.1316	11.5569	11.0022	10.2451	10.9623	10.4406	10.5328	10.2888	10.6413
FBgn0003267	-0.417525	-0.340212	-0.359449	-0.417467	0.0585015	-0.365929	-0.41748	-0.275489	-0.417104	-0.41566	-0.415642	-0.415377	-0.375859	-0.417266	-0.417469	-0.368296	-0.416658	-0.416968	-0.355286	-0.338417	-0.311153	-0.320812	-0.302642	-0.296601	-0.402795	-0.350694	0.380781	-0.340963	-0.324383	-0.318217	-0.314135	-0.340757	-0.339936	-0.377224	-0.329126	-0.379842
FBgn0003268	3.14395	3.79654	4.08779	4.3244	4.5102	3.84245	3.4623	3.87457	3.89769	3.58202	3.49861	3.70391	4.65622	3.93981	4.33968	4.27565	4.54233	3.84794	3.69412	5.35935	5.18892	5.17022	4.25895	3.11902	4.60952	4.29217	4.88824	4.24883	3.39737	4.08977	4.89229	4.55541	3.85655	4.89273	5.15806	5.0336
FBgn0003270	-0.811756	-0.798019	-0.811548	-0.811735	-0.811761	-0.811621	-0.81174	-0.811632	-0.811608	-0.811094	-0.811088	-0.738328	-0.81173	-0.71801	-0.811736	-0.811647	-0.743999	-0.811559	-0.768221	-0.75887	-0.743759	-0.749113	-0.739041	-0.735693	-0.390733	-0.765675	-0.789817	-0.760282	-0.751092	-0.747674	-0.745412	-0.760167	-0.759713	-0.78038	-0.753721	-0.781832
FBgn0003274	13.1436	13.2476	13.2278	13.0602	13.1446	13.1085	12.9595	13.1485	13.1443	13.1248	13.1413	12.8544	12.9499	12.8898	13.0598	13.0325	13.033	13.2235	10.9989	10.8771	11.3273	10.4354	9.74569	10.7656	9.23394	9.8075	9.60079	11.3345	11.359	11.1192	10.7066	10.9536	10.4662	10.1519	10.2135	10.5058
FBgn0003275	5.52882	5.65907	5.66867	5.29396	5.16201	5.46226	5.02494	5.16831	5.25431	5.30734	4.74429	4.6764	4.75842	4.78403	5.17441	4.26819	4.11141	4.15092	2.68852	2.81637	4.65542	2.94768	5.10735	3.12297	3.17625	2.72347	3.91592	4.08879	4.66406	2.9668	2.99672	2.79874	5.6198	4.1312	3.35405	3.18322
FBgn0003277	7.31889	7.1388	7.26051	6.98415	7.34583	7.22631	7.06587	6.69335	6.83202	7.91676	7.95711	7.82551	8.43813	8.04979	8.11546	8.83453	9.09347	8.92972	9.1028	9.15491	8.55747	9.19169	9.0591	9.0329	9.07977	8.73456	8.77161	9.40125	9.64694	9.92888	9.72281	9.81103	9.67159	10.1941	9.91808	10.3461
FBgn0003278	5.25578	5.10147	5.56656	5.13241	5.2379	5.40175	4.76831	4.91538	4.35156	5.39414	4.93042	5.61157	5.63183	5.8369	5.14764	5.69795	5.89792	5.47263	3.35645	4.13922	5.53349	3.27131	6.39369	3.97551	5.20327	4.9634	4.23512	5.99193	5.21642	5.16446	5.98878	3.09063	4.54054	5.11808	6.23292	4.84191
FBgn0003279	13.6359	13.6369	13.6666	13.6943	13.7962	13.7751	13.5236	13.8183	13.8209	13.7959	13.9243	13.5239	13.7746	13.7416	13.898	13.819	13.9913	14.0248	12.2643	12.4726	12.616	12.5072	12.3326	12.3977	11.5378	11.4328	11.4095	12.8025	12.8958	12.7501	12.3358	12.5775	12.647	12.2403	12.0883	12.281
FBgn0003285	5.22645	5.16224	5.17205	5.12573	5.23571	5.10549	5.73378	5.35975	5.52279	5.09832	5.05596	5.03118	3.08744	4.47347	4.41146	3.87301	4.37144	3.74655	5.71567	5.51318	5.92968	6.3224	5.29	5.18956	6.42326	6.47226	6.65818	5.64883	4.80456	6.5952	6.22206	6.18095	5.2886	4.38053	5.55653	5.61423
FBgn0003292	4.19513	4.01024	4.17764	3.38272	3.81058	4.07457	4.07173	4.34316	3.61444	3.64659	4.41954	4.32503	3.6265	3.43198	4.27605	3.40087	3.48027	2.83201	2.92986	3.87919	2.76822	2.71392	2.81558	5.63263	3.50229	3.9273	4.18665	3.63471	4.22458	4.09865	3.61793	2.60077	5.30462	4.13129	2.66686	3.02656
FBgn0003295	4.46336	4.38704	4.49066	3.87624	4.38764	3.57152	4.18283	4.32281	4.88256	4.14359	4.07658	3.80833	3.21782	3.8781	3.59749	3.76031	3.23911	2.76898	4.76876	3.38225	4.93358	3.86486	7.11017	2.80976	3.95095	3.25894	2.1468	4.87276	2.62924	3.89358	3.9388	2.51871	2.52431	2.266	3.09913	3.22156
FBgn0003300	3.11574	3.17792	2.7357	2.67418	2.40646	2.95225	3.31319	2.47919	3.81099	2.17552	3.07846	2.83888	2.29094	2.40567	1.95408	1.85748	2.1291	2.1655	2.02066	4.14049	4.21875	4.9657	3.21261	2.26335	4.33495	3.28587	3.66544	2.08043	2.14964	2.17522	2.72792	2.0813	2.08473	3.1941	3.27277	3.43644
FBgn0003301	7.92869	8.01012	8.20546	7.9942	7.94686	7.96456	8.33658	8.13308	8.07473	7.30152	7.29296	7.76606	7.08434	7.00597	7.00065	6.69977	6.88396	6.51143	9.3152	10.1316	9.60644	10.0376	10.2413	9.73493	9.79761	9.55263	9.94949	8.43933	8.9025	9.10169	8.83831	9.16539	8.29554	9.81806	9.60327	10.0025
FBgn0003302	5.04736	4.87778	5.10722	4.81254	5.3927	5.42768	5.21139	5.24139	5.63501	4.85594	4.78291	5.0268	4.27723	4.54616	4.82304	4.17362	4.46697	4.40783	3.78564	5.41869	3.14248	3.0706	3.70427	3.75995	3.04654	4.78649	4.21286	5.1248	5.83733	4.44005	4.25053	4.36013	2.9263	3.74319	3.8037	4.83641
FBgn0003308	7.84149	7.66676	7.68504	7.66988	7.91287	7.66585	7.64482	7.58553	7.57074	7.71407	8.00343	7.93454	8.38521	8.53575	8.67933	9.22722	9.38191	9.12965	7.82082	8.17523	7.29254	6.33871	7.59276	7.7928	7.94221	7.55985	7.7946	8.3199	7.28078	7.80057	7.46963	7.53295	7.54822	8.9514	9.46772	9.22865
FBgn0003310	6.29109	5.91869	5.65297	6.2392	6.16057	5.93523	6.29865	6.17834	5.92749	6.02492	6.30999	5.92042	6.46871	6.50199	6.39841	5.98495	6.45971	6.30013	7.22699	7.83275	6.93659	8.97759	7.51035	7.31314	7.98834	7.58592	8.3477	7.97431	8.19743	8.10894	8.23094	8.32203	8.17585	7.9615	7.49224	7.47728
FBgn0003312	1.387	1.28758	1.30434	1.42406	1.36358	1.03095	2.1842	2.14579	1.52805	1.46194	1.20418	1.08572	1.23232	1.61809	1.17808	0.986296	1.56434	1.80311	1.00553	1.02395	1.10101	1.07277	1.1259	1.14357	0.962077	1.01041	0.968892	1.02108	1.06232	1.08036	1.09229	1.02132	1.02224	0.983803	2.18392	1.25847
FBgn0003313	0	0	0	0	0	0	0	0	0	0	0	0	0	0	0	0	0	0	0	0	0	0	0	0	0	0	0	0	0	0	0	0	0	0	0	0
FBgn0003317	6.65096	6.02241	6.57967	6.99416	6.79191	7.09163	6.40366	6.56964	5.7851	6.91437	6.78886	6.70949	7.65228	7.74555	7.80724	8.53766	8.3729	8.40828	7.07065	6.98653	7.09708	6.2519	6.72954	7.55591	7.14194	6.39994	6.31076	5.13864	5.67815	6.80143	7.19711	6.28132	7.85312	6.6466	6.66908	7.19229
FBgn0003319	2.39947	2.15069	1.5516	1.91135	1.85107	1.67413	1.43774	2.05765	1.8647	1.46864	2.17759	1.71575	2.52405	2.26684	2.46469	1.22174	1.45227	1.98699	1.94733	3.50287	1.63074	1.60299	1.6594	1.68608	3.06979	2.775	2.21406	2.02748	3.38759	4.4561	1.6222	1.5452	1.54758	1.44171	2.4647	1.43455
FBgn0003321	8.34752	8.43973	8.15322	8.46253	8.56895	8.43149	8.51356	8.31927	8.35869	8.25572	8.33852	8.14002	7.65709	7.94967	7.76969	7.37947	7.44768	7.42325	8.14984	8.59798	8.06066	8.75127	7.50554	7.71081	8.25919	8.02268	8.30548	8.03544	7.8436	8.57747	7.29486	7.64898	8.27681	8.43849	8.25714	7.79073
FBgn0003326	5.27435	5.15277	5.36518	5.54782	5.10219	4.80226	5.17767	4.94763	5.0197	5.03272	5.14107	4.80154	4.93641	4.90251	4.85771	4.99547	4.41605	4.86887	6.01994	3.4906	3.76893	5.55993	3.36811	5.91478	5.29484	4.52068	4.89428	5.93633	6.58971	3.23674	4.62974	3.04219	4.94796	5.59215	4.43941	5.1048
FBgn0003330	5.37397	5.82762	5.76675	5.08747	5.22346	5.24307	5.1222	5.11707	5.30833	5.10013	4.75574	4.70536	5.30416	4.96442	5.10855	4.95618	5.26656	5.02821	6.11222	3.79187	3.25324	7.34351	6.1903	3.37706	4.8842	2.90308	4.29189	4.03697	3.13807	4.76561	4.36667	5.16089	3.77436	5.3847	4.79571	4.37793
FBgn0003334	6.9729	7.041	6.90234	6.62427	6.8475	7.00131	6.43153	6.5195	6.50083	7.08975	7.07396	6.93184	7.65666	7.58586	7.52262	7.73221	7.83022	7.86795	8.64393	8.19534	7.9769	8.40979	9.18898	8.84129	8.35948	8.30346	8.4862	7.7982	8.64494	8.66094	7.95213	8.55915	8.25515	7.77837	8.43987	7.7862
FBgn0003339	5.08512	4.79445	5.17903	5.33614	5.1724	5.25769	5.48482	4.99451	5.04275	4.98504	4.65798	5.23938	4.10209	4.20432	4.81129	3.83725	4.35214	3.62531	5.25954	4.85218	5.82447	3.22876	3.38615	3.43749	5.7751	6.07113	6.19959	6.07267	5.53061	6.12133	5.45873	4.66956	4.51092	6.23579	5.11864	4.97863
FBgn0003345	8.41477	8.11425	8.45172	8.3573	8.32332	8.5916	8.81474	8.49652	8.66839	8.70076	8.68899	8.86664	8.27313	8.46216	8.42439	8.23408	8.07006	8.14412	8.49939	7.16128	8.36655	8.20889	8.52642	8.01433	8.16248	8.76666	8.44729	8.86391	8.45702	7.78678	9.24256	7.63308	8.46684	7.90524	8.14377	7.71273
FBgn0003346	4.80698	5.34367	5.07378	5.1598	4.72886	5.12563	4.66953	5.36011	5.23419	5.11584	5.19077	5.44717	5.50434	5.02744	5.52529	4.95205	5.27753	5.42779	3.67105	3.53138	5.97847	5.56696	4.2573	5.6941	4.71917	4.93229	4.61413	4.81657	4.52177	3.73413	4.852	4.50683	5.76958	4.1948	4.8269	5.3007
FBgn0003353	6.28672	6.40847	6.67547	6.4875	6.73156	6.4911	6.59611	6.53467	6.33367	6.31044	6.29602	6.30437	5.84101	6.48209	5.92969	6.06861	5.60111	5.99266	5.31612	5.36455	7.21635	5.96997	6.16154	5.74605	6.1185	5.95997	6.55565	6.18661	7.03383	4.36802	5.31641	4.0647	7.4189	6.96332	6.01581	6.48023
FBgn0003356	0.989377	0.547381	0.550412	0.581544	0.722035	1.48952	0.899382	0.991027	0.927407	0.70521	0.557083	0.558427	1.21664	1.21271	1.93221	1.42029	1.60186	0.550248	0.624641	0.665478	0.731479	0.708095	0.752082	0.766705	0.590307	0.635757	0.595124	0.659313	0.69945	0.714377	0.724259	0.659813	0.661799	0.605724	0.687969	0.604007
FBgn0003357	0.688422	0.688593	0.696882	1.13564	0.871337	0.693972	1.32549	0.693527	0.694496	0.714347	1.17806	0.841863	1.76436	1.22189	2.58273	1.85537	1.5777	1.82499	0.858235	0.894715	1.47254	0.953524	1.01422	1.0344	0.793878	0.865099	0.804393	0.886209	0.941595	0.962193	2.72265	1.92122	0.88964	0.826825	0.925751	2.20072
FBgn0003358	-0.283622	-0.165553	-0.392029	-0.392314	-0.392353	-0.236431	-0.171367	-0.392156	-0.335204	-0.391337	-0.319963	-0.391183	-0.238725	-0.277309	-0.392316	-0.392179	-0.320121	-0.330566	-0.347279	-0.334235	-0.313154	-0.320623	-0.306573	-0.301902	-0.384014	-0.343728	-0.377406	-0.336204	-0.323384	-0.318616	-0.31546	-0.336044	-0.33541	-0.364242	-0.327051	-0.366266
FBgn0003360	12.6642	12.6172	12.6647	12.2688	12.3015	12.3289	12.9937	12.8979	12.9064	12.026	11.9882	12.1241	11.8592	11.8705	11.7971	11.8568	11.8637	11.8764	11.0844	11.0542	11.1307	10.4114	10.9045	10.5286	10.4507	10.9442	10.5472	11.0518	10.5546	10.6521	10.4367	10.4751	10.495	10.1822	10.1888	10.0927
FBgn0003366	8.41594	8.20105	8.45633	8.51717	8.72409	8.93127	8.49102	8.54869	8.29901	9.00823	9.29788	8.91117	9.97092	9.79433	9.8082	10.3656	10.4659	10.6222	9.54317	8.98587	9.47856	9.90489	9.57254	9.08441	9.26067	9.5266	9.44928	9.85633	9.91526	10.0417	10.2608	9.43451	10.1175	11.2993	11.3178	11.1524
FBgn0003371	9.72873	9.84909	9.91402	9.47579	9.33762	9.46028	9.75681	9.79643	9.88209	9.34541	9.28034	9.5124	8.94703	9.21232	9.19997	8.76066	8.84688	8.60413	10.3043	9.83809	9.88005	10.2337	10.2313	10.2458	10.244	10.261	10.1344	10.0465	10.3579	9.89112	9.55682	9.95509	10.0766	10.2662	9.96179	9.94846
FBgn0003372	-0.547326	-0.443021	-0.546874	-0.473602	-0.547336	-0.499959	-0.423911	-0.523597	-0.294103	-0.457746	-0.545879	-0.545674	-0.54727	-0.547128	-0.547284	-0.547088	-0.54666	-0.546898	-0.489331	-0.475023	-0.451898	-0.460091	-0.444679	-0.439556	-0.0773221	-0.485436	-0.522379	-0.477183	-0.46312	-0.45789	-0.454428	-0.477008	-0.476312	-0.507938	-0.343554	-0.510159
FBgn0003373	-1.54601	-1.54601	-1.54589	-1.546	-1.54601	-1.54593	-1.546	-1.54594	-1.54593	-1.54564	-1.54563	-1.54558	-1.54599	-1.54596	-1.546	-1.54595	-1.54584	-1.5459	-1.50807	-1.50243	-1.49332	-1.49655	-1.49048	-1.48846	-1.52394	-1.50653	-1.52109	-1.50328	-1.49774	-1.49568	-1.49432	-1.50321	-1.50294	-1.5154	-1.49933	-1.37021
FBgn0003374	-1.07987	-1.07983	-1.07794	-1.07968	-1.07991	-1.07861	-1.07972	-1.07871	-1.07849	-1.07389	-1.07384	-1.07301	-1.07963	-1.07902	-1.07969	-1.07885	-1.07704	-1.07804	-0.944852	-0.921627	-0.88409	-0.897389	-0.872372	-0.864056	-1.01026	-0.93853	-0.797884	-0.925133	-0.902306	-0.893816	-0.888196	-0.924848	-0.923719	-0.975056	0.495448	-0.97866
FBgn0003375	-1.38883	-1.38882	-1.38872	-1.38882	-1.38883	-1.38876	-1.38882	-1.38876	-1.38875	-1.38849	-1.38849	-1.38844	-1.38881	-1.38878	-1.38882	-1.38877	-1.38867	-1.38873	-1.35339	-1.34774	-1.3386	-1.34183	-1.33574	-1.33372	-1.22279	-1.35185	-1.31761	-1.34859	-1.34303	-1.34097	-1.3396	-1.34852	-1.34824	-1.36074	-1.34462	-1.36162
FBgn0003377	0	0	0	0	0	0	0	0	0	0	0	0	0	0	0	0	0	0	0	0	0	0	0	0	0	0	0	0	0	0	0	0	0	0	0	0
FBgn0003378	0	0	0	0	0	0	0	0	0	0	0	0	0	0	0	0	0	0	0	0	0	0	0	0	0	0	0	0	0	0	0	0	0	0	0	0
FBgn0003380	9.96603	10.1563	10.0098	9.89198	9.88675	9.90889	10.2445	10.1337	10.155	9.47811	9.52176	9.99458	9.15774	9.42561	9.2051	8.71413	8.79179	8.62193	10.0818	9.72058	10.0788	9.46631	9.95267	9.06898	10.0669	10.4528	10.5163	9.17457	9.17919	9.10938	8.37745	8.96536	8.56468	10.0257	10.3821	9.92997
FBgn0003382	0.0432963	0.0433553	0.0462381	0.36781	0.115834	0.0452208	0.0435229	0.0450657	0.0454033	0.0524629	0.363109	0.053813	0.121141	0.0445958	0.120038	0.0448499	0.0476144	0.0997205	0.154425	1.28103	0.869093	0.227848	0.266548	0.279413	0.519402	0.778749	1.10838	0.18493	0.220242	0.233375	0.242069	0.18537	0.187117	0.828128	0.210141	0.102125
FBgn0003386	7.50612	7.37074	7.50598	7.44986	7.2055	7.61162	7.64726	7.67249	7.42708	7.33463	7.17758	7.40679	6.76747	6.45496	6.88162	5.84833	5.89601	6.09897	8.3655	8.51967	7.92069	8.61703	8.25271	6.80966	7.22688	8.42551	7.4995	7.40634	7.54848	7.55435	7.9272	8.01418	7.72363	7.69952	7.35585	7.55808
FBgn0003388	3.30561	2.94883	2.74092	2.89599	3.32276	2.84297	3.75714	3.11482	2.96499	3.31706	3.05562	2.9245	3.17852	3.58326	3.44409	3.09316	3.00727	2.82754	2.20313	2.27936	2.92762	2.35897	2.44008	2.46662	3.44488	4.77167	3.30956	2.26783	3.19704	4.28645	5.32698	4.26028	3.06615	3.34424	2.32143	2.46312
FBgn0003390	5.94628	5.64658	5.86601	7.02263	7.03209	7.1177	5.65195	6.00721	5.89873	6.85948	6.81523	6.77013	7.90912	8.30986	8.16617	8.29746	8.43531	8.34057	4.51652	6.71562	4.14828	7.0251	3.83811	6.30802	5.71916	5.05152	4.8605	5.06978	7.22432	5.94619	7.19011	6.97335	6.48359	6.56995	6.67231	5.73305
FBgn0003391	7.16843	7.27937	7.27085	7.42558	7.33112	7.35719	7.26702	7.23198	7.53006	6.93801	7.36087	7.28391	7.78238	7.61588	7.42397	7.13123	7.17172	6.96612	8.48597	8.61263	8.7862	9.45284	8.26226	8.50999	8.24053	8.63049	8.03049	7.30565	7.67797	7.54755	8.95517	8.28244	9.35864	8.17589	8.28354	9.00836
FBgn0003392	10.2091	10.1461	10.2645	10.0255	9.90048	10.0196	10.2503	10.2852	10.3196	9.66521	9.8017	9.76346	9.26652	9.40925	9.40703	8.82697	8.99379	8.91806	9.83152	9.7795	9.74155	9.24853	9.44983	9.48529	9.70727	9.82967	9.53516	9.00502	10.0953	9.57623	9.68392	9.08147	9.15664	9.44953	9.53871	9.15101
FBgn0003396	7.40206	7.50555	7.81594	7.49301	7.36952	7.55424	7.36924	7.53333	7.43658	8.2878	8.24264	8.23509	8.73069	8.94374	8.82714	9.08654	8.92423	9.03935	10.0732	10.0812	10.1549	9.8516	9.86812	9.49363	10.2289	10.3556	9.94377	9.79402	9.33946	9.55857	9.91802	9.63878	9.61358	9.95492	10.1102	9.96202
FBgn0003401	-0.369303	-0.351341	-0.395815	-0.348691	-0.42369	-0.352634	-0.331968	-0.25029	-0.306366	-0.291141	-0.422048	-0.421818	-0.19945	-0.317299	-0.33124	-0.355834	-0.422928	-0.320878	-0.365489	-0.349692	-0.324159	-0.333205	-0.179732	-0.310532	-0.409981	-0.361189	-0.401978	-0.352076	-0.336549	-0.330775	-0.326952	-0.351883	-0.351115	-0.386034	-0.340991	-0.388486
FBgn0003410	6.77944	6.8709	6.85264	6.38501	6.39458	6.93167	6.75002	6.64969	6.8438	6.61507	6.36841	6.86099	6.45267	6.41717	6.33711	6.19682	6.3311	6.14837	7.22671	7.49729	7.25078	6.65756	6.23725	6.10429	6.14076	6.84833	6.83819	6.48655	7.02113	6.87765	6.14953	7.67446	6.50419	6.15079	5.69574	6.34078
FBgn0003411	-1.38994	-1.38994	-1.38992	-1.36898	-1.38994	-1.33211	-1.38994	-1.38993	-1.38993	-1.38988	-1.38988	-1.38987	-1.38994	-1.38993	-1.38994	-1.38993	-1.38992	-1.38993	-1.37468	-1.37223	-1.36826	-1.36966	-1.36702	-1.36614	-1.3816	-1.37401	-1.38035	-1.3726	-1.37018	-1.36929	-1.36869	-1.37257	-1.37245	-1.37788	-1.37087	-1.37826
FBgn0003415	7.5078	7.48174	7.36209	7.44571	7.31373	7.11204	7.58835	7.23888	7.33366	7.3114	7.10034	7.66105	7.24458	7.15091	7.07175	6.81119	7.18484	7.02243	9.46166	9.76087	9.95327	9.64348	8.35081	9.91248	10.1578	10.022	9.88945	9.53152	9.49475	9.38435	9.16326	8.86401	9.01092	9.86089	10.0769	9.9354
FBgn0003416	5.40805	5.10676	5.16923	4.99313	5.20462	4.96988	4.84078	5.07737	5.43905	5.38579	5.02312	5.23482	5.16815	4.98224	4.12237	4.57138	4.19151	4.59068	6.24834	6.07651	6.21597	3.84146	5.82684	7.18346	5.95202	6.83365	6.86519	5.45352	4.42645	7.68226	6.9383	6.16663	6.59787	7.04756	7.32635	7.35501
FBgn0003423	9.80057	9.64551	9.68902	9.60019	9.35396	9.27944	9.75554	9.79395	9.73826	9.10992	9.18007	9.31118	8.6807	8.47041	8.87083	8.21533	8.48926	8.29857	9.217	8.87	9.15906	9.26594	9.0248	8.78638	8.95062	9.43295	9.24911	8.27585	8.77322	8.99541	8.6784	8.49071	8.06845	8.16151	8.91028	8.87895
FBgn0003429	8.84526	8.85178	8.96499	9.16864	9.02236	9.07321	9.22306	9.36663	9.16932	8.4727	8.64029	8.88432	8.60852	8.37483	8.54117	8.35651	8.30111	8.20197	10.3624	10.1505	9.77075	10.0197	9.01688	9.11495	10.1955	10.3793	10.7183	9.5676	9.21807	9.45716	9.1802	9.84288	8.97429	10.5749	10.3546	10.461
FBgn0003430	5.66292	5.81916	5.47195	6.03334	5.86896	5.26969	5.93345	5.48508	6.46391	5.33515	6.01841	5.32003	5.39602	5.56085	5.34135	5.29695	6.36054	5.88516	6.05846	6.08318	7.16472	5.0186	7.70486	7.41349	5.77287	6.80766	6.4228	7.04364	7.5474	5.99919	7.50623	5.31151	6.05798	6.24497	6.76449	5.704
FBgn0003435	8.56107	8.38429	8.60662	8.04316	7.95274	8.17242	8.70471	8.29759	8.48957	7.92376	8.02599	8.14574	7.21792	7.58412	7.18491	6.17578	6.19409	6.1206	9.61117	10.2186	9.67296	10.1885	8.5418	9.95231	9.93712	10.2705	10.3023	8.9789	9.27552	9.08121	9.82404	9.29562	9.081	9.31664	9.67224	9.2249
FBgn0003444	5.493	5.61626	5.38109	5.67806	6.2892	5.69024	5.85971	5.78477	5.23985	5.90347	6.0946	5.62853	6.76498	6.84285	6.53646	6.64747	6.96772	6.89791	5.87996	6.45914	7.0234	3.58683	6.04567	4.64893	6.14415	6.53983	5.88579	6.70487	6.582	6.56126	6.92139	7.01593	6.06526	6.79625	6.4424	6.08872
FBgn0003447	9.3083	9.3207	9.31549	8.78807	8.67474	8.74726	9.18249	9.0697	9.11006	8.37175	8.33044	8.58588	8.14358	8.18458	8.12167	7.71387	7.76764	7.62729	8.48237	9.1504	7.99011	8.91179	8.01746	8.3845	9.37403	9.84005	9.11633	8.43958	8.0762	8.63735	8.08352	8.5754	7.2848	8.12484	7.88393	7.83269
FBgn0003448	0	0	0	0	0	0	0	0	0	0	0	0	0	0	0	0	0	0	0	0	0	0	0	0	0	0	0	0	0	0	0	0	0	0	0	0
FBgn0003449	6.83887	6.67326	6.78524	6.32022	6.33862	6.04593	6.21969	6.63789	6.31028	6.54526	7.06803	6.35675	6.49128	6.26331	6.3255	6.906	7.00729	7.19289	5.32458	5.26804	5.69116	3.40908	3.59958	5.06043	4.15897	3.0851	4.016	5.6443	4.14658	5.30555	5.20505	5.45549	4.97705	3.45494	5.14048	5.8363
FBgn0003450	-1.06156	-1.06156	-1.06151	-1.06156	-1.06157	-0.953129	-1.06156	-1.06153	-1.0404	-1.06138	-1.06137	-1.06135	-1.06156	-1.06154	-1.0132	-1.06153	-0.995774	-1.06151	-1.03647	-1.03167	-1.0239	-1.02665	-1.02148	-1.01976	-1.05	-1.03516	-1.04756	-1.03239	-1.02767	-1.02592	-1.02475	-1.03233	-1.0321	-1.04272	-1.02902	-1.04346
FBgn0003459	5.39196	5.36609	4.84592	5.2976	5.53758	5.53012	4.5582	4.29492	4.89679	5.86604	6.02361	6.26341	6.3197	6.51557	6.43033	7.09847	6.60717	7.05373	6.32097	5.13361	3.50456	3.40452	7.15156	6.93409	6.67796	4.65803	5.80113	6.6021	5.34683	4.50763	4.56265	4.63033	4.81627	5.4332	6.33899	5.62665
FBgn0003460	6.27734	6.27766	6.06879	5.91086	6.42078	6.23664	6.5061	6.58427	6.42642	5.83325	5.99874	5.76104	5.61406	5.32287	5.8731	4.77535	5.11484	5.03362	7.32148	6.08369	7.52498	7.69378	7.55436	6.72237	8.61484	8.18091	7.75578	7.20747	7.7453	7.36001	7.35038	7.24359	7.05094	7.76769	7.3855	7.66585
FBgn0003462	10.9104	10.9361	10.8678	10.5458	10.574	10.401	10.2451	10.3072	10.4499	9.98727	9.95963	9.76928	9.71393	9.77494	9.7824	9.57286	9.68857	9.74207	7.9644	8.45762	8.69792	8.36906	6.53966	9.08998	7.18915	7.51351	7.78414	8.61676	8.3846	8.39693	7.95096	7.72894	8.63652	7.7592	7.63445	7.59693
FBgn0003463	7.75887	7.67064	7.79653	7.3514	7.69452	8.02184	8.04139	8.06625	8.1516	7.76444	7.95301	7.85209	8.09193	8.05069	8.16	7.63057	8.35797	8.24282	9.13931	9.29827	9.29945	8.3945	9.03963	9.82987	9.20984	9.7658	9.46288	9.16007	9.20169	9.44836	8.19337	9.62512	9.13269	8.83085	8.9316	8.80195
FBgn0003464	9.67155	9.61413	9.6599	9.38693	9.5634	9.45325	9.52242	9.58479	9.60248	9.50152	9.48995	9.2724	8.70833	8.90873	9.1213	8.76808	8.8784	9.01825	10.2264	10.2903	9.85685	9.8737	9.82429	10.1979	8.89399	9.56424	9.2133	9.75249	10.205	9.72915	9.35048	9.27639	9.26564	9.87669	9.13171	10.0637
FBgn0003475	9.12218	9.01684	9.0345	9.03065	8.90323	9.21234	9.24087	9.1295	9.21589	9.06703	8.93003	8.83618	8.43639	8.68265	8.53614	7.90583	8.02872	8.21872	10.5967	10.1709	10.5782	10.1989	10.3637	10.3805	10.08	10.0799	10.1981	10.2062	10.4333	10.1425	10.2601	9.9559	10.0971	10.1214	10.0257	10.2582
FBgn0003479	4.42992	4.81319	4.89411	4.71262	4.76584	4.70465	4.66589	5.16879	4.26916	4.39302	4.97455	4.50051	4.50985	4.14613	4.83335	4.13145	4.5752	4.77131	3.66737	4.40298	4.12875	2.93352	3.04745	4.52965	2.98903	3.71449	4.56188	3.8151	2.91092	3.42017	2.97561	3.23325	3.56561	4.07618	3.32952	4.45079
FBgn0003480	2.93431	2.99668	3.47568	3.33677	3.18569	2.80651	2.39415	2.91188	2.52415	2.41231	2.28312	2.58435	2.55214	2.12322	1.97599	2.92781	1.88678	2.98417	3.78755	2.46029	2.09827	2.06401	3.83097	2.72022	3.4305	1.95802	2.59357	4.85727	2.90554	2.07323	2.08771	1.99309	2.45105	1.86692	2.5172	2.21763
FBgn0003482	-0.535332	-0.54599	-0.513912	-0.555355	-0.547412	-0.618452	-0.618567	-0.618462	-0.618439	-0.352413	-0.586329	-0.58356	-0.618557	-0.618494	-0.618563	-0.557804	-0.618287	-0.618393	-0.57868	-0.568795	-0.552819	-0.558479	-0.547832	-0.544293	-0.606518	-0.575989	-0.60151	-0.570287	-0.560572	-0.556959	-0.554567	-0.570166	-0.569685	-0.591534	-0.563351	-0.593068
FBgn0003483	2.26277	2.51975	1.82599	2.57989	2.46956	2.54318	2.72127	3.22716	3.11385	1.75427	2.30007	2.14443	2.67341	2.5143	1.85369	2.57958	1.65855	2.50824	3.71414	2.90404	1.95154	1.92196	1.97748	1.99577	3.11254	2.24962	3.36391	1.86047	2.39901	1.92992	1.94242	1.86109	4.35026	1.75431	2.3716	3.35088
FBgn0003486	-1.51495	-1.51495	-1.51494	-1.51495	-1.51495	-1.51494	-1.49859	-1.51494	-1.51494	-1.51492	-1.51492	-1.51491	-1.51495	-1.51495	-1.51495	-1.51495	-1.51493	-1.48632	-1.50328	-1.50152	-1.49866	-1.49967	-1.49777	-1.49714	-1.50825	-1.5028	-1.50736	-1.50178	-1.50005	-1.4994	-1.49898	-1.50176	-1.50168	-1.50558	-1.50054	-1.50585
FBgn0003495	5.95352	6.23121	6.12203	5.80065	6.0583	6.30338	6.51165	6.34106	6.02499	6.30296	6.16928	6.42629	6.85389	6.90867	6.71387	6.85933	6.74251	6.96989	6.25845	5.61463	5.55455	6.78908	6.19346	6.29138	6.76719	6.61335	6.91589	7.20701	6.61534	5.9412	6.29131	5.57685	6.71046	5.08496	5.8644	6.37703
FBgn0003499	5.63042	5.24724	5.77648	4.98066	5.1169	5.3403	5.63409	5.78918	5.37989	4.80076	4.68299	4.42428	4.80715	4.52396	4.28405	4.00194	3.44506	4.3457	5.01814	5.64028	5.66946	5.52605	5.05436	3.98282	5.99084	6.49225	6.72535	3.50624	5.57936	4.84213	4.44792	6.93951	4.54728	5.20101	5.28824	5.61931
FBgn0003502	6.83216	6.94957	6.97662	6.62509	6.89055	7.03983	7.30123	7.37023	7.11004	6.63569	6.69854	6.94284	6.76327	6.54699	6.83013	6.4361	6.42671	7.06293	6.97826	7.51989	8.16769	7.34212	6.80899	6.6715	7.15863	7.6796	7.22001	5.40961	5.55709	4.76635	7.33626	7.70531	7.18556	8.00177	7.79315	6.97777
FBgn0003507	7.71822	7.60978	7.95507	7.76011	7.8782	7.83775	7.24999	7.23395	7.51685	8.51625	8.57226	8.51198	9.20851	9.16429	9.16841	9.37215	9.53534	9.67674	8.28767	8.06939	7.94452	7.62946	6.76116	7.7176	8.28034	8.65204	8.03735	8.02143	9.10439	7.84442	7.78879	7.91927	7.69528	8.67557	8.90339	8.57795
FBgn0003510	0	0	0	0	0	0	0	0	0	0	0	0	0	0	0	0	0	0	0	0	0	0	0	0	0	0	0	0	0	0	0	0	0	0	0	0
FBgn0003511	0	0	0	0	0	0	0	0	0	0	0	0	0	0	0	0	0	0	0	0	0	0	0	0	0	0	0	0	0	0	0	0	0	0	0	0
FBgn0003512	6.49442	6.30351	6.15037	5.79802	6.27471	6.33657	5.96068	6.08512	6.03987	6.26697	6.12293	6.22905	6.38476	6.18742	6.35873	6.3402	6.46283	6.35904	4.79328	4.89468	5.9671	3.92459	3.69631	7.15996	5.24235	6.30806	6.06148	3.67845	7.09568	3.95606	6.69989	5.93225	6.79433	5.4787	5.18948	5.87227
FBgn0003513	4.07223	4.67737	5.13324	5.48279	5.18461	4.70088	5.09526	5.45149	5.48078	3.7337	3.09149	3.59634	3.24068	3.02952	3.08493	2.43686	2.4912	3.47659	4.91749	5.89746	5.992	4.91944	6.26264	4.89475	5.399	3.99573	6.32007	3.59893	5.63718	3.85014	3.00678	5.12574	2.79826	3.45412	4.94589	4.36516
FBgn0003514	8.97423	8.89192	8.83901	8.486	8.72036	8.35078	8.61233	8.58198	8.5479	8.71112	8.87226	8.64845	8.21048	8.164	8.34401	7.98414	7.95551	7.84662	7.55149	7.07049	8.14722	8.2876	6.67146	7.84235	7.87111	8.05834	7.88879	7.88797	7.9004	8.75348	8.19838	7.77564	7.52522	6.83116	7.39802	7.57794
FBgn0003515	5.21439	5.17274	5.27329	5.10845	5.05977	5.35885	5.57991	5.2159	5.67816	4.87036	4.87692	4.75903	4.83669	4.65059	4.81315	4.52718	4.89051	3.72014	5.60805	6.04477	4.42046	3.19566	3.35259	5.92634	6.0755	5.22469	6.21133	5.36779	4.87411	6.661	3.25384	3.78458	5.55496	2.68696	4.96371	3.9673
FBgn0003517	13.7546	13.7283	13.7568	13.8071	13.9112	13.8542	13.6329	13.8838	13.9166	13.7708	13.8617	13.5184	13.7409	13.7364	13.83	13.945	14.1019	14.1017	12.0298	11.7553	11.5078	11.6375	11.4048	11.5406	10.6806	10.6996	10.5937	12.0758	11.8901	11.9761	11.5804	12.0183	11.8045	11.7123	11.7914	11.8156
FBgn0003520	9.65564	9.48029	9.57338	9.3613	9.56107	9.43823	9.34938	9.389	9.41321	9.47542	9.3261	9.51146	9.16564	9.12818	9.20019	8.88777	8.78452	8.78424	10.2634	10.486	10.8012	10.9374	10.7242	10.9202	10.205	10.4974	10.3615	10.3929	10.2911	10.3212	10.3171	10.2662	9.54037	9.64318	9.63388	10.0286
FBgn0003525	0.778645	1.01476	0.744017	1.02374	1.54286	0.972114	0.892805	0.927769	0.935236	1.14334	1.14517	1.10424	1.02666	0.740984	1.74296	0.922964	1.03219	1.18487	0.858691	0.889841	0.971246	0.942405	0.996659	1.01469	0.810593	1.52943	2.13257	0.882238	0.931743	1.99314	0.962341	1.82373	0.885305	0.834848	2.11386	1.13581
FBgn0003527	0	0	0	0	0	0	0	0	0	0	0	0	0	0	0	0	0	0	0	0	0	0	0	0	0	0	0	0	0	0	0	0	0	0	0	0
FBgn0003545	-1.06321	-1.06321	-1.03214	-1.06317	-1.06322	-1.06294	-1.06318	-1.06297	-1.06292	-1.06191	-1.01011	-1.06171	-1.06316	-0.989953	-0.836361	-1.063	-1.06261	-1.06282	-0.998389	-0.986499	-0.967283	-0.974091	-0.961284	-0.957026	-1.03188	-0.995153	-1.02585	-0.988294	-0.976608	-0.972262	-0.969385	-0.680043	-0.98757	-1.01385	-0.979951	-1.0157
FBgn0003557	8.02053	8.1181	8.21592	7.8545	8.11425	8.03674	8.0454	8.0376	8.04082	8.21609	8.1981	8.1655	8.00663	8.20397	8.28477	7.94291	8.23162	8.3668	8.34894	9.04341	8.39232	8.9331	8.37618	8.28799	8.83188	8.83069	7.98345	8.87718	8.7166	8.86433	7.61402	8.81235	8.9407	9.18902	8.76147	8.92762
FBgn0003559	7.11422	6.89539	6.83425	6.76837	6.7994	6.71002	6.92679	6.98679	6.92283	6.99145	6.96216	6.76856	6.8545	7.00639	6.34564	6.81736	7.04873	6.64694	6.1199	6.72337	6.81365	5.09787	3.90961	5.9595	6.22197	5.43514	6.04625	6.67932	7.50536	7.33156	5.53547	6.36818	6.78771	6.26545	6.44284	6.86202
FBgn0003567	6.27666	6.33143	6.15456	6.1382	5.92977	6.36918	6.53284	6.63952	6.13682	6.13592	6.33513	6.00591	6.14678	5.9135	6.19116	5.50057	5.45251	5.71904	6.83407	6.51105	6.11931	7.61261	7.92822	6.70765	6.87786	5.73641	6.2592	7.08042	4.26948	5.06504	4.40675	5.31777	4.9125	5.8577	6.61484	6.20458
FBgn0003575	7.39611	7.49944	7.43098	7.65906	7.4832	7.3801	7.45392	7.4644	7.58216	7.57665	7.45872	7.54977	7.66538	7.46455	7.71483	7.98948	7.86707	7.97573	7.85313	7.96742	8.53859	8.39936	7.79815	8.67912	8.46506	7.84242	8.37921	8.50872	8.29207	8.59981	8.15834	8.12415	7.85023	8.26139	7.79996	8.0251
FBgn0003598	6.33974	6.83211	6.61063	6.32158	6.35779	6.63343	6.7987	6.78639	6.84617	6.61266	6.78744	6.45918	6.00414	6.65185	6.58531	7.21044	7.15605	6.9957	7.13386	7.92286	6.4257	7.21951	7.74462	6.98845	7.12979	7.40603	6.46574	6.81898	6.81469	6.8662	7.57671	7.20655	7.93573	7.22242	7.66006	7.93151
FBgn0003607	7.265	7.54689	7.61206	7.24021	7.25612	7.04031	7.19863	7.05809	7.35008	7.02522	6.93231	6.69725	7.03483	6.41002	6.90955	6.3334	6.47081	6.06541	6.32205	6.13404	5.40323	5.90993	5.1475	5.79329	7.39116	6.63089	6.7983	6.51721	6.1354	5.95262	5.51586	5.2328	6.58623	5.33311	4.75215	4.72777
FBgn0003612	7.63063	7.4874	7.54362	7.42126	7.29474	7.50749	7.75941	7.62058	7.49177	7.19152	6.98187	7.22673	6.76089	6.84136	6.97596	6.51576	6.37212	6.3402	7.63419	6.83333	7.27052	7.1461	6.75308	7.00608	7.69267	7.6111	7.11696	5.42894	7.03563	7.4066	6.83271	6.83688	7.50989	6.9922	7.17152	6.52128
FBgn0003638	9.07122	9.00926	8.96911	9.30019	9.39357	9.41774	9.30821	9.51172	9.26038	9.04742	8.92895	8.79563	8.6731	8.81836	8.63045	8.4136	8.66055	8.71997	9.26195	9.19022	9.5087	9.59354	8.75933	9.52121	9.65827	8.96396	8.57574	9.18815	9.10392	8.86115	8.43199	8.47687	8.27942	9.76181	9.79363	8.99634
FBgn0003651	7.59625	7.46422	7.62571	7.65439	7.70656	7.47989	7.55855	7.57731	7.51375	7.76332	7.83574	7.89303	8.02693	8.07059	7.92966	8.2228	8.19915	8.32796	9.04117	8.95665	9.20989	9.10385	8.07585	8.45944	8.79479	8.2319	8.79008	8.78258	8.99805	8.47495	8.3095	9.1981	9.13104	9.1089	9.51438	9.13213
FBgn0003654	6.65015	6.03401	6.23751	6.36745	6.28386	6.45535	6.76155	6.21279	6.2217	6.57898	6.93765	6.65997	6.63536	6.90199	6.07696	6.55201	6.7405	6.99022	7.15259	8.06744	6.79169	7.9834	6.26753	5.85698	7.07384	6.91499	7.76039	8.56903	7.38318	6.60119	6.3616	7.76404	7.10631	7.64327	7.06128	7.16574
FBgn0003655	0.0801804	0.236995	0.152631	0.0409044	0.493493	0.459293	0.332324	0.0413109	0.312074	0.223878	0.0434209	0.429331	0.0409255	0.0411811	0.0409005	0.331679	0.0420205	0.246166	0.095679	0.11773	0.153369	0.140742	0.164494	0.17239	0.0530029	0.101682	0.0544909	0.114401	0.136074	0.144135	0.14947	0.114671	0.115744	0.0670023	0.129875	0.0635797
FBgn0003656	8.77247	8.78445	8.84053	8.95705	9.11301	9.30884	8.60493	8.65449	8.61335	9.29847	9.3619	9.19535	10.0181	10.0904	10.0884	10.6218	10.6631	10.705	9.61498	9.8778	9.55851	9.93599	9.48802	10.3753	9.7013	9.73216	9.8977	9.79224	9.7454	9.47516	9.78445	10.1031	9.97925	9.75106	9.77505	9.77126
FBgn0003660	8.47761	8.47212	8.61229	8.24181	8.3583	8.52539	8.37206	8.2144	8.13261	8.44383	8.44128	8.47962	8.62848	8.21917	8.435	8.50171	8.6316	8.44496	5.42445	5.6118	6.92692	6.02525	6.34179	8.03954	7.54506	7.51439	7.36481	6.77397	7.49262	6.35594	6.73949	7.59469	7.0947	6.48586	6.60344	7.02309
FBgn0003676	8.0114	7.48095	7.55692	7.51709	7.35316	7.40236	7.19736	6.96802	7.49754	7.81562	8.08172	7.74135	7.72214	8.21532	8.15713	8.36094	8.13592	8.26045	7.07288	7.24716	5.66908	6.45136	7.66764	7.02541	6.43751	6.79963	5.97379	7.78725	7.4302	5.55193	6.64402	6.37668	6.18972	7.07726	8.38171	7.35936
FBgn0003683	-1.13258	-1.13257	-1.12104	-1.13257	-1.13258	-1.12237	-1.13257	-0.984032	-1.13254	-1.1324	-1.1324	-1.08995	-1.13257	-1.13255	-1.13257	-1.13255	-1.1325	-1.13253	-1.10832	-1.10395	-1.09687	-1.09938	-1.09466	-1.09309	-1.12066	-1.10713	-1.11844	-1.10461	-1.1003	-1.0987	-1.09764	-1.10455	-1.10434	-1.11402	-1.10153	-1.1147
FBgn0003687	4.94872	5.29662	4.91309	4.70275	4.9786	5.09444	4.63518	5.19566	5.21927	4.3034	4.75961	4.79787	4.86996	4.04354	4.59945	3.98655	4.10218	4.32519	2.80445	5.38566	3.12509	3.05576	4.60078	3.22794	4.50099	3.82182	4.97774	2.90928	5.50329	4.61417	3.94055	4.99926	4.16044	4.91702	4.28707	4.47954
FBgn0003701	0.914272	1.00511	1.14807	1.15692	0.83913	1.04309	1.26972	0.518608	0.846087	0.479456	0.731709	1.41381	0.547588	0.467889	0.583461	0.94419	0.472338	0.797663	0.572305	0.617016	2.45864	0.663678	0.711839	0.727849	0.524022	0.584476	0.530252	0.610267	0.654212	0.670556	0.681375	0.610814	0.612989	0.543792	0.641642	0.541614
FBgn0003710	6.02331	6.08794	5.84318	5.4795	6.25566	5.62687	6.09887	5.95366	6.214	5.3504	5.42881	5.23758	4.82791	5.18047	5.55515	4.46405	4.93078	4.37303	6.90814	5.31989	6.91915	4.9873	5.59791	6.80106	6.98459	6.04096	6.96066	6.69917	5.95617	6.51214	6.6426	6.57176	5.79328	6.31676	5.88024	6.00852
FBgn0003714	4.75316	4.60793	4.76717	4.88147	4.84532	4.74416	3.97901	4.56981	4.52212	4.36826	4.60978	4.37856	4.46971	4.93187	4.53721	4.10399	4.25341	4.28497	3.33333	2.71266	2.88117	2.82191	2.9328	3.89288	3.29358	4.75829	2.36714	5.21037	4.33016	3.68467	2.86294	2.69806	2.70318	2.84334	4.27464	3.33795
FBgn0003716	6.8124	6.82545	7.16475	6.82949	7.14188	7.08968	7.1563	7.01231	7.36619	6.94379	6.99219	7.23543	6.95675	6.96388	7.33678	7.30291	7.25232	6.95435	7.9206	8.14232	7.74675	6.46124	7.49642	6.62866	7.41602	8.05516	7.3942	8.03991	7.78971	7.65314	7.38027	8.25394	8.16796	7.56753	7.86395	7.53567
FBgn0003719	5.83993	5.62373	5.81973	5.78002	6.26171	6.53281	5.84938	5.9704	5.80004	6.98941	6.73472	7.04863	6.93655	7.07417	7.12981	7.71364	7.88433	7.82047	5.7496	4.94509	4.97952	6.93368	3.80072	6.65096	5.53343	5.5817	4.77786	6.13149	6.01551	6.11733	5.62471	6.32463	6.07915	6.37469	7.17133	6.61226
FBgn0003720	-1.74607	-1.74607	-1.73732	-1.74607	-1.74607	-1.74606	-1.74607	-1.74606	-1.74606	-1.74601	-1.74601	-1.746	-1.74607	-1.74607	-1.74607	-1.74606	-1.74604	-1.74606	-1.7298	-1.72756	-1.72394	-1.72522	-1.72281	-1.72201	-1.7361	-1.72919	-1.73497	-1.7279	-1.7257	-1.72488	-1.72434	-1.72787	-1.72776	-1.71337	-1.72633	-1.73306
FBgn0003721	9.89606	10.0327	9.96666	9.82381	9.77645	9.81238	10.2206	10.345	10.28	9.31414	9.55135	9.40772	9.13469	9.14766	9.24018	8.64194	8.7448	8.61297	9.44597	9.33474	9.70458	9.34326	9.27503	8.52787	9.72811	9.85309	9.79485	8.33488	9.21863	8.7878	8.43964	8.69567	8.37136	9.26163	8.78101	9.22172
FBgn0003731	7.99519	7.9988	8.05206	8.463	8.52687	8.47495	8.47846	8.12779	8.23801	8.26466	8.11749	8.36926	8.51786	8.68343	8.84576	8.98714	9.21297	9.1434	9.33206	9.47419	9.17412	10.3201	9.68327	9.84253	9.69783	9.87411	9.53475	9.2686	9.81295	9.80722	9.47344	9.27257	9.70123	9.62473	9.32991	9.70048
FBgn0003733	1.16528	0.942682	1.28223	1.98868	1.85056	1.2996	0.875618	1.56525	0.887026	1.70565	2.03251	0.934673	3.28769	2.7561	2.46359	3.35451	3.34944	3.20568	1.17606	1.21533	1.29607	1.25726	1.33113	1.35602	2.27627	1.1867	1.08958	1.20938	1.24837	1.26697	1.28378	1.20986	1.21178	1.12632	1.23706	1.12055
FBgn0003741	6.17879	6.0049	6.197	6.3051	5.74255	6.19559	5.84512	5.8301	6.00254	5.91617	5.69993	5.7482	5.75095	5.63892	5.49018	5.05053	5.83997	4.95734	8.48523	8.56793	7.83585	8.3911	5.9746	6.19704	6.58838	7.21895	6.71831	7.11357	7.74264	7.51646	6.54949	6.67502	7.06124	6.36748	7.17762	6.03838
FBgn0003742	5.69393	6.21344	5.84439	5.79751	5.4743	5.86634	5.73455	5.7669	5.855	6.06981	6.2219	6.12365	5.89133	5.58291	6.33925	6.09653	6.18683	6.19247	5.74696	5.40997	4.02093	6.06978	3.66958	6.76343	6.02178	7.11314	7.1509	5.74971	6.17106	5.72215	4.85204	5.25971	5.01013	4.45665	4.84157	5.70596
FBgn0003744	7.52611	7.63387	7.69764	7.36564	7.32417	7.40484	7.58284	7.40596	7.33326	7.2383	7.31211	7.41204	7.02232	6.91477	6.99668	6.55213	7.13767	6.63598	7.69855	7.68897	7.4104	7.87705	8.71355	8.29327	7.92869	8.00946	8.13275	8.44385	7.81139	8.06112	7.78316	8.63719	8.02283	8.10161	7.36865	7.28476
FBgn0003747	-0.388598	-0.330446	-0.417584	-0.298951	-0.388952	-0.418064	-0.418862	0.00238248	-0.417978	-0.341133	-0.0990512	-0.413975	-0.418794	-0.418358	-0.356687	-0.104083	-0.230807	-0.293529	-0.324149	-0.299897	0.577228	-0.274588	-0.248465	-0.239781	-0.392451	-0.317548	-0.380165	-0.303558	-0.279722	-0.270857	-0.264989	-0.303261	-0.302082	-0.355688	-0.28654	-0.359453
FBgn0003748	9.75	9.77658	9.78869	9.79746	9.76865	9.8848	9.9239	9.73267	9.79125	9.72104	9.67983	9.71907	10.24	10.2876	10.2901	10.7079	10.7103	10.4816	9.47974	9.46018	9.28767	9.8248	8.6919	9.59431	9.70048	9.70045	9.45294	9.57691	9.14558	9.2402	9.50338	9.40686	9.65951	9.20313	9.27715	9.48757
FBgn0003751	0.988205	0.649262	0.915477	0.927107	1.14989	1.22106	1.24128	0.885003	1.23047	0.661081	1.06476	1.19729	0.929946	0.904006	1.00081	0.694244	0.816165	0.652797	1.71738	1.14707	0.847499	0.821977	0.869987	0.885948	0.927667	0.743023	0.707144	0.768733	0.812541	0.828834	0.839619	0.769279	0.771447	2.31303	0.80001	0.997379
FBgn0003861	12.6295	12.6795	12.638	12.6022	12.6587	12.6063	12.7287	12.7271	12.6986	12.5763	12.585	12.4767	12.1912	12.1156	12.1625	11.8173	11.7624	11.8597	12.9647	13.0588	12.8253	13.1946	13.2905	13.2083	12.4649	12.4601	12.4358	13.0715	12.9695	12.9619	12.6226	12.5076	12.4606	12.302	12.4721	12.3281
FBgn0003862	8.01219	8.09174	7.90826	7.45341	7.73381	7.85658	7.68106	7.56099	7.43976	7.79566	7.74933	7.69902	7.61109	7.53246	7.56261	7.65196	7.37228	7.62937	10.5763	11.0599	10.5064	10.0179	10.091	10.6429	10.7522	10.9497	10.9052	10.3674	10.7724	10.3013	10.4486	10.5398	10.3377	10.845	10.8969	10.6665
FBgn0003863	1.28251	1.88108	1.33801	2.33154	2.25983	2.994	2.09069	3.854	2.86862	2.23937	2.98045	2.38271	4.31936	3.97116	4.49368	4.22423	4.26883	4.61093	2.00037	2.07807	2.20157	2.15829	2.23909	2.26532	3.6912	2.48649	3.3172	4.83229	2.14214	2.16998	3.91062	4.05566	3.43095	1.89969	2.12058	2.58906
FBgn0003865	0	0	0	0	0	0	0	0	0	0	0	0	0	0	0	0	0	0	0	0	0	0	0	0	0	0	0	0	0	0	0	0	0	0	0	0
FBgn0003866	5.30366	5.69875	5.4396	5.45485	5.43154	5.52282	5.76904	5.54871	6.21277	5.71335	5.48662	5.36351	5.72032	5.90693	6.10344	5.7779	5.69821	5.94852	5.16239	6.32888	6.04677	6.86683	6.52225	6.61915	5.12795	6.544	5.71087	5.38099	5.84008	5.61325	5.67538	5.48843	5.50108	5.98705	5.94298	5.42954
FBgn0003867	7.80695	7.99393	8.0158	8.10945	8.2733	8.05378	8.10914	8.01365	7.95336	7.82674	7.8266	7.67526	8.0739	7.75676	7.9319	8.14734	8.29118	8.29477	7.22951	6.65626	5.67917	7.83213	6.09389	5.5858	6.15015	6.20632	6.98668	8.20879	6.31745	7.26581	7.51036	6.66654	6.39799	6.90992	7.19761	7.43871
FBgn0003870	8.11381	7.98748	7.94069	7.61068	7.50778	7.72901	7.84391	7.8869	7.87496	8.3657	8.20731	8.36029	8.2364	8.20532	8.28299	8.25927	8.31843	8.34164	8.31962	8.99888	9.32262	8.9443	8.47671	8.18922	9.05773	8.62138	8.74292	8.43155	8.31789	8.15932	8.74091	7.98886	8.49617	8.89661	8.26953	8.89946
FBgn0003882	7.49333	7.30568	7.45517	7.25456	6.95738	7.38643	7.3519	7.33981	7.54678	7.59326	7.63342	7.79945	7.65847	7.90734	7.6093	8.10941	8.1545	8.09812	7.95898	7.60999	7.93537	6.55457	7.26252	8.45958	7.96479	7.82427	7.92471	8.04338	7.99879	8.16157	6.67295	7.45327	7.43838	7.39209	7.69604	7.14043
FBgn0003884	12.485	12.4585	12.4894	12.3962	12.507	12.449	12.6285	12.6782	12.7426	12.3232	12.2974	12.1307	12.0312	12.072	12.0877	12.1169	12.1783	12.2497	10.8529	10.6839	10.878	10.6577	10.6042	10.6358	10.4534	10.4878	10.7048	11.0914	11.2014	10.7573	10.7749	10.8082	11.0416	10.7942	11.0937	10.7728
FBgn0003885	8.77109	8.74452	8.61888	8.1372	8.29229	8.24098	8.16049	8.0776	8.53951	7.93638	8.01892	7.82823	7.6888	7.42296	7.57843	7.26957	7.33036	7.46042	7.43368	7.00704	8.03259	7.66686	7.57125	7.93217	7.68581	7.94418	7.54211	7.04251	7.87375	7.45818	7.61104	6.27194	7.31555	6.02574	7.08909	7.05221
FBgn0003886	-0.477663	-0.477648	-0.139793	-0.408455	-0.47768	-0.477181	-0.409161	-0.47722	-0.242941	-0.194343	-0.475309	-0.474979	-0.343931	-0.477338	-0.477593	-0.477274	-0.476577	-0.476964	-0.407166	-0.388253	-0.357687	-0.368516	-0.348145	-0.341373	-0.460429	-0.402017	-0.450848	0.262332	-0.37252	-0.365607	-0.361031	-0.390877	-0.389957	-0.431761	-0.377837	-0.434696
FBgn0003888	4.88905	4.74084	5.03305	4.82989	4.60347	4.97712	4.81715	4.51704	4.9752	5.69552	5.83406	5.03545	5.96447	5.90176	6.0424	5.73535	6.26297	6.13986	5.64848	3.64875	7.00059	6.19923	6.94038	4.13686	5.54012	5.19069	5.76121	6.14251	5.34988	6.31403	6.14618	5.22853	7.29383	6.45041	6.13842	6.40682
FBgn0003889	1.58423	1.42086	1.65917	1.30488	1.70679	1.54627	0.925586	1.34929	1.714	1.552	1.25113	1.01752	1.75535	1.2076	1.56152	1.10051	1.19567	1.59262	1.01144	1.02717	1.09882	1.07242	1.12207	1.13858	0.975118	1.01559	0.980738	1.02471	1.06267	1.07952	1.09067	1.02491	1.0257	1.45947	1.71323	0.991124
FBgn0003890	8.33637	8.52692	8.52748	7.99512	8.13933	7.87032	7.53589	8.05564	8.17428	8.73612	8.74862	8.36822	8.40878	8.41263	8.25671	8.71411	8.92197	9.02526	7.77345	7.21068	7.12194	5.23583	5.53601	7.44248	6.7416	7.1239	6.35069	7.46179	7.61085	8.92156	9.12216	7.6606	6.94213	7.56423	7.48913	8.28144
FBgn0003891	9.56156	9.64591	9.80123	9.33596	9.19489	9.21906	9.43855	9.53049	9.53526	9.31839	9.47742	9.4735	8.96101	9.00445	8.81727	8.55156	8.99303	8.77645	11.2865	11.124	10.9363	10.5527	10.575	10.7514	11.2397	11.0898	11.2163	10.4405	10.6662	10.6684	10.5992	10.2656	10.3759	10.0009	10.4331	10.4885
FBgn0003892	3.91569	3.40324	4.19853	4.89339	4.84675	4.65664	3.59221	3.88093	3.79663	3.43089	3.70279	4.16669	4.40427	3.0934	4.86845	4.25269	2.51976	2.51344	5.49451	5.7579	5.62608	5.36044	6.71586	4.26496	6.39335	6.39949	6.371	6.255	6.82975	5.12105	5.97807	5.98765	5.87423	5.72041	6.8275	5.31072
FBgn0003896	6.05008	5.8366	5.61851	5.73598	5.29615	5.53994	5.76838	5.53418	5.77307	5.70844	5.4588	5.42464	4.15689	4.588	4.72094	3.94368	3.84494	4.38916	5.32365	4.47962	5.80298	7.39873	5.81409	6.42845	6.28897	6.10194	6.19863	4.8124	6.47391	6.45193	6.30921	5.95448	6.33102	5.77517	5.91105	6.80853
FBgn0003900	0.416941	0.389812	0.469728	0.362927	0.359202	0.416535	0.797608	0.299652	0.961296	0.450567	0.38202	0.306999	0.452108	0.756164	0.298411	0.674071	0.647612	0.915885	0.381903	1.72133	0.475307	0.454863	0.49332	0.506104	0.33255	0.960847	0.336438	0.412215	0.447306	0.460356	0.468995	0.412652	0.414389	0.345015	0.437268	0.343624
FBgn0003916	0	0	0	0	0	0	0	0	0	0	0	0	0	0	0	0	0	0	0	0	0	0	0	0	0	0	0	0	0	0	0	0	0	0	0	0
FBgn0003920	-0.0477511	-0.0476873	-0.0445738	-0.0474333	-0.0478238	-0.0456717	-0.0475061	-0.0458392	-0.0454747	-0.0378736	-0.0377832	-0.0364245	-0.0473501	-0.0463467	-0.0474488	-0.0460722	-0.0430897	-0.0447421	0.691306	0.11011	0.481156	0.147873	0.186851	0.199808	0.6171	0.0837742	0.276328	1.0137	0.140213	0.15344	0.162196	0.10509	1.38462	0.574171	0.130039	0.753149
FBgn0003922	0.599123	0.718693	0.646405	0.604087	0.597979	1.1024	1.00887	0.628173	0.779551	0.732392	0.733451	1.32719	0.605377	0.620647	0.603845	0.624733	0.666885	0.644022	2.85154	2.56859	4.09695	3.85557	2.05794	2.59494	2.35928	2.15106	2.85244	3.0064	2.7013	3.2573	3.30289	3.18763	3.35325	1.93967	2.32684	1.57376
FBgn0003923	-1.37202	-1.372	-1.37123	-1.37194	-1.37203	-1.3715	-1.37195	-1.37154	-1.37145	-1.36955	-1.36952	-1.36918	-1.37192	-1.37167	-1.37194	-1.3716	-1.37086	-1.37127	-1.27868	-0.886735	-1.24058	-1.24892	-1.23323	-1.22802	-1.31969	-1.27472	-1.31232	-1.26631	-1.12621	-1.24668	-1.24315	-1.26614	-1.26543	-1.17183	-1.2561	-1.29988
FBgn0003930	1.40719	1.65079	1.02203	1.61463	1.25503	1.00532	1.93894	1.72061	1.74321	1.31495	1.11482	1.51745	0.978648	1.62567	1.18477	1.57436	1.73001	1.0195	2.10802	3.80464	3.99699	3.88033	3.52061	2.49645	2.32075	3.21359	3.52342	2.20256	3.68091	3.75258	3.80026	3.49283	3.50217	3.08734	3.4488	2.72981
FBgn0003931	-1.54601	-1.54601	-1.54589	-1.546	-1.54601	-1.54593	-1.546	-1.54594	-1.54593	-1.54564	-1.54563	-1.54558	-1.54599	-1.54596	-1.546	-1.54595	-1.54584	-1.5459	-1.50807	-1.50243	-1.49332	-1.49655	-1.49048	-1.48846	-1.52394	-1.50653	-1.52109	-1.50328	-1.49774	-1.49568	-1.49432	-1.50321	-1.50294	-1.5154	-1.49933	-1.37021
FBgn0003933	0	0	0	0	0	0	0	0	0	0	0	0	0	0	0	0	0	0	0	0	0	0	0	0	0	0	0	0	0	0	0	0	0	0	0	0
FBgn0003934	0	0	0	0	0	0	0	0	0	0	0	0	0	0	0	0	0	0	0	0	0	0	0	0	0	0	0	0	0	0	0	0	0	0	0	0
FBgn0003935	-0.500594	-0.500559	-0.498869	-0.500421	-0.500633	-0.332721	-0.500461	-0.200263	-0.256362	-0.495199	-0.495149	-0.494399	-0.500376	-0.499832	-0.50043	-0.499683	-0.49806	-0.49896	-0.391511	0.527191	-0.323903	-0.3387	-0.310865	-0.301612	-0.46429	0.0619534	-0.451199	-0.36957	-0.344171	-0.334725	-0.328472	0.300391	-0.367997	-0.425118	-0.351436	-0.429129
FBgn0003936	0	0	0	0	0	0	0	0	0	0	0	0	0	0	0	0	0	0	0	0	0	0	0	0	0	0	0	0	0	0	0	0	0	0	0	0
FBgn0003938	-0.801817	-0.801759	-0.798973	-0.801532	-0.801882	-0.799954	-0.801597	-0.800103	-0.799777	-0.793031	-0.792951	-0.791755	-0.700716	-0.800558	-0.801546	-0.800312	-0.716761	-0.799123	-0.398125	-0.368989	0.43311	-0.338582	-0.558868	-0.548435	-0.731851	-0.390193	-0.465421	-0.373387	-0.596419	-0.585769	-0.578719	-0.6247	-0.623282	-0.687685	-0.604611	-0.692207
FBgn0003941	12.6841	12.7138	12.6754	12.6734	12.7214	12.6335	12.6089	12.5948	12.6292	12.6392	12.5431	12.4286	12.5526	12.4321	12.4954	12.6173	12.5644	12.6496	9.81335	10.0222	10.4705	9.91751	10.0264	9.97342	9.59618	9.27229	9.45296	10.398	10.5066	10.6415	10.7448	10.4932	10.5841	9.8788	10.3945	9.90071
FBgn0003942	12.7956	12.7733	12.7882	12.7157	12.7739	12.7567	12.6778	12.5682	12.6902	12.6337	12.5762	12.5605	12.7798	12.7153	12.7613	13.0145	12.9622	12.9685	9.57486	9.81881	9.69627	9.26919	8.60112	8.98022	8.30501	8.53858	8.50919	10.1554	10.2941	10.1883	9.6969	9.95709	9.76353	10.1493	10.2286	10.0681
FBgn0003943	9.55667	9.88571	9.75617	9.57846	9.60371	9.46557	9.25955	9.29384	9.00951	9.60357	9.31848	9.7337	9.85064	10.0962	10.0139	10.5411	10.1144	10.0969	9.85994	10.0722	9.92498	9.58755	9.45455	10.0086	9.45841	9.38352	9.48462	10.2973	10.5622	10.2259	10.1959	10.0215	10.1435	10.1308	10.2368	10.1032
FBgn0003944	0.31977	0.441679	0.296482	0.0887162	0.087479	0.273612	0.25062	0.208675	0.120367	0.119275	0.573569	0.220021	0.28664	0.0683722	0.0680934	0.355869	0.276431	0.0687811	0.121492	0.143631	0.179413	0.166736	0.190583	0.198511	0.0801301	0.127519	0.0816124	0.140289	0.162049	0.170142	0.175499	0.14056	0.141637	0.0927006	0.155825	0.0892643
FBgn0003950	-0.184391	-0.184376	-0.183661	0.0552049	-0.164193	-0.183914	-0.184335	-0.183953	-0.183869	0.116942	-0.182058	-0.18173	0.119067	-0.18407	-0.184322	-0.184007	0.154263	0.294602	-0.123363	-0.103571	-0.0715817	-0.0829151	-0.0615956	-0.0545083	-0.173468	-0.117976	-0.169079	-0.106559	-0.0871051	-0.0798702	-0.075081	-0.106316	-0.105354	-0.149103	-0.0926699	0.440904
FBgn0003961	-1.51695	-1.51695	-1.51694	-1.51695	-1.51695	-1.51694	-1.51695	-1.51694	-1.51694	-1.51692	-1.51692	-1.51691	-1.51695	-1.51695	-1.51695	-1.47407	-1.51693	-1.51694	-1.5055	-1.50376	-1.50094	-1.50194	-1.50006	-1.49944	-1.5104	-1.50502	-1.50952	-1.50402	-1.50231	-1.50167	-1.50125	-1.504	-1.50391	-1.50776	-1.5028	-1.50803
FBgn0003963	6.43321	5.80212	5.72027	5.99633	5.97106	6.28266	6.10196	6.40009	6.15641	6.52884	6.50287	6.43193	7.39424	7.25337	7.20607	6.94622	6.92706	6.85106	6.75285	6.75441	7.36951	7.8152	7.56253	7.43921	7.15807	7.01118	6.93942	6.26882	7.4441	6.66155	7.08114	6.7134	7.7455	6.07538	7.6938	7.05299
FBgn0003964	7.56788	7.79331	7.64443	7.87863	7.70489	7.48493	7.48234	7.37619	7.59513	7.74649	8.03126	7.5709	8.0527	8.23918	8.48137	8.46738	8.75857	8.75374	8.01554	8.29766	8.19247	8.66127	8.50252	7.27947	7.60975	7.02976	7.68597	8.48542	8.23367	8.18818	7.4688	8.3206	8.3682	8.46737	7.91037	7.43483
FBgn0003965	8.77267	8.73868	8.79684	8.85459	8.85441	8.82763	8.12707	8.55687	8.28229	9.02743	8.99755	9.06714	9.51415	9.43283	9.34267	9.84019	9.88652	9.65033	7.02204	8.65294	7.03009	7.52151	8.07455	7.23408	7.36118	6.80442	6.25955	6.70537	7.33558	8.1829	8.35623	8.38819	7.95932	7.72797	7.57856	8.524
FBgn0003969	7.57192	7.57493	7.53713	7.59132	7.46013	7.59981	7.54651	7.41012	7.35927	7.39941	7.2674	7.49282	6.79883	7.26887	7.00094	6.90527	6.90545	6.79903	8.02622	7.32672	7.35083	7.31002	7.00234	8.01876	7.25715	7.52592	7.61766	6.90383	8.2327	7.75914	6.79891	7.46941	7.36364	7.86751	8.32053	8.12588
FBgn0003975	3.98153	4.03522	3.7115	2.9097	4.04555	3.24842	3.38732	4.03281	3.76454	3.10613	3.58115	3.83904	3.33117	3.61092	3.5636	3.00852	2.87712	3.23889	2.41387	4.30854	2.61939	2.57428	4.73783	2.68677	3.24516	3.39109	4.01913	2.4801	2.55757	3.69605	2.60548	3.8693	4.50128	3.49341	3.99381	3.31184
FBgn0003977	6.57294	6.31964	6.6529	6.36648	6.52251	6.67192	6.33377	6.56618	6.71163	6.27119	6.68254	6.40751	6.30652	6.21245	6.37267	6.33937	6.28959	6.61496	6.67651	7.47886	6.64605	6.15177	5.58941	5.68582	7.17673	6.28128	7.75691	6.71147	7.70217	7.41351	7.76529	7.12287	7.63519	8.39075	8.35463	8.40101
FBgn0003978	4.66518	4.92465	4.10644	5.23202	4.26614	4.94047	4.79908	4.57672	4.97376	5.14106	5.52033	4.33833	5.81751	4.96033	4.59615	5.49525	5.25618	5.53531	2.74936	2.89096	5.78703	3.03587	3.18144	6.32291	3.7311	3.55264	4.86328	3.66046	3.48046	3.05693	3.08988	3.94074	3.67184	6.11549	5.33461	6.4418
FBgn0003979	-0.740528	-0.740523	-0.699769	-0.740505	-0.740533	-0.653405	-0.740511	-0.740391	-0.740365	-0.739802	-0.739795	-0.739691	-0.697165	-0.707155	-0.740507	-0.740408	-0.740192	-0.20499	-0.696019	-0.685954	-0.669687	-0.67545	-0.664609	-0.661005	-0.724366	-0.69328	-0.719267	-0.687474	-0.677581	-0.673902	-0.671467	-0.687351	-0.686861	-0.709109	-0.680411	-0.710671
FBgn0003980	0.130677	0.0421967	0.0432719	0.134749	0.189342	0.423993	0.0422588	0.25272	0.0429592	0.0456398	0.0456723	0.0461618	0.484725	0.577029	0.986491	0.201288	0.04379	0.348692	0.107	0.131804	0.171893	0.15769	0.184408	0.19329	0.0583363	0.113752	0.0602707	0.12806	0.152439	0.161506	0.167508	0.128364	0.12957	0.0747428	0.145466	0.0708928
FBgn0003983	-0.965572	-0.965571	-0.965505	-0.941189	-0.965574	-0.870961	-0.965567	-0.965532	-0.965524	-0.965279	-0.926467	-0.965212	-0.925783	-0.955849	-0.957193	-0.965537	-0.965473	-0.91233	-0.940398	-0.934798	-0.925747	-0.928953	-0.922921	-0.920916	-0.956171	-0.938874	-0.953334	-0.935643	-0.930139	-0.928092	-0.926737	-0.935575	-0.935302	-0.947682	-0.931714	-0.948551
FBgn0003984	4.90263	4.76293	4.78431	3.64585	4.36585	5.12733	5.12815	5.20624	5.0784	4.60657	4.51217	4.76215	3.56981	4.3423	4.59329	3.56154	4.52107	2.24581	6.5694	6.62256	6.50168	6.40789	4.61607	7.32004	7.02228	6.92607	7.56405	5.73399	6.28648	5.82941	5.79061	5.47599	4.73645	4.90791	5.65815	5.71762
FBgn0003996	5.47133	5.52193	4.94622	5.50917	5.88029	5.45148	6.51258	6.6503	6.4972	5.39987	4.53302	5.04368	4.50587	4.59712	4.79794	5.34582	4.97991	5.5451	5.6371	5.66341	6.73696	6.33196	5.35322	7.1877	6.34775	6.58643	6.67922	3.59085	6.57464	3.4162	5.00254	3.1808	5.63945	5.60398	7.01997	5.66917
FBgn0003997	4.58888	4.83054	5.00917	4.57343	5.58938	5.54448	5.01383	5.49223	5.2611	5.18357	5.55915	5.07687	4.77436	5.37089	4.78472	4.27622	4.89138	5.2321	5.96579	6.63214	5.97179	4.95269	6.86005	7.76868	8.2025	8.41989	8.56414	7.09532	5.7555	6.14832	6.21626	6.96218	5.6983	5.08304	6.34497	7.46885
FBgn0004003	2.26202	2.74999	2.47238	2.85067	2.5514	3.22192	3.60245	3.35098	3.14083	2.56798	2.93173	2.33777	2.87107	2.11566	2.60119	3.08722	2.68388	2.96446	1.84289	1.88626	1.95902	2.74206	1.98198	1.99825	1.73365	1.85451	3.55294	1.8796	1.92345	1.93999	1.95097	1.88014	1.88229	1.78967	2.35737	1.78362
FBgn0004034	-0.426651	-0.383879	-0.470418	-0.35974	-0.471167	-0.385424	-0.471094	-0.33599	-0.440454	-0.468835	-0.468813	-0.352079	-0.471058	-0.470828	-0.424627	-0.470765	-0.431943	-0.470457	0.387129	-0.381949	-0.352486	-0.362925	-0.343289	-0.336762	-0.153408	-0.395216	-0.442284	-0.384701	-0.366784	-0.36012	-0.355709	-0.384478	-0.383591	-0.423886	-0.371909	-0.426715
FBgn0004045	16.6308	16.6196	16.6455	16.2034	16.2753	16.2897	16.6489	16.7707	16.7944	16.512	16.5353	16.3101	16.8199	16.8062	16.9397	17.5063	17.6188	17.7174	15.7391	15.8335	15.8614	15.3946	15.4216	15.5781	15.5276	15.5581	15.4971	15.5853	15.4847	15.5292	15.517	15.5131	15.6256	15.5211	15.4556	15.5603
FBgn0004047	16.5399	16.5407	16.5514	16.6931	16.7824	16.7483	16.3317	16.4871	16.4987	16.999	17.0247	16.7741	17.7277	17.6799	17.7939	18.5422	18.6497	18.7108	15.1311	15.0229	15.1616	15.0812	15.0219	15.0965	14.2921	14.2854	14.2948	15.2363	15.1872	15.1409	15.6217	15.6804	15.6928	15.6555	15.5809	15.6224
FBgn0004049	6.72861	7.00337	6.40873	6.92601	6.83136	6.92155	6.93424	7.14806	7.26444	6.97926	6.854	6.73268	6.5418	6.54467	6.4129	6.22855	5.72246	6.17577	7.38247	6.63052	7.35688	7.57329	7.0273	7.52195	7.76658	7.95428	7.5194	7.71284	7.28998	7.13857	7.62353	7.03671	7.63483	7.23092	7.83011	6.96375
FBgn0004050	7.38312	7.43847	7.50726	7.04302	7.23743	6.94694	6.93481	7.35745	7.20097	7.42566	7.35241	7.23989	7.51532	7.46608	7.75379	7.71444	7.63291	8.05647	7.54543	6.98017	6.76942	5.36115	6.4204	7.50014	7.55698	6.71739	7.05799	8.38206	6.90062	7.80665	7.28321	7.01948	6.82117	7.38779	7.8054	7.72481
FBgn0004052	-1.83923	-1.83923	-1.83923	-1.83923	-1.83923	-1.83923	-1.83923	-1.83923	-1.83923	-1.83631	-1.83923	-1.83923	-1.83923	-1.83923	-1.83923	-1.83923	-1.83923	-1.83923	-1.83618	-1.83578	-1.83513	-1.83536	-1.83492	-1.83478	-1.83731	-1.83607	-1.83711	-1.83584	-1.83544	-1.83529	-1.8352	-1.83583	-1.83581	-1.8367	-1.83555	-1.83676
FBgn0004053	0	0	0	0	0	0	0	0	0	0	0	0	0	0	0	0	0	0	0	0	0	0	0	0	0	0	0	0	0	0	0	0	0	0	0	0
FBgn0004054	-1.82398	-1.82398	-1.82395	-1.82398	-1.82398	-1.82396	-1.82398	-1.82396	-1.82396	-1.82387	-1.82387	-1.82385	-1.82398	-1.82397	-1.82398	-1.82396	-1.82393	-1.82395	-1.80239	-1.79951	-1.79486	-1.79651	-1.79341	-1.79238	-1.81049	-1.77675	-1.80904	-1.79995	-1.79712	-1.79607	-1.79537	-1.79991	-1.79977	-1.80613	-1.79793	-1.80658
FBgn0004055	7.75482	7.81727	7.75147	7.95215	8.08022	7.81859	8.09173	8.24088	7.88278	7.77386	7.74973	7.93614	8.34682	8.40286	8.0931	8.46222	8.54428	8.1867	7.16952	8.35671	8.10228	6.7081	8.63057	8.48073	7.77941	7.45173	8.23472	7.09189	7.1407	7.54781	7.86692	7.83246	7.39081	7.36592	7.26965	7.35574
FBgn0004057	7.12572	7.13526	6.91928	7.12168	6.83169	6.934	6.84693	7.1395	6.70884	7.32782	7.4294	7.26109	6.91528	7.24058	7.27843	7.96441	7.63847	7.69699	7.04179	5.95459	6.86588	6.63257	4.40328	7.69119	6.8569	6.77055	5.22365	7.63009	7.56381	4.989	7.29203	6.86371	7.57287	6.37709	6.835	7.57485
FBgn0004066	7.75643	7.68345	7.78986	7.23938	7.48781	7.47599	7.34204	7.44127	7.05745	7.67129	7.53173	7.6725	7.68759	7.34808	7.64685	7.60379	7.50273	7.41936	5.33776	4.37761	5.70985	4.87013	5.35464	6.70069	5.28813	5.06503	5.95911	4.75696	5.19294	6.69203	6.2258	4.08366	6.31561	6.08912	6.06141	5.20062
FBgn0004087	4.28837	4.05504	4.32938	4.07455	4.05754	3.57084	3.99719	3.58383	3.82892	3.65035	4.05169	3.9238	4.12139	4.3684	3.65703	4.29934	3.98168	4.21004	2.40015	2.47812	2.60511	2.56018	3.83541	3.20567	2.19234	3.37997	3.16839	2.46629	2.54353	3.05342	3.4426	2.46724	3.22464	3.14288	2.52141	2.28981
FBgn0004101	4.78692	4.9514	5.17895	4.24577	5.15213	4.47487	4.78074	5.5784	4.83595	4.76852	4.71266	4.71902	4.03318	5.00903	5.21117	4.82372	4.69215	5.31527	4.51712	5.86924	6.2918	6.20919	5.24764	4.9327	5.56137	5.29029	6.32656	6.46029	5.77516	5.1876	3.81367	5.76335	3.53692	5.39986	6.72998	5.23575
FBgn0004102	6.34897	6.51275	6.61542	6.37845	6.30268	6.55723	6.60278	6.65438	6.6189	5.67236	6.43731	6.56125	5.91403	6.15933	5.81713	5.88186	5.72569	5.63587	7.36102	7.15541	7.03945	5.56736	8.08956	5.95474	6.77443	6.07237	6.69804	7.04139	6.51917	7.01968	6.98809	6.89419	6.82619	6.77639	6.62087	6.5601
FBgn0004103	9.50712	9.43927	9.44415	9.19059	9.25574	9.21592	9.3501	9.4348	9.35495	9.16151	9.21659	9.30005	9.17758	9.07527	8.99175	8.93178	8.78123	8.68905	9.34855	9.35498	9.04597	8.49746	8.40786	8.79119	9.1006	8.97604	9.73526	9.64459	9.53715	9.23737	9.45466	9.39251	9.11543	8.66676	8.59092	8.78482
FBgn0004106	-0.373476	-0.38883	-0.388481	-0.35697	-0.388845	-0.118666	-0.38881	-0.388624	-0.328454	-0.153282	-0.312395	-0.306087	-0.281789	-0.388681	-0.311851	-0.280251	-0.388312	-0.245051	-0.341132	-0.327404	-0.305216	-0.313077	-0.29829	-0.293374	-0.379796	-0.337395	-0.372841	-0.329476	-0.315983	-0.310965	-0.307643	-0.329308	-0.328641	-0.358986	-0.319843	-0.242535
FBgn0004107	4.03426	3.20061	4.10827	3.53271	3.583	3.3754	3.39456	3.19626	3.24389	3.55349	3.46419	3.95526	3.35724	2.99553	3.57665	3.1091	3.26422	3.06404	2.21346	2.27417	2.86778	2.33894	2.40619	2.42845	2.3382	3.35083	2.08302	2.2649	2.32573	3.66054	3.20244	2.26565	2.26864	3.39429	3.0849	2.12926
FBgn0004108	6.82124	7.04683	6.68806	6.99817	7.24303	7.05067	6.8624	6.80183	6.94189	7.18078	7.38469	6.91114	7.70025	7.55495	7.39481	7.38422	7.56918	7.78673	7.99019	8.25252	6.86081	8.18209	7.14089	8.97574	7.96275	8.2465	7.70127	7.69069	8.11612	7.23373	8.02608	8.30868	8.24143	8.13341	8.20084	8.10659
FBgn0004110	-0.78308	-0.727882	-0.782179	-0.725814	-0.783101	-0.782492	-0.783011	-0.78254	-0.745341	-0.780244	-0.780218	-0.706226	-0.782967	-0.782683	-0.18311	-0.782606	-0.781755	-0.782227	-0.695413	-0.676901	-0.646981	-0.657582	-0.637642	-0.631013	-0.747548	-0.690373	-0.73817	-0.679695	-0.6615	-0.654734	-0.650254	-0.679469	-0.678568	-0.719487	-0.0271027	-0.72236
FBgn0004117	9.29667	9.33444	9.25503	9.09168	9.15827	9.21077	9.60021	9.76495	9.60838	9.18819	9.14617	9.0457	8.79874	8.85922	8.65435	7.52737	7.61001	7.7553	8.66385	8.99718	8.92018	8.8776	8.86817	8.68381	8.43094	8.3806	9.19725	8.78845	8.99155	7.98726	8.55033	8.14397	8.19728	8.07172	7.69233	8.57285
FBgn0004118	6.07118	5.68679	6.03104	5.71216	6.06597	5.60657	6.20843	5.85225	5.87757	5.53381	5.51925	5.14827	5.33959	5.42686	5.83308	4.80651	5.11511	4.66333	4.65401	5.45677	3.83398	3.2828	3.44428	5.62192	5.71668	5.08012	5.06858	4.85322	4.04074	4.11254	3.80261	3.52051	5.12454	5.04994	5.5948	4.7581
FBgn0004132	5.73382	6.02467	5.88534	5.53325	5.91702	5.86929	5.63656	5.8056	5.65377	5.72542	5.25451	5.12118	5.57608	5.29698	5.33574	5.3479	5.44026	5.52861	3.64508	4.99021	3.31704	4.04194	5.01011	3.44196	3.84267	4.6852	5.75252	5.18787	4.00086	4.97948	3.29108	5.90788	4.09265	2.72166	4.65708	4.98108
FBgn0004133	7.65568	7.26958	7.66571	7.27509	7.52725	7.29666	7.34629	7.38264	7.80873	7.74695	7.80654	7.3571	7.4297	7.73534	7.89175	7.21618	7.26244	7.56022	8.34554	8.56654	8.45665	7.88169	6.24337	8.26855	7.88643	7.72491	7.83302	7.36096	8.37415	7.67925	7.97561	7.5429	7.50108	7.97494	7.21779	7.92618
FBgn0004143	0	0	0	0	0	0	0	0	0	0	0	0	0	0	0	0	0	0	0	0	0	0	0	0	0	0	0	0	0	0	0	0	0	0	0	0
FBgn0004167	8.95242	9.0644	8.914	8.56467	8.73454	8.6416	8.93216	8.73812	8.92826	9.1636	9.14412	8.82499	8.92264	9.06237	9.05733	8.85562	8.72956	8.84433	10.9308	11.0905	10.8632	11.0929	10.781	10.7036	11.2268	11.1279	11.0129	11.0227	10.7068	10.534	10.4989	10.7427	10.9319	11.2006	11.3271	11.1397
FBgn0004168	6.96587	7.30665	7.2608	7.16309	7.16906	6.85129	7.24445	7.32147	6.99229	7.49159	7.4926	7.46016	7.9465	7.86873	8.01681	8.14243	8.39596	7.95393	7.90681	7.27082	8.36232	6.81857	8.02689	8.20185	8.14622	7.90101	7.71509	7.44879	7.99834	7.49222	7.44439	8.43276	7.89786	7.69608	6.89231	7.13965
FBgn0004169	10.269	10.2206	10.2839	10.029	10.1289	10.1547	10.5996	10.5413	10.5148	10.0374	10.0736	10.0359	9.57114	9.49259	9.54221	8.13086	8.31232	8.21079	10.4896	10.8307	10.9944	10.2109	10.3626	10.473	10.5042	10.4319	10.1451	10.8649	11.0084	10.5803	9.85472	10.3401	10.1381	9.23567	9.53808	9.63699
FBgn0004170	-1.73175	-1.73175	-1.73174	-1.72949	-1.73175	-1.73174	-1.73175	-1.73175	-1.73174	-1.73174	-1.73174	-1.73174	-1.72491	-1.73175	-1.72949	-1.73175	-1.73174	-1.73174	-1.72578	-1.72496	-1.72364	-1.72411	-1.72323	-1.72293	-1.72809	-1.72556	-1.72767	-1.72509	-1.72428	-1.72398	-1.72379	-1.72508	-1.72504	-1.72685	-1.72451	-1.72697
FBgn0004171	-1.40242	-1.40738	-1.40736	-1.40738	-1.40738	-1.40737	-1.40738	-1.40737	-1.40737	-1.40732	-1.40732	-1.40731	-1.40738	-1.33823	-1.40738	-1.40737	-1.40735	-1.40736	-1.39245	-1.39007	-1.38622	-1.38758	-1.38502	-1.38416	-1.39916	-1.3918	-1.39795	-1.39043	-1.38809	-1.38722	-1.38664	-1.3904	-1.39028	-1.39555	-1.38876	-1.39592
FBgn0004172	-1.92591	-1.92591	-1.92591	-1.92591	-1.92591	-1.92591	-1.92591	-1.92591	-1.92591	-1.92591	-1.92591	-1.92591	-1.92591	-1.92591	-1.92591	-1.92517	-1.92591	-1.92591	-1.92436	-1.92417	-1.92385	-1.92396	-1.92375	-1.92368	-1.92492	-1.92431	-1.92482	-1.9242	-1.924	-1.92393	-1.92388	-1.92419	-1.92418	-1.92462	-1.92406	-1.92465
FBgn0004173	-1.60195	-1.60195	-1.60194	-1.60195	-1.60195	-1.60194	-1.60195	-1.60194	-1.60194	-1.60193	-1.60193	-1.57607	-1.60195	-1.60194	-1.60195	-1.60194	-1.60194	-1.60194	-1.593	-1.59168	-1.58956	-1.59031	-1.5889	-1.58843	-1.59669	-1.59264	-1.59602	-1.59188	-1.59059	-1.59011	-1.5898	-1.59187	-1.5918	-1.5947	-1.59096	-1.5949
FBgn0004174	-1.78134	-1.78134	-1.78133	-1.78134	-1.78134	-1.78133	-1.78134	-1.78133	-1.78133	-1.78133	-1.78133	-1.78133	-1.78133	-1.78133	-1.78134	-1.7754	-1.78133	-1.78133	-1.77701	-1.77642	-1.77547	-1.77581	-1.77517	-1.77496	-1.77866	-1.77685	-1.77836	-1.77651	-1.77593	-1.77572	-1.77557	-1.7765	-1.77647	-1.77777	-1.7761	-1.77786
FBgn0004175	-1.63747	-1.63747	-1.63747	-1.63747	-1.63747	-1.63747	-1.63747	-1.63747	-1.63747	-1.63746	-1.63746	-1.63746	-1.61703	-1.63747	-1.63747	-1.63747	-1.63747	-1.63747	-1.62951	-1.62836	-1.62651	-1.62716	-1.62593	-1.62551	-1.63274	-1.6292	-1.63216	-1.62853	-1.62741	-1.62699	-1.62671	-1.62852	-1.62846	-1.631	-1.62773	-1.63118
FBgn0004177	10.3948	10.4243	10.4373	10.1835	10.0868	10.2185	10.6923	10.6283	10.6319	10.2263	10.3943	10.3043	9.94768	10.0117	10.1446	10.0634	10.0545	10.0297	9.20215	9.21457	9.07429	9.70827	8.57344	8.61462	9.40418	9.26027	8.83137	8.9724	8.93587	8.87623	9.0908	9.2252	9.1071	8.50156	9.03995	8.59128
FBgn0004179	9.26327	9.40017	9.43911	9.15457	9.16954	8.94982	9.35625	9.23376	9.36386	8.8707	8.9318	9.02596	8.71055	8.88411	8.68086	8.67099	8.30377	8.55833	9.05499	8.77884	9.26132	10.1115	9.30126	8.82406	8.53729	8.92902	9.02356	7.91605	8.4395	8.18046	8.03908	8.32674	8.47117	8.51384	8.73771	8.20825
FBgn0004181	0.619238	0.62111	0.399754	0.427253	0.638044	0.728982	0.854603	0.793253	1.0777	0.472193	0.535436	0.405182	0.560829	0.929863	0.96686	0.499039	0.400732	0.399643	0.466438	0.500898	0.556591	0.536859	0.573977	0.586316	0.427362	1.51405	0.96129	0.495696	0.529565	0.542161	0.550499	0.496117	0.497794	0.43841	0.519876	0.437169
FBgn0004183	-1.41259	-1.41256	-1.41146	-1.41247	-1.41261	-1.41185	-1.4125	-1.41191	-1.41178	-1.40908	-1.40905	-1.40856	-1.41244	-1.41209	-1.41248	-1.41199	-1.41094	-1.41152	-1.30159	-1.28473	-1.11195	-1.26715	-1.249	-1.24296	-1.34904	-1.297	-1.34051	-1.28728	-1.27072	-1.119	-1.26048	-0.995967	-1.1407	-1.3235	-1.27545	-1.32612
FBgn0004185	-1.82867	-1.82867	-1.82867	-1.82867	-1.82867	-1.82867	-1.82867	-1.82867	-1.82867	-1.82867	-1.82867	-1.82867	-1.82867	-1.82867	-1.82435	-1.82867	-1.82867	-1.82867	-1.82496	-1.82447	-1.82368	-1.82396	-1.82344	-1.82326	-1.82634	-1.82483	-1.82609	-1.82455	-1.82407	-1.82389	-1.82377	-1.82454	-1.82452	-1.8256	-1.8242	-1.82567
FBgn0004186	-0.256495	-0.256419	-0.252706	-0.256115	-0.256582	-0.254013	-0.256203	-0.254213	-0.253779	-0.24478	-0.244674	-0.243077	-0.256016	-0.254818	-0.256134	-0.254491	-0.250943	-0.252907	0.788768	-0.073342	0.308622	-0.0344674	0.00565676	0.0189952	-0.207206	-0.100452	0.107129	0.886312	-0.042353	-0.0287367	0.623795	-0.0785092	0.245062	0.162723	1.18886	-0.164818
FBgn0004187	0.105881	0.109027	0.244073	0.12137	0.102275	0.20011	0.117858	0.193089	0.208259	0.456692	0.459086	0.493908	0.125351	0.171252	0.120622	0.18317	0.298491	0.237553	4.91554	4.38167	4.87051	3.97721	4.21677	3.88022	3.29303	1.28182	2.87731	4.6134	4.35878	3.05531	2.70448	4.69426	4.1432	4.01339	3.2368	3.70484
FBgn0004188	-1.68858	-1.69826	-1.6982	-1.69826	-1.69826	-1.69822	-1.67832	-1.69823	-1.69822	-1.69808	-1.69808	-1.69805	-1.69825	-1.69824	-1.69826	-1.69823	-1.69818	-1.69821	-1.67124	-1.66747	-1.66137	-1.66353	-1.65947	-1.65812	-1.68186	-1.67021	-1.67995	-1.66804	-1.66433	-1.66295	-1.66204	-1.66799	-1.63523	-1.67614	-1.66539	-1.67673
FBgn0004189	0	0	0	0	0	0	0	0	0	0	0	0	0	0	0	0	0	0	0	0	0	0	0	0	0	0	0	0	0	0	0	0	0	0	0	0
FBgn0004190	-1.51446	-1.51445	-1.51433	-1.51444	-1.51446	-1.51438	-1.51445	-1.51438	-1.51437	-1.51406	-1.51406	-1.514	-1.51444	-1.45177	-1.51444	-1.51439	-1.51427	-1.51434	-1.47562	-1.46978	-1.46035	-1.46369	-1.4574	-1.45531	-1.49206	-1.47403	-1.4891	-1.47066	-1.46493	-1.46279	-1.46138	-1.47059	-1.41988	-1.48321	-1.46657	-1.43369
FBgn0004191	1.28907	0.533162	1.46117	1.44811	1.27462	1.17179	-0.594137	-0.359214	-0.313987	1.48884	0.719507	1.11473	1.2617	0.381663	1.53676	-0.389147	0.555848	-0.228418	10.7022	9.95716	10.4951	9.5663	9.31204	9.67211	1.56592	2.16595	2.14653	9.74612	10.2412	9.7044	9.71876	10.0621	9.94764	1.86889	2.39302	1.83859
FBgn0004192	-0.251069	-0.250988	-0.247048	-0.250665	-0.251161	-0.248434	-0.250758	-0.248646	-0.248185	-0.238657	-0.238545	-0.236858	-0.25056	-0.249288	-0.250685	-0.24894	-0.245179	-0.24726	0.812093	-0.0626847	0.322698	0.301177	0.6663	0.0304791	-0.199206	-0.0900378	0.358177	0.256281	-0.0314183	-0.0176801	0.640693	0.256741	-0.06607	0.175494	-0.0419852	0.642914
FBgn0004197	2.23669	3.02868	2.99714	3.12826	2.86368	2.19565	2.9035	2.36399	2.91372	3.01462	2.89639	2.82437	3.26177	2.85941	3.96895	2.22752	2.96962	2.70684	4.63733	2.39882	4.79385	3.03376	2.61255	5.70603	4.4706	4.00303	3.16654	4.7383	4.85933	2.5211	4.27003	4.52986	5.74983	4.34449	4.26686	4.66937
FBgn0004198	8.41866	8.5835	8.45881	8.32076	8.40741	8.35553	8.46583	8.72188	8.59178	8.03654	8.16657	8.29756	7.68827	7.87111	7.75588	7.2126	7.41283	7.16389	9.3637	9.44124	9.75071	9.22276	9.1644	9.31071	9.55591	9.75579	9.66176	9.27692	9.39175	9.64266	9.30273	9.07798	9.46645	9.5567	9.50398	9.55693
FBgn0004227	8.24328	8.47824	8.30963	8.17832	8.03555	8.36396	8.18559	8.22216	8.12172	7.80362	7.9612	8.02908	7.50162	8.07234	7.73178	7.59484	7.31508	7.27906	8.60047	8.38768	9.21725	8.28574	7.84936	7.84095	7.83077	8.39366	7.99188	7.9307	8.2623	8.57662	7.94427	7.56667	8.3265	8.54383	8.19472	7.818
FBgn0004228	-0.66472	-0.674971	-0.67484	-0.606522	-0.601806	-0.63612	-0.625018	-0.674893	-0.64794	-0.674546	-0.674542	-0.621001	-0.674957	-0.578295	-0.674961	-0.649731	-0.558048	-0.674847	-0.643762	-0.634985	-0.6208	-0.625825	-0.616372	-0.613229	-0.66848	-0.641373	-0.664034	-0.63631	-0.627683	-0.624475	-0.622352	-0.636202	-0.635776	-0.655176	-0.630151	-0.656538
FBgn0004237	7.76917	7.72851	7.66432	7.9708	7.80898	7.96315	8.05698	7.59087	8.07645	7.6323	7.59563	7.66531	7.90519	7.80047	8.01275	7.74977	7.51192	7.77644	7.15051	7.26452	6.98439	5.91701	8.28667	7.57244	7.55065	7.53196	6.9334	6.45169	6.06411	6.66344	7.30345	7.32244	8.52537	7.65931	7.3623	7.78539
FBgn0004240	9.33002	9.3715	9.51532	6.85837	6.62179	6.26968	7.99632	8.04222	8.05506	9.43279	9.26105	9.24656	9.0604	8.97517	8.8826	9.37759	9.2254	9.3819	5.71328	6.31279	5.60037	3.71767	3.9576	4.03616	4.86451	4.4168	3.88461	5.59512	6.8719	6.60759	5.00688	4.57776	6.35121	6.88028	7.12626	6.91043
FBgn0004242	9.86581	9.82538	9.80306	9.46337	9.47586	9.58149	9.92516	9.83068	9.75291	9.17796	9.17951	9.50548	8.63678	8.64416	8.59035	7.79593	7.8076	7.83207	9.99737	10.4011	10.5213	10.2546	9.62201	9.8612	10.2437	10.4395	10.4987	9.70407	9.46623	9.63288	9.79345	10.048	9.91835	10.1756	10.492	10.4099
FBgn0004244	9.81289	9.80313	9.94876	9.61418	9.70924	9.78339	9.94776	9.98575	9.92911	9.45143	9.59281	9.89214	8.86079	9.21046	9.18684	8.40459	8.50149	8.69994	9.39646	9.25935	9.19253	9.08782	9.16325	8.28978	9.24204	9.32518	9.24944	7.96816	8.68209	8.66118	8.04918	8.84155	7.89796	9.16345	9.30444	9.3157
FBgn0004359	5.68403	6.18286	5.88707	6.03297	6.08799	5.85832	6.48755	6.57783	6.56724	5.96355	5.83487	6.00096	5.56587	4.99399	6.06518	5.21001	5.47285	5.80684	7.21899	6.6782	6.77609	6.42596	6.32872	7.55459	6.42972	6.51549	5.86768	4.7145	5.29045	5.22647	6.23136	5.88121	6.46171	5.56449	5.80876	4.69623
FBgn0004360	4.19999	4.10226	3.92166	3.5198	4.0443	4.20697	4.69607	4.33305	2.91693	4.43086	4.41883	4.21491	4.21406	4.39935	4.6703	4.57879	4.39938	4.84996	3.95732	3.13175	4.93942	2.7924	4.91073	2.94011	2.61531	2.60527	2.33355	4.77967	4.76871	4.3893	3.33205	5.5186	3.11925	2.4387	3.20831	3.31688
FBgn0004362	7.69353	7.71074	7.70592	7.35741	7.5788	7.66672	7.5804	7.61966	7.72042	7.55831	7.54118	7.76323	7.25618	7.04307	6.96256	6.97022	6.72121	6.7753	6.13914	5.65459	6.64015	4.92142	6.92756	6.55731	6.32341	6.21894	6.63122	4.97257	5.53379	5.76425	6.91445	5.71523	6.6261	6.2025	6.76346	5.65345
FBgn0004363	11.0703	11.1112	11.1559	10.5406	10.6321	10.6539	10.7415	10.899	10.6681	10.4249	10.4706	10.3211	9.99341	9.99389	10.0944	9.96414	10.056	10.1142	9.60179	9.56253	9.23607	9.36535	8.60138	8.95744	9.187	9.51288	8.73743	8.98622	9.7421	9.81296	9.192	9.33408	8.72025	8.73322	8.58801	8.87338
FBgn0004367	4.68621	4.61034	4.22547	4.70681	4.31377	4.96601	4.92733	4.83756	4.92666	5.00258	4.66751	4.79823	4.93296	5.3028	5.47111	5.28553	4.77721	5.64753	4.05925	2.99732	4.60785	3.14291	4.71457	3.33789	4.43167	4.46918	4.55038	5.47528	3.11359	4.28038	3.67237	5.00326	5.94947	6.15059	6.22045	6.1652
FBgn0004368	7.56359	7.34463	7.64653	7.4122	7.64024	7.63004	7.49003	7.65632	7.59714	7.40763	7.43846	7.78444	7.78905	7.50903	7.49876	7.85624	7.95506	7.81736	8.5229	8.25349	8.67364	9.25344	9.27338	8.9469	8.45245	8.05782	8.71975	9.24863	8.22019	7.98684	8.17188	8.58258	8.65162	8.71413	8.25765	8.59481
FBgn0004369	7.9007	7.90684	7.70238	7.59301	7.57442	7.84379	8.31017	7.89717	8.14605	7.82354	7.74323	7.79624	7.46875	7.86184	7.51245	7.11017	6.95489	7.39496	8.85655	8.67814	8.97883	8.31945	8.25981	8.92123	9.01896	9.4413	9.34187	8.82819	8.9308	9.43434	8.57048	8.97491	9.26487	9.1191	8.36518	8.72698
FBgn0004370	7.15724	6.89635	7.2289	6.48888	6.9161	7.03666	6.89452	6.84469	7.2583	7.27586	7.09612	6.991	6.82032	7.15559	6.92811	7.09604	7.28973	7.13749	8.68156	8.47575	8.86263	8.85272	9.36263	9.2338	9.33513	9.21123	9.4026	8.16156	8.43628	8.67863	8.78966	8.27125	8.6837	8.89216	9.02244	8.95709
FBgn0004372	0	0	0	0	0	0	0	0	0	0	0	0	0	0	0	0	0	0	0	0	0	0	0	0	0	0	0	0	0	0	0	0	0	0	0	0
FBgn0004373	8.28892	8.18984	8.47512	8.31291	8.19087	8.01692	8.30868	8.23202	8.31186	8.40662	8.07798	8.40179	8.00731	7.70681	8.09307	7.7932	8.0555	8.00359	9.62122	9.76841	9.35043	9.798	9.05303	9.61677	9.40841	10.04	9.67708	10.0039	9.28076	9.47248	8.70978	9.46105	9.33323	9.64688	9.59038	9.71642
FBgn0004374	2.98619	3.29511	2.95659	3.41361	3.07793	2.41049	2.86027	3.14452	3.67735	3.6462	3.44402	3.32354	3.09933	3.70834	4.00874	3.28233	3.64359	3.51857	2.16854	2.24247	3.56719	2.31976	2.39855	2.42434	2.53917	3.40424	2.00331	5.46848	2.79791	2.3311	2.34889	3.28695	2.23579	4.49827	2.28331	2.93547
FBgn0004378	0.00940798	0.0706044	0.111879	-0.0224794	-0.022729	0.0599191	-0.0225259	0.0583424	-0.021224	0.0608619	-0.0162391	-0.0153495	0.37567	0.705457	-0.0224893	-0.0216075	0.521698	-0.0207529	0.339451	0.102891	0.152949	0.135214	0.168576	0.179667	0.00589852	0.0803496	0.00913047	0.0982156	0.128657	0.139979	0.147473	0.0985946	0.100101	0.0316392	1.35236	0.670549
FBgn0004379	1.26549	1.49425	1.02533	1.35774	1.81908	1.33153	1.3353	0.934293	1.90732	1.22343	1.32483	1.44681	1.45075	1.28116	1.12187	1.40432	0.897459	0.895537	0.980237	0.996201	1.07071	1.04422	1.09405	1.11062	1.32217	1.77132	0.948966	0.993707	1.03443	1.05134	1.06253	0.993908	1.62918	1.22777	1.40153	0.959564
FBgn0004380	7.94358	7.92409	8.12309	7.56469	7.37359	7.59364	7.66235	7.59872	7.50109	7.1915	7.43338	7.35601	6.95079	7.62038	7.31154	7.13539	7.28532	6.97899	7.58888	5.89917	7.87241	7.75918	6.9874	7.8541	7.38437	7.43835	6.81283	7.39359	7.09941	6.95554	7.0281	6.10543	6.72581	6.82302	6.30843	7.56138
FBgn0004381	7.30602	7.20147	6.7879	6.73064	7.07606	6.83961	6.80427	6.31566	6.76328	6.48735	6.50193	6.15315	6.43343	6.42609	6.17692	5.95657	6.13794	5.98084	7.22573	6.75321	6.11657	7.24064	7.17354	7.53469	6.18284	7.5291	7.26568	6.92634	6.5537	8.4714	7.51704	7.56315	6.72658	6.40187	5.9169	6.89022
FBgn0004387	7.69152	8.0162	8.05575	7.76642	7.68805	7.67391	7.96275	7.95597	7.80284	7.43527	7.43593	7.44444	6.76709	7.19856	7.0684	6.84694	6.08692	6.92656	8.76606	8.40937	8.73461	8.49852	8.14636	8.72698	8.61042	7.99452	7.92187	8.31354	8.48691	8.78816	8.39966	8.04854	7.91824	8.83839	8.14172	8.04951
FBgn0004389	-1.3111	-1.31109	-1.311	-1.31109	-1.3111	-1.31103	-1.31109	-1.31104	-1.2389	-1.31078	-1.31078	-1.31073	-1.31108	-1.31105	-1.31109	-1.31105	-1.31095	-1.311	-1.27714	-1.27152	-1.26242	-1.26564	-1.25958	-1.25757	-1.29299	-1.27561	-1.14432	-1.27237	-1.26684	-1.26478	-1.26342	-1.2723	-1.27202	-1.28446	-1.26842	-1.28534
FBgn0004390	6.56389	7.01646	6.90164	6.50744	6.67389	6.57122	6.75756	6.41453	6.52077	6.69971	6.99846	6.65338	6.24508	6.64568	6.17565	6.1727	6.16917	6.04676	8.23162	7.73499	7.23499	7.87414	7.16972	7.81255	8.29869	8.42093	8.58018	7.9539	7.6923	6.94926	7.90934	8.44467	7.86823	7.90524	8.51002	8.05809
FBgn0004391	5.33157	5.34959	5.15404	5.32436	5.23863	5.2142	4.82618	4.56651	5.46177	5.20926	5.40235	5.41887	6.09369	5.66244	6.00076	6.11519	6.33061	5.98427	6.96477	7.34049	6.18709	4.27279	6.12552	6.82838	6.06168	4.54693	6.0456	5.50941	7.34265	6.92939	6.39053	6.28202	6.6986	7.44356	7.44518	7.59222
FBgn0004394	3.32876	2.84255	3.35451	3.54167	2.76538	2.69185	3.14672	3.5132	3.49115	3.1647	3.18794	2.66973	2.28258	2.81628	2.71307	2.12456	2.26479	2.75128	2.09442	2.98166	2.18081	2.16031	2.19945	2.21295	3.46252	2.10246	2.24392	2.12027	2.15293	2.16574	2.1744	2.12066	2.97024	2.05947	2.14331	2.50374
FBgn0004395	7.43811	7.3736	7.43141	7.55873	7.53949	7.45088	7.74135	7.48983	7.54296	7.14603	7.54081	7.78822	7.23209	7.20619	7.43796	6.92938	6.77957	6.67996	7.44532	8.08012	8.15409	7.03305	6.33606	8.8326	8.09783	7.83427	7.5958	7.95368	7.74333	7.31755	7.20409	6.11802	7.75137	7.52713	8.08734	8.04348
FBgn0004396	7.22507	7.07705	7.2335	6.8598	6.85594	6.95808	7.46497	7.2503	7.3637	6.77289	6.92274	7.29597	6.88474	6.73765	6.71344	6.31752	6.62971	6.64104	7.51601	8.01288	7.12873	7.24624	8.01814	7.88424	7.80258	7.88396	8.24341	6.88564	8.10071	7.24844	7.12846	7.39055	6.90401	7.16124	6.69894	7.00067
FBgn0004397	8.48885	8.4423	8.56036	8.72	8.63899	8.90925	8.57847	8.74281	8.68463	8.64412	8.60455	8.5107	8.35116	8.34687	8.55853	8.25869	8.52252	8.39195	8.77284	9.11609	8.97398	9.29484	9.18358	9.38894	8.48062	8.7775	8.41201	9.71923	9.048	9.71617	8.90101	9.39936	9.81251	9.92426	8.99483	9.65949
FBgn0004400	1.38654	0.976797	1.18298	1.04132	1.55906	1.78379	1.56712	1.11423	1.49294	1.08397	1.14827	1.39405	1.20086	1.18783	1.26472	1.48218	0.962965	0.84976	0.946715	2.20433	1.04506	1.01746	1.06938	1.08664	0.905056	0.951396	0.911586	0.961642	1.00726	1.43709	1.45288	0.961864	0.962816	1.88949	0.993705	0.92357
FBgn0004401	10.2443	10.3001	10.4045	10.1512	10.2027	10.3602	10.2034	10.5282	10.3842	10.3245	10.2951	9.9892	9.94736	10.0106	10.1267	9.97146	10.0532	9.94934	10.7964	10.6237	10.9432	10.8318	10.6352	10.8855	10.1327	10.1475	9.94799	11.053	11.0109	10.6146	10.1929	10.3787	10.3444	10.0977	10.4021	10.3716
FBgn0004403	12.9648	12.9754	13.003	13.2833	13.3874	13.3873	12.8931	13.0552	13.1738	12.9363	12.9824	12.7665	13.2896	13.2508	13.4006	13.0638	13.2234	13.2532	10.6652	10.4754	10.4506	10.7503	10.2915	10.4021	9.3474	9.20317	8.98591	11.0384	10.7343	10.9573	11.0525	10.9559	10.8284	10.0907	10.1281	10.3645
FBgn0004404	10.3316	10.4595	10.413	10.2921	10.4243	10.3439	10.3455	10.4848	10.307	10.4542	10.4694	10.0952	10.3959	10.2453	10.488	10.5915	10.5344	10.6334	8.08764	7.80231	9.00123	8.18859	6.80967	8.04743	6.41464	6.59941	7.25406	8.96282	9.21595	8.92748	8.47881	8.84173	8.69406	7.96216	7.90165	8.1904
FBgn0004406	5.55503	4.98357	5.12671	4.83365	5.13683	5.08644	4.31851	4.76066	5.08057	5.48207	5.49988	5.3276	5.53551	5.67538	5.88547	5.98993	6.27081	5.73563	4.78666	4.56942	3.36961	3.28289	3.44504	5.31692	4.59883	3.41383	4.94272	4.98956	6.31753	4.63715	6.29425	5.59624	5.00416	5.69805	5.39632	5.82847
FBgn0004407	0	0	0	0	0	0	0	0	0	0	0	0	0	0	0	0	0	0	0	0	0	0	0	0	0	0	0	0	0	0	0	0	0	0	0	0
FBgn0004414	-1.26821	-1.2682	-1.26782	-1.26817	-1.26822	-1.26796	-1.26818	-1.26798	-1.26793	-1.26698	-1.26697	-1.2668	-1.26816	-1.26804	-1.26817	-1.24096	-1.26764	-1.26784	-1.20278	-1.19192	-1.17438	-1.18059	-1.1689	-1.16501	-1.23336	-1.01224	-1.22786	-1.19356	-1.18289	-1.17892	-1.17629	-1.19343	-1.1929	-1.2169	-1.18594	-0.93721
FBgn0004419	7.34583	7.26675	7.30977	7.08015	7.1425	7.00899	7.17521	6.9576	6.94656	7.00786	7.15963	7.04326	6.81269	6.96377	6.57133	6.76495	6.74618	6.79299	7.0758	5.13983	7.23464	5.68962	5.54505	5.45624	5.92742	5.78374	6.00196	7.10868	6.2254	6.80462	5.3658	4.95027	5.11576	6.25829	5.55497	6.04622
FBgn0004425	-1.36061	-1.36061	-1.36055	-1.3606	-1.36061	-1.36057	-1.3606	-1.36057	-1.36056	-1.36046	-1.36045	-1.36044	-1.33445	-1.30544	-1.3606	-1.36058	-1.36053	-1.36055	-1.34474	-1.34208	-1.33777	-1.3393	-1.33643	-1.33548	-1.35224	-1.34401	-1.35089	-1.34248	-1.33986	-1.33889	-1.33824	-1.34245	-1.34232	-1.3482	-1.34061	-1.34861
FBgn0004426	-1.72883	-1.72883	-1.72882	-1.72883	-1.72883	-1.72883	-1.72883	-1.72883	-1.72883	-1.72882	-1.72882	-1.72882	-1.72883	-1.72883	-1.72883	-1.7187	-1.72882	-1.72882	-1.72319	-1.72241	-1.72115	-1.72159	-1.72075	-1.72047	-1.72539	-1.72298	-1.72499	-1.72253	-1.72176	-1.72147	-1.72129	-1.72252	-1.72248	-1.7242	-1.72198	-1.72433
FBgn0004427	-0.636473	-0.751972	-0.751754	-0.751954	-0.751981	-0.665627	-0.657433	-0.751843	-0.751818	-0.751269	-0.751262	-0.751161	-0.751949	-0.751879	-0.751955	-0.75186	-0.751649	-0.751766	-0.707855	-0.698022	-0.682129	-0.68776	-0.677168	-0.673647	-0.310867	-0.705178	-0.730567	-0.699506	-0.689841	-0.686247	-0.683868	-0.699386	-0.698907	-0.720642	-0.692606	-0.722169
FBgn0004428	-0.685084	-0.685079	-0.410387	-0.685058	-0.68509	-0.68491	-0.685064	-0.684925	-0.684894	-0.578717	-0.684229	-0.684108	-0.685051	-0.684967	-0.685059	-0.684944	-0.684692	-0.684832	-0.637989	-0.627074	-0.609435	-0.615685	-0.603928	-0.60002	-0.291635	-0.635018	-0.568924	-0.628722	-0.617995	-0.614005	-0.611365	-0.628588	-0.628058	-0.652182	-0.621063	-0.653876
FBgn0004429	0.0934208	0.324728	0.0520106	0.0736477	0.0510378	0.294256	0.175671	0.519985	0.379394	0.365443	0.64542	0.624652	0.0511786	0.172992	0.0511492	0.0515601	0.0524602	0.0519598	0.110375	0.133926	0.17199	0.158505	0.183873	0.192306	0.0651961	0.116786	0.066906	0.130371	0.153519	0.162128	0.167826	0.130659	0.131805	0.0797468	0.146897	0.0760914
FBgn0004430	-1.88377	-1.8819	-1.88377	-1.88377	-1.88377	-1.88377	-1.88377	-1.88377	-1.88377	-1.88377	-1.88377	-1.88377	-1.88377	-1.88377	-1.88377	-1.88377	-1.88377	-1.88377	-1.88132	-1.88101	-1.8805	-1.88068	-1.88034	-1.88023	-1.88221	-1.88124	-1.88205	-1.88106	-1.88075	-1.88063	-1.88056	-1.88105	-1.88104	-1.88173	-1.88084	-1.88178
FBgn0004431	0.465406	0.465467	0.468444	0.465709	0.465337	0.51032	0.46564	0.467232	0.851512	0.959586	1.33192	1.08461	1.08005	1.66518	0.731288	0.775523	0.792312	1.14859	0.548458	0.588312	0.652726	0.629905	0.672834	0.687105	0.507523	0.559307	0.51223	0.582296	0.621468	0.636036	0.64568	0.582784	0.584723	0.802201	1.70385	0.520901
FBgn0004432	10.8171	10.7779	10.8413	10.6498	10.6624	10.6441	10.6911	10.7431	10.6672	10.5086	10.4536	10.3152	10.2154	10.2615	10.2378	10.4024	10.4554	10.2539	8.00613	8.92585	8.62577	8.03795	7.90101	8.55424	8.63122	7.82533	8.36409	8.85329	7.24138	8.36054	7.72088	7.85947	8.99724	8.5141	8.21763	8.43583
FBgn0004435	8.39227	8.35639	8.47805	8.36713	8.4217	8.48183	8.94448	8.88016	8.93214	8.25412	8.13691	8.46018	8.17072	8.17492	8.0509	7.95387	7.75053	8.04317	7.21652	6.82327	7.73834	7.73073	8.09774	5.79028	6.79939	7.21123	7.23784	6.45523	5.96747	7.45589	6.67124	7.26418	6.58927	6.8681	6.99238	6.67396
FBgn0004436	8.75493	8.62951	8.69821	8.6176	8.56089	8.60537	8.82772	8.67551	8.68765	8.50127	8.41314	8.70742	8.39194	8.33402	8.28772	8.13173	7.78093	7.95034	7.99523	7.38801	7.60163	7.059	6.89496	6.24404	8.07738	7.84262	7.93198	6.52822	7.3173	7.15744	7.96328	7.73997	6.71013	6.46231	7.65486	7.25769
FBgn0004449	8.40088	8.15675	8.17748	8.15943	8.21508	8.21463	8.38401	8.146	8.28094	8.50944	8.47556	8.75646	8.9808	9.03815	9.08391	9.0264	8.95831	8.98907	9.84182	9.61972	10.5816	10.0371	9.68523	10.1102	10.061	10.0427	9.98942	10.7102	10.4019	9.62824	10.7875	10.4397	10.3758	10.9869	10.9718	10.9069
FBgn0004456	6.11234	6.06125	5.65686	5.87677	5.66422	6.22307	6.21755	5.69918	5.94251	5.39552	6.13583	5.69792	6.57378	6.23558	6.40475	5.96666	6.61059	6.47545	6.64755	6.90138	6.28366	6.76996	6.68127	8.2367	7.43059	7.47495	7.36772	7.44972	5.96781	6.97744	6.82611	7.22118	7.0672	7.02718	7.3272	7.16831
FBgn0004463	6.11051	5.99155	6.18961	6.38806	6.08201	5.93671	5.95012	5.93463	6.04297	5.97963	5.90828	6.24216	5.96736	5.92665	6.28703	6.66172	6.04935	6.57752	5.49678	5.14255	4.3315	3.8674	6.93582	6.23874	5.54184	5.3948	4.31197	6.19992	5.21224	4.52512	4.57937	3.9579	3.9683	5.07219	4.81159	5.99638
FBgn0004465	6.88684	6.83222	6.94597	6.65966	6.33313	6.83653	6.44954	6.27623	6.94554	6.32266	6.33005	5.95986	6.6268	6.22222	6.32026	6.22268	6.25351	6.33994	4.46651	6.46181	6.3348	6.94998	5.2389	3.7468	5.81319	4.99264	4.83098	6.19557	3.44921	3.51625	4.33944	4.6797	4.69175	5.91355	5.96012	6.04432
FBgn0004507	10.418	10.3462	10.3539	10.4906	10.5503	10.6136	10.7045	10.7168	10.8829	10.5395	10.522	10.5188	10.4241	10.532	10.4819	10.7517	10.8695	10.9252	11.0222	11.1968	11.3938	11.5341	11.6435	11.5302	11.8021	11.8153	11.8846	11.4171	11.5582	11.4174	10.8133	11.1679	11.2584	11.0863	10.9829	10.9787
FBgn0004509	8.08702	8.14453	8.24124	7.97843	8.14828	8.13519	8.18423	8.08212	8.21179	8.22972	8.14607	8.39801	8.70264	8.79089	8.73807	9.07031	9.14838	9.15453	9.12366	9.35755	9.63262	8.89225	8.97897	8.27356	9.29912	9.41602	8.80609	9.29194	9.46666	7.83491	8.95902	9.19945	9.0313	9.08562	9.33785	9.16657
FBgn0004510	5.18854	5.24843	4.98951	5.36958	4.8416	4.85654	5.44044	5.22054	5.48709	5.18579	4.89986	4.71038	5.08086	4.8678	4.51638	5.09742	5.20237	5.04709	4.10919	4.95433	4.8592	4.30201	5.44878	3.91097	5.04571	3.37502	5.40323	5.2483	3.98178	3.6979	6.1916	5.0417	3.06088	5.70058	4.43199	5.08895
FBgn0004511	-0.182388	-0.361761	0.0720908	-0.280511	-0.361872	-0.360132	-0.361615	-0.360268	-0.359973	-0.353852	-0.176414	-0.162729	-0.361489	-0.360678	-0.361569	-0.0726397	-0.358049	-0.359382	-0.249534	-0.214952	-0.159061	-0.178863	-0.141613	-0.12923	-0.327493	0.898366	-0.32286	0.931259	-0.186183	-0.173542	-0.165175	-0.219749	-0.218067	-0.294507	-0.195906	-0.299875
FBgn0004512	7.24806	7.38862	7.05734	8.41925	8.24525	8.24605	7.15855	7.57273	7.12495	8.89514	8.94221	8.59874	10.7026	10.6455	10.4551	11.4659	11.5299	11.5267	5.7112	5.63517	7.81141	5.83446	8.60252	7.46749	6.55035	7.23124	6.68761	8.14359	8.16476	8.57848	8.73107	9.42845	8.72306	9.45751	9.16751	9.39767
FBgn0004513	5.76338	5.18155	5.61192	5.93038	5.26777	5.81465	6.06443	5.83047	5.51707	5.79891	5.80614	5.73687	5.42881	6.04424	5.29409	5.32642	5.13562	5.22169	5.15717	6.39371	4.90281	3.49095	5.0225	5.10739	6.63741	6.93532	7.16676	6.5485	5.8446	7.14043	6.27131	6.35519	5.39513	6.45913	6.54686	6.38482
FBgn0004514	5.2133	5.49763	4.91164	5.40228	5.30368	5.11842	5.39043	5.5225	5.14357	4.93724	4.59155	5.06571	4.61592	4.65568	4.97239	3.76968	3.6803	4.09568	3.25824	4.89173	4.79095	3.13018	5.38187	6.17713	3.92043	5.38152	5.11364	2.9689	3.9085	5.02958	4.01963	4.22288	3.74009	4.85126	5.14018	4.33729
FBgn0004516	10.4562	10.4262	10.4789	10.1921	10.224	10.0619	10.497	10.3754	10.432	9.6213	9.50276	9.74676	9.27223	9.27795	9.02383	8.43624	8.48502	8.66399	8.7276	8.17821	9.01422	8.64533	9.36835	9.30898	8.9295	8.44536	8.43137	8.02892	8.11962	8.37716	9.14756	7.73269	8.74462	8.43564	8.12387	7.71251
FBgn0004552	4.21678	3.96579	4.18068	3.83367	3.75953	3.82097	4.06787	3.91612	4.05036	3.63849	3.74505	3.62741	2.26128	2.59638	1.90889	2.91505	3.21972	2.58924	2.06923	4.14139	2.24745	2.20858	2.28138	2.30521	1.88678	3.09372	1.91806	2.12697	2.19414	2.21905	2.23548	2.1278	2.92663	1.98265	2.17493	1.97254
FBgn0004554	1.83673	1.35102	1.34665	1.2999	1.37316	1.58619	1.70978	1.80753	1.62675	1.68224	1.6852	2.03399	1.15378	1.19019	1.39496	1.04791	1.44918	1.60508	1.07438	1.10539	2.8717	1.14021	1.20709	1.23033	1.51389	1.08275	1.00746	1.10066	1.13297	1.14717	1.16287	1.10105	1.10257	1.39332	1.12328	2.99376
FBgn0004556	4.44082	4.37864	4.48555	3.66514	4.119	4.32366	3.9955	4.41977	4.36659	4.80515	4.2329	4.70021	4.60066	4.44498	4.42131	3.76999	4.56031	4.39587	4.26424	2.68726	4.95546	2.79776	6.06806	2.94705	2.87821	5.01316	2.95438	2.67124	2.77542	2.81395	2.83935	4.13522	2.6777	3.10977	4.27214	3.96653
FBgn0004567	3.97414	4.13763	4.19758	3.6246	4.20571	3.49298	4.05621	4.08551	4.51052	4.50212	4.58107	3.97926	3.68581	3.65343	3.37465	3.08065	2.97086	2.16926	4.90293	4.94279	4.93674	5.54932	3.55733	4.78336	3.78351	5.2716	5.39851	4.24015	3.36523	4.31497	4.89786	5.26728	4.9223	5.33211	4.55369	2.87589
FBgn0004569	5.88333	5.7333	6.20802	5.54518	6.25792	5.59947	6.09	6.13924	6.21742	5.93548	5.30949	5.7627	5.70172	4.87742	5.63587	5.37957	4.90882	5.32044	6.47438	6.34861	5.06945	4.49516	4.44276	5.06343	6.57372	6.94237	6.37591	6.63078	5.80345	4.24832	5.96295	4.9729	5.89236	4.79463	4.38512	4.85487
FBgn0004573	4.74175	5.25964	4.88433	5.00889	3.89535	4.33223	4.83298	4.8334	5.23443	4.60885	4.68439	4.29346	3.08611	4.625	4.69949	4.07952	4.03128	3.79682	5.13275	5.95579	6.68758	7.18597	5.93161	5.15307	6.34341	6.3318	6.76123	5.97972	5.49252	4.40152	5.09212	5.352	6.05704	5.72897	6.10245	5.58981
FBgn0004574	9.14841	9.21092	9.11338	8.66809	8.63371	8.64078	8.73897	8.55308	8.55689	8.59101	8.64417	8.54542	8.15662	8.11625	8.27949	7.61096	7.87014	7.82421	7.2391	7.76998	7.24842	7.47563	8.12848	8.24092	8.23783	7.96892	7.88874	8.59282	7.24408	8.29149	7.47634	7.64889	7.79091	7.55966	6.5708	7.73316
FBgn0004575	9.29103	9.27505	9.37976	9.0216	9.03636	9.01451	9.34905	9.22372	9.27573	8.59989	8.55821	8.83958	8.03447	8.17708	7.85637	7.17668	7.20617	7.16601	10.2704	10.5052	10.0792	10.7881	9.96362	10.315	9.89356	10.1057	10.1282	10.0063	10.2521	10.2802	9.75069	10.1733	9.75596	9.95818	9.8394	9.61564
FBgn0004577	-0.186147	-0.102935	-0.182948	-0.185827	-0.18622	-0.184053	-0.1859	-0.184222	-0.183855	-0.176217	-0.176126	0.261362	-0.185743	0.0412427	-0.185843	0.290257	-0.0473684	-0.183118	-0.0558185	-0.0204977	0.34168	0.0163632	0.0544088	1.28742	-0.143572	-0.0462037	0.148722	-0.0258295	0.00888602	0.021797	0.0303436	-0.0253973	-0.0236792	0.655201	-0.00104458	0.801876
FBgn0004580	8.79964	8.8887	9.0055	8.76102	8.63962	8.83831	9.10677	9.06548	9.03731	8.02537	8.08582	8.17983	7.93878	7.91356	7.8803	7.2328	7.35649	7.24572	7.49098	7.73056	7.71471	8.49575	8.23268	7.26943	7.20009	7.69232	7.40626	7.43244	7.31403	6.87781	6.26222	7.30873	7.25552	7.24113	7.18491	6.55281
FBgn0004581	-0.17762	-0.195135	-0.0962823	-0.176739	-0.0666974	-0.194799	-0.195105	-0.0131776	-0.194766	-0.0696321	0.161104	-0.145746	-0.140723	-0.194912	0.221393	-0.194866	-0.0314646	0.117885	-0.142929	-0.125659	-0.0977476	-0.107636	-0.0890345	-0.0828506	-0.187065	-0.138228	-0.182817	-0.128266	-0.111292	-0.10498	-0.100801	-0.128055	-0.127215	-0.165388	-0.116148	-0.168068
FBgn0004583	6.24315	6.6489	6.56462	6.47699	6.26131	6.26672	6.33031	6.09601	5.36034	7.75301	7.77861	7.64917	8.62105	8.47546	8.60833	8.90959	8.83823	8.62998	7.84323	8.39854	7.62923	8.14885	8.53433	7.6372	8.36644	8.43955	7.74586	7.8881	7.84903	8.31197	7.89007	8.2736	8.82369	8.46335	8.25474	7.93099
FBgn0004584	5.02191	4.96994	5.52656	5.59102	5.24477	4.61074	5.0579	5.12984	5.25871	5.2529	5.38446	5.40264	5.80508	5.5108	5.81831	5.49431	5.30287	5.23428	4.42471	4.98028	5.64651	5.82351	6.19678	3.6435	4.39804	6.16434	5.69197	6.32021	6.17317	6.12239	6.58951	5.98246	6.17727	5.20792	5.11469	6.57512
FBgn0004587	9.20155	9.46846	9.21935	9.45814	9.39551	9.50404	9.42387	9.74848	9.70871	9.1824	9.30881	9.07116	8.72924	8.85683	8.98493	8.30266	8.76246	8.6258	9.58928	9.68437	9.54897	9.25103	9.60031	9.73964	9.7097	9.52644	9.72091	9.68183	9.15887	9.11411	8.64801	8.82035	9.17698	9.211	9.57974	9.09797
FBgn0004588	0	0	0	0	0	0	0	0	0	0	0	0	0	0	0	0	0	0	0	0	0	0	0	0	0	0	0	0	0	0	0	0	0	0	0	0
FBgn0004589	-1.80848	-1.80848	-1.80847	-1.80848	-1.80848	-1.80848	-1.80848	-1.80848	-1.80848	-1.80846	-1.80845	-1.80845	-1.80848	-1.80848	-1.80848	-1.80848	-1.80847	-1.80847	-1.79786	-1.79644	-1.79413	-1.79495	-1.79341	-1.7929	-1.78956	-1.79748	-1.80116	-1.79665	-1.79525	-1.79473	-1.79438	-1.79664	-1.79657	-1.79972	-1.79565	-1.79994
FBgn0004590	0	0	0	0	0	0	0	0	0	0	0	0	0	0	0	0	0	0	0	0	0	0	0	0	0	0	0	0	0	0	0	0	0	0	0	0
FBgn0004591	0	0	0	0	0	0	0	0	0	0	0	0	0	0	0	0	0	0	0	0	0	0	0	0	0	0	0	0	0	0	0	0	0	0	0	0
FBgn0004592	0	0	0	0	0	0	0	0	0	0	0	0	0	0	0	0	0	0	0	0	0	0	0	0	0	0	0	0	0	0	0	0	0	0	0	0
FBgn0004593	0	0	0	0	0	0	0	0	0	0	0	0	0	0	0	0	0	0	0	0	0	0	0	0	0	0	0	0	0	0	0	0	0	0	0	0
FBgn0004594	0	0	0	0	0	0	0	0	0	0	0	0	0	0	0	0	0	0	0	0	0	0	0	0	0	0	0	0	0	0	0	0	0	0	0	0
FBgn0004595	10.3479	10.2872	10.2896	9.8211	9.65785	9.75866	10.1304	10.07	10.1509	9.64199	9.71446	9.91032	9.34001	9.44738	9.49575	8.99853	9.00224	9.09179	11.961	12.0969	12.2139	11.8114	11.7945	11.7909	11.591	11.6355	11.6539	11.8186	11.8419	11.6722	12.0519	12.0472	12.0066	11.4263	11.4924	11.433
FBgn0004597	4.49442	4.36515	4.27351	4.38147	4.66995	4.77748	4.23125	4.03493	4.65909	4.22471	4.24863	4.19007	3.84668	4.02188	3.65508	4.35022	4.0241	3.68438	3.69781	2.63799	2.78512	2.73316	4.45915	2.86253	3.82429	4.073	3.13347	2.62423	2.71388	3.22528	2.76911	3.63631	3.64435	2.43141	2.68824	4.4959
FBgn0004598	8.65825	8.646	8.57223	8.66493	8.97768	8.95761	8.58024	8.87564	8.48957	8.81025	8.78771	8.82834	9.41095	9.46245	9.50241	9.75949	9.82622	9.89246	9.12972	9.6813	9.16446	9.18854	9.48772	9.23037	9.27962	9.51072	9.19704	9.18262	9.24779	9.20138	9.54141	8.88822	9.19306	9.24144	9.70309	9.51449
FBgn0004606	5.90554	6.00612	6.11851	5.52853	5.63127	5.69953	5.84392	5.35593	5.3977	7.72103	7.51771	7.72827	7.77191	7.8861	7.71647	8.00463	8.28367	8.1849	8.17434	7.42606	8.02048	9.03536	8.02151	6.31914	8.07156	7.79804	8.24016	8.48513	8.75204	8.36085	8.05115	8.15485	8.17015	9.03925	8.72064	8.59784
FBgn0004607	6.78581	6.51175	6.63091	6.85014	6.59995	6.55604	7.28901	6.94658	6.85106	6.76804	6.75798	6.94946	6.20514	6.68748	6.58977	5.74611	5.7248	6.25164	9.56578	10.0118	9.55882	10.1042	10.3158	10.2073	10.9338	10.7718	10.9072	9.32098	9.01447	9.27951	9.79494	9.22192	9.98772	9.32532	9.40943	9.27484
FBgn0004611	8.81689	8.82888	8.73729	8.76402	8.71036	8.67831	8.89754	8.81986	8.88117	8.73197	8.74796	8.81519	8.18832	8.39107	8.36192	8.23385	7.82134	8.15578	9.62628	9.72823	9.60932	9.64299	9.53748	9.97951	9.79535	9.69806	9.74882	9.65266	9.37525	9.77044	9.65163	9.52386	9.63872	10.2346	10.305	9.94063
FBgn0004618	7.67105	7.56114	7.63267	7.43487	7.72035	7.3552	7.69478	7.65194	7.66762	7.48308	7.35669	7.04428	6.77542	7.00262	6.6491	6.34662	6.33618	6.6214	7.57822	8.12034	8.87544	7.63643	8.43754	8.49908	8.09277	8.15275	8.99886	8.33448	8.80949	8.17296	8.1216	8.70041	8.32149	7.71931	7.99449	7.94384
FBgn0004619	6.64605	6.2144	6.3368	6.16344	6.61191	6.31747	6.89547	6.95561	6.40857	6.17401	6.04495	6.36108	5.72131	5.9986	5.91628	5.64042	5.95007	6.06391	6.33274	7.29039	6.98308	8.42594	6.36239	3.85199	5.328	6.74836	6.14037	6.18755	6.99793	4.86635	6.2627	4.53546	5.33463	5.64228	5.5068	6.57274
FBgn0004620	4.7012	4.9916	4.77384	5.06605	4.81265	4.54596	5.02994	4.7398	4.88489	4.76892	4.69349	5.23675	4.87371	4.3719	5.0029	4.34016	3.64656	4.65126	3.99516	3.97037	3.62554	4.39151	3.70097	3.25242	5.12716	4.22692	4.80967	3.36158	4.7094	4.42176	4.83807	3.94495	3.37064	5.15822	3.80245	4.73659
FBgn0004622	4.37775	4.7287	4.5829	4.58113	5.22116	4.54589	5.27279	4.89858	5.23616	4.67123	4.37856	3.73211	3.86129	4.12621	4.37236	3.905	3.02907	4.31224	5.34687	2.80943	3.00065	3.77433	3.05899	5.14129	4.97893	3.4716	4.12113	5.27728	2.90856	2.95167	2.98003	2.79279	5.50416	4.69914	4.20073	5.51382
FBgn0004623	11.4844	11.5308	11.493	10.7079	10.7274	10.837	10.9873	10.882	10.9736	10.3138	10.2959	10.3	9.93013	9.85711	9.92478	9.4822	9.50718	9.44827	9.1793	9.63976	9.13412	9.0996	9.04333	9.68111	8.61773	8.6352	8.96917	9.00463	8.70893	8.70811	8.73216	9.0711	8.87897	8.50984	8.26711	8.2734
FBgn0004629	9.99179	9.83915	10.0063	9.83717	9.95454	9.97445	10.4799	10.2425	10.3553	9.34926	9.35364	9.27686	9.6585	9.41492	9.69712	9.76606	9.7728	9.71809	5.88162	7.11432	7.49855	8.00838	5.75578	6.01116	7.34492	7.59671	7.14968	6.9405	6.95821	6.48054	7.57012	7.78543	8.18543	8.16736	6.50493	7.58258
FBgn0004635	5.60005	5.95684	5.45882	5.90434	5.17747	6.19194	5.66868	6.08551	5.95557	6.1563	6.38697	6.26775	5.73825	5.73472	5.88422	4.55927	4.93008	3.74099	7.46489	6.80906	5.8273	8.27483	7.01899	8.33164	8.22328	7.88054	7.55433	7.36977	8.02252	7.91597	8.04106	8.29954	6.53795	7.70789	5.0971	4.28519
FBgn0004636	8.35257	8.17791	8.3601	8.30718	8.26531	8.37403	8.60539	8.44283	8.46181	7.93035	8.08219	8.01358	7.92316	8.19543	8.16846	7.6829	7.93715	7.70502	7.95099	8.44762	8.14241	8.2826	6.83203	8.17099	8.18807	8.01938	7.93864	7.61547	8.32176	7.70358	7.77907	7.79624	8.27309	7.50506	7.43171	7.82959
FBgn0004638	7.96112	8.00504	7.9023	7.63835	7.70514	7.59572	8.01468	7.56873	7.76758	7.83096	7.6087	8.06507	7.67584	7.80314	7.55655	7.68999	7.46847	7.51848	6.87768	7.50703	6.973	6.80136	6.85587	7.69801	6.5458	7.31194	6.34158	7.46064	6.79701	6.50693	7.62265	6.98652	6.2	7.21671	7.314	7.14752
FBgn0004643	6.52295	6.45848	6.50069	6.37771	6.50633	6.82877	6.19884	6.46087	6.21538	6.72342	6.37179	6.5417	6.56957	6.84272	6.54635	6.43453	6.40226	6.56604	7.08861	4.1163	6.40861	5.985	6.46525	6.16361	4.36323	6.46849	5.81964	5.75016	5.60148	6.02714	6.35938	5.99726	6.50433	5.32255	6.03027	7.22541
FBgn0004644	1.92792	2.58264	1.83133	2.79249	2.23872	1.83933	2.89477	2.28589	2.38938	2.23107	2.7146	2.53522	1.41847	2.16808	2.60581	3.07514	1.98943	2.26544	1.74879	2.81983	1.87214	1.84481	1.89615	3.42508	2.61634	2.719	1.64922	1.78816	1.83471	1.85215	3.44637	1.78873	2.23254	2.51115	4.0142	2.28359
FBgn0004646	7.62309	7.82369	7.73052	7.8458	7.52776	7.65224	7.67869	7.68191	7.78391	7.06039	7.36871	7.48588	7.06049	7.51387	7.20092	7.11574	6.79526	7.22692	7.99236	8.63778	8.7127	7.5367	8.23214	8.63162	9.32581	9.17634	9.04553	8.02148	8.50128	8.7686	7.65976	8.19498	7.8244	7.15342	7.65199	7.35438
FBgn0004647	6.48699	6.014	6.15273	5.7196	5.91229	6.40688	6.41174	6.20107	5.62865	5.72191	5.88356	6.03213	6.47889	6.46953	6.40785	6.31355	5.85265	6.00082	8.43199	9.11222	8.2185	7.52897	8.4009	8.07814	9.02144	8.91855	8.33991	8.62584	8.36637	8.34091	7.72213	8.27286	7.47041	8.80781	8.33411	8.38204
FBgn0004648	9.12576	9.149	9.18019	9.65346	9.52235	9.46553	9.15719	9.08832	9.03016	9.38674	9.33927	9.57708	10.2636	10.3692	10.1859	10.5017	10.5581	10.523	9.36074	9.60315	9.61239	9.44649	9.67968	9.8403	8.92049	8.99656	9.01146	9.29274	9.57815	9.84147	10.4075	9.70214	9.76937	10.176	10.0585	9.82204
FBgn0004649	-0.865501	-0.865498	-0.865377	-0.821609	-0.865503	-0.86542	-0.865491	-0.865427	-0.865412	-0.865106	-0.81164	-0.77956	-0.768766	-0.865446	-0.74037	-0.865436	-0.865318	-0.865384	-0.831175	-0.823983	-0.812361	-0.816479	-0.808733	-0.806158	-0.789312	-0.829217	-0.847784	-0.825069	-0.818001	-0.815372	-0.813632	-0.824981	-0.824631	-0.840526	-0.820023	-0.841643
FBgn0004650	0.0766761	0.23744	0.254885	0.362377	0.192182	0.335651	0.0510495	0.574305	0.0519238	0.176138	0.418221	0.186816	0.0511163	0.0515476	0.051074	0.0516659	0.0529594	0.434719	0.123693	0.150814	0.194647	0.179117	0.20833	0.218042	0.070831	0.131076	0.0731721	0.14672	0.173376	0.18329	0.658378	0.147052	0.148371	0.665965	0.165751	0.0842132
FBgn0004652	7.83919	7.70454	7.8517	7.46929	7.32633	7.22941	7.75749	7.80585	7.667	7.45133	7.59301	7.70405	7.13069	6.99025	7.11659	6.38172	6.2214	6.45796	9.00478	8.76273	9.30175	8.40666	8.68533	8.02862	8.58705	8.89736	8.6896	8.41325	8.96432	8.00752	8.16456	8.77891	8.57769	8.62222	8.90047	8.58069
FBgn0004654	8.00791	8.31618	8.13641	8.26573	8.20303	8.24684	7.68154	7.7768	7.85579	7.88016	7.97843	7.33687	8.44264	8.59056	8.72902	9.03984	9.10018	9.2437	6.19398	5.612	7.41189	6.62054	6.63209	5.18808	6.79739	6.73403	6.57875	7.96779	6.41021	7.53252	7.81997	7.90837	7.17101	7.9876	7.69825	7.9261
FBgn0004655	7.90893	7.9497	7.85673	8.11787	7.71576	8.06508	7.8598	7.93094	8.14034	8.21816	8.40888	8.13364	8.44132	8.38431	8.55989	8.84994	8.98454	8.90093	9.35524	9.91806	9.74848	9.51656	10.3038	8.33481	9.00195	8.84598	8.78849	9.54051	9.31859	8.70011	8.9118	9.51571	9.20625	9.06766	8.76281	9.23589
FBgn0004656	9.34637	9.2789	9.39649	9.18108	9.2917	9.19351	9.55743	9.44072	9.22676	9.25347	9.34562	9.48587	9.26126	9.14559	9.28853	9.053	9.13911	9.11907	10.8229	10.8245	10.7622	10.3073	10.6717	10.4976	10.6229	10.5448	10.6729	10.4887	10.8596	10.8416	9.91837	10.0543	9.94698	10.4626	10.6213	10.6462
FBgn0004657	8.23659	8.01067	8.1821	9.09894	9.07433	8.80339	8.25076	8.28052	8.11692	9.24313	9.14166	9.23173	10.7866	10.8349	10.8673	10.9178	10.8949	10.8482	8.74425	8.41745	9.70749	9.21921	9.08837	9.64962	9.44072	9.72798	8.74985	9.59154	9.59933	9.3395	10.0825	9.96995	9.95861	9.20275	10.1791	9.61752
FBgn0004666	2.93631	2.81009	2.83116	2.75239	2.79666	2.90228	2.38282	2.68536	2.963	2.56317	3.02936	2.88115	2.95411	2.41676	2.32048	1.92068	2.24007	2.40524	2.9896	3.446	2.547	2.03688	2.08674	2.10336	1.83666	1.95746	3.4971	3.27824	2.47434	2.04396	2.05514	1.98332	1.98548	2.80863	2.01433	2.92836
FBgn0004687	9.23875	9.25587	9.15595	8.87094	8.82879	8.86089	9.02183	8.92006	8.93204	9.03052	9.10927	9.28425	8.65498	8.67067	8.75117	8.50661	8.52233	8.55373	7.51133	8.28193	7.45333	7.97719	7.82288	7.0312	7.81825	7.75781	7.43811	7.70567	8.14005	8.05334	7.68566	8.00853	8.0031	7.77511	7.25033	7.49961
FBgn0004698	8.50908	8.52609	8.60625	8.55959	8.4565	8.57497	8.54253	8.38845	8.4152	8.66827	8.62313	8.82264	8.58621	8.41333	8.87064	8.45701	8.52797	8.74382	9.27243	8.76259	8.83501	9.04631	9.04854	9.83872	8.61924	8.87648	8.84612	8.66211	8.51175	8.45251	9.62415	9.1903	9.10186	8.64785	8.54492	8.83696
FBgn0004777	0.545691	0.324042	0.852177	0.298733	0.633795	0.433841	0.682488	0.610736	1.05759	0.275719	0.275771	0.276558	0.496823	0.270899	0.449629	0.271053	0.272735	0.348061	0.340749	0.918711	0.423487	0.405378	0.439443	0.450767	0.295727	0.349358	0.298708	0.3676	0.398683	0.410243	0.417895	0.367987	0.369525	1.16852	0.389792	0.30426
FBgn0004778	0	0	0	0	0	0	0	0	0	0	0	0	0	0	0	0	0	0	0	0	0	0	0	0	0	0	0	0	0	0	0	0	0	0	0	0
FBgn0004779	0	0	0	0	0	0	0	0	0	0	0	0	0	0	0	0	0	0	0	0	0	0	0	0	0	0	0	0	0	0	0	0	0	0	0	0
FBgn0004780	-0.844501	-0.844491	-0.843999	-0.844451	-0.844512	-0.844174	-0.844463	-0.8442	-0.844142	-0.842912	-0.842897	-0.842672	-0.844438	-0.84428	-0.844454	-0.844237	-0.843762	-0.844026	-0.777071	-0.76318	-0.740729	-0.748683	-0.73372	-0.728746	0.184225	-0.77329	-0.809156	-0.765277	-0.751624	-0.746546	-0.743185	-0.765107	-0.764431	-0.795137	-0.755529	-0.797293
FBgn0004781	-1.4336	-1.4336	-1.43358	-1.4336	-1.4336	-1.43359	-1.41431	-1.43359	-1.43359	-1.43355	-1.43355	-1.43354	-1.43359	-1.43359	-1.4336	-1.43359	-1.43357	-1.38688	-1.41956	-1.41736	-1.41379	-1.41505	-1.41268	-1.41189	-1.42578	-1.41896	-1.42466	-1.41769	-1.41552	-1.41471	-1.41418	-1.41766	-1.41755	-1.42243	-1.41614	-1.42277
FBgn0004782	-0.178663	-0.178653	-0.17813	-0.108072	-0.178675	-0.178316	0.0138933	-0.178344	-0.11026	-0.0165388	-0.0920505	-0.176714	-0.0579126	-0.178429	0.169783	0.126786	0.158189	0.0804356	-0.126879	-0.109515	-0.0814519	-0.0913944	-0.0726913	-0.0664739	-0.170554	-0.122152	-0.166984	-0.112136	-0.0950701	-0.0887232	-0.0845217	-0.111924	-0.111079	-0.149459	-0.099952	-0.152154
FBgn0004783	-1.62826	-1.62826	-1.62825	-1.62826	-1.62826	-1.62826	-1.62826	-1.62826	-1.62826	-1.62824	-1.62071	-1.62824	-1.62826	-1.62826	-1.62826	-1.62826	-1.61329	-1.62826	-1.61993	-1.61872	-1.61678	-1.61747	-1.61617	-1.61574	-1.62331	-1.6196	-1.6227	-1.6189	-1.61772	-1.61728	-1.61699	-1.61889	-1.61883	-1.62149	-1.61806	-1.62168
FBgn0004784	10.1968	10.2934	10.2587	9.84802	9.79752	9.76423	10.1511	10.2162	10.1165	9.65901	9.72209	9.82929	9.00693	9.1014	9.08159	9.22313	8.96364	9.0242	8.7594	8.92031	8.88336	7.94976	8.26518	8.52109	8.90585	8.99426	9.07572	8.64656	8.80721	8.94049	9.03368	8.03417	8.15035	8.10382	8.10204	8.59073
FBgn0004795	6.7938	6.88911	6.61087	6.67849	6.28081	6.30794	6.30983	6.13132	6.3341	5.80841	5.94454	6.21874	5.68218	5.84394	5.58475	4.72327	4.46198	4.49693	6.47927	7.44682	7.10472	6.12137	7.53396	8.07336	7.62338	7.38599	7.22751	7.31511	7.80444	6.16507	6.70257	7.37701	7.33334	6.7579	7.36707	7.32121
FBgn0004797	6.35054	6.12647	6.26729	7.14203	6.93786	6.93119	6.01575	5.89055	5.76383	6.90008	6.57764	6.48266	7.89207	7.94903	7.82671	8.07569	7.92687	8.08144	5.07952	4.75151	6.0307	4.30398	4.84386	5.58037	5.3728	5.15407	5.96773	4.02328	3.51726	5.5494	7.36644	5.98724	5.55562	6.3748	6.9364	6.17939
FBgn0004811	6.03688	6.14874	6.43658	6.05225	5.84558	5.47983	5.86245	5.64119	5.85042	5.5454	5.77812	5.81844	6.07717	6.09938	5.79288	5.63502	6.08438	5.84418	6.55746	5.71844	6.05645	5.45188	5.03083	5.95217	5.87654	5.12216	4.84246	7.6676	6.57011	4.8128	4.86996	5.59061	6.20036	4.82697	6.31435	5.66591
FBgn0004828	11.0689	11.0069	11.0321	10.7407	10.7105	10.7445	10.8999	11.0505	10.7834	10.2875	10.4049	10.5973	10.2215	10.2853	10.2828	9.62401	9.66244	9.50196	9.33228	9.1023	9.93711	9.40137	9.4315	9.79356	9.32427	9.47632	9.58301	9.63816	9.78506	10.0452	9.47637	9.82845	9.45969	9.00073	9.54599	9.22787
FBgn0004832	5.713	5.76652	5.63296	5.23243	4.9901	5.46018	5.23024	5.22297	5.23375	5.2895	5.21368	4.81369	4.92984	5.279	5.49432	4.72345	4.88027	4.85219	3.2323	5.56181	3.18059	3.10325	3.74848	3.29489	5.08526	2.85832	4.34646	5.27865	3.0744	4.48924	6.13299	4.72137	2.94732	3.55942	4.72548	4.06489
FBgn0004837	5.96729	5.70187	5.78662	5.60523	5.3827	5.69982	5.61147	5.64044	6.37719	5.64012	5.73759	5.93729	6.18404	5.77825	6.0057	5.49518	5.71459	6.0252	5.90738	4.53989	5.13267	7.12162	6.70447	6.20608	6.83303	6.57928	6.99557	6.07668	6.70123	6.95129	5.08917	6.52769	4.29402	6.62316	4.87048	4.98816
FBgn0004838	11.8116	11.7845	11.8047	11.5284	11.4848	11.5352	11.9751	11.9493	11.8541	11.4505	11.4582	11.7985	11.2359	11.2789	11.1866	11.0305	10.929	10.8899	11.1663	11.0048	11.3897	10.6758	11.0443	10.9494	10.9073	10.9679	11.0362	10.6879	10.3808	11.0291	10.32	10.5774	10.4807	10.3074	10.4909	10.2953
FBgn0004839	3.95606	4.07634	4.43718	3.67852	3.27709	3.10517	2.86871	2.41039	2.67027	3.67224	3.59822	3.28008	3.52008	3.21626	3.59489	3.37829	3.44144	3.41152	5.16834	5.09429	4.73406	4.76581	4.19284	2.99725	4.30247	4.92485	4.55972	3.99649	4.56604	6.06535	5.43377	4.96926	4.65125	4.47718	5.22352	4.82413
FBgn0004841	4.3132	4.36315	4.4879	4.1524	4.43251	4.19193	3.63583	3.93527	4.16111	3.75505	4.23404	3.97564	3.98042	3.30726	3.68299	3.26645	3.05595	2.93808	3.26546	2.64715	5.26554	4.72205	2.84637	3.79954	4.41581	3.94158	2.34153	4.20792	2.72578	4.11225	4.35375	4.35016	2.63863	3.49097	3.77125	3.27648
FBgn0004842	0.983443	1.83771	1.421	0.96901	1.27903	0.561701	1.16481	0.888178	0.48915	0.93148	1.08244	1.11723	0.483385	0.48648	0.697114	0.487322	0.496361	0.491379	2.18651	0.696343	0.791451	0.757755	0.821141	0.842212	0.597392	1.66605	0.608252	0.68746	0.745298	0.766808	2.42272	0.68818	1.74383	0.631106	0.728753	0.627495
FBgn0004852	7.01368	7.03459	6.81025	7.37037	7.18361	6.93044	7.06575	7.33503	7.18322	6.92705	7.07095	6.95247	7.67248	7.5427	7.38734	7.164	7.46537	7.49325	8.13494	8.6049	8.78025	7.55751	8.58972	8.43524	8.4151	8.01072	8.58795	6.39454	7.75391	7.23634	8.02958	7.42271	7.94197	7.99679	8.28331	8.31235
FBgn0004854	4.13147	3.62955	4.30904	4.06505	3.67066	3.72561	3.34982	4.51949	4.12149	2.95358	3.60085	3.7571	3.05727	3.49118	3.20083	3.01161	4.15686	3.72533	4.3127	4.21159	4.87473	6.31775	3.87638	3.53675	5.11174	4.90738	4.61158	5.5394	4.38031	4.78351	2.88525	4.18364	4.63691	3.13993	4.12628	4.00927
FBgn0004855	6.12739	6.08159	6.32268	5.76365	5.56903	5.87648	6.15782	5.94421	5.85797	5.8942	6.10257	6.05539	6.10303	6.24962	6.09474	6.47839	6.10205	6.33273	3.41889	3.6136	3.46957	4.44576	5.99767	5.01335	5.93027	6.21167	5.97599	3.91238	3.77426	4.19441	5.71222	3.91495	5.61383	5.26997	4.77094	5.15713
FBgn0004856	7.6137	7.7312	7.83284	7.24385	7.37125	7.75563	7.4334	7.11098	7.56109	7.66384	7.58644	7.34615	7.58163	7.30023	7.71754	7.64071	8.09654	8.03715	7.96883	7.33349	7.79703	6.98437	7.8077	7.57336	7.51534	7.64931	6.63429	7.78271	8.19932	7.76708	8.10246	6.26626	7.70567	6.94588	7.32618	7.02188
FBgn0004858	6.35411	6.47964	6.33346	6.64738	6.52192	6.4053	6.35502	6.91983	6.48537	6.81459	7.07412	6.62829	6.5576	6.84034	7.21239	6.8029	6.67239	6.88665	6.8695	6.72737	6.99528	5.57387	5.86625	7.86568	7.32186	6.72994	7.25379	5.59751	4.8489	4.71277	5.81122	6.90322	6.44352	7.51122	6.37976	7.13022
FBgn0004859	5.9932	5.89272	5.73599	5.27736	5.64865	5.7972	5.85013	5.89818	5.50834	5.41338	5.4062	6.09522	5.73808	5.82858	6.06493	4.97681	5.35439	4.48909	6.93362	6.95497	6.2183	7.83285	6.26157	6.14337	7.57694	7.2871	7.2469	7.11878	5.57882	6.49805	6.63362	5.64091	5.65424	6.614	7.03732	6.73098
FBgn0004860	6.8378	6.73545	7.0224	6.65487	6.4652	6.52087	6.99742	6.67304	6.89985	6.7596	6.81881	7.11621	7.03387	7.07232	7.06446	7.64249	7.21943	7.2059	8.01928	7.43168	6.16447	8.31314	8.13924	8.33299	7.52627	7.0167	7.22613	8.34179	7.41998	8.18999	6.30934	6.88735	7.24489	7.45234	7.13842	6.95105
FBgn0004861	7.75834	7.4146	7.67777	7.35239	7.61244	7.67412	7.69391	7.85958	7.63774	7.35557	7.62156	7.51454	7.61185	7.2631	7.56952	7.60015	7.45743	7.78526	8.386	8.31205	7.70378	6.94058	8.7012	6.74845	8.29258	8.24033	7.97049	6.68365	7.87407	6.74417	8.31478	7.93202	7.55968	8.60764	7.54775	7.91551
FBgn0004862	0.34963	0.755884	0.645046	0.478182	0.549183	0.31775	0.584664	0.317599	0.317927	0.545633	0.546777	0.413476	0.508916	0.317143	0.826822	0.507061	0.428597	0.366877	0.406665	0.444453	0.505525	0.483888	0.524591	0.538121	0.355412	1.39578	1.72891	1.0631	0.475889	0.489701	0.498845	0.439211	0.441049	0.369497	0.791663	0.367931
FBgn0004863	1.58479	1.45695	1.78578	1.8953	2.0705	1.30863	1.91877	1.65598	1.86786	1.60611	1.78727	1.78228	1.77455	1.9552	1.64068	1.77554	1.92566	1.24064	1.26217	1.28341	1.3415	1.31076	1.36859	1.38781	1.21209	1.61426	1.64957	1.28011	1.30216	2.06854	1.33201	1.28037	1.28144	1.23714	2.42828	1.23436
FBgn0004864	5.96819	6.25908	6.18534	6.01058	6.4209	5.96406	6.12174	5.60389	6.29044	6.54902	6.13868	6.47196	6.87604	6.34079	6.44721	6.16328	6.74061	6.22479	7.94547	7.4371	6.83942	7.93845	6.98685	5.28696	6.97814	7.18975	6.3581	7.36292	7.56746	7.10028	6.78777	6.84011	7.62092	7.71121	7.78964	7.37301
FBgn0004865	6.23837	6.01208	6.23311	5.93545	6.3236	5.35393	6.16441	5.85337	6.23601	5.68565	5.4224	5.28548	4.7039	4.8484	5.16086	4.01823	4.21847	4.17854	5.74754	5.40663	6.2296	7.52988	6.18138	7.13722	7.04709	6.42709	6.33753	5.57214	6.62106	4.78483	6.67776	5.75366	6.252	6.29395	3.78735	5.12945
FBgn0004867	13.9745	13.9822	13.9791	13.8243	13.9231	13.9529	13.8467	14.0501	14.004	13.8629	13.9046	13.6562	13.7859	13.7889	13.8907	14.1477	14.2445	14.3081	11.0548	11.1544	11.0701	10.4914	10.3413	10.3152	9.81263	10.1042	9.74474	11.2683	11.3788	11.1302	10.8734	11.1285	10.7038	11.0032	10.9657	11.0049
FBgn0004868	9.71218	9.63435	9.71855	9.54878	9.47874	9.48291	9.52743	9.62131	9.54178	9.1269	9.26262	9.41103	9.45858	9.44251	9.4711	9.58215	9.50413	9.64812	8.57207	7.52695	8.71846	8.18813	9.44641	8.37859	8.89511	8.68342	8.58984	9.03353	9.11725	9.56043	8.10436	9.44594	8.13034	8.58125	8.68462	8.25568
FBgn0004870	4.49197	4.10253	4.95023	4.49829	4.77602	4.62006	4.92467	4.36192	4.53767	4.31222	4.20993	4.48298	3.57174	4.09207	3.65601	3.53392	3.36929	3.13467	5.06025	6.08631	4.01752	4.82008	5.99853	3.78502	5.59976	5.29272	5.33355	5.17086	3.05098	6.29404	4.27972	5.94966	4.97292	5.05331	4.53687	4.79627
FBgn0004872	0.85009	1.1172	0.978825	0.660575	1.02375	0.717559	0.79713	0.835707	0.719771	0.801641	0.63478	0.81657	0.621802	1.50934	1.10911	0.754162	0.627578	0.860241	0.71938	0.760011	0.834328	2.01138	0.857528	0.873993	1.5161	0.726545	1.45331	0.75307	0.798264	0.815072	0.826199	1.13462	0.755869	2.0301	0.785336	1.21427
FBgn0004875	8.85756	8.8564	8.87435	8.83003	8.74936	8.75318	9.10039	9.04975	8.99634	8.64445	8.71408	8.80776	8.68773	8.79585	8.80196	8.42439	8.79021	8.50234	10.7343	10.5824	10.9584	10.3441	11.07	10.9495	10.3101	10.3071	10.1522	10.551	9.90904	10.3612	9.84429	10.2521	9.9676	9.9536	9.84512	9.97089
FBgn0004876	7.42811	7.36089	7.50724	7.44496	7.33668	7.54804	7.48613	7.6253	7.28985	7.23861	7.24245	7.27573	6.29217	7.04053	7.07018	6.74017	6.72909	6.64384	9.31835	8.82065	7.98999	9.16473	8.98629	8.85807	8.89604	8.79686	8.98659	8.89683	8.56041	8.03211	9.04753	7.85928	8.46032	8.27534	8.60252	8.44437
FBgn0004878	-1.63747	-1.63747	-1.63747	-1.63747	-1.63747	-1.63747	-1.63747	-1.63747	-1.63747	-1.63746	-1.63746	-1.63746	-1.61703	-1.63747	-1.63747	-1.63747	-1.63747	-1.63747	-1.62951	-1.62836	-1.62651	-1.62716	-1.62593	-1.62551	-1.63274	-1.6292	-1.63216	-1.62853	-1.62741	-1.62699	-1.62671	-1.62852	-1.62846	-1.631	-1.62773	-1.63118
FBgn0004880	9.58811	9.64794	9.71217	9.18723	9.17548	9.37208	9.72863	9.66589	9.8211	9.09121	9.29889	9.38976	8.5876	8.82032	8.87419	8.07196	8.28166	8.20238	9.10413	9.77741	9.48884	9.21082	9.54747	8.93821	9.27436	9.27847	9.27735	9.19016	8.46705	9.04124	8.75568	8.72938	8.39954	9.1618	9.22003	8.79836
FBgn0004882	4.53312	5.2378	4.71428	5.10197	4.9427	4.85245	5.1165	5.23712	4.84808	4.31663	4.60691	4.83168	3.6936	4.26066	4.26798	3.4297	3.15334	3.32766	6.07147	7.75601	7.30989	7.47776	6.1362	5.23575	7.03664	6.74452	6.75304	5.61593	6.05609	5.78274	6.04829	6.76802	5.72039	6.62213	7.27493	6.79523
FBgn0004885	8.04508	8.15229	8.14139	8.83968	8.91019	9.04306	7.819	7.7564	7.97099	9.11014	8.83534	9.05162	10.2002	10.2028	10.1937	10.6182	10.7356	10.6123	8.16699	9.06253	8.65945	7.82661	8.13926	8.04492	8.87068	8.37475	8.28654	9.05475	9.29028	9.57227	9.48764	10.1808	10.1497	10.0354	10.4647	10.3472
FBgn0004888	10.5964	10.5409	10.5499	10.3064	10.3306	10.3435	10.2687	10.2914	10.2625	9.9494	9.93856	9.89409	9.73409	9.71457	9.96538	9.75306	9.85886	9.85173	9.1562	9.25254	9.52674	9.0192	9.12819	9.56679	9.4686	9.03352	9.16163	9.95491	9.04408	8.51913	9.14788	9.2969	9.07721	8.77796	8.97829	9.36552
FBgn0004889	8.07778	8.15896	8.02363	7.84048	7.87825	7.99728	8.10195	8.0965	8.00603	7.78779	7.88501	8.24648	7.30821	7.53307	7.46117	7.04182	6.98608	6.94926	9.01266	8.36052	8.36341	8.29626	6.8977	7.87005	8.4911	8.06425	8.3952	8.22899	8.73305	7.4729	7.58758	7.90289	7.78028	8.10993	7.71552	7.92817
FBgn0004892	1.3571	1.17151	1.15228	1.32689	1.16456	1.45756	1.26852	1.38999	1.03069	1.151	1.35872	1.25793	0.741478	0.744204	1.08486	1.14008	0.834318	0.819046	0.91346	0.945019	1.03727	1.00458	1.06606	1.0865	0.847772	0.920474	1.39757	1.71512	0.992501	1.01336	1.02717	0.937101	2.50804	0.881383	2.61582	2.99366
FBgn0004893	5.69359	5.7645	5.73615	5.28271	5.75504	5.55998	6.16077	5.6953	6.19082	5.5539	5.54871	4.79195	4.46011	5.19279	5.22243	4.68905	4.77472	4.51433	5.89029	7.26728	7.30799	4.9673	6.0906	5.95231	6.39779	6.85028	7.33294	5.76167	6.02812	7.02508	6.35434	6.18989	5.01512	5.70616	6.49821	5.71618
FBgn0004895	0	0	0	0	0	0	0	0	0	0	0	0	0	0	0	0	0	0	0	0	0	0	0	0	0	0	0	0	0	0	0	0	0	0	0	0
FBgn0004896	5.244	5.58165	5.03815	5.31018	5.6193	5.04229	5.16864	5.25427	5.8679	4.91288	4.88749	5.27808	4.78369	4.93055	5.46505	4.45207	4.43735	5.12	3.5778	4.25716	4.79871	3.13478	3.77382	3.32575	5.04676	4.29425	2.88086	4.86455	6.3181	3.98126	3.66252	5.37771	4.5978	3.7864	4.73945	4.08284
FBgn0004897	-0.104059	0.0109657	-0.03348	0.0983746	0.0294262	0.32851	0.358714	-0.103405	0.170954	-0.0412645	-0.0409111	0.0239094	-0.103922	-0.103579	-0.103956	-0.0162702	-0.102455	0.0279783	-0.0328606	-0.00895081	0.0296925	0.0160015	0.0417559	0.0503174	-0.0880885	0.180174	0.10642	-0.0125601	0.01094	0.432733	0.0254653	-0.0122675	-0.0111044	-0.0639548	0.00421765	-0.0676659
FBgn0004898	0.933643	0.0938663	0.464864	0.210454	0.358896	0.912071	0.0940539	0.489842	0.534619	0.10404	0.196836	0.446996	0.0942154	0.0952547	0.0941132	0.095539	0.0986296	0.096917	0.208726	0.246502	0.307555	0.285925	0.326614	0.340141	0.138171	0.219009	0.142971	0.893389	0.277928	0.291736	1.90256	0.241262	0.243099	0.1596	0.267307	0.153737
FBgn0004901	5.45134	5.36584	5.16286	5.2524	5.43298	5.40827	5.31014	4.95587	5.5141	5.49203	4.85712	5.45856	5.59022	6.10073	6.0581	6.40244	6.21131	6.00112	4.85967	6.27117	3.47328	7.3032	7.43861	3.61677	5.06924	3.06787	4.78209	5.51723	5.56716	4.48436	6.02898	6.69211	5.79032	5.79625	5.49451	5.75395
FBgn0004903	6.23815	6.32629	6.40098	6.0664	6.25279	6.54703	6.5195	6.76496	6.46622	5.82897	6.19276	5.66814	5.03231	5.59846	5.35874	4.70754	5.23454	5.08552	6.87407	5.0776	5.33427	6.49522	6.50493	5.55317	7.03887	6.67948	6.32775	6.88184	7.08672	4.61344	5.28941	5.62457	5.72961	5.79255	6.96614	6.26016
FBgn0004907	12.0871	12.0756	12.034	11.7523	11.7384	11.7223	12.0523	12.0127	11.9311	11.4223	11.3751	11.6325	11.0856	11.1891	11.1411	10.5572	10.5738	10.5496	10.9086	11.0182	11.4988	10.5886	10.4933	10.4971	10.4516	10.6489	10.6474	10.8333	11.0318	10.808	10.8279	10.7976	10.7918	10.2141	10.5084	10.188
FBgn0004908	4.60164	4.70532	4.61631	3.65884	4.22578	4.35156	3.83109	3.42479	3.5578	4.1052	4.03758	4.05562	3.7229	3.78567	3.3359	3.90273	3.8134	3.60973	2.37979	2.90114	2.58958	2.54367	3.15486	3.19806	2.1667	2.40143	2.78038	3.20877	2.99997	2.55603	2.57543	4.27674	2.45246	3.13441	3.79919	2.26661
FBgn0004910	7.79201	7.77347	7.72256	7.14151	7.32667	7.23408	7.66667	7.41366	7.10031	7.06181	6.66025	7.33404	6.35823	6.6506	6.67563	5.89717	5.97638	5.61178	7.27608	7.38353	5.60776	4.92362	6.71014	6.64772	7.18439	6.75205	7.15215	7.45237	5.99194	6.72147	7.26939	7.24939	5.40734	6.504	5.81128	5.71428
FBgn0004911	-0.15205	-0.0036023	-0.23594	-0.237277	-0.208217	-0.0302037	-0.237311	-0.198761	-0.15965	-0.161211	-0.232716	-0.232063	-0.237238	-0.0446212	-0.237284	-0.236642	-0.235241	-0.236019	-0.147046	-0.121043	-0.0790176	-0.0939069	-0.0658984	-0.0565876	0.712168	-0.139967	-0.207104	-0.124968	-0.0994114	-0.0899066	-0.0836148	-0.12465	-0.123385	1.08745	-0.106722	-0.184897
FBgn0004913	6.63478	6.56419	6.38931	6.42047	6.33336	6.46869	6.60654	6.47357	6.46702	6.70554	6.51954	6.70569	6.5761	7.04867	6.62231	7.03063	7.12418	6.90773	6.42988	5.63743	5.85545	6.70655	5.37682	5.26229	6.98511	6.13736	6.80728	7.86844	6.58478	7.02091	6.40421	6.10818	6.04907	7.22637	6.15299	6.64952
FBgn0004914	7.49881	7.60612	7.742	7.65542	7.7414	7.67121	7.89853	7.87141	7.76374	7.21884	7.58364	7.40715	7.18528	7.17609	7.3448	7.58229	7.50766	7.90012	8.37362	8.49742	7.98599	8.27199	7.75662	8.19211	8.81617	9.11195	8.31669	8.34269	8.2907	7.91529	7.93084	7.68864	7.70387	8.41596	7.18853	8.1692
FBgn0004915	5.64508	5.56989	5.88216	5.51164	5.53871	5.66308	5.39786	5.29881	5.60529	5.37644	5.17623	5.52314	5.1344	5.29231	5.30102	5.32531	4.77663	4.622	5.51279	4.66124	3.26053	5.53601	3.33097	3.38035	4.06793	3.33658	5.11329	3.4357	3.14926	3.66629	3.23563	6.07829	5.52387	4.72749	4.78561	4.49045
FBgn0004919	8.45781	8.44734	8.34369	8.75845	8.70459	8.69658	8.79563	8.72662	8.83875	8.23638	8.137	8.24132	8.33724	8.00402	8.16397	8.36106	8.44019	8.37528	7.75061	7.89387	8.03563	8.35611	8.79914	8.04168	7.71949	7.66395	7.59119	7.18253	7.41376	7.01607	8.46015	8.45801	8.13703	8.36738	7.16099	8.36559
FBgn0004921	11.7197	11.7223	11.721	11.585	11.6322	11.524	11.8671	11.8303	11.7086	11.2425	11.2098	11.3953	11.0922	11.1141	11.0353	10.5967	10.398	10.2902	10.0703	10.2995	10.2825	9.99831	10.2496	9.90343	10.4525	10.1932	10.6805	10.0672	10.2954	9.72435	9.94743	10.0296	9.94735	9.26435	9.91209	9.74951
FBgn0004924	8.38664	8.31477	8.28837	8.32295	8.2358	8.19626	8.38911	8.24907	8.35589	8.4647	8.58288	8.63621	8.80134	8.64512	8.6837	8.70332	9.00574	8.86951	9.5063	9.47619	9.55667	9.76671	9.02021	9.37498	8.9841	9.67069	9.18889	9.58119	9.81356	8.77439	8.61618	8.89105	9.35918	9.35228	9.09082	8.91528
FBgn0004926	8.84805	8.84082	8.95331	8.668	8.77501	8.66842	8.16871	8.32304	8.52614	8.91685	9.15509	8.84613	8.95736	9.01979	9.00354	8.75472	8.87885	8.88697	7.20651	7.71692	6.59718	6.15851	7.72863	7.75407	6.22914	5.42638	7.14789	8.53774	7.40677	8.31355	7.51588	8.31255	7.88316	7.37302	7.50208	8.31432
FBgn0004956	-0.80341	-0.717893	-0.759546	-0.803312	-0.532496	-0.802766	-0.803334	-0.631475	-0.691128	-0.800308	-0.800279	-0.799844	-0.633679	-0.802975	-0.803317	-0.80289	-0.801959	-0.802476	-0.711241	-0.692311	-0.661716	-0.672556	-0.652165	-0.645387	-0.764554	-0.706088	-0.754964	-0.695169	-0.676563	-0.179109	-0.665063	-0.694937	-0.694016	-0.735859	-0.518374	-0.738797
FBgn0004957	5.29828	5.13028	5.47642	5.34291	5.81605	5.26148	5.41897	4.9881	5.35477	5.52662	5.77656	5.22618	5.50998	5.25215	5.41921	5.66248	5.353	5.95431	5.45492	3.10385	3.82283	3.26672	5.89679	3.9767	3.99117	3.39766	4.63484	4.85064	6.07213	6.52932	4.1515	3.08195	5.4367	5.74525	6.12949	6.1489
FBgn0004959	1.77861	1.73192	1.41931	1.74798	1.66953	2.06367	1.46205	1.38685	1.22275	2.04819	1.95391	2.14538	3.07111	2.46269	3.44738	2.70375	2.97412	2.69393	1.38353	1.41853	1.48271	1.4561	1.51591	1.53947	1.29511	1.39293	1.30962	1.41317	2.77574	1.46169	1.47107	1.41361	1.41533	1.34048	2.25432	1.33558
FBgn0005198	7.37296	7.47459	7.37682	7.31448	7.32438	7.38801	7.58013	7.78443	7.68686	7.5624	7.55014	7.63589	7.52029	7.26684	7.94442	7.71645	7.41501	7.66363	8.0057	8.69724	8.4245	7.57057	8.22765	7.90226	7.61352	7.95165	7.83004	7.33656	6.76844	7.81968	8.39124	8.04161	8.35717	8.95837	9.16941	8.14362
FBgn0005278	9.64982	9.64057	9.60983	9.616	9.61808	9.65591	9.52702	9.68637	9.48788	9.28675	9.242	9.40813	9.32191	9.34377	9.3633	9.29139	9.29193	9.31303	9.13439	8.71517	8.98971	9.98536	9.34745	9.16906	9.21528	9.19894	8.86738	9.22423	9.07567	9.59763	8.39573	9.65509	9.7681	9.51266	9.53166	9.09991
FBgn0005322	6.93207	6.7941	7.15258	7.98487	7.99998	8.11673	6.76828	6.61883	6.56376	8.10769	8.07444	8.01563	9.49851	9.54521	9.53813	9.84465	9.7905	9.63243	7.17605	4.70528	6.27742	7.55125	7.41321	7.41736	6.32358	5.13566	5.7864	6.76172	6.39341	7.95237	7.43684	7.85931	7.2683	7.01359	7.5684	7.97146
FBgn0005355	5.651	5.7547	5.82798	5.98065	5.79982	5.9452	5.55815	5.26461	5.67878	5.67039	6.01312	5.41215	5.86281	5.76036	6.05906	5.58085	6.11976	6.12626	5.93166	5.78373	6.12788	3.47675	4.47203	6.16026	6.65175	6.57402	6.66304	5.56797	6.36925	6.10336	4.84736	5.90186	5.98619	5.25104	6.47003	3.19865
FBgn0005386	7.91344	7.61661	7.84842	7.66638	7.90622	7.70872	7.91807	7.70306	7.65732	8.11412	8.12465	8.10418	8.14586	8.09961	8.04914	8.34604	8.24055	8.29924	8.55883	9.35445	8.29303	8.38632	9.30401	7.93766	8.90348	8.72452	8.6836	9.37821	8.86433	8.49636	8.9404	8.70133	8.80311	9.00789	8.98406	8.01011
FBgn0005390	-0.147036	-0.147016	-0.145995	-0.146933	-0.10022	-0.146357	0.126319	-0.146411	-0.0538673	-0.14375	-0.143719	0.0861939	-0.146906	0.257509	-0.146938	-0.0331592	-0.145503	0.068787	-0.0755114	-0.0523513	0.185131	-0.0281814	-0.00323464	0.00505842	0.0432918	-0.0692069	-0.129005	-0.0558474	-0.0330842	-0.0246184	-0.0190144	-0.055564	-0.0544374	0.563993	-0.0395958	0.273123
FBgn0005391	15.5681	15.5885	15.5787	15.9862	16.0543	16.0292	15.5702	15.6708	15.7245	16.2927	16.2966	16.1073	17.3131	17.2742	17.3716	17.9976	18.1408	18.1609	14.632	14.7245	14.7373	14.8338	14.6042	14.7577	14.3788	14.4434	14.399	14.6769	14.7016	14.5453	15.3756	15.4102	15.4565	15.4161	15.3368	15.3712
FBgn0005411	8.03969	7.83358	7.94907	7.93618	7.63357	7.83457	7.7714	7.65409	7.66554	7.88141	7.63084	7.68874	7.50218	7.44903	7.74278	8.05567	7.6624	8.21231	7.41238	6.89976	7.29724	7.85693	8.00522	7.03356	6.36225	6.07794	6.96606	5.76566	7.70352	7.2177	6.85681	6.90161	7.22597	5.85455	6.82239	6.98775
FBgn0005427	7.8617	7.6974	7.70697	7.7884	7.79583	7.91501	7.75961	8.0729	7.90175	7.754	7.77092	7.54055	7.27911	7.30517	7.13632	6.90316	6.51366	6.57461	8.30871	7.85382	8.63838	7.8375	9.06143	8.58458	8.46482	8.53549	8.12378	8.27816	7.99263	9.08334	8.50317	6.88662	6.94586	8.30141	8.46589	8.13734
FBgn0005533	12.9631	12.8931	12.9044	12.8945	12.9265	12.9067	12.8669	12.9231	12.85	12.8789	12.837	12.6031	12.9473	12.8826	12.8832	13.1481	13.08	13.1812	10.8292	10.5204	10.4537	9.512	9.35587	10.2321	8.87342	9.43568	8.80969	10.572	10.2809	10.6658	10.4362	10.1234	10.0257	10.035	10.1769	10.1037
FBgn0005536	8.62041	8.5637	8.47975	8.27611	8.55239	8.66469	9.05626	8.78446	9.03759	8.49047	8.65191	8.47289	7.97837	8.16369	8.25282	7.62456	7.47924	7.52006	10.5138	10.248	10.1934	11.3592	11.3746	10.9902	11.6063	11.6394	11.3511	10.6219	10.8156	10.7644	10.2618	10.2389	10.1525	9.90245	9.93851	9.62368
FBgn0005558	6.67214	7.00008	6.61647	6.99298	6.99089	6.49715	6.86671	7.03937	7.21053	6.99525	7.17847	6.63664	6.13405	6.40499	6.15201	6.27464	5.75258	6.00173	6.77341	6.72798	7.70755	7.30886	7.14438	7.6554	7.50789	7.767	8.03019	7.94345	7.43542	7.74448	6.99929	7.6887	7.12145	7.07681	6.42763	7.50328
FBgn0005561	5.6983	6.01825	6.16078	6.15563	6.33927	5.95758	6.12799	6.18567	5.811	5.47851	5.24018	5.60952	5.24826	5.20589	4.95466	3.2499	4.3099	4.52595	7.15892	6.8187	5.35433	7.39938	8.52828	6.81251	7.8738	7.96483	8.18231	6.89719	6.8785	7.03428	6.71955	5.98799	6.50709	6.63276	6.1847	6.67179
FBgn0005564	7.93285	7.98528	7.9709	7.85358	8.08993	7.95808	8.3275	8.23949	8.13135	7.58633	7.64617	7.74045	7.21824	7.21471	7.07458	6.6843	6.27287	7.00315	8.21636	8.80232	7.70718	7.2888	8.13343	7.3229	7.91901	7.64109	8.14214	7.333	7.79237	8.14777	8.24784	6.68941	7.74564	8.23091	8.01765	8.27275
FBgn0005585	10.4299	10.2847	10.3168	11.6406	11.6864	11.6571	10.1413	10.0819	10.2528	11.6353	11.679	11.5036	13.2589	13.2044	13.3246	13.6282	13.6949	13.6841	9.30695	9.32473	9.83878	10.6112	10.7573	10.2936	9.41068	9.27691	9.53919	10.1792	10.5552	10.175	11.9413	11.7321	11.3136	11.0518	11.022	11.1038
FBgn0005586	9.59413	9.57078	9.54897	9.30134	9.30126	9.35789	9.70993	9.55782	9.5141	8.95033	8.91346	9.13477	8.49829	8.39301	8.37293	7.76055	7.69337	7.71557	9.12192	8.95917	9.0832	9.09214	9.21579	8.97044	8.71473	8.61997	8.49485	9.29002	8.81559	8.75842	8.74898	9.03211	8.87312	8.91976	9.0085	8.33341
FBgn0005590	-0.987682	-0.987681	-0.987598	-0.987674	-0.987684	-0.987627	-0.987676	-0.808289	-0.840947	-0.987413	-0.98741	-0.987371	-0.987672	-0.987645	-0.987674	-0.987638	-0.987558	-0.987603	-0.958229	-0.952376	-0.942916	-0.946268	-0.939963	-0.937867	-0.974713	-0.956636	-0.971748	-0.953259	-0.947507	-0.945367	-0.943951	-0.953188	-0.952903	-0.965841	-0.949152	-0.966749
FBgn0005593	13.586	13.6052	13.5977	13.6445	13.711	13.6738	13.4019	13.5522	13.5622	13.886	13.8532	13.5856	13.9797	13.9454	13.9539	14.1515	14.1734	14.2479	11.6932	11.7551	11.4221	11.4333	11.4688	11.7348	10.4598	10.8279	10.6955	12.0896	11.9578	11.9833	12.0728	11.8299	11.8821	11.662	11.5541	11.6795
FBgn0005596	5.47641	5.81315	5.65969	5.79132	5.98689	5.83762	6.20904	5.52893	6.10073	6.09865	6.40138	5.79705	5.96674	5.89107	6.1053	6.13134	5.87301	6.09547	7.15686	6.0446	7.15649	6.94296	6.07743	6.05333	7.13591	6.87724	6.34365	7.5526	7.55315	7.25236	7.39997	5.66916	6.95537	5.9808	6.27293	5.93639
FBgn0005612	8.00033	7.87304	8.0223	7.69321	7.73147	8.13965	7.19181	7.31089	7.26768	9.60935	9.50581	9.49957	10.2998	10.3357	10.4133	11.0159	11.2356	11.2443	7.55597	7.22843	7.49656	5.09524	7.30424	7.76903	8.17931	7.64326	7.78155	7.98522	7.91153	7.78481	8.38519	8.88857	8.78655	8.67898	8.75327	8.52109
FBgn0005613	4.20763	3.68428	3.80913	4.85762	4.49059	4.6512	4.60929	5.5166	4.67597	4.71512	4.73984	4.77532	5.1392	5.15968	5.09638	5.75758	5.61821	5.73097	4.02966	3.73488	3.17674	6.09651	3.24402	3.29118	5.48411	4.94645	5.11199	6.24197	5.20412	5.60783	3.15296	3.37191	2.9435	5.06634	4.35228	4.95958
FBgn0005614	13.1064	13.1207	13.1281	12.8829	12.8783	12.9086	12.827	12.8081	12.8921	12.5947	12.5484	12.5284	11.9096	11.82	11.8758	11.6895	11.7939	11.7818	12.9897	13.0228	13.2293	13.2197	12.8189	12.9907	12.4007	12.3725	12.3204	12.7741	12.7461	12.8171	12.061	12.286	12.1028	12.2141	12.3215	12.2629
FBgn0005616	6.98837	7.05202	6.92039	7.17451	7.10777	7.11847	7.14785	7.02354	7.06195	6.99074	6.49182	6.43889	6.69222	6.75642	6.85876	6.14157	6.62428	5.89235	8.14304	8.45341	7.86734	7.41204	8.02179	7.01824	7.25634	7.01905	7.8208	8.43503	8.14892	7.91763	7.22962	7.7831	7.43687	7.57297	6.63968	7.27825
FBgn0005617	6.83335	6.97097	7.24614	6.69657	6.62235	6.63736	7.00762	6.81588	6.67508	7.49677	7.26806	7.31622	7.36658	7.27525	7.66807	7.58831	7.64934	7.90758	7.26174	6.95012	8.37056	7.83524	7.72287	8.24849	7.65988	7.52723	7.59356	7.52362	8.61535	7.66204	7.70176	8.01457	7.77244	7.71523	7.65388	7.45953
FBgn0005619	7.03074	7.03465	7.17276	6.98149	6.97571	7.09354	6.64626	7.39856	7.30028	6.6091	6.49755	6.58258	6.09137	6.41734	6.15426	4.70607	5.02892	5.40345	8.10374	6.89623	8.03211	4.70113	5.20767	7.59535	7.42373	7.472	7.29162	8.30648	7.84667	7.73056	6.35822	7.65149	6.41347	7.4556	7.47138	7.44174
FBgn0005624	5.87948	6.09721	5.85807	5.53479	5.26884	5.03229	5.8542	5.58407	5.8507	5.90297	5.788	5.90466	6.04307	5.89202	5.53197	5.92103	5.98752	5.95787	6.48778	6.59386	6.37109	6.93715	7.24396	6.68836	6.29273	6.95666	6.24652	6.10202	4.26521	6.77986	7.1402	5.96483	5.64337	5.21963	6.59744	6.07531
FBgn0005626	7.13052	7.39043	7.08178	6.62958	6.84533	6.25	7.21355	7.48471	7.40336	6.7798	6.87355	6.91126	6.39055	6.41112	6.65405	6.47363	6.61763	6.25006	7.35901	5.76293	5.89031	6.68443	5.89921	7.16817	7.78084	7.28649	7.85892	5.62036	8.31576	5.64436	6.44182	6.064	7.81747	6.44089	7.5578	7.182
FBgn0005631	6.58778	6.56443	6.51465	6.82735	6.633	6.70005	6.78788	7.01843	6.88993	6.28714	6.47279	6.45019	6.34485	6.12925	6.37667	6.03273	5.73848	5.75265	8.1291	7.62974	7.50409	8.27874	7.98917	7.8866	7.7048	8.22826	8.46649	8.43633	7.98767	7.29149	8.40136	8.05063	7.24498	7.61949	7.94896	7.86571
FBgn0005632	9.30094	9.21007	9.38331	9.08131	9.03421	9.10749	9.31673	9.41282	9.21623	9.31142	9.31773	9.32212	9.22543	9.32995	9.40798	9.3643	9.39105	9.29927	10.6142	10.2823	10.3143	10.1955	10.2949	9.90992	10.6299	10.7149	10.6757	10.1681	10.8845	10.5023	10.319	10.0944	10.5419	10.9254	10.9158	11.0051
FBgn0005633	-0.418424	-0.418416	-0.305493	-0.418385	-0.418432	-0.317566	-0.279445	-0.0983485	-0.29646	-0.417186	-0.266316	-0.331313	-0.351932	-0.418253	-0.418387	-0.418219	-0.289334	-0.418055	-0.367823	-0.353669	-0.330792	-0.338897	-0.323651	-0.318582	-0.407687	-0.241707	-0.400517	-0.355806	-0.341894	-0.33672	-0.333295	-0.355632	-0.354944	-0.386231	-0.345873	-0.388428
FBgn0005636	6.31694	6.35907	6.55599	5.82012	5.76854	6.02343	6.15167	5.64901	6.14957	5.80518	5.64377	5.39717	5.36926	5.76473	5.72266	4.63623	4.93469	5.51716	5.43411	6.00976	5.43322	4.95639	5.39824	7.43138	6.68587	5.74322	5.81954	4.47542	6.30311	5.46965	5.9866	5.36868	6.11726	5.3235	4.8378	5.13329
FBgn0005638	0.346982	0.553176	0.76796	0.439746	0.617652	0.729717	0.394442	0.350217	0.350832	1.02641	0.363713	0.479795	0.395703	0.349359	0.439532	0.349823	0.354847	0.476008	1.57945	0.526266	0.601677	0.574959	0.625218	0.641925	1.46764	0.492308	1.28462	0.519222	2.0203	0.582137	1.70026	0.519793	0.522063	0.4392	1.31923	0.436721
FBgn0005640	8.08183	8.26164	8.0608	8.24598	7.87419	7.99364	8.52811	8.30148	8.23235	7.76679	7.69598	8.05698	7.52094	7.63305	7.37381	7.18156	7.16185	6.95288	8.74958	7.91368	8.63555	8.47372	8.27839	8.8889	8.60512	8.91377	8.96566	8.43581	8.28574	8.3144	7.56026	8.36203	8.24349	8.01311	8.01771	8.70965
FBgn0005642	7.38768	7.4966	7.46647	7.15539	7.04826	7.39487	6.75648	7.46562	6.95821	7.73472	7.80559	7.79908	8.05237	8.15535	8.14521	8.38046	8.48817	8.52553	7.3494	7.76075	7.76515	7.18579	7.92064	7.47483	7.09274	6.6454	7.23405	6.39319	7.29614	7.7698	7.30661	7.98372	7.73278	7.56565	7.03539	8.31595
FBgn0005648	7.11282	6.96367	7.17012	6.74655	6.5667	7.31536	6.9147	7.19342	6.75862	6.52275	6.93881	6.93552	6.46473	6.42005	6.44057	5.95064	6.35065	6.33858	4.37541	6.89379	6.60495	6.76258	7.38434	4.39029	5.5165	6.07102	6.86644	5.78188	7.05212	5.73592	7.23003	6.42086	5.96771	6.74884	6.5011	6.70296
FBgn0005649	8.77438	9.03911	8.89806	9.11814	8.78759	8.88409	9.16825	9.24725	9.10064	8.93781	8.81668	8.60623	8.61107	8.46286	8.63057	8.32406	8.31609	8.37366	8.8599	9.08455	8.48134	9.75626	8.42334	9.9155	8.77208	9.29176	8.72585	9.6334	8.99508	9.29759	8.57446	8.92298	7.84387	8.49556	8.91756	8.22959
FBgn0005654	0	0	0	0	0	0	0	0	0	0	0	0	0	0	0	0	0	0	0	0	0	0	0	0	0	0	0	0	0	0	0	0	0	0	0	0
FBgn0005655	0.308664	0.663212	0.703115	0.312785	0.219369	0.220222	0.33327	0.220155	0.649703	0.700969	0.431764	0.495062	0.473571	0.523967	0.470495	0.33027	0.221256	0.220593	0.279839	0.307266	0.351595	0.33589	0.365433	0.375254	0.237955	0.287305	0.240171	0.303126	0.330084	0.340109	0.346746	0.777283	0.304796	0.245145	0.322372	0.24433
FBgn0005658	5.90761	5.97698	6.30527	5.42315	5.97077	5.67972	5.99348	6.19304	5.71217	5.25893	5.69675	5.35056	4.96962	5.8726	5.41021	4.52575	4.87541	4.35918	5.60721	4.45365	5.63308	5.223	4.39486	4.4678	6.25608	5.87628	5.72008	5.59275	6.0876	5.40089	3.45879	3.93174	5.60845	5.95133	6.21578	5.68887
FBgn0005659	6.32972	6.38772	6.52533	6.51848	6.62568	6.78941	6.37231	7.22298	6.7399	6.93714	6.65262	6.49616	6.71021	6.8366	6.90449	7.31965	7.24167	7.37334	7.41154	8.00047	8.16138	6.64781	7.09421	8.29133	7.4811	7.9606	6.94612	6.42009	7.7044	7.40522	6.76476	6.09086	7.01626	7.60745	8.40262	7.59036
FBgn0005660	5.50097	5.70179	5.95521	5.3043	5.57405	5.22106	4.57729	5.22961	4.84755	7.4409	7.4893	7.30201	7.66724	8.08577	7.91197	7.83785	8.14801	7.9043	3.09183	3.29659	5.77416	4.78551	3.71637	5.87384	5.98269	4.53278	5.55435	6.42007	7.0934	7.53678	6.63869	6.30839	6.94114	5.99541	5.04492	7.12175
FBgn0005664	2.71623	4.12972	4.1713	3.40798	-0.184801	3.46258	4.39086	5.00256	4.99039	2.26456	3.87978	3.58793	-0.11005	1.21682	1.1655	2.07943	1.32536	3.53768	7.92891	7.26889	7.94428	8.5821	8.44414	8.00048	9.92522	9.52265	9.63193	4.45026	6.80064	5.50165	7.43402	6.21847	7.33192	6.17212	6.21758	7.08649
FBgn0005666	7.51136	7.40617	7.37323	6.9453	6.92641	6.86679	7.89984	7.77504	7.29735	7.53855	7.37248	7.36272	7.10853	7.27789	6.94207	6.02171	5.95638	6.08475	11.3547	11.4835	11.0766	10.6069	10.4502	10.8728	12.5828	12.564	12.6171	11.1051	10.7333	11.0678	10.5468	10.685	10.4575	11.419	11.7426	11.4891
FBgn0005670	6.75964	7.23094	7.03928	7.71065	7.68311	7.645	6.21611	6.09459	6.09463	8.05341	8.27765	8.04594	8.73218	8.67229	8.57898	9.70162	9.73207	9.66863	6.08655	6.62403	5.08068	7.40484	7.42756	4.07422	6.30289	3.70033	4.22155	7.0362	7.62406	6.81483	4.80471	6.95942	6.29675	7.43249	7.85227	7.4884
FBgn0005671	10.0412	10.0375	10.1	9.57762	9.63287	9.65994	9.94548	9.89885	9.90192	9.5299	9.49974	9.57902	9.24476	9.34613	9.26208	8.92669	8.90606	8.71733	10.1658	9.80512	9.76078	9.7669	10.0511	10.2434	9.51711	10.1548	9.52479	9.39345	9.39802	10.1321	9.62599	9.64894	10.0015	9.42592	9.55609	9.32117
FBgn0005672	7.75918	7.75672	7.94455	8.06484	8.00522	8.03849	7.87579	7.92444	7.91759	7.81071	7.88116	7.97616	7.5481	7.46104	7.57734	6.80614	6.85079	7.29341	7.79588	7.26879	8.24132	7.65936	5.09668	7.47707	8.3996	8.48865	8.65302	6.32913	6.97526	8.29833	7.56483	7.56474	7.52402	6.65888	7.57214	6.97501
FBgn0005674	7.91488	7.81886	7.69579	8.01203	8.13759	8.06478	7.56685	7.23154	7.48421	8.1405	8.16242	8.23986	8.53467	8.7217	8.96029	9.09402	9.18885	9.08308	8.24083	8.2888	8.75113	8.56817	8.04982	8.64734	8.14224	7.90768	8.00601	8.94812	8.60686	9.38146	9.78381	8.79365	8.83301	9.57209	9.36382	9.25041
FBgn0005677	6.35782	6.65717	6.69636	6.22954	6.66218	6.61687	6.44331	6.44746	6.7533	6.42173	6.17861	6.63761	5.70077	5.99461	6.02769	5.06076	5.5199	5.08172	7.45648	7.92646	6.83254	7.52666	7.5469	7.92203	7.13059	7.09362	7.02085	7.86085	6.53962	7.5036	6.84281	7.13944	6.51021	5.86357	7.34531	6.44916
FBgn0005683	2.98047	3.1836	3.1635	3.48257	3.72867	3.88655	3.1322	2.71189	3	4.08702	3.26246	2.46126	3.40637	3.52644	3.33177	3.52574	3.0057	3.29701	2.24683	4.4462	3.73602	2.43427	6.16332	2.56118	3.44243	2.72679	2.03442	2.32526	2.92758	4.29023	3.70537	4.02177	3.44293	2.83184	2.38956	5.11649
FBgn0005694	7.94177	7.88067	7.89823	7.77424	7.72151	7.98829	8.02746	8.17818	8.10135	7.70006	7.7358	7.95608	7.79808	7.86089	7.55773	7.34499	7.35812	7.27201	8.90873	8.62709	9.2334	8.43426	8.38727	8.52617	8.71031	8.22186	8.64655	8.56538	8.76282	9.08734	8.06378	7.64936	8.75326	8.00031	7.63609	7.79113
FBgn0005695	5.93506	6.62262	6.27274	6.07634	6.26941	5.74632	6.60814	6.62858	6.55174	6.40633	5.98126	6.14179	5.36935	6.33617	6.33468	5.99816	5.76392	5.90472	5.92539	6.84884	6.51803	3.96608	6.92178	7.43363	6.43222	5.46449	6.5552	5.41548	6.3697	4.84569	6.05073	4.52149	6.8618	4.94647	4.4594	5.79943
FBgn0005696	2.09032	1.34393	1.95936	1.69529	2.21796	1.80992	1.60015	1.2062	2.24998	2.11	1.59186	1.48277	1.69976	1.70376	2.16734	1.85665	1.93214	2.09542	1.34894	1.37362	1.42787	1.40087	1.45686	1.47744	1.28984	1.35549	1.29921	2.04118	1.39524	1.85801	1.41772	2.4531	1.37133	2.62487	1.38784	1.60116
FBgn0005771	7.80513	8.03779	7.8337	7.14974	7.20589	7.2783	7.5889	7.6857	8.06207	7.65946	7.97881	7.76197	7.36415	7.42694	7.59776	7.06829	7.79367	7.75908	7.87916	7.69716	8.37184	7.91416	6.80974	8.14734	7.88042	8.16597	8.26657	7.95105	7.38817	8.09578	8.22136	7.08908	7.9278	7.64113	7.44878	8.0492
FBgn0005775	7.37834	7.41686	7.59017	7.60998	7.58683	7.78226	8.17386	7.89248	7.99762	7.09201	6.95067	7.36517	7.32312	7.02493	7.17637	7.06205	7.05813	7.32303	6.49783	7.73205	6.76571	7.01293	6.98342	7.1552	7.40685	7.30063	7.51094	7.5048	6.72706	6.24459	7.13172	6.8034	7.43793	6.54386	6.96405	7.09441
FBgn0005777	6.4573	6.55252	6.50184	6.54599	6.14931	6.23863	6.71049	6.51999	6.42133	6.09348	5.74339	6.16482	6.03996	5.90145	6.01199	5.71332	5.8377	5.75487	5.75586	6.58624	5.59362	4.25949	3.68871	4.56835	6.02992	5.33411	5.87201	5.00492	4.2137	5.00961	6.34559	5.67714	5.50143	5.33608	6.24503	5.99048
FBgn0005778	-1.98918	-1.98918	-1.98918	-1.98861	-1.98918	-1.98918	-1.98918	-1.98918	-1.98918	-1.98918	-1.98918	-1.98912	-1.98918	-1.98918	-1.98918	-1.98918	-1.98918	-1.98918	-1.98783	-1.98766	-1.9874	-1.98749	-1.98732	-1.98726	-1.98829	-1.98778	-1.98821	-1.98769	-1.98753	-1.98747	-1.98743	-1.98769	-1.98768	-1.98804	-1.98757	-1.98807
FBgn0005779	-1.81124	-1.81124	-1.81122	-1.81124	-1.81124	-1.81123	-1.81124	-1.81123	-1.81123	-1.81119	-1.81119	-1.81118	-1.81124	-1.81123	-1.81124	-1.81123	-1.81122	-1.81122	-1.79675	-1.7948	-1.79166	-1.79277	-1.79068	-1.78998	-1.80223	-1.79622	-1.80124	-1.7951	-1.79319	-1.79247	-1.792	-1.79507	-1.79498	-1.79928	-1.79373	-1.78278
FBgn0008635	8.03351	7.88217	7.91941	7.83962	7.75377	7.73871	7.28972	7.6134	7.42292	8.33316	8.23043	7.7844	8.64702	8.52039	8.50825	8.78296	8.88159	8.96867	8.52804	7.96197	6.9659	7.07581	7.46068	7.9287	7.85468	8.045	8.35018	8.28011	8.03684	9.14481	8.80277	9.31751	8.85327	8.59267	8.91323	8.84718
FBgn0008636	4.72268	4.67064	4.68581	4.3771	3.02164	4.92588	4.46494	4.66884	4.97665	4.03802	4.72677	4.44922	4.17136	3.96207	4.95429	3.85647	4.24784	4.38388	4.89958	4.93938	4.93289	2.90287	3.02762	3.06828	3.50587	4.42259	2.38161	2.76123	4.89626	4.51138	2.9491	6.32661	5.27655	2.88582	3.31196	4.28756
FBgn0008646	3.94149	4.19859	4.29638	3.72789	3.53603	3.86524	4.17374	4.68645	4.56172	3.69157	4.15211	3.36512	2.68205	3.97584	3.85052	3.48241	3.31977	3.27702	4.73793	4.28368	3.7066	2.77778	2.88402	2.91879	4.57094	3.59213	4.63017	2.65823	3.58202	4.15822	5.52817	3.91048	4.26569	4.91231	4.78762	2.42907
FBgn0008651	4.37101	4.34313	4.51784	3.73447	4.09994	4.25156	4.08748	4.9654	4.0657	4.57799	5.15221	5.05929	4.57224	5.58533	4.65214	5.05019	4.77552	5.18873	4.63002	3.99718	3.65205	4.43134	5.87194	3.28016	4.73551	5.81059	4.97038	5.40309	4.75619	3.94257	3.98576	3.70469	2.9531	4.81625	5.20918	5.28296
FBgn0010014	8.42598	8.49244	8.38183	8.07361	8.08831	7.85224	8.22492	8.09575	7.88322	7.54732	7.62695	7.72931	7.58268	7.23348	7.14814	6.85176	6.85099	7.00892	6.08594	5.01637	6.86236	5.45836	6.37288	7.30033	5.91247	6.34246	5.9474	5.98266	5.2436	6.60441	7.04478	5.51259	6.35584	6.29207	6.10399	5.14369
FBgn0010015	3.19235	2.82269	2.88359	3.07498	2.94345	2.70858	2.57782	3.20544	2.94378	3.00483	3.09305	3.15864	2.0888	3.33604	3.84791	2.26836	1.89645	2.1316	3.9305	3.02312	3.55312	2.28991	4.09295	2.39538	4.26277	4.19607	2.31348	2.20039	2.7749	2.30136	3.96496	2.66292	3.01047	2.04065	4.35693	5.025
FBgn0010019	9.23451	9.20587	9.10317	10.6616	10.6433	10.6881	5.98518	6.44989	5.90061	10.5116	10.5191	10.4954	13.628	13.6559	13.6364	14.1361	14.1011	14.1149	3.95308	5.87168	5.32944	8.45036	9.75108	8.93939	3.17618	5.10061	3.0692	8.52872	7.71573	7.66183	11.114	11.1585	10.6911	10.3139	10.4598	10.2415
FBgn0010038	3.31611	2.57897	3.22348	3.16541	3.83157	3.13323	4.18975	3.83573	4.14547	3.03966	3.32557	3.56351	3.76143	3.1105	3.41028	3.15346	3.53705	3.21012	2.23578	2.30289	2.41283	2.85265	3.35199	4.4722	3.07718	3.40697	2.64547	2.29268	2.82941	2.38434	3.76612	2.29351	2.2968	2.15128	3.40009	2.14148
FBgn0010039	4.82091	4.21255	4.51089	5.22175	4.70076	5.19785	5.64245	5.63823	5.43685	4.65598	4.66218	4.22476	5.54175	5.36519	5.19501	5.21077	4.76266	5.17458	3.24874	2.97763	4.57406	3.11736	4.88778	3.81198	3.28658	5.3695	5.41554	5.35384	5.07088	3.13773	4.91705	3.98919	2.96546	4.98966	4.55025	5.14575
FBgn0010040	-0.630459	-0.629473	-0.739202	-0.625557	-0.739535	-0.739315	-0.739502	-0.739332	-0.739295	-0.738493	-0.619866	-0.738336	-0.536752	-0.680784	-0.6887	-0.739356	-0.710882	-0.739219	-0.686567	-0.674834	-0.554524	-0.662589	-0.649951	-0.64575	-0.719611	-0.683373	-0.713667	-0.676605	-0.665073	-0.660784	-0.657945	-0.676461	-0.675891	-0.701825	-0.668372	-0.703646
FBgn0010041	0.43361	0.513077	0.435606	0.657836	0.725336	0.53649	0.433763	0.502759	1.11286	0.439887	0.567293	0.440826	0.660189	0.898395	1.04384	0.766281	0.742537	0.809354	0.497659	0.531969	0.587421	0.567775	0.604732	0.617017	0.46225	1.22733	0.842061	0.52679	0.560512	0.573053	0.581355	0.52721	0.528879	1.20982	0.550865	0.471771
FBgn0010042	-1.26346	-1.26346	-1.24483	-1.26346	-1.26346	-1.24695	-1.26346	-1.26344	-1.16668	-1.26335	-1.26335	-1.26334	-1.26345	-1.26344	-1.26346	-1.26344	-1.26341	-1.26343	-1.24404	-1.24073	-1.23539	-1.23728	-1.23372	-1.23253	-1.25336	-1.24314	-1.25169	-1.24123	-1.23798	-1.23677	-1.23597	-1.24119	-1.24103	-1.24835	-1.23891	-1.24886
FBgn0010043	0	0	0	0	0	0	0	0	0	0	0	0	0	0	0	0	0	0	0	0	0	0	0	0	0	0	0	0	0	0	0	0	0	0	0	0
FBgn0010044	2.54185	2.13181	2.19169	2.3389	1.89512	2.42257	2.11039	1.97804	1.98373	1.22896	1.03322	1.33515	1.10089	1.01082	1.00789	1.0673	1.74194	1.01506	1.18196	1.20939	1.28333	2.88987	1.31319	1.33438	1.89994	1.18929	2.09227	1.20517	1.23692	1.25855	1.27287	1.20551	1.20687	1.14868	1.22499	1.14493
FBgn0010051	7.58637	7.67336	7.39823	7.73497	7.43629	7.47985	7.36912	7.5235	7.33153	7.55144	7.99049	7.62178	7.67498	7.86144	7.55103	7.93582	7.7632	7.65975	9.41971	9.20956	9.32542	8.82357	9.00565	9.60341	9.56838	9.41606	9.15503	9.47514	9.14497	9.16553	9.20519	9.41849	9.30457	10.3375	10.2131	9.90784
FBgn0010052	2.88626	2.62184	3.11982	3.19877	4.0525	3.96955	3.92902	3.88246	4.10851	3.42405	3.21855	3.61783	4.38218	3.76493	3.71825	4.26622	3.81892	4.29818	3.47821	2.40912	2.53177	4.44895	2.56978	2.59655	3.30572	2.35426	3.61217	2.3977	2.47228	2.50004	2.51839	4.32327	2.4023	3.08495	3.51981	2.22784
FBgn0010053	7.40789	7.69187	7.57764	7.89447	7.7683	7.81698	7.91375	7.75767	7.50243	6.98634	6.86974	7.42752	8.68442	8.52937	8.48485	8.97857	9.07811	8.99887	7.18405	6.40323	7.17874	5.87315	7.16438	7.68272	6.13281	6.12045	6.11476	4.63905	5.09661	5.79836	5.86769	7.66532	6.60854	6.08899	7.00327	6.48355
FBgn0010078	13.036	12.9923	13.0589	12.9922	13.0272	13.0438	12.9284	12.9735	13.0619	12.572	12.5888	12.359	12.8134	12.7024	12.7997	12.9219	12.9438	12.9325	10.796	10.9505	10.9688	10.6127	10.2914	10.4535	9.62295	9.43854	10.0941	10.9348	10.5659	11.0019	10.6121	10.8213	10.9773	10.4084	10.5312	10.5877
FBgn0010097	-1.14466	-1.15213	-1.1193	-1.15213	-1.15213	-1.1521	-1.15213	-1.1521	-0.997837	-1.15197	-1.15197	-1.15195	-1.15212	-1.15211	-1.15213	-1.1521	-1.15206	-1.15208	-1.12866	-1.12439	-1.11749	-1.11994	-1.11533	-1.1138	-1.1407	-1.1275	-1.13853	-1.12504	-1.12084	-1.11928	-1.11824	-1.12499	-1.12478	-1.13422	-1.12204	-1.13488
FBgn0010100	10.5972	10.6855	10.6575	10.5343	10.454	10.4329	10.6663	10.6013	10.6362	10.3853	10.3976	10.2323	9.80811	9.82871	9.77865	9.80758	9.59355	9.73389	10.2609	10.4351	10.3721	10.4072	10.4744	10.3679	10.1747	10.4764	10.3045	10.4297	10.2616	10.4256	10.3747	9.87445	10.097	10.0903	10.1124	9.9216
FBgn0010105	6.45162	6.42332	6.55265	6.40492	6.16028	6.48097	6.95206	6.83491	6.92496	6.55548	6.35046	6.57823	6.16278	6.17516	6.60488	5.67982	6.03035	6.22926	5.81499	6.34767	6.5416	5.04008	6.60778	6.25527	5.03916	6.08452	5.24362	6.46902	5.8104	6.62422	5.31678	5.32856	4.75689	5.52225	6.55982	6.13047
FBgn0010109	-1.18839	-1.18837	-1.18717	-0.866789	-1.18842	-1.18759	-1.1883	-1.14027	-1.18752	-1.18457	-1.18453	-1.184	-1.18824	-1.18785	-1.18828	-1.18775	-1.1247	-1.18723	-1.07683	-1.05818	-0.383834	-1.03872	-1.01864	-1.01196	-1.12934	-1.07175	-1.11989	-1.061	-1.04267	-1.03586	-1.03134	-1.06077	-1.05986	-1.10108	-1.04791	-1.10397
FBgn0010113	8.23147	8.04664	8.23775	7.79285	7.76384	7.82889	8.14564	8.0447	8.19195	8.20228	8.09477	8.40517	7.88457	8.22548	7.98094	7.62616	7.48686	7.76084	8.92832	9.24838	8.83046	7.89114	8.3716	7.93469	8.78266	8.56	9.15868	8.08474	8.09153	8.84439	8.10177	8.2193	9.13766	9.08886	8.9312	8.59652
FBgn0010114	8.92096	8.92478	8.78562	8.84487	8.67474	8.76914	8.86401	9.06247	9.04259	8.56448	8.4957	8.56359	7.67624	7.74656	7.4899	7.79319	7.45692	7.578	9.02166	8.22234	8.93146	8.29023	9.18806	8.41878	8.80682	8.98656	8.81371	9.33685	9.15924	9.34489	9.04382	8.72612	8.65049	8.87597	8.99739	8.62594
FBgn0010173	6.92844	6.71598	6.75347	6.46638	6.64873	6.34554	6.48772	5.99452	6.29734	7.21096	7.31529	7.31473	7.5772	7.24567	7.19103	7.81184	7.55132	7.36696	5.69965	5.26848	5.22294	6.19688	3.86797	3.93847	5.64437	5.41732	6.36086	6.88614	6.95691	5.72395	7.5797	5.77454	6.73314	6.29297	6.77629	6.82895
FBgn0010194	6.0114	5.99652	5.60325	6.20179	5.86513	6.0837	6.25833	6.40375	6.42503	5.66452	5.57847	6.06577	5.33667	5.61672	5.80628	5.11536	4.59556	5.53983	5.95231	5.62905	5.45778	5.31334	5.9802	7.23657	5.39815	5.43688	5.71777	6.67807	5.10439	6.49229	6.10402	4.6942	5.93638	5.95258	6.547	5.613
FBgn0010197	2.01344	2.43644	1.70153	2.30808	1.52371	1.61204	2.68056	2.40887	1.78726	2.19877	1.57366	2.15397	2.26401	2.29236	2.48824	2.31394	1.70771	1.36181	1.47785	1.51763	1.58343	1.56005	1.61359	3.83054	1.37591	3.51264	2.56624	1.51156	1.55141	2.08201	1.57622	1.51205	1.514	1.4285	2.3712	1.42285
FBgn0010198	12.4113	12.3181	12.3789	12.4314	12.4626	12.4175	12.3768	12.3805	12.326	12.2309	12.1668	12.0931	12.2735	12.2119	12.1717	12.2853	12.1371	12.1718	10.3315	9.83212	9.65644	10.3365	9.47473	10.1144	9.56997	9.25447	9.42454	10.3459	10.4803	10.2884	10.2226	10.1257	10.2095	9.8591	9.96257	9.73351
FBgn0010213	8.801	8.61842	8.81772	8.35086	8.26364	8.49208	8.58102	8.73698	8.56869	8.07233	8.01897	7.916	7.81972	7.75594	7.63829	7.78148	7.73927	7.82911	5.01153	6.44303	6.00821	6.69432	5.40649	6.37094	6.4347	5.08893	5.04146	4.95919	6.4963	6.74054	3.81951	5.25632	5.13023	5.49061	6.18441	5.92374
FBgn0010215	7.52667	7.3593	7.69715	7.53746	7.29494	7.3434	7.5946	7.37271	7.42281	6.96984	7.26442	7.33785	6.72824	7.04522	6.70428	6.10196	5.95698	5.96915	7.38328	7.89338	7.11207	6.88699	6.49127	6.99951	7.77731	7.86704	7.5589	7.34095	6.11933	6.62264	5.86934	6.16004	6.49402	7.31058	7.4584	7.18418
FBgn0010217	11.7542	11.6892	11.7298	11.3484	11.3454	11.2918	11.2564	11.2477	11.2172	11.5	11.4026	11.5748	11.5026	11.4814	11.4477	12.0054	11.8425	11.914	10.8478	10.7663	10.6119	10.4285	10.4399	10.704	10.4012	10.5064	10.2404	10.3955	10.3848	10.6939	10.8139	10.4596	10.6455	10.2414	10.4346	10.3986
FBgn0010220	5.99824	5.49288	6.09474	5.85283	5.67481	5.65325	5.87112	5.28039	5.6699	5.95845	5.67454	5.63739	6.08065	6.06256	6.19129	5.72818	5.3201	6.13293	5.25098	4.18871	5.70917	4.85059	4.88924	3.56252	4.26183	4.89131	5.42913	3.56122	4.36679	3.36303	5.66469	6.05337	4.75968	3.90511	5.64416	4.88557
FBgn0010222	7.50809	7.47025	7.24274	7.53703	7.6145	7.56299	7.09133	6.53939	6.91138	7.5514	7.56233	7.25592	7.21669	7.43418	7.13037	7.51297	7.62098	7.69713	6.0203	5.85345	6.48958	6.15174	4.97366	5.29951	6.43235	6.16287	6.6827	6.56032	6.4167	6.36876	7.1818	5.39822	5.52758	6.57376	7.17762	6.86711
FBgn0010223	1.56737	1.56873	1.82903	2.71006	2.06496	2.96568	2.17277	2.98378	2.23891	1.96983	1.90659	2.18454	2.11951	2.33734	2.67311	2.39629	2.71118	2.93533	1.67977	1.71725	2.90721	1.75785	1.80053	1.81561	1.58645	2.07633	3.04744	2.42705	2.20822	1.76392	1.77349	1.71196	1.71381	3.22156	2.50725	1.62892
FBgn0010225	10.2123	9.93242	10.1003	10.5606	10.5433	10.537	9.71474	9.79554	9.79022	10.5061	10.429	10.3625	11.6525	11.5353	11.5454	12.24	12.2063	12.1846	9.75263	9.63671	9.37569	9.73852	10.0402	9.68262	9.61934	9.7447	9.59734	9.98934	9.79842	9.79744	10.6165	10.4511	10.2057	10.4397	10.4306	10.4587
FBgn0010226	8.11993	8.11603	8.20499	7.73008	7.62407	7.80217	8.20687	8.02522	8.06591	7.75326	7.62249	7.42961	7.68965	7.45402	7.42458	7.7686	8.04404	8.00541	6.60278	6.43313	4.69653	7.27029	7.87845	7.46824	7.80697	7.40209	7.01212	6.86157	6.80424	7.27278	8.01774	7.68742	7.16293	7.24449	7.39589	7.27741
FBgn0010228	9.66125	9.54438	9.64446	9.12245	9.09882	9.2393	9.50063	9.37104	9.23746	8.89377	9.00195	9.20936	8.72101	8.76787	8.76246	8.47477	8.43154	8.52783	5.60605	6.66926	6.7978	6.02502	7.15116	7.68943	7.22388	7.08259	6.54728	7.60016	6.75403	7.61661	7.22048	5.19116	6.88847	4.92396	5.07339	5.8547
FBgn0010235	7.86858	7.79645	7.99764	7.72265	7.75829	7.87331	7.9257	7.94839	7.9689	7.61227	7.69758	7.51554	7.55439	7.18685	7.27264	6.7964	6.84548	7.06426	8.43045	7.73158	7.35611	6.87025	7.1953	5.93887	7.34575	7.64737	7.60961	7.91324	7.51911	8.07737	7.87106	6.33024	7.88937	7.20351	7.16445	7.53
FBgn0010238	7.33925	6.97489	7.3998	7.73823	7.81124	7.77181	7.17293	7.27216	7.36664	7.79414	7.90208	7.72581	9.06954	9.00753	9.10191	9.23676	9.26093	9.34939	8.32635	7.68282	7.959	6.6411	8.23791	7.21197	7.79302	7.55613	8.18061	8.04618	7.35932	6.88275	8.18753	7.63924	8.68052	7.40631	8.14343	8.1945
FBgn0010240	7.38037	7.24036	7.05	7.17946	6.98644	7.31173	7.54755	7.32298	7.35555	7.05478	6.80901	6.98047	6.56189	6.34567	6.66634	6.63865	5.92386	6.32384	7.64842	7.13494	7.65538	6.33561	7.34462	7.8783	5.99536	6.88075	6.73725	7.40981	6.27454	6.11278	6.92838	7.12901	6.4203	6.03619	6.27169	6.74402
FBgn0010241	3.71668	3.85172	3.59004	4.21744	3.81884	3.86491	3.19741	3.62027	3.86937	4.46328	4.3683	4.49478	4.89277	4.99612	4.46113	4.73345	4.90081	4.83793	4.23058	4.71347	4.77852	2.93297	3.05521	5.39135	4.87167	4.42824	3.45883	5.17845	3.37694	4.51668	5.8538	2.79624	3.241	4.95884	3.96129	3.78612
FBgn0010246	4.62618	5.21847	5.37339	4.93995	5.12896	5.38448	5.05619	5.19952	5.4943	5.60815	5.56033	5.94977	5.67349	5.56811	5.82442	6.47966	6.36471	6.27106	4.40376	4.80609	4.80548	4.6761	5.86686	5.2131	4.27887	5.0367	4.69254	7.21265	5.15943	4.47374	4.76552	5.74765	5.68153	5.94149	5.84796	5.07263
FBgn0010247	6.17322	6.04638	6.16223	6.12884	5.94059	5.98774	6.1654	6.01402	5.63571	6.0403	5.7119	5.98302	5.37546	5.64211	5.41186	4.70882	5.40091	5.4191	7.28369	7.55377	6.47743	6.31706	6.4551	6.46433	6.78405	6.50533	7.34638	6.05587	6.33157	5.80472	6.933	4.5461	6.54651	6.64768	7.32809	7.18386
FBgn0010258	0.312026	0.885677	0.731586	0.27737	0.271295	0.304354	0.163312	0.163939	0.492382	0.458426	0.224161	0.480909	0.163371	0.218637	0.163334	0.163851	0.373864	0.863714	0.224534	0.251085	0.293997	0.278794	0.307393	0.316901	0.180834	0.231762	0.18294	0.247077	0.273173	0.282879	0.289303	0.247402	0.248694	0.190005	0.265708	0.186893
FBgn0010263	12.2088	12.2161	12.172	11.8417	11.8513	11.9077	12.3481	12.3532	12.3339	11.8535	11.8597	11.9218	11.1141	11.1318	11.1582	10.7635	10.8844	10.7965	12.0566	12.1103	11.9814	11.9795	12.1747	12.1869	11.9445	11.8603	11.9798	11.7658	11.8358	11.994	11.5568	11.6078	11.6186	10.8069	10.8393	10.8071
FBgn0010265	12.6386	12.6302	12.6491	12.6828	12.6954	12.6667	12.498	12.4588	12.5016	12.7354	12.6898	12.5179	12.83	12.7475	12.6963	12.8727	12.8516	12.9159	10.7579	10.509	10.5678	10.3787	10.7067	10.369	8.7131	9.07166	8.71803	10.7366	10.7481	10.4779	10.5578	10.498	10.6352	10.3433	10.3614	10.4695
FBgn0010269	6.60876	6.71245	6.64958	6.64693	6.41879	6.28528	6.56525	6.34366	6.50975	6.24362	6.23639	6.12725	5.82112	5.94282	6.18423	5.98977	5.64023	5.89506	5.69683	5.72646	4.39235	7.36353	5.59179	3.76472	6.47087	5.44032	5.20489	5.01254	5.26291	6.04915	4.63583	4.27156	4.87496	6.66816	6.11985	5.4373
FBgn0010278	7.45367	7.3149	7.53028	7.36128	7.24989	7.33201	7.02578	7.21616	7.21867	7.80452	8.07044	8.1286	8.24916	8.09142	8.10212	8.43006	8.11677	8.31369	6.66746	6.05494	5.49888	6.44128	7.22284	6.60754	6.60329	4.85266	6.75898	6.74592	6.65752	6.13847	7.64217	6.3038	6.94347	8.0333	7.13796	7.40491
FBgn0010280	8.6817	8.51308	8.55877	8.57086	8.45435	8.63923	8.6366	8.66023	8.63703	8.48398	8.28115	8.60812	8.45954	8.55118	8.76444	8.66232	8.42791	8.62875	9.35175	9.4583	9.20764	9.62085	8.70908	9.44414	9.28785	8.9478	8.93618	9.40165	8.94148	8.65064	8.94735	8.70837	9.28091	8.9309	9.08888	9.18076
FBgn0010282	6.85562	7.40467	7.06121	7.15698	7.18639	6.84492	7.05208	6.99	7.13772	7.35019	7.37625	7.19993	7.50904	7.3829	7.809	7.57995	7.56292	7.71583	7.61729	6.94856	6.42364	4.95408	7.58376	7.05557	6.61195	5.74733	6.51926	7.38938	6.43379	5.51979	6.28329	6.63148	7.0025	7.18023	6.02797	6.88149
FBgn0010287	3.85459	4.07541	3.6917	3.74548	4.0959	3.44364	4.06557	3.92374	3.46139	4.04779	3.52221	3.84819	3.57981	3.85038	3.92535	3.23359	3.36334	3.05025	3.5155	2.48629	3.09098	2.56267	2.6417	2.6678	3.34583	3.55945	2.25788	3.44998	4.29856	3.65912	2.59175	3.45185	2.47974	2.32408	3.55791	3.11205
FBgn0010288	6.71652	6.83503	6.95374	6.09399	5.9767	6.32726	6.44675	6.19542	6.31873	6.58851	6.37759	6.4705	5.88034	5.8896	6.06882	5.592	5.38821	5.93869	3.42583	3.21326	6.006	6.40439	4.41391	3.64469	5.76637	5.85492	4.28902	4.42572	5.34132	4.21645	3.46704	6.63974	6.4279	5.42859	4.97066	4.37368
FBgn0010292	5.51835	5.69199	5.29327	5.48474	5.40441	5.51882	5.06692	5.10975	4.90507	5.76735	5.82402	5.91477	5.81184	5.99033	5.50372	5.8894	5.57242	5.81819	3.63842	3.49709	5.07285	4.03584	3.38224	5.08741	4.90934	4.17662	3.42591	3.47036	5.71908	6.37334	3.75059	4.30387	3.81536	4.01863	5.24303	4.81505
FBgn0010294	0	0	0	0	0	0	0	0	0	0	0	0	0	0	0	0	0	0	0	0	0	0	0	0	0	0	0	0	0	0	0	0	0	0	0	0
FBgn0010295	0	0	0	0	0	0	0	0	0	0	0	0	0	0	0	0	0	0	0	0	0	0	0	0	0	0	0	0	0	0	0	0	0	0	0	0
FBgn0010296	0	0	0	0	0	0	0	0	0	0	0	0	0	0	0	0	0	0	0	0	0	0	0	0	0	0	0	0	0	0	0	0	0	0	0	0
FBgn0010300	7.49631	7.7511	7.80454	7.31716	7.54459	7.35511	7.79713	7.61953	7.38652	7.19177	7.35248	7.74083	7.05275	7.16689	6.90858	6.95681	6.43675	6.35697	8.36885	8.75742	8.34173	8.31784	8.49918	7.19059	7.91204	8.12807	8.30811	8.3249	7.59699	7.4132	7.16354	8.50695	7.46873	7.58658	7.9128	7.48764
FBgn0010303	8.58031	8.50079	8.57778	8.60072	8.52285	8.48211	8.56144	8.89817	8.47845	8.71493	8.95023	8.85747	8.90182	8.92473	9.1123	9.20315	9.21118	9.37867	9.04154	9.14749	9.42434	10.1092	10.2906	10.1727	9.83076	9.88075	10.0113	9.79467	9.71949	9.62281	9.88473	8.93502	9.48971	9.63491	9.52011	9.96511
FBgn0010309	5.83899	5.74111	6.01882	5.70239	5.97378	5.67598	5.36612	5.86846	5.50259	5.33343	5.54028	5.73852	5.15684	4.78739	5.00195	4.26296	4.39332	4.84013	6.61363	6.92976	6.71231	5.67907	5.21901	5.30565	6.46379	6.4157	6.37835	4.84052	6.16783	5.60168	6.77577	5.75023	6.45424	5.63899	6.23237	6.27422
FBgn0010313	8.24485	8.51181	8.50862	8.27172	8.29911	8.54335	8.59233	8.7895	8.92893	8.1937	8.52932	8.39135	7.91471	8.2358	8.28558	7.74528	7.81395	7.89401	9.53472	9.41136	9.84248	9.87354	9.21306	8.6875	9.9122	9.84124	10.1459	8.874	9.21419	9.2147	9.19114	9.33366	9.05561	9.11885	9.18942	8.86719
FBgn0010314	-0.0559962	-0.000122371	-0.178139	-0.0805198	-0.115415	-0.178305	0.00417709	0.0428333	0.0175388	-0.135975	-0.177088	-0.0898134	-0.1273	-0.178406	0.0321389	-0.178365	-0.0716746	0.101261	-0.129942	-0.113314	-0.0864387	-0.0959602	-0.0780491	-0.0720949	-0.171331	-0.125416	-0.168349	-0.115824	-0.0994803	-0.0934021	-0.0893785	-0.11562	-0.114811	-0.151567	-0.104155	-0.154148
FBgn0010315	4.96037	5.22051	4.83878	5.44708	4.17877	4.9498	4.50655	4.81445	4.77049	5.56361	4.93415	5.62609	5.77202	5.45618	5.3512	6.08753	5.81488	6.02734	4.92472	5.47908	5.68144	6.50355	3.95168	4.94233	5.32163	5.38411	3.84594	5.61285	4.34444	4.42164	3.373	5.24599	6.03805	6.32441	5.7921	4.86685
FBgn0010316	4.16712	4.41123	4.04147	4.30922	4.03142	4.17713	4.53544	4.27333	4.60912	4.346	3.41733	4.27329	3.99633	4.32601	4.07377	4.19594	3.24866	3.33329	4.10941	4.30621	2.87889	2.8223	2.92832	2.96307	4.15577	3.62204	3.67106	4.85472	4.97374	5.41033	2.86147	3.46219	4.42895	2.49114	3.84047	3.68762
FBgn0010317	3.29931	3.59113	3.23916	3.53332	3.26403	2.55617	3.25217	3.57244	3.12483	2.91954	3.2149	3.37341	3.02489	3.48197	2.77137	2.81433	2.97793	3.19752	2.08711	2.13464	2.21544	2.18643	2.24117	2.25947	1.9704	2.98379	2.94388	2.12731	2.17579	2.19419	2.67775	2.52838	2.8332	2.02964	2.59265	2.02317
FBgn0010323	1.76477	1.56946	1.45921	1.68693	1.34078	1.26007	1.48462	1.55664	1.10712	1.33403	1.59306	1.46127	1.34262	1.56734	1.39754	1.02745	1.00718	1.34641	1.04156	1.05829	1.12899	1.10177	1.15297	1.16999	1.00272	1.83385	1.00875	1.05568	1.4835	1.10908	1.12058	1.05589	1.05673	2.05129	1.07834	1.01988
FBgn0010328	8.22369	8.15307	8.25798	8.34544	8.3896	8.0693	8.1945	8.39605	8.33223	8.26556	8.32974	8.33926	8.51933	8.12948	8.19912	8.43418	8.44724	8.31856	9.48695	8.83579	9.25555	9.19584	8.90466	9.94001	8.74689	8.70625	8.79354	9.24768	9.46522	8.75091	9.01827	9.38483	8.87757	9.15446	9.19475	9.40048
FBgn0010329	4.92928	5.02539	4.93915	4.72868	4.83182	4.5458	4.97644	5.10376	4.69148	4.63399	4.21985	5.02819	4.21523	3.85402	4.23633	4.1786	3.3077	3.54226	5.36631	4.64895	6.92427	3.15698	5.56796	5.02828	4.44402	5.63948	5.35196	3.4155	4.83774	6.06566	5.40326	5.78962	4.26325	4.96955	5.83001	4.93154
FBgn0010333	7.98595	7.90818	8.20145	7.90544	7.95286	7.74621	8.07929	8.06014	8.02356	7.78615	7.78292	8.21281	7.95885	8.08911	8.07156	8.10067	7.85708	8.04956	6.76869	6.71443	6.63668	7.35362	7.13164	6.43691	7.60525	7.37377	7.7523	7.14277	7.681	5.83813	6.79908	7.10946	6.63489	6.24851	6.71769	6.99307
FBgn0010339	6.61644	6.60124	6.74292	6.31479	6.65546	6.20599	6.01098	6.32432	6.04714	6.53591	6.41082	6.152	6.74013	6.83225	6.65206	6.52601	6.51494	6.21283	3.10063	5.30055	5.28643	6.31599	4.1222	5.10318	5.11706	5.11088	4.05488	4.24896	5.93766	5.73194	6.85187	5.5844	4.68617	5.17988	5.44432	5.13824
FBgn0010340	3.95898	4.1965	3.96042	4.19424	4.0693	3.98613	3.97654	3.79075	3.7929	3.99151	3.85719	4.03436	3.72682	3.97742	2.42692	3.71999	3.47385	3.43896	2.35219	3.45129	4.13811	2.50892	3.49638	2.6185	2.45332	3.33819	2.18337	2.41698	2.49262	4.37101	2.53934	2.41792	2.42166	2.25537	2.93095	3.26108
FBgn0010341	7.75936	7.82836	7.90594	7.61601	7.55414	7.46118	7.91888	7.91539	7.62178	7.6933	7.59773	7.72694	7.39016	7.55841	7.71066	7.36194	7.33001	7.46517	7.5017	7.12413	6.9293	8.47383	6.54528	8.99594	6.8009	7.24046	7.28644	7.76588	8.35052	7.70878	7.94166	8.43344	8.11935	7.23108	6.78515	7.30471
FBgn0010342	5.93117	6.00658	6.22107	5.44827	5.4291	5.83529	5.31917	5.40536	5.33684	5.79912	5.7765	6.23747	5.90766	6.49428	6.5009	6.52608	6.4218	6.80158	4.75292	6.12344	4.61566	3.42811	6.94105	7.19506	5.93761	4.67014	5.91276	4.21701	5.89811	4.23786	4.57586	4.21977	5.46402	5.37181	5.52454	5.39579
FBgn0010348	9.82678	9.70753	9.8227	9.45844	9.58489	9.41936	9.54809	9.43316	9.32763	9.3005	9.34191	9.56031	9.21432	9.22827	9.07679	8.67215	8.80388	8.9098	8.49132	8.46631	8.58725	8.56175	8.02832	6.81909	8.26797	8.54168	9.06071	8.56705	8.06044	7.59034	8.30439	8.27243	8.60076	8.03467	8.20343	7.3626
FBgn0010350	9.66661	9.61275	9.61598	9.29905	9.23807	9.23474	9.88926	9.73465	9.71008	9.21577	9.20235	9.3913	8.60498	8.98683	8.64105	8.62738	8.54423	8.73431	8.78763	8.72257	8.85126	8.94937	8.88609	8.68243	7.86877	8.19849	7.6827	7.99796	7.26859	8.91093	8.20048	7.74848	8.13879	7.64444	7.56204	7.73623
FBgn0010352	10.5364	10.3313	10.4819	10.2624	10.3806	10.324	10.664	10.7049	10.6312	9.99538	10.0894	10.12	9.83864	9.75135	9.72738	9.48342	9.42994	9.60969	10.756	10.6489	10.927	10.7003	10.8604	11.244	11.1587	11.0392	11.1945	10.4472	10.1103	10.4702	9.8605	10.0415	10.2613	10.5526	10.618	10.3125
FBgn0010355	8.05629	8.02887	8.03774	8.13533	8.01236	7.86743	8.3289	8.24195	8.03695	7.77053	8.05055	7.90301	7.96024	7.97945	7.66313	7.64788	7.9667	7.80868	8.74186	8.55505	8.91705	8.57996	8.37417	9.31678	8.56911	8.51247	8.66439	8.60508	9.02379	8.18497	8.13159	8.87942	8.25465	9.432	9.31726	8.90045
FBgn0010356	5.6696	5.92929	5.74363	5.74055	5.46891	5.57578	5.62899	5.13848	5.79289	6.01412	5.84811	5.77378	6.43002	6.1685	5.84506	6.2598	6.49537	6.24827	5.53589	5.3094	5.59808	6.24199	5.42112	5.51011	5.97271	6.24411	4.66484	4.27043	5.74811	7.01389	6.94539	6.87222	4.50813	5.70793	6.37597	5.36697
FBgn0010357	0.927658	0.927771	1.03997	1.33372	1.00129	1.35433	1.83106	1.98773	1.89009	0.945107	1.03532	1.20895	1.90998	1.71119	1.70334	2.33961	2.01915	2.32319	1.05324	1.07437	1.15145	1.12134	1.17799	1.19683	2.13055	1.42833	1.01061	1.0711	1.1102	1.12943	1.14216	1.07136	1.07242	1.02806	1.09541	1.02525
FBgn0010358	-1.88568	-1.88568	-1.88568	-1.88568	-1.88389	-1.88568	-1.88568	-1.88568	-1.88568	-1.88568	-1.88568	-1.88568	-1.88568	-1.88568	-1.88568	-1.88568	-1.88568	-1.88568	-1.88329	-1.88298	-1.88248	-1.88266	-1.88233	-1.88222	-1.88415	-1.8832	-1.884	-1.88303	-1.88272	-1.88261	-1.88254	-1.88302	-1.88301	-1.88369	-1.88281	-1.88374
FBgn0010359	0	0	0	0	0	0	0	0	0	0	0	0	0	0	0	0	0	0	0	0	0	0	0	0	0	0	0	0	0	0	0	0	0	0	0	0
FBgn0010379	7.17296	7.1465	7.3073	7.3621	7.29035	7.36103	7.74297	7.48533	7.36264	7.25033	7.35036	7.52649	7.36603	7.34854	7.34343	7.20264	7.29021	7.08593	7.26505	7.54549	7.65028	8.02894	7.00763	8.19069	7.95595	8.53697	7.60929	7.8032	8.01327	7.36186	7.87045	6.45822	7.36819	7.733	8.02071	7.49657
FBgn0010380	8.39709	8.44067	8.25055	8.24634	8.21115	8.0056	8.0389	7.87108	8.06262	8.17167	8.21898	8.1064	8.19167	8.36636	8.33591	8.55867	8.50203	8.52655	7.43155	7.69412	7.7324	7.35566	8.03176	7.71279	8.02866	7.68473	7.69289	8.98997	7.75634	7.67395	8.67472	7.2914	8.96813	8.54649	8.35618	8.53893
FBgn0010382	2.06545	2.1375	2.13292	2.69425	2.5541	2.33611	2.47951	1.85287	1.61122	2.41994	1.64123	2.48057	3.12552	1.9261	1.45818	1.99136	2.44057	1.36123	3.21551	2.97197	3.86592	1.89455	1.96187	1.98372	3.83088	4.44438	1.98393	1.81814	4.50675	2.85501	3.98636	3.36773	2.95802	1.68073	1.86317	1.671
FBgn0010383	5.93499	5.81298	5.92352	6.55491	6.30369	6.30793	5.93835	6.19093	5.89739	5.62119	6.02139	6.08324	6.2373	6.87801	6.68704	6.24846	6.6004	6.62452	7.73918	7.82597	8.29428	7.04855	8.12725	5.82642	7.31274	6.74199	6.98443	7.26719	5.64977	6.57759	7.68029	8.03662	7.0843	6.65379	7.34645	5.81582
FBgn0010385	5.10793	4.84748	4.8797	3.32405	2.28027	3.82155	3.91361	3.47291	3.90597	4.84271	4.65393	4.4089	3.44397	3.95404	3.8539	4.98489	4.82858	4.83325	2.28534	2.37773	2.52503	2.47334	2.56993	2.60136	2.03093	2.3105	2.0753	2.36381	2.45407	3.69198	2.50914	2.36494	2.36943	2.56032	3.29245	3.84756
FBgn0010387	7.83783	7.76763	7.92148	7.47611	7.63341	7.61638	7.54883	7.482	7.63027	6.60451	6.64547	6.3539	6.59653	6.62439	6.2784	5.74363	5.7493	5.3942	3.34453	3.55937	4.82185	5.655	5.82276	3.59548	4.62233	4.2414	5.54377	5.07724	3.29309	3.36145	4.22746	5.44357	3.11777	3.62846	4.31465	3.33387
FBgn0010388	9.50282	9.27475	9.42272	6.51143	6.27546	6.42044	8.38346	8.44387	8.4925	9.06368	8.92992	8.60722	8.25687	7.95609	7.96964	8.86198	8.65315	8.69353	6.06582	5.8299	5.73309	5.08518	3.91945	3.99643	3.74195	5.06242	5.01682	6.44582	5.50897	6.18435	5.81617	4.76025	6.68251	5.67205	5.99295	6.14438
FBgn0010389	4.82123	5.0904	5.05743	5.50115	5.11135	5.59038	4.85619	4.84889	5.38927	5.37174	5.43155	4.67104	5.01599	5.47379	5.88656	5.49722	5.32827	4.88673	5.89127	4.98707	6.47157	6.61454	5.16661	4.48934	5.88655	7.05597	5.66286	6.12032	7.10986	5.2834	3.92195	6.53011	5.71827	5.70499	5.88748	6.32378
FBgn0010391	8.27598	8.37221	8.04289	8.35025	8.31401	8.44765	7.84808	7.97374	7.82835	8.88119	8.84423	8.68038	9.56373	9.45723	9.70051	10.1887	10.2297	10.2595	6.27817	7.92135	7.53946	7.31633	6.67832	8.48689	7.80654	7.35799	7.17066	8.08477	8.01632	8.20797	8.37984	8.12744	8.43567	7.8032	8.09677	8.6618
FBgn0010395	2.33317	2.5418	3.15152	3.44377	2.98522	3.54287	2.97466	2.74702	3.48932	3.70118	3.64563	3.78209	4.57571	4.23458	4.27615	4.20596	4.49603	4.82081	2.40589	2.95946	2.65036	3.75216	3.63122	2.7286	3.75465	2.43151	2.19148	2.93993	2.57784	4.53958	4.26333	3.77177	4.81026	3.9515	5.19159	4.94918
FBgn0010397	7.08627	6.89796	6.66692	6.77093	6.78135	6.6465	6.78936	6.64229	6.97167	7.60884	7.22682	7.42023	7.92016	7.59349	7.78035	8.40503	8.13073	8.3997	7.59898	7.90915	7.75117	7.7088	5.82188	7.10398	7.88624	7.47316	7.85727	7.72541	8.14535	5.40898	8.39904	6.98651	6.82759	7.79738	7.84301	8.13497
FBgn0010398	3.21895	3.69979	3.7663	3.70405	3.09138	3.7776	3.62003	3.48255	3.78613	3.19329	3.33502	3.75422	3.75852	3.5749	3.60708	3.57807	3.32223	3.24377	2.34922	2.83743	3.36964	2.95072	2.56182	2.58631	3.27871	2.36731	2.73885	3.57857	2.47321	3.58141	2.51499	2.40693	4.16207	2.26543	4.28574	3.36846
FBgn0010399	6.29759	5.691	6.25827	6.40508	6.02611	6.49404	6.59681	6.10261	6.79339	5.8557	6.20188	5.45124	5.21574	5.17729	5.58187	4.76751	4.72462	4.55296	6.88422	7.07814	5.99528	8.47819	7.47354	5.14301	6.89839	6.17945	6.3024	6.09632	6.37315	3.9703	3.59343	5.40928	6.61715	6.7834	5.90029	6.63412
FBgn0010401	7.76847	7.66644	7.81669	7.89631	7.68794	7.73117	7.56	7.32354	7.3866	3.21789	1.92153	1.39247	0.173167	1.97046	0.397031	2.53421	0.330106	1.70408	3.17418	6.03379	4.86446	4.71906	6.35481	2.80777	4.44387	4.44549	4.74906	2.40298	2.56026	2.61699	2.654	2.40498	2.41291	2.03708	2.51597	2.00961
FBgn0010403	6.11688	6.15521	6.34997	6.47317	6.59747	6.59049	6.23245	6.14216	6.2258	2.32732	1.81782	1.72443	0.00325656	0.0912423	1.34917	0.11363	0.636652	0.213638	1.79347	1.91867	2.78072	2.04242	4.09336	2.19987	3.02065	4.73803	2.36365	1.90017	2.01792	2.06002	2.08737	1.90168	1.90765	1.62203	1.9849	1.60097
FBgn0010406	6.35689	6.29614	6.58704	6.6278	6.30449	6.33605	6.72522	6.55153	6.55365	6.43713	6.14188	6.30835	6.68718	6.54401	6.62923	6.65679	6.48932	6.61402	5.67303	6.87022	4.63896	4.74497	4.46025	3.7074	6.08056	5.59133	4.313	5.12242	3.41655	4.78161	5.53245	3.96761	4.99922	5.32055	5.5484	4.53104
FBgn0010407	4.7796	4.90026	4.59397	4.60136	4.07884	4.6152	5.20015	4.6685	4.75117	4.8985	4.61402	4.39508	4.65369	4.07078	3.96532	4.03787	4.56133	4.36262	2.69267	5.01605	4.9119	3.75459	3.0437	5.48233	3.18142	3.93076	4.97044	2.78935	2.90053	2.9415	4.10986	4.53593	3.23339	4.5877	2.86885	3.41344
FBgn0010408	13.5937	13.5822	13.585	13.6301	13.6939	13.6932	13.5099	13.5608	13.6162	13.5447	13.5972	13.2899	13.6097	13.6175	13.6282	13.7875	13.8216	13.9144	11.1297	11.082	11.4311	10.7336	10.9645	10.4665	10.0537	9.99404	10.0729	11.7876	11.4171	11.61	10.9193	11.2608	11.3518	10.8939	10.7779	11.2107
FBgn0010409	13.1171	13.097	13.1484	13.1952	13.2286	13.2616	13.0408	13.1013	13.1832	13.3708	13.3178	13.0552	13.2429	13.2389	13.2841	13.359	13.4176	13.4359	10.5126	10.5772	10.4396	10.7597	10.1922	10.2532	9.24975	9.57922	9.30746	11.1697	11.2498	11.1564	10.2297	10.5463	11.062	10.6733	10.9555	10.7575
FBgn0010411	13.3692	13.4435	13.3972	13.343	13.4345	13.3324	13.3654	13.3016	13.3494	13.4792	13.4136	13.2013	13.3745	13.3153	13.3205	13.5767	13.5661	13.6224	11.4121	11.4747	11.3532	10.4806	10.3333	11.3547	10.3261	10.3838	10.1119	11.4644	11.5383	11.6263	11.269	11.1426	11.0518	11.2172	11.0005	11.031
FBgn0010412	12.86	12.8516	12.841	12.9546	12.9955	13.0197	12.8058	12.9642	12.9868	13.0177	13.0909	12.6953	13.1095	13.1128	13.0807	13.2567	13.3104	13.294	11.5016	11.6006	11.5424	11.1075	10.696	10.672	9.79609	10.316	10.2561	11.6604	11.6897	11.5084	11.3466	11.4277	11.4338	11.0629	11.4832	10.9909
FBgn0010414	6.1675	6.41642	6.41114	6.84676	6.32666	5.85129	6.72881	6.5283	6.96799	5.69916	5.92999	5.43984	5.24914	4.99536	5.51464	4.95912	4.96966	4.67106	8.25015	7.57292	7.33416	6.76587	7.79472	5.9487	7.34577	7.01201	7.12545	7.15097	7.5097	7.41125	5.91631	6.72664	6.99094	7.32625	7.10243	7.36643
FBgn0010415	9.81994	9.88465	9.92634	10.1172	10.0378	10.1167	10.0727	9.99566	10.0523	9.76052	9.92465	10.058	10.5237	10.7083	10.6201	10.2689	10.2197	10.2133	8.15855	9.17138	8.6885	8.6173	9.49585	8.96742	8.81589	8.93435	8.89012	8.03611	7.79976	8.19575	8.5707	9.21139	9.26353	8.93157	8.54615	8.79693
FBgn0010416	5.2459	5.29666	4.96936	5.16604	5.10551	5.17431	4.51848	4.58298	4.74973	4.84708	4.94093	5.1177	4.95608	4.59116	4.74773	4.55186	5.31957	4.85058	5.33914	3.83558	5.37194	5.09533	3.38592	6.76111	5.35454	4.53385	5.44251	6.07064	3.9965	3.25258	6.59182	5.38419	6.13866	4.55954	4.45372	4.40848
FBgn0010417	7.20087	6.6014	7.03993	6.56392	6.92423	6.92429	6.59421	7.21697	7.30391	7.49698	7.29712	7.17343	7.28935	7.48721	7.75479	7.88115	7.96041	7.92271	7.36224	7.01914	6.01251	3.7573	6.4662	7.23167	6.02444	6.03789	5.47023	7.05035	6.74555	5.8946	6.73867	6.5154	6.58361	6.81476	7.36849	6.74057
FBgn0010421	4.34316	4.34659	4.11921	3.58903	3.84061	4.01922	3.54326	3.88465	4.43238	4.1016	3.63405	3.32486	3.06716	3.02753	4.13106	3.05162	3.38545	3.52533	4.14156	2.51619	3.14386	4.66532	3.20483	2.71636	4.01761	3.79251	2.25848	3.25379	2.58366	3.09343	3.76469	2.50497	3.51769	4.17079	2.56084	2.32215
FBgn0010422	6.56086	6.67591	6.92712	6.81146	6.75442	6.57792	6.54878	6.68134	6.66328	6.48934	6.58006	6.3761	6.39601	6.51463	6.43738	6.50289	6.31077	6.29154	6.42646	5.52826	6.80563	6.44072	7.46874	7.28569	6.69423	6.40926	6.00642	5.95201	6.45059	7.01607	7.226	5.95546	6.69016	5.74426	4.96973	6.70125
FBgn0010423	0.748329	1.17267	0.838431	1.31047	0.858019	0.690257	1.00556	0.990976	1.71139	0.624693	0.814381	0.940961	0.828216	1.16761	0.617268	0.861733	1.4527	1.02913	0.677818	0.714493	0.776431	0.754487	0.795766	0.809489	1.14192	0.686602	0.655738	0.708708	0.746374	0.760382	0.769655	0.709177	0.711041	0.664605	0.735599	0.663162
FBgn0010424	5.58222	5.46901	5.50641	5.2473	4.77554	4.50798	5.39313	5.5069	5.3825	5.10391	5.12671	4.8135	4.48985	4.8008	4.91916	3.81513	4.48942	5.05615	4.55318	6.88759	6.81692	5.46588	6.90408	4.43067	5.90345	5.50578	6.01109	5.48127	6.27197	5.62137	5.56523	5.38776	6.08674	4.93353	4.31451	5.51543
FBgn0010425	-0.689078	-0.689075	-0.688897	-0.68906	-0.689082	-0.612262	-0.651796	-0.68897	-0.688949	-0.688499	-0.688494	-0.68841	-0.689056	-0.659763	-0.592954	-0.52434	-0.68881	-0.399451	-0.650037	-0.640749	-0.625737	-0.631055	-0.621051	-0.617725	-0.676195	-0.647508	-0.67149	-0.642151	-0.633022	-0.629626	-0.627379	-0.642037	-0.641585	-0.662116	-0.635633	-0.663558
FBgn0010431	-0.381647	-0.468094	-0.467375	-0.468036	-0.468125	-0.438121	-0.159999	-0.467669	-0.467584	-0.46579	-0.465768	-0.46544	-0.468017	-0.467786	-0.468039	-0.467723	-0.467028	-0.467414	-0.39724	-0.378922	-0.349315	-0.359805	-0.340073	-0.333514	-0.150703	-0.0757965	0.308483	-0.381687	-0.363682	-0.356987	-0.352554	-0.381463	-0.380572	-0.421062	-0.368833	-0.423906
FBgn0010433	-0.132752	-0.0930918	-0.532474	-0.501121	-0.5177	-0.532585	-0.486279	-0.532602	-0.532565	-0.493607	-0.531771	-0.531626	-0.532753	-0.532653	-0.413769	-0.532625	-0.532323	-0.532491	-0.484349	-0.47194	-0.451885	-0.45899	-0.445624	-0.441181	-0.519296	-0.480971	-0.513009	-0.473813	-0.461617	-0.457081	-0.454079	-0.473661	-0.473058	-0.500486	-0.465106	-0.502412
FBgn0010434	8.93143	9.09516	8.97856	8.88917	9.02169	8.86305	8.93796	8.87539	8.96142	8.934	8.98874	9.01538	8.70881	8.25782	8.7052	8.24303	8.41118	8.33402	10.7963	10.7276	10.5939	10.4879	10.3547	10.6241	10.4184	10.4214	10.4702	11.0726	10.701	10.8649	10.7089	10.5402	10.1746	10.3742	10.4406	10.6617
FBgn0010435	9.10539	9.05853	9.08053	9.11834	9.21017	9.14912	9.3554	9.52336	9.41986	8.92329	8.81865	8.96603	9.73686	9.74549	9.68475	10.0953	10.1332	10.199	9.2639	8.12026	8.61977	8.53498	8.14157	8.46602	9.47572	9.23216	8.91696	8.67316	8.74499	9.19946	9.32689	8.82799	9.02286	8.59054	8.81808	8.77661
FBgn0010438	4.27053	4.57371	4.6223	4.34631	4.09839	4.21569	3.97663	3.7516	3.64692	3.8949	4.10707	3.58966	4.02266	3.43061	4.00963	4.02274	3.81169	3.32803	4.26913	3.93799	3.14383	2.58942	2.68014	4.99761	2.94974	2.43895	3.02381	2.48785	3.39918	2.60246	2.62292	2.48889	3.52451	2.3081	2.54754	2.29549
FBgn0010441	6.05428	5.50281	5.57012	5.63975	5.92908	5.50142	5.37115	6.00589	5.32517	6.15151	6.41101	6.20899	6.65294	6.9664	6.88776	7.34108	7.37436	7.16435	6.5131	5.32302	6.50576	3.51341	6.31765	4.58982	5.54637	5.4488	4.55933	5.01788	6.42375	3.96595	6.65773	5.50903	6.68918	7.16745	5.69458	5.97391
FBgn0010452	5.97992	5.49764	5.89143	6.10414	5.65961	5.91154	5.51089	5.49895	5.75496	5.39555	5.5169	5.13532	4.51021	5.06255	5.18652	4.18401	4.30115	4.747	5.55514	7.50478	6.60432	3.39069	3.57259	5.03191	6.00761	6.68007	6.43264	5.61564	6.66348	5.6694	5.33929	5.32405	5.87304	6.56831	6.04503	4.50215
FBgn0010453	4.3623	3.82397	4.51751	3.91969	4.3589	4.67651	4.10468	4.34776	4.12111	3.59922	4.09678	4.27312	3.59867	4.48396	4.25216	2.6448	3.1844	2.93493	3.99906	2.74122	3.78206	4.57086	4.7951	4.23036	5.33296	4.87459	2.99912	2.72497	5.13655	5.21978	2.89486	4.32859	3.98959	4.25358	4.46935	3.12998
FBgn0010470	8.28721	8.4895	8.26688	8.41431	8.38464	8.5465	8.14139	8.11386	7.85723	8.49532	8.52942	8.6493	9.18019	9.09484	9.18802	9.33268	9.37591	9.46005	7.44793	7.06189	5.86952	7.96018	7.72271	6.11988	7.40777	7.31747	6.98978	8.04986	6.71063	7.47594	7.07633	8.30719	7.48833	7.71642	7.91159	7.30035
FBgn0010473	8.37153	8.2064	8.40778	7.74711	7.81601	7.9316	8.32118	8.35008	8.11143	7.86811	7.48244	8.04251	6.83268	6.68281	7.37264	6.34301	6.47719	5.86996	9.88028	9.14209	9.8295	9.80006	9.68354	9.59	9.81578	9.80364	10.1047	9.2754	8.92852	8.74209	7.96154	8.78312	8.83473	9.58532	9.70874	9.6741
FBgn0010482	6.51248	6.42367	6.31825	6.64883	6.90719	6.71326	6.96432	7.16245	7.33288	6.14079	6.25524	6.52419	6.86283	5.89656	6.65091	4.67697	4.96579	5.01954	8.94043	8.70744	8.44784	6.95494	8.47069	7.77461	8.85882	8.98457	8.78623	7.15927	7.22667	7.00171	7.07527	8.15167	7.93636	8.43709	8.33149	8.81469
FBgn0010488	10.2064	10.302	10.2632	9.94577	9.98563	10.0276	9.95266	10.0248	9.92481	10.3029	10.2865	10.2174	10.4697	10.4909	10.3994	10.6845	10.6965	10.7572	11.8531	11.7659	11.5946	11.7487	11.8978	11.7369	11.116	11.0282	11.1458	11.312	11.7462	11.5034	11.303	11.1424	11.3513	11.2877	11.382	11.1243
FBgn0010497	4.16522	3.79526	3.96378	3.88349	4.06549	3.89165	3.95271	4.23382	3.68397	2.59423	2.93234	3.32996	4.07698	3.93641	3.7146	3.52217	4.05673	3.26508	3.38004	2.52833	4.53484	2.612	2.69807	2.72641	3.13131	4.07624	3.70637	2.51628	2.59501	2.62434	2.64373	3.89971	2.94864	3.7827	4.56146	3.86391
FBgn0010501	3.35779	3.34277	3.61322	2.93155	3.34932	2.87186	3.84307	4.05596	3.50804	3.543	3.076	3.20898	3.35748	3.31967	2.91193	2.81772	2.81275	3.19828	3.34685	4.28095	2.42036	2.38375	2.45259	3.00357	2.09492	2.96051	2.41977	3.65189	3.42488	2.39358	2.40906	2.30875	2.3118	3.75131	3.12526	3.40604
FBgn0010504	3.03816	3.47483	3.38838	3.41797	3.39551	3.32868	3.23841	3.45723	2.94717	3.31145	2.90368	3.00357	3.24132	3.18884	2.85267	3.30824	3.10988	2.50276	3.81482	2.78513	3.58507	2.43442	2.50433	2.52749	2.97389	2.71048	3.4162	4.19173	3.46545	2.4444	2.46011	3.69223	3.8491	3.33849	2.40254	4.07364
FBgn0010516	9.79988	9.72994	9.72741	9.81004	9.63003	9.59096	9.42667	9.47301	9.55137	9.65623	9.62039	9.43777	9.7788	9.69554	9.73824	10.0788	10.0499	10.1854	8.28985	7.12622	8.02626	7.96219	6.19461	6.89234	7.60255	7.58145	7.76621	7.11795	8.00392	7.65846	7.45506	8.17798	8.30152	7.88434	7.96563	8.05416
FBgn0010520	4.30336	4.49568	4.33859	3.81948	4.09344	3.8016	3.94201	4.274	4.45039	4.38266	4.27357	3.61616	3.90292	3.37989	3.39498	3.65903	3.83829	3.46358	2.32066	2.40262	3.96118	4.3683	2.57538	2.60392	2.09831	2.34291	2.13679	3.43331	2.47086	2.50072	4.12793	2.39122	2.39522	2.21573	2.44783	2.20342
FBgn0010531	5.53149	5.46014	5.604	5.26771	4.77556	5.26548	5.26602	5.39076	5.45675	4.94607	5.27315	5.11227	5.21716	5.09139	4.78425	4.6215	5.00318	4.89298	5.95653	4.71701	4.70338	3.26334	5.75045	3.96142	5.03474	2.9995	4.34095	5.39195	5.43479	4.81482	6.43689	4.83415	4.5286	4.19883	6.08791	5.06363
FBgn0010548	8.83792	8.64554	8.89665	8.69096	8.42614	8.79753	8.43605	8.43936	8.4768	8.07378	8.09361	7.94476	7.72149	7.73116	7.96402	7.85571	7.79771	7.82415	8.23166	8.34876	7.60685	7.58127	7.39636	7.79125	8.08098	8.05114	7.94603	6.2839	6.94696	8.06168	7.96798	7.02146	7.94391	7.86193	7.93616	7.36062
FBgn0010549	-0.092884	-0.0306939	-0.0759051	-0.125591	0.122325	-0.124465	0.300078	-0.124572	0.134691	-0.119449	-0.11939	0.173086	0.112611	0.461601	-0.125601	-0.00895765	-0.12281	0.0474879	0.248224	-0.0062723	0.0475814	0.0285015	0.0643929	0.0763243	-0.0978013	1.08064	-0.094697	-0.0113022	0.0214477	0.0336276	0.0416903	-0.0108944	-0.00927362	-0.0829263	0.0120794	-0.087444
FBgn0010551	8.8113	8.69216	8.73961	8.39341	8.38765	8.53828	8.24396	8.15713	8.05327	8.41439	8.42428	8.1838	8.42394	8.31054	8.38807	8.33115	8.08092	8.42109	7.46731	5.80094	6.54899	8.50496	4.4896	4.19679	6.48973	6.20181	6.79323	6.3766	6.67445	6.78522	6.98135	7.28363	7.08258	6.1491	6.82313	6.72111
FBgn0010583	7.81167	7.77703	7.80375	7.61186	7.64642	7.5093	7.7666	7.72935	7.53357	7.5085	7.48869	7.53985	6.90574	6.68369	7.07676	6.64169	6.73321	6.51008	8.01948	8.79542	8.07715	7.89975	8.2614	6.89999	7.44072	7.53329	7.95976	7.47302	7.62308	8.35745	7.30483	7.56122	6.27896	8.33496	7.50345	7.67288
FBgn0010590	7.39813	7.52737	7.27705	7.4718	7.44835	7.42702	7.09993	7.07137	6.99454	7.44067	7.16237	7.00773	7.72429	7.22773	7.58667	7.53927	7.54571	7.72499	4.00114	3.23178	5.10383	3.43844	3.64609	6.22378	5.38574	5.69824	2.89589	3.60692	3.39694	5.97137	6.13759	3.20393	3.2137	4.08771	5.88663	5.55487
FBgn0010591	7.21056	7.35406	7.42816	7.64746	7.85412	7.60198	7.26283	7.26181	7.23646	7.80672	7.78338	7.77356	8.94778	8.68327	8.79827	9.54331	9.54793	9.42757	6.65581	7.79972	7.55095	8.00024	7.32638	8.45043	5.65193	6.28271	6.7609	7.67772	6.93067	7.96613	8.27607	7.303	8.29173	7.67428	7.97271	7.62525
FBgn0010602	7.78509	7.68017	7.65253	7.22665	7.44119	7.33901	7.29606	7.45119	7.2752	6.9673	7.1434	7.17976	6.84974	6.90828	7.01062	6.51019	6.98338	6.56885	6.88038	5.4987	6.16045	5.66766	4.60247	4.97362	4.4457	5.29761	5.78199	4.32894	5.83856	5.43516	6.20692	6.99539	4.34396	5.39476	5.86174	6.48233
FBgn0010607	5.34806	4.79631	5.09892	4.71545	4.9942	5.10189	5.21334	4.61645	4.58421	4.46614	4.67355	4.37572	4.26462	4.48696	4.09422	3.93616	4.38049	3.45368	4.85618	2.78166	2.96019	2.89745	3.01484	4.52574	3.87452	3.43918	3.97693	2.76481	4.20591	4.79755	4.08568	3.20321	2.77161	4.39058	4.51193	2.50751
FBgn0010611	7.6177	7.81879	7.66367	7.73784	7.82467	7.75321	7.38454	7.78442	7.41861	7.61078	7.82347	7.72582	8.03777	7.75315	8.21794	8.2308	8.46152	8.21682	8.17507	8.30124	7.51071	6.76748	8.80668	6.23703	7.01693	7.81489	7.22792	7.67878	8.43931	7.10022	7.95406	7.99951	7.8425	7.69081	8.13197	7.9454
FBgn0010612	10.5161	10.4494	10.4572	9.80081	9.86668	9.84135	10.1239	10.1838	10.0524	9.55157	9.69963	9.35004	9.14099	9.3075	9.07229	9.19996	9.28802	9.14985	7.11875	5.04975	7.31733	3.8895	4.80771	5.38778	6.19147	7.23666	5.99138	4.20802	3.83899	5.69048	6.72934	6.55584	5.55331	5.70384	6.05178	6.624
FBgn0010620	6.69349	6.61384	6.65106	6.27198	6.21919	6.54003	6.53234	6.14608	6.17947	6.17578	6.41068	6.32007	6.26037	6.15282	5.64084	6.14229	6.0764	6.07397	5.64866	5.34469	6.19195	5.94357	6.4177	6.59938	5.90815	6.28251	5.61198	6.22209	5.13942	4.85334	5.45083	3.73393	6.6062	4.95417	6.41705	5.80067
FBgn0010621	8.39121	8.52952	8.53459	8.11743	8.46469	8.22517	7.90698	7.92967	8.04969	8.88349	9.09118	8.70284	8.94787	8.77726	8.87888	9.08947	9.14569	9.24107	7.63205	7.08288	7.88928	8.34844	8.77537	8.69349	6.90255	7.57787	6.78202	7.94636	8.32328	9.15986	8.93041	9.44249	8.65652	9.3392	8.82131	9.01191
FBgn0010622	5.91448	6.02157	6.09192	6.1727	6.18633	5.67465	5.60896	6.38441	5.46945	5.92656	5.53968	5.89228	5.63603	5.90382	6.1357	4.57347	5.69552	5.6164	5.19564	5.23275	5.20844	5.90936	5.99585	5.41651	5.6652	5.16209	4.40999	3.19102	6.42058	5.265	5.16586	4.93818	6.28081	2.82029	4.57901	4.50411
FBgn0010638	8.76443	8.61736	8.69043	8.21847	8.43625	8.51708	8.41299	8.48665	8.34825	8.1596	8.09953	8.1823	7.6534	7.79032	7.89601	7.67272	7.43528	7.56872	6.6812	5.14935	3.8422	6.4054	4.68027	5.28684	5.73994	6.54227	4.34988	6.71732	4.62363	6.37028	5.21354	5.80221	6.91701	5.48683	5.6951	5.81456
FBgn0010651	7.87879	7.55739	7.79101	7.54042	7.78638	7.66058	7.2488	7.21238	7.41063	7.86233	7.85146	7.93491	8.40656	8.1514	8.28036	8.45143	8.24208	8.52006	6.65749	7.76949	7.0561	8.25729	8.24591	7.68048	8.29852	7.97944	6.98199	8.06772	6.34098	7.28735	7.1146	7.54341	7.41151	7.21318	6.99598	7.63655
FBgn0010660	6.82755	6.36472	6.27099	6.11389	6.29898	6.44788	6.22561	6.30583	6.51682	6.53389	6.41792	6.81946	7.00581	6.61655	6.61626	6.45105	6.39114	6.28858	6.5819	7.03798	6.20791	6.84491	6.77689	6.34746	6.75675	7.2411	6.16543	7.95677	7.42975	6.1846	6.50544	7.80242	5.6276	7.10939	7.78217	7.92972
FBgn0010741	7.39847	7.54788	7.4009	7.01779	7.22405	7.20315	7.37583	7.22484	7.12756	7.35334	7.29174	7.202	7.2077	7.21095	7.34119	6.94713	6.91522	7.33902	6.49512	6.79017	6.3935	5.44661	6.62259	6.64009	6.44936	5.80576	5.21238	6.19191	6.5438	4.72902	6.785	5.80509	7.19099	6.71618	6.25046	4.74871
FBgn0010747	8.58685	8.40069	8.35647	8.40816	8.38199	8.51831	8.44938	8.55156	8.40374	8.29784	8.22864	8.16747	8.44247	8.43	8.27857	8.42214	8.38468	8.54079	5.71009	7.41192	5.85148	7.15002	6.45707	8.86348	7.16482	7.30669	6.52952	7.51568	7.34908	6.87186	7.53724	7.54782	6.35383	6.95333	7.79119	7.60954
FBgn0010750	7.02083	6.95555	6.82127	6.69167	6.58974	7.14632	6.99713	6.44171	6.66122	6.6226	6.85523	6.54705	6.69057	7.02137	6.70552	6.57648	6.86294	6.67991	7.07013	7.81075	6.86391	5.32158	6.56652	7.76855	6.16318	6.99118	7.47923	6.98121	7.42465	8.03444	7.28857	7.3295	7.31334	6.70879	7.47473	6.50667
FBgn0010762	6.97586	6.57501	7.27166	6.37115	6.70621	6.61463	6.95356	6.89034	7.01418	6.75453	6.95029	7.0811	6.6994	6.57136	6.46637	6.43383	6.33412	6.80891	7.59736	8.12857	7.94607	8.09413	8.58852	8.90096	7.85708	8.42063	8.27294	8.0629	7.64188	8.23524	7.46656	7.54854	8.10053	8.00278	7.42202	7.47076
FBgn0010768	4.82496	5.1018	4.52846	4.5803	3.98511	4.59846	4.21554	4.73839	4.71148	4.52389	4.89096	4.18744	4.18185	4.28749	4.69517	3.65696	3.95131	4.1213	6.3038	2.90242	3.11528	6.62323	5.69324	5.42185	4.52547	3.82105	4.78419	4.93178	3.48028	5.46881	3.09228	3.32222	4.82444	5.79979	4.83515	4.02413
FBgn0010770	4.91505	4.93587	5.16517	4.52721	5.50018	4.90068	4.53962	4.62619	3.77936	5.23774	4.93744	4.95697	4.77327	5.13818	5.48613	4.85004	4.07341	5.07367	3.94541	2.87598	3.92837	3.00242	3.13036	3.17214	4.72028	4.61195	2.47099	4.85629	4.50182	4.90286	3.04979	3.29315	4.31217	4.01737	5.01448	3.46818
FBgn0010772	9.40952	9.27411	9.51592	9.69768	9.55255	9.69239	9.8257	9.99287	9.98062	9.24494	9.38789	9.40105	9.06698	8.92773	8.92829	8.99066	8.8189	8.79926	9.66631	9.26985	9.55839	9.4044	7.93806	9.05786	9.39202	9.37711	9.22479	9.05804	9.42689	9.24005	8.84648	8.26782	8.62809	9.12402	8.99357	9.28175
FBgn0010774	8.43875	8.36639	8.40064	8.24789	8.19092	8.30778	8.41254	8.18963	8.49732	8.32458	8.34883	8.1694	8.17843	8.04193	7.98576	7.86276	7.83884	7.9219	8.64467	9.30479	9.32216	9.07553	8.43574	9.64762	7.83523	8.72112	8.66544	8.45522	9.27625	9.48623	9.1093	8.13645	8.444	9.09446	8.754	8.72174
FBgn0010786	9.13206	9.32225	9.20204	9.05778	9.17187	9.06352	9.66367	9.59339	9.45595	9.10198	9.03659	8.92663	8.81768	9.02062	9.07561	9.12251	8.87073	8.98817	8.93063	9.13104	9.1165	9.05667	9.12589	9.1749	8.75579	8.77138	8.57529	9.5928	9.13932	8.39812	8.95406	8.17213	9.17908	8.97609	8.4671	8.78907
FBgn0010803	6.39456	6.41637	6.21073	6.27741	6.26266	6.50294	6.21826	6.55591	6.39354	6.00298	6.29429	6.26917	6.30917	6.30796	6.47012	6.16167	6.27699	6.09663	6.00561	4.29417	5.95117	6.78479	5.02248	6.06859	4.42771	5.6835	5.1969	4.25961	5.25074	4.80389	5.24536	6.3531	3.28826	5.46957	5.31939	5.49007
FBgn0010808	8.94669	8.87701	8.88281	8.69924	8.66756	8.81379	9.23538	9.06833	9.11582	8.99405	8.86581	8.84919	8.76623	8.80368	9.04918	8.99508	9.06034	9.17454	7.27801	6.67249	7.88729	5.21905	5.69338	6.74753	7.52812	7.27666	7.3075	5.67483	7.3893	6.98693	6.51893	6.92053	7.21405	6.72153	5.247	5.96574
FBgn0010812	6.35626	6.65172	6.44858	6.4174	6.39485	6.33352	6.1292	6.71774	5.93845	6.57784	6.5089	6.53732	6.82396	6.61976	6.47565	6.94346	6.49118	6.59229	6.23447	7.12357	6.68161	6.12572	6.22878	6.32776	6.86882	6.94407	6.65608	6.17807	6.06664	7.07089	6.40796	7.08285	6.44123	6.26768	7.25	6.76046
FBgn0010825	7.70874	7.97933	7.74819	7.49659	7.68089	7.4492	7.67897	7.66184	7.66905	7.81497	7.78488	7.84946	7.59134	7.71597	7.99008	7.79331	7.76742	7.87023	9.44946	9.69656	9.48287	9.55157	9.72167	9.62104	9.78821	9.76214	9.89266	9.29796	9.4738	9.656	8.92425	9.20588	9.03863	9.71078	9.72921	9.74963
FBgn0010830	7.08693	6.757	7.21101	6.88192	6.6645	6.88879	6.55396	6.68826	6.78149	7.05937	7.5501	7.22167	7.35692	7.10887	7.5573	7.74225	7.50327	7.31848	6.78302	7.12169	7.36268	7.50939	5.79604	7.4275	7.11124	7.51853	7.13396	7.31452	7.29557	7.4828	6.95344	7.11657	6.31738	6.81034	7.28773	7.28631
FBgn0010877	7.65466	7.70704	7.54223	7.46175	7.59913	7.13534	7.41781	7.51837	7.65227	7.80713	7.58551	7.61327	7.50981	7.37843	7.11724	7.25184	7.10565	7.18145	8.30259	8.0319	7.69848	8.51036	7.85386	8.03666	7.97422	7.301	8.32952	7.79022	8.20791	7.60596	7.60659	7.42407	6.97757	7.79967	7.04097	7.77899
FBgn0010894	5.73273	6.03109	5.85993	6.01702	6.02226	6.39116	6.17819	6.24363	6.38111	6.0283	5.99879	6.24917	5.77668	5.91688	5.82078	5.06425	5.37531	5.53423	7.58616	5.10862	6.56151	5.52466	6.37503	7.07119	6.81016	5.97072	6.94134	5.99134	6.71496	7.39116	7.69193	6.49041	6.50433	5.39111	7.1665	6.55322
FBgn0010905	8.807	8.78174	8.92854	8.59988	8.40735	8.61311	8.95557	9.0417	9.00094	8.33276	8.41467	8.48974	8.21237	8.34374	8.01744	7.6061	7.714	7.67316	10.5325	10.3093	10.5093	10.1408	9.91325	10.59	9.83311	10.1439	9.90195	10.0538	10.2589	10.0394	9.44632	9.62466	9.7836	9.63859	9.41183	9.46775
FBgn0010909	8.57529	8.55384	8.52165	8.71213	8.56751	8.75115	8.95663	8.92651	8.97509	8.94855	9.01538	9.17245	8.90765	8.94551	9.06128	8.73631	8.80762	8.68956	9.00237	9.59813	9.71718	9.31235	10.1291	9.71005	10.0862	10.246	9.94212	10.162	9.44231	10.2159	10.0532	10.2961	10.2052	10.7973	10.9575	10.6753
FBgn0010926	5.8615	4.92742	5.51118	5.6585	5.76872	6.06311	5.4033	5.52121	4.9794	5.78555	6.04329	5.97813	6.2028	5.62851	5.84	6.28758	5.94798	5.70499	5.88432	6.37104	3.95522	3.84588	5.50673	6.10397	5.67707	4.94063	4.1792	3.61581	5.03325	4.50369	5.60932	5.21067	5.6277	5.47875	6.23964	6.94507
FBgn0011016	7.26022	7.18099	7.18679	7.49629	7.68694	7.16662	6.91658	7.2204	7.09401	6.99425	7.09943	6.91107	7.69509	7.88518	7.62023	7.71311	7.71449	7.85275	4.12	3.41745	5.8349	6.81774	5.52975	3.92357	5.68163	6.40362	4.68457	5.21811	5.8477	7.02097	5.50898	6.72189	5.6894	5.53851	6.49588	5.49366
FBgn0011020	4.7345	4.49417	5.25278	4.5876	5.03882	4.89691	4.93104	4.29258	4.94687	4.53989	5.13914	4.52031	4.90376	4.49446	5.40357	5.12417	5.20984	4.86874	3.5888	5.04048	4.9986	5.02425	3.29854	6.55874	5.83901	4.75102	2.88231	2.98338	4.21312	4.72804	5.38151	6.14276	3.42344	4.70454	5.28279	4.75659
FBgn0011202	7.69433	7.55194	7.7353	7.37582	7.42034	7.56287	7.78052	7.8076	7.52142	7.89737	7.88124	8.05222	7.87808	7.75206	7.9467	8.22761	8.17046	8.1776	8.66081	7.90776	7.39156	7.30525	8.05737	7.15425	8.24741	8.12044	7.52996	9.12644	8.29989	9.05326	8.83896	8.22177	7.92395	8.66185	8.55775	8.73887
FBgn0011204	7.73756	7.57712	7.61513	7.98009	7.92429	7.87079	7.42364	7.62172	7.12107	8.29024	8.35849	8.15445	9.01193	9.0196	9.09801	9.30515	9.61995	9.4251	8.20367	8.3152	8.15658	7.97557	8.42346	8.63682	7.74375	7.0756	7.2441	8.66847	8.80317	8.84418	8.66619	8.3706	8.21598	8.86111	8.45579	8.34193
FBgn0011205	8.4925	8.452	8.43124	8.44616	8.64893	8.44236	8.32759	8.3764	8.34734	8.38449	8.46749	8.5971	8.87852	8.98174	8.80663	9.32375	9.36929	9.13754	7.87746	8.58752	7.88903	8.92117	7.78949	8.05539	8.18908	7.88705	8.2454	8.46618	7.8303	8.03147	8.45169	8.29459	7.59673	8.05025	8.39005	8.87133
FBgn0011206	9.11462	9.204	9.10782	8.77065	8.77012	8.88736	9.29044	9.22219	9.11676	8.47424	8.62829	8.97952	8.07564	8.18197	8.04073	7.01717	6.81121	7.15066	8.57631	8.82669	8.80602	8.14266	8.29866	9.00873	9.04491	9.00798	8.85903	8.25882	8.64122	7.85677	8.59999	8.19122	8.11195	8.48415	8.27655	7.91325
FBgn0011207	6.30415	6.66716	6.54547	6.3968	6.59424	6.51448	6.59257	6.35041	6.03956	6.29568	6.38793	6.22804	6.45391	6.39524	6.21484	6.53432	6.18465	6.08994	7.30446	8.25861	7.36939	7.15505	7.86517	6.65191	6.86165	6.44107	6.93899	6.61115	5.89536	7.40789	7.72643	7.0465	7.93404	7.32044	7.09483	7.5564
FBgn0011211	12.1516	12.117	12.1367	11.8339	11.8184	11.8303	12.0298	12.1094	12.0781	11.6302	11.6395	11.5002	11.2553	11.3154	11.3729	11.1344	11.216	11.2194	11.8797	11.5762	11.5657	11.5166	11.0003	11.8343	11.2321	11.2861	11.1842	11.9864	11.5516	11.6839	11.3638	11.7122	11.4796	11.3399	11.2749	11.2412
FBgn0011217	10.4909	10.4311	10.4785	9.99868	10.0178	10.0126	10.1924	10.2506	10.1935	9.85692	9.89952	9.92254	9.65303	9.59016	9.63146	9.39518	9.20925	9.34687	8.86668	9.21063	8.48809	7.3884	8.78051	8.18657	8.2425	8.43044	8.85513	8.3773	8.66198	8.67576	8.21166	8.22614	7.72067	7.54614	7.27388	7.44145
FBgn0011224	8.46803	8.41909	8.53697	8.34663	8.2158	8.36592	8.76364	8.7402	8.64356	8.14001	8.13672	8.36251	7.76167	7.59778	7.6029	6.72308	6.78191	6.78346	8.92825	8.75108	8.76874	8.65668	8.98366	9.21617	9.47025	9.53921	9.57569	8.8477	8.34441	8.56024	8.97708	8.17134	8.61647	9.05652	8.97787	8.78459
FBgn0011225	9.49815	9.58308	9.65121	9.46993	9.71867	9.59407	9.60669	9.42067	9.75399	9.6459	9.67445	9.68335	9.73591	9.54965	9.60612	10.0182	10.124	10.1156	9.16407	9.35067	9.59128	8.90424	9.34115	9.55322	9.8068	9.8245	9.69863	10.0543	9.5328	10.0083	10.0583	9.17926	9.25056	9.77433	9.6222	9.83583
FBgn0011227	7.0165	6.76189	6.85836	6.429	6.52297	6.55303	6.87079	6.66311	6.90711	6.32954	6.25105	6.01562	5.90881	5.72813	5.80325	5.93043	5.67929	5.75148	3.82066	2.94277	4.40066	4.5272	3.28695	3.86355	3.19345	3.59974	3.05337	2.91746	3.08042	5.13469	3.17884	2.91952	2.92768	4.11612	3.86776	2.91728
FBgn0011230	9.98795	9.73966	9.80596	9.55619	9.63685	9.68648	9.59689	9.48439	9.47737	10.0739	9.98879	10.0598	10.1016	10.2895	10.0735	10.6649	10.7316	10.5466	10.7874	10.8976	10.9009	11.1208	10.7613	11.0016	10.9563	11.2353	11.2335	10.9563	11.025	11.3041	11.622	11.079	11.4137	11.9042	11.6865	11.6276
FBgn0011232	7.52327	7.3211	7.10541	7.16662	7.24841	7.2687	7.23444	7.04182	7.31062	7.66818	7.65758	7.74866	7.69706	7.67374	7.87178	8.56937	8.69047	8.70002	7.0327	7.34177	7.73729	7.6975	8.52406	7.25611	7.48567	7.24317	7.69401	7.56573	6.98084	8.11595	7.82001	8.05048	7.83442	8.26552	7.57714	7.78096
FBgn0011236	5.74365	6.11971	5.82926	5.85966	5.92511	5.93558	5.38639	4.92062	5.47661	7.22375	6.95071	6.84378	7.86156	7.74965	7.86324	8.10228	7.87	8.24795	6.83784	5.91279	6.94218	5.5643	5.85965	4.38766	6.85885	6.98734	7.31945	6.68432	6.59163	6.56555	6.3243	6.42808	7.50379	6.61362	6.84304	6.40439
FBgn0011239	-1.43869	-1.43869	-1.43866	-1.43868	-1.43869	-1.43867	-1.43868	-1.43867	-1.43867	-1.43859	-1.37526	-1.43858	-1.43868	-1.43867	-1.43868	-1.43867	-1.43864	-1.43866	-1.41966	-1.41667	-1.41185	-1.41356	-1.41034	-1.40927	-1.40227	-1.41885	-1.42656	-1.41712	-1.41419	-1.4131	-1.41237	-1.41709	-1.41694	-1.42355	-1.41503	-1.42401
FBgn0011244	-1.17986	-1.17983	-1.17838	-1.17971	-1.17989	-1.17889	-1.17974	-1.17897	-1.1788	-1.17525	-1.07828	-1.17458	-1.17967	-1.1792	-1.17972	-1.17908	-1.11027	-1.17846	-1.05826	-1.03803	-0.480942	-1.01691	-0.995112	-0.987866	-1.11525	-0.528375	-1.105	-1.04108	-1.02119	-1.0138	-1.0089	-1.04083	-1.03985	-1.08458	-1.02688	-1.08772
FBgn0011259	6.61398	6.73966	6.67014	6.70122	6.87278	7.02005	6.98715	7.23315	7.12442	6.65427	6.73074	6.71918	6.35843	6.36938	6.64704	6.19553	5.84207	5.92903	8.52916	8.54659	8.69152	7.60934	8.71708	8.27576	8.62257	8.82084	8.62131	7.81858	8.03106	8.14476	7.79861	6.85457	7.29336	7.90542	7.89445	7.86964
FBgn0011260	5.54058	5.60039	6.01204	5.71563	5.76598	5.73386	6.00239	5.55063	5.58469	5.46687	5.40587	5.1375	5.50714	5.54019	5.6395	5.68509	5.59562	5.04484	5.76202	7.47639	6.06209	7.54484	3.68331	4.20445	6.3318	6.607	6.12049	6.46361	4.2067	5.84831	5.80319	7.14643	6.37801	6.5279	6.44511	6.54028
FBgn0011270	-1.28996	-1.28996	-1.28993	-1.28996	-1.28996	-1.28994	-1.28996	-1.2293	-1.28994	-1.2296	-1.28986	-1.28985	-1.28995	-1.28995	-1.28996	-1.28994	-1.28991	-1.28993	-1.27125	-1.26811	-1.26304	-1.26483	-1.26145	-1.26033	-1.2801	-1.2704	-1.27851	-1.26859	-1.2655	-1.26435	-1.26359	-1.26855	-1.2684	-1.27534	-1.26638	-1.27583
FBgn0011272	13.7646	13.7935	13.7872	13.7331	13.8303	13.8597	13.6672	13.8928	13.9074	13.8849	13.9671	13.6475	13.8898	13.905	13.9816	14.0396	14.1742	14.2578	12.0298	11.9561	12.0239	11.0516	11.4887	11.649	10.4901	10.6276	10.4745	12.0603	11.9597	12.1255	11.6739	11.3852	11.8477	11.6787	11.3597	11.5972
FBgn0011273	0	0	0	0	0	0	0	0	0	0	0	0	0	0	0	0	0	0	0	0	0	0	0	0	0	0	0	0	0	0	0	0	0	0	0	0
FBgn0011274	7.7835	7.99608	8.0028	7.93377	7.81553	7.93167	8.02561	7.9615	7.95004	8.07141	8.0701	8.20885	7.20908	7.55145	7.33948	7.07857	7.25254	7.12996	8.74049	8.03558	8.62588	8.52129	7.84225	9.06495	8.75429	8.64727	8.46495	7.81244	8.21249	8.03479	7.77512	7.02142	6.99489	8.44106	8.30899	8.44533
FBgn0011276	2.01141	1.71153	2.07167	1.74828	1.5347	1.64996	1.04277	1.66765	2.2673	1.63931	1.74078	1.49667	1.34317	1.37925	1.85487	1.316	1.35032	1.7235	2.24766	3.13765	1.29716	1.26412	1.32628	1.34694	1.13875	1.20833	1.14881	1.22322	1.2519	1.273	1.28696	1.22354	1.22482	1.17051	1.24189	2.19641
FBgn0011277	0.909064	0.690423	0.767632	0.57873	1.02436	0.687277	1.41943	0.899019	0.49906	0.916465	0.876705	0.639917	0.629692	1.07682	0.71815	0.498681	0.737114	0.791153	0.557804	0.592686	0.649061	0.629088	0.66666	0.67915	0.526593	0.567299	0.529968	0.58742	0.621704	0.634454	0.642894	0.587847	0.589544	0.537481	1.20854	0.536256
FBgn0011278	0.130963	0.133641	0.249926	0.144167	0.642262	0.446272	0.14117	0.626861	0.218856	0.437298	0.439434	0.47054	0.147567	0.186921	0.143529	0.197187	0.297429	2.17235	3.83011	1.25	4.16033	2.54576	1.42673	2.7643	3.55917	3.48854	4.45761	5.01936	4.5694	1.34332	3.3089	4.50751	1.8983	4.13208	2.46994	4.96656
FBgn0011279	4.76246	4.71859	4.89665	4.70968	4.63585	5.05491	4.84577	4.78007	4.70354	1.5127	1.85378	2.54295	2.52679	2.83763	2.88168	2.10849	1.8627	1.67465	3.52783	2.07732	2.80225	2.16863	4.13741	2.28891	2.83818	3.57988	1.77869	2.06391	2.15032	2.18185	2.20249	2.065	2.06932	1.87001	2.12583	1.85593
FBgn0011280	11.9076	11.8751	11.9579	11.9567	12.0333	11.9786	12.2045	12.1455	12.1825	10.3244	10.2101	10.0189	10.0752	10.0218	10.0721	9.75178	9.71779	9.914	9.67359	9.56672	9.61086	9.97548	9.98216	9.86159	10.3102	10.4648	10.0676	8.44292	8.71546	8.54504	8.47605	8.53879	8.84888	8.1253	8.57371	8.66759
FBgn0011281	8.05548	8.08862	7.98342	8.31626	8.24308	8.06322	7.87453	7.93946	7.93852	3.20486	0.969647	2.41442	0.710454	-0.0847238	-0.228612	1.21297	0.248779	1.7629	2.25814	5.71874	6.09372	3.17543	6.04228	3.92862	5.97403	5.4258	4.77328	2.40405	2.56658	2.62519	2.66341	2.40611	2.41432	2.02559	2.52081	1.99714
FBgn0011282	3.72395	3.86979	3.9928	4.02329	3.39922	4.07635	3.74054	3.4148	3.93033	1.59499	1.11553	1.12995	1.00045	1.01386	0.999108	1.01747	1.05501	1.03457	1.56343	3.06649	1.72532	1.69071	1.7552	3.22481	3.08154	2.43695	3.07398	1.61676	1.67776	1.70008	1.71471	1.61753	1.62057	1.48187	1.66044	1.47222
FBgn0011283	6.89784	7.0897	7.04833	7.44912	7.66044	7.67071	7.37105	7.5206	7.65976	0.623263	0.974326	3.00021	0.928771	-0.0312764	0.754282	-0.00108338	0.276139	1.78643	3.69399	3.29575	3.15559	5.41079	7.34429	3.30741	4.20366	4.53834	4.84177	2.27443	2.42401	2.47781	2.51286	2.27633	3.27689	1.92458	2.38194	1.89823
FBgn0011284	13.6888	13.6645	13.7053	13.7081	13.784	13.7708	13.5617	13.5866	13.6058	13.9296	13.9838	13.8151	14.0912	14.0254	14.0838	14.3212	14.3071	14.4379	11.3847	11.3026	11.53	10.9696	11.6858	11.6035	10.4061	10.4368	10.2724	11.8602	11.6792	11.8806	11.6661	11.9039	11.9961	11.5718	11.638	11.5181
FBgn0011286	7.62703	7.49976	7.52152	7.52694	7.09099	7.19643	7.58686	7.65929	7.2465	6.91322	7.08526	6.98438	6.59792	6.63941	6.76134	4.57909	4.85249	5.12509	9.4292	9.36332	9.34401	8.1134	8.76945	8.19764	10.0421	9.96174	9.89578	8.69158	7.99536	8.25891	8.13519	8.20091	7.9828	9.61921	10.097	9.62382
FBgn0011288	9.78183	9.79623	9.76439	9.57339	9.42938	9.51187	10.1219	9.97012	10.0181	9.08676	9.20392	9.69595	8.51456	8.77171	8.67354	8.36426	8.17776	8.14349	6.71573	8.31717	7.20052	6.78806	7.18423	7.52314	7.53261	7.86013	7.8042	7.1809	8.0159	6.89787	7.68296	7.14723	6.82083	7.29587	7.84677	7.30788
FBgn0011289	8.28685	8.50854	8.20932	7.95402	8.10206	8.26098	8.24261	8.43105	8.2252	8.72887	8.65734	8.65384	8.65351	8.41769	8.37997	8.96648	8.81297	8.76147	5.8756	7.51189	6.10807	7.29665	7.94689	5.64392	7.6054	7.80123	7.59183	7.55144	7.91476	7.47059	7.76934	7.37601	8.45683	7.10814	7.526	7.08275
FBgn0011290	7.3834	7.29717	7.24161	7.30304	7.04534	7.34535	7.53488	7.29509	7.40087	7.15161	6.92449	6.49928	6.18005	6.53751	6.09945	6.29355	6.46509	6.4531	5.67808	6.4829	5.19231	6.25245	5.11267	6.04375	5.48995	5.67318	5.48055	4.54533	4.79123	6.21208	4.42965	6.3298	6.51026	6.0197	6.33609	4.45545
FBgn0011291	5.26216	4.72001	5.15257	4.6447	4.70972	4.7554	4.74186	4.74879	4.74406	4.60912	4.62996	4.32257	4.06132	4.72497	4.06826	4.16838	4.5831	4.78323	3.59825	3.17387	2.90169	3.31742	2.95302	2.98909	3.92739	3.07448	4.20938	4.14657	2.82097	2.85871	2.88358	2.72018	2.72524	3.8838	3.59422	4.20387
FBgn0011293	7.93179	7.98365	7.86593	7.99766	8.01319	8.0751	7.7563	7.74713	7.60804	2.70573	2.97758	3.30374	0.955104	1.50254	0.401451	0.0701492	0.373788	0.50927	4.89152	4.11878	4.76183	6.43229	7.51939	6.4794	6.47814	6.14829	6.32901	2.57829	2.74821	3.35536	2.84989	2.58044	2.589	2.18566	2.70027	2.1563
FBgn0011294	4.87696	4.57913	4.68489	5.02709	4.95343	4.90248	4.30897	4.47027	4.91257	0.641644	0.643721	0.674019	0.364461	0.401528	0.360669	0.41123	0.506646	0.455887	1.95867	1.46228	2.28519	1.54505	2.346	1.66288	1.12889	3.24	1.17489	1.44992	1.52866	1.55683	1.57513	1.45092	1.45491	1.26546	1.50656	1.25166
FBgn0011296	7.73666	7.39632	7.81248	7.22109	7.29106	7.3644	7.66049	7.66823	7.68836	7.35678	6.96873	6.97268	6.58727	5.99314	6.09982	5.3314	5.91955	5.5055	6.11468	6.85787	5.84853	6.82447	5.15786	3.95802	6.90634	7.35551	7.12667	5.47776	6.146	6.06519	5.66886	5.36475	6.78781	6.09334	6.73445	5.90666
FBgn0011297	5.19967	5.54099	5.07186	5.82214	5.88393	5.83866	4.63241	4.4289	5.32286	6.28133	6.26215	6.09201	6.52163	6.83147	6.73589	7.21643	7.2413	7.58237	5.05028	3.08299	6.22229	3.26452	4.31325	3.50573	3.27255	3.97666	4.08989	3.48595	3.22809	4.11687	6.81128	5.57724	6.90914	5.37674	4.26705	5.45894
FBgn0011300	7.83298	7.62482	7.59455	7.55834	7.71939	7.87035	7.71609	7.74113	7.58066	7.40118	7.50914	7.88978	7.67954	8.2033	7.51856	7.86514	7.8428	7.81824	8.66743	8.57139	8.51225	8.99902	8.81446	8.67317	8.74711	8.55027	8.90903	8.40504	8.24281	7.80743	8.24915	8.59652	8.26077	8.42126	8.33662	8.45319
FBgn0011305	8.19534	8.09878	8.14476	7.62295	7.6333	7.52964	7.96324	8.03909	8.10834	7.26858	7.67172	7.38309	7.01499	6.85001	6.86722	7.0485	7.13634	7.09137	4.92506	6.78849	7.17516	8.13997	6.29968	6.78022	7.42546	7.04662	6.88887	6.87917	6.99016	7.24245	7.525	4.65929	6.31616	7.26076	6.43885	6.7363
FBgn0011327	6.03432	5.71184	6.03926	5.78238	5.69817	5.64129	5.58913	5.55505	5.28365	5.41412	5.50735	5.56151	5.46097	5.19063	5.03514	5.19026	5.1552	5.33554	4.13186	5.32525	5.23331	3.24762	4.25721	4.32573	4.5748	4.81955	3.21826	4.6728	4.72288	3.72663	5.03543	4.0913	3.07977	5.56371	4.66042	5.42232
FBgn0011335	5.40076	5.10808	5.38854	4.9488	5.43705	5.05667	5.46375	4.97286	5.39416	5.12884	4.99016	5.16287	4.79002	4.80212	4.95812	4.96376	4.83777	5.06974	4.02999	4.23043	3.66544	5.77795	4.41705	3.29604	3.91022	4.9218	4.51306	4.20004	4.5952	3.13429	3.63751	3.38747	2.9679	4.35242	3.83912	4.70815
FBgn0011336	7.43548	7.37914	6.87072	7.61339	7.97634	7.75688	7.45736	7.16281	6.96763	7.81781	7.81478	7.70131	9.06311	9.00528	9.11844	9.52344	9.36061	9.37474	7.36825	7.29352	6.91218	5.89569	5.05738	6.80669	5.92984	5.37747	5.96702	8.05746	5.58829	6.96536	6.49535	8.55806	7.8242	7.06124	8.23906	8.13715
FBgn0011361	8.46144	8.52394	8.65247	8.13727	8.1115	7.89287	8.32532	8.08903	8.23738	8.06457	8.12497	7.78434	7.94889	7.67485	7.69788	7.73119	7.86735	7.89483	4.89106	6.95413	5.89844	5.13073	6.04216	6.67567	6.74157	5.89485	7.01761	5.98669	6.57221	5.34822	6.94221	5.72406	5.92118	5.35299	5.71312	4.17775
FBgn0011455	8.41837	8.44118	8.19661	8.33333	8.2114	8.13687	8.05101	8.07362	8.11502	8.22568	8.08077	8.02742	8.1859	7.8374	8.09647	7.8805	7.91788	8.00481	6.50798	6.9926	6.91696	6.01729	6.70591	7.51908	7.16761	7.62336	7.27801	6.25324	6.8589	7.22555	6.02332	7.38228	7.6256	5.85456	6.93172	5.9673
FBgn0011474	5.57749	5.61639	5.54123	5.9622	5.70292	5.74503	5.93975	5.09732	5.63291	6.24095	6.2652	6.1064	6.88847	6.78136	6.63551	7.31255	7.20935	7.13097	7.67989	6.4888	8.07385	7.97604	8.44574	7.03258	6.76342	7.99335	8.10259	7.28038	6.33461	6.78321	8.25989	6.12648	6.94291	7.30233	7.32529	6.81226
FBgn0011476	4.59312	4.11248	4.38093	3.86479	4.12281	4.52077	4.30375	4.41832	4.50895	3.96487	4.27231	4.04626	3.99601	3.84585	4.39816	3.35951	3.53247	3.97596	2.45808	3.31143	3.18218	4.32693	2.72471	2.75477	4.0608	2.48127	2.26719	2.53063	2.61499	2.64629	3.80854	2.53168	2.53586	2.9853	3.05042	3.79216
FBgn0011481	8.35158	8.25205	8.5036	8.10449	7.99669	7.978	8.28483	8.29339	8.45775	7.9439	8.14213	8.1827	7.97528	8.29569	8.32541	7.92245	8.40411	8.45794	9.07584	9.09278	9.28606	9.06394	8.60768	9.28333	9.07268	9.02827	8.88317	8.7191	8.80142	8.85755	9.25443	8.96572	8.28096	8.57445	8.554	8.75223
FBgn0011509	5.86906	5.64497	5.72144	6.20189	6.52751	6.10376	5.68307	5.89006	5.74427	5.98765	6.33772	6.21826	7.17557	7.41661	7.63282	7.1034	7.16819	7.22579	3.73901	3.21549	4.85517	6.05947	3.59827	3.6608	4.66043	5.65802	4.61411	5.3464	5.05323	6.71437	5.20641	4.80857	5.83227	5.88283	4.80346	4.22549
FBgn0011554	-1.4328	-1.4328	-1.43278	-1.4328	-1.4328	-1.43279	-1.4328	-1.43279	-1.43279	-1.40834	-1.43274	-1.40607	-1.4328	-1.43279	-1.4328	-1.41481	-1.43277	-1.43278	-1.41847	-1.41623	-1.41261	-1.4139	-1.41149	-1.41069	-1.42476	-1.41786	-1.42363	-1.41657	-1.41437	-1.41355	-1.41301	-1.41654	-1.41643	-1.42137	-1.415	-1.42172
FBgn0011555	-1.86123	-1.86123	-1.86123	-1.86123	-1.86123	-1.86123	-1.86123	-1.86123	-1.86123	-1.86123	-1.86123	-1.86123	-1.86123	-1.86123	-1.86123	-1.85838	-1.86123	-1.86123	-1.85822	-1.85782	-1.85719	-1.85741	-1.85699	-1.85685	-1.85932	-1.85811	-1.85912	-1.85788	-1.8575	-1.85735	-1.85726	-1.85788	-1.85786	-1.85872	-1.85761	-1.85879
FBgn0011556	-0.588198	-0.588169	-0.586757	-0.588054	-0.58823	-0.587256	-0.588087	-0.587332	-0.587167	-0.505474	-0.58365	-0.583024	-0.10322	-0.587562	-0.588061	-0.101324	-0.586082	-0.586834	-0.490047	-0.464271	-0.422612	-0.437371	-0.409607	-0.400377	-0.56264	0.694905	-0.549582	-0.468162	-0.442828	-0.433406	-0.427169	-0.467847	-0.466593	-0.523568	-0.450075	-0.527569
FBgn0011559	-1.41622	-1.41622	-1.4162	-1.41622	-1.41622	-1.41621	-1.41622	-1.38574	-1.41621	-1.41616	-1.41616	-1.3766	-1.41622	-1.41621	-1.41622	-1.41621	-1.41619	-1.4162	-1.40181	-1.39952	-1.39582	-1.39713	-1.39466	-1.39384	-1.40826	-1.40118	-1.4071	-1.39986	-1.39761	-1.39678	-1.39622	-1.39984	-1.39972	-1.40479	-1.39826	-1.40514
FBgn0011566	6.04063	5.92768	5.79163	5.98991	5.90255	6.18281	6.44267	6.20087	6.39064	5.8075	6.20149	5.75517	5.67122	5.90639	5.67129	5.91866	6.09983	6.20879	5.21002	6.37533	6.24703	5.38471	4.0535	3.65034	5.29694	4.80825	5.15366	4.43319	5.68127	3.43879	3.92363	4.95282	6.13234	5.54027	4.36295	5.55514
FBgn0011569	-0.771448	-0.800935	-0.816108	-0.816344	-0.816376	-0.776647	-0.785002	-0.816213	-0.816183	-0.815537	-0.815529	-0.81541	-0.816338	-0.816255	-0.816346	-0.816233	-0.815984	-0.816122	-0.767564	-0.757168	-0.740367	-0.74632	-0.735123	-0.7314	-0.196382	-0.764734	-0.791574	-0.758738	-0.74852	-0.744721	-0.742205	-0.75861	-0.758105	-0.781083	-0.751443	-0.782696
FBgn0011570	6.92266	7.03044	6.85796	6.79025	6.44985	6.82872	6.54847	6.84685	6.7138	7.32454	7.22521	6.92459	6.48231	6.60542	6.73671	6.69819	6.74499	6.75036	5.86312	5.9158	7.67344	5.9263	6.6797	5.81276	6.0033	6.41448	6.81039	6.63168	5.04183	5.96908	7.28001	3.81976	7.38194	6.88377	6.56715	6.33254
FBgn0011573	7.53512	7.81212	7.62274	7.36314	7.36574	7.59127	7.25431	6.92795	7.31688	7.33118	7.42405	7.15362	7.2141	7.21879	7.10866	7.27552	7.0773	6.80563	7.37881	5.66059	6.00645	4.70512	6.14792	6.4646	6.45723	6.62973	6.39393	5.71753	6.73897	6.28461	6.35405	7.08366	7.06163	6.43822	6.59772	4.86574
FBgn0011576	7.48385	7.19588	7.35115	7.5767	8.04783	7.61345	7.12597	7.4189	7.14951	7.78204	7.73563	7.90926	8.87673	8.90711	8.95981	8.98307	8.91853	9.21976	6.54419	6.75353	6.16885	6.96754	6.92285	6.18712	5.54187	6.84168	6.45335	6.49305	7.15031	5.6898	7.92408	7.79968	7.45003	6.85118	6.22583	6.93492
FBgn0011581	8.19122	8.42215	8.36808	7.80677	7.73021	7.5834	7.44114	7.56418	7.44766	7.29164	7.37074	7.5635	6.82015	6.71515	6.86315	6.59898	6.53019	6.62899	3.67022	4.81998	4.28108	4.44336	5.18605	3.61915	2.707	3.73447	4.93165	3.87013	5.20669	3.82513	4.53961	5.22517	3.1254	2.67507	3.25182	3.99723
FBgn0011582	5.44552	5.79815	6.1648	5.38669	5.87926	5.2445	5.12563	4.88936	5.29007	4.93737	4.72133	5.39296	5.13258	4.61421	4.18126	4.14205	3.89086	4.34934	6.8764	7.54988	6.08489	6.48933	6.32148	5.69275	7.01557	6.89172	7.73565	7.48144	6.66957	6.23961	5.82079	7.43599	6.16802	7.57916	7.23163	7.29371
FBgn0011584	8.52818	8.56982	8.54152	8.33957	8.38851	8.13346	8.45516	8.31238	8.14904	8.26961	8.06123	8.20426	7.99197	7.93737	8.06177	8.18295	8.20399	8.27737	7.86864	6.17846	8.0145	6.41376	8.17201	8.60608	7.088	7.34125	7.26422	7.01083	7.57771	7.38588	7.07025	7.20603	7.67639	7.5308	7.30791	7.98655
FBgn0011586	6.76472	6.6123	6.75414	6.6335	6.54196	6.50486	6.51871	6.5488	6.30111	6.09274	5.92218	6.13794	5.82175	6.01616	5.97386	5.88551	5.73284	5.62128	5.71903	4.33254	5.49017	5.9393	5.27568	6.75076	6.6735	6.51228	6.61684	4.2974	4.52612	5.9808	6.78056	6.44488	5.1899	6.02596	5.70702	4.80539
FBgn0011589	6.0134	5.51979	5.90576	6.00238	5.99943	5.99442	6.41338	5.77697	6.39832	5.35265	5.6611	6.06785	5.22569	4.95456	5.37195	5.47634	5.61645	4.56824	5.91234	6.25267	6.57426	7.82877	7.22601	6.10174	5.82626	6.1088	6.44697	4.86777	4.93973	5.86907	6.45477	6.15166	4.02568	6.92472	7.14265	6.50356
FBgn0011591	6.06156	6.0259	6.23773	6.03801	5.97511	5.48478	6.17638	6.00528	6.3284	6.47869	6.46086	6.13173	6.36075	6.1878	6.14493	6.28186	6.45284	6.11551	5.99608	4.56619	6.45457	3.56924	5.08211	6.00744	7.28387	5.94558	6.99616	3.73003	6.62703	6.93968	6.95914	6.17471	6.05428	6.44754	6.15919	6.37073
FBgn0011592	5.41979	5.59807	5.57293	5.6615	6.12108	5.42367	6.22196	5.69238	5.68618	5.34036	4.56299	5.29022	6.13401	5.86164	5.66354	5.1857	5.56512	5.11481	6.56952	5.87369	7.15657	6.66945	8.28596	7.8904	7.24558	6.94315	6.15182	7.65235	6.19134	6.52011	6.44272	6.82128	7.50527	7.47204	6.84589	6.85203
FBgn0011596	0.953437	0.817442	0.755379	0.972751	2.34218	2.1381	1.74112	1.89723	1.92837	1.73086	1.19468	2.04645	0.664753	2.25692	2.4507	0.708335	2.63374	1.11913	4.07045	4.89827	4.54123	1.8515	1.93875	1.96655	5.0399	4.72305	4.65896	3.87408	2.88671	1.86427	1.88416	3.05577	2.32562	5.02196	5.03179	3.74915
FBgn0011603	7.83289	7.81757	7.5991	7.73381	7.75702	7.89868	7.87285	8.17337	8.34789	8.08612	7.76023	7.91383	8.32334	7.97313	8.00797	8.29908	8.2511	8.32489	8.50514	8.54838	8.47475	6.72808	8.16587	8.85477	9.05177	8.92896	9.08661	7.80093	8.89794	8.20301	8.75198	8.33485	8.92078	8.15983	8.24349	8.16564
FBgn0011604	7.11659	6.91918	7.23593	6.844	6.5792	6.86343	7.21951	6.87544	6.76682	6.57896	6.39245	6.41298	6.10339	6.21492	6.15293	5.78435	5.52379	5.45399	7.16727	5.91925	7.28867	6.65031	6.51764	6.61882	6.46033	6.41662	6.25255	6.68098	7.26339	7.07438	6.88434	7.05112	7.06545	5.62873	5.89337	6.14159
FBgn0011606	3.94392	3.91753	4.22844	4.44256	4.2535	3.73661	4.10026	4.29415	4.75288	4.22467	3.94216	4.16385	4.18337	4.29599	4.40885	3.44457	4.37223	4.05369	3.64995	3.56051	4.74174	2.89804	4.66973	3.05551	2.35182	3.44062	3.98042	5.85659	4.9804	4.80513	4.85738	2.76519	4.38555	5.73022	3.92862	4.1566
FBgn0011638	7.6626	7.68796	7.83085	7.28459	7.20312	7.62899	7.20109	7.00833	6.92021	7.62725	7.6938	7.55613	7.91112	7.85249	7.89786	7.66734	7.68108	7.83336	5.47756	6.44502	6.79613	6.15973	5.41913	7.8125	5.62582	6.28791	4.38967	5.72135	5.40442	5.77698	6.17808	7.72795	6.15556	7.19817	6.66716	6.92664
FBgn0011640	8.11207	7.78023	7.94092	7.86565	8.15361	7.73777	7.60004	7.64641	7.90709	7.86562	7.77519	7.11362	7.86785	7.58225	7.83467	7.89709	7.78489	8.00687	8.19799	7.80795	8.55983	8.55205	6.65735	9.38289	7.94615	7.99377	7.96245	8.40667	8.20726	8.08287	7.99257	6.69786	7.54362	7.88522	8.02828	7.86293
FBgn0011642	7.57704	7.7108	7.7289	7.70736	7.66186	7.70081	7.85784	7.8505	7.56184	7.46398	7.4953	7.45796	6.84965	6.96776	6.96805	6.89074	7.04306	6.68425	6.64885	6.77047	7.30056	6.49452	7.4516	6.38	7.0981	7.38054	6.87347	5.63092	5.08861	5.36022	6.28173	6.07495	6.29997	5.65082	7.63241	6.40415
FBgn0011648	7.55329	7.26813	7.43593	7.24699	7.3116	7.28817	7.30328	7.25694	6.95223	7.28037	7.06864	7.29854	7.2378	7.04151	7.33542	7.44146	6.89084	7.23759	7.5871	8.04434	7.04529	8.44639	8.44038	8.19435	7.79012	8.19688	8.01699	6.9935	8.13389	8.17807	6.99194	8.13366	7.86973	7.53005	7.32601	7.64225
FBgn0011653	-0.60879	-0.608697	-0.604198	-0.608327	-0.608897	-0.53218	-0.608433	-0.606016	-0.605491	-0.594805	-0.59468	-0.592822	-0.608206	-0.606749	-0.608349	-0.606352	-0.602084	-0.604439	-0.444061	0.858889	-0.338213	-0.36138	-0.3178	-0.303313	-0.551493	-0.433048	0.669282	-0.40971	-0.369945	-0.355156	1.05252	-0.409215	-0.407247	-0.496677	-0.38132	-0.502957
FBgn0011655	7.45878	7.64944	7.53711	7.53051	7.31366	7.22737	7.17827	7.43368	7.12158	7.56507	7.63176	7.422	7.67777	7.72019	7.56432	7.81532	7.88259	7.85017	8.36979	8.24029	8.41138	7.32543	7.14667	6.3438	7.33974	8.17625	6.91823	8.47589	7.69497	7.92785	8.67376	7.7721	6.53611	7.99833	7.5764	8.63187
FBgn0011656	8.11559	7.93938	8.06861	7.96168	7.9719	7.94989	8.2825	8.40314	8.38294	8.00655	8.13747	8.12581	7.74122	7.92793	7.8971	7.61819	7.78346	7.50231	8.82301	9.09504	8.70938	8.89097	8.14422	9.50235	8.94714	9.11501	9.11483	8.7245	8.733	8.71948	8.49317	8.25882	9.05618	8.60173	8.80445	8.68647
FBgn0011659	4.12609	4.13516	3.52559	3.58344	3.50533	3.9462	3.5459	3.52303	4.0969	3.93733	3.59904	4.3581	3.49041	4.51943	3.9551	4.75165	4.05734	4.61073	3.46972	2.59032	2.74125	5.34341	2.78766	2.82027	3.48189	2.52206	2.28615	3.61102	3.14412	2.7024	2.72488	3.82999	4.32464	4.7732	3.45531	5.11521
FBgn0011660	4.81002	4.22446	4.62846	4.17686	3.8352	3.71829	4.28604	4.6996	4.30831	4.34871	4.47025	3.78607	3.90047	3.81428	4.52178	4.46693	3.54404	3.40257	5.33347	5.83237	2.96404	2.90184	4.66031	3.57968	2.69843	4.51356	3.9772	3.53543	4.39983	4.79485	2.9449	4.75522	3.54537	4.29091	3.65036	4.81568
FBgn0011661	11.1492	11.182	11.249	11.0828	11.1441	11.1129	11.2023	11.3115	11.2957	11.0998	11.3115	11.2075	10.923	11.1156	11.1062	10.6931	10.802	11.0411	10.6786	10.5294	10.56	10.4718	9.79791	9.89429	10.2576	10.2024	10.3995	10.8736	10.7763	10.9162	10.5815	10.6017	10.4207	10.0962	10.1017	9.9535
FBgn0011666	8.21237	8.30153	8.26282	8.09255	8.05157	7.91976	8.60388	8.62735	8.49156	7.69708	7.75741	8.01061	7.4681	7.2605	7.48254	6.68154	6.76824	6.75443	8.6968	8.71537	9.39147	7.76529	8.8048	8.39952	9.20694	9.18876	9.48615	8.24848	8.50813	8.45086	8.32961	8.28677	8.53657	8.91381	9.06201	8.68795
FBgn0011668	-1.92798	-1.92798	-1.92798	-1.92798	-1.92798	-1.92798	-1.92798	-1.92798	-1.92798	-1.92798	-1.92798	-1.92798	-1.92798	-1.92728	-1.92798	-1.92798	-1.92798	-1.92798	-1.92648	-1.92629	-1.92598	-1.92609	-1.92589	-1.92582	-1.92701	-1.92643	-1.92692	-1.92632	-1.92613	-1.92606	-1.92602	-1.92632	-1.92631	-1.92673	-1.92619	-1.92676
FBgn0011669	0	0	0	0	0	0	0	0	0	0	0	0	0	0	0	0	0	0	0	0	0	0	0	0	0	0	0	0	0	0	0	0	0	0	0	0
FBgn0011670	0	0	0	0	0	0	0	0	0	0	0	0	0	0	0	0	0	0	0	0	0	0	0	0	0	0	0	0	0	0	0	0	0	0	0	0
FBgn0011672	7.34948	7.6424	7.49803	7.86151	7.8211	7.92549	7.62555	7.39062	7.26027	8.43032	8.3506	8.39018	9.16837	8.98932	9.16575	9.73624	9.57227	9.61974	7.53277	8.09155	7.66183	5.96488	8.19963	7.97163	7.87637	7.99421	7.8045	8.61607	7.9354	8.64432	8.99799	8.56513	9.12012	8.76187	9.30662	9.17407
FBgn0011674	5.30875	5.44636	5.39217	6.09523	5.66284	5.43797	5.76603	5.76995	5.68079	6.314	6.41536	6.14836	6.97791	6.58695	6.63236	7.14987	7.18679	7.16874	7.19545	6.69956	7.67927	6.62331	4.61449	4.98282	6.41429	6.11583	5.78627	6.39893	6.62356	6.60334	7.21001	6.87509	6.57637	7.14919	7.6551	6.91081
FBgn0011676	6.65888	6.63125	6.36829	6.24002	6.70033	6.67092	6.48168	6.53477	6.20397	6.3055	6.46007	6.31345	5.83624	6.09818	5.61971	5.67308	5.86468	5.44549	6.14543	6.86028	6.89232	7.55394	7.03684	3.90582	7.1459	6.42944	7.06955	5.99995	6.54933	5.93283	6.44637	6.14516	4.57832	6.63514	6.89064	6.15108
FBgn0011692	-0.213499	0.0317052	-0.16463	-0.0405782	-0.0493878	-0.21319	-0.213463	0.117696	-0.088116	-0.170453	0.0103582	-0.211765	-0.0977316	-0.213291	-0.213455	-0.21325	0.0107795	-0.12072	-0.16343	-0.147149	-0.120835	-0.130158	-0.112621	-0.106791	-0.206257	-0.158998	-0.201035	-0.149607	-0.133605	-0.127653	-0.123714	-0.149407	-0.148616	-0.184603	-0.138182	-0.18713
FBgn0011693	12.1208	12.0593	12.0571	11.7609	11.7132	11.7074	12.2433	12.1847	12.1156	10.6876	10.5147	10.6264	10.4329	10.4837	10.3342	10.0695	9.95307	10.0667	9.93073	9.88052	10.1476	10.0439	10.2988	9.75575	11.8109	11.8667	11.9442	9.42139	8.28614	9.70295	8.65099	9.08234	8.67448	9.08053	9.02765	9.06015
FBgn0011694	-1.86123	-1.86123	-1.86123	-1.86123	-1.86123	-1.86123	-1.86123	-1.86123	-1.86123	-1.86123	-1.86123	-1.86123	-1.86123	-1.86123	-1.86123	-1.85838	-1.86123	-1.86123	-1.85822	-1.85782	-1.85719	-1.85741	-1.85699	-1.85685	-1.85932	-1.85811	-1.85912	-1.85788	-1.8575	-1.85735	-1.85726	-1.85788	-1.85786	-1.85872	-1.85761	-1.85879
FBgn0011695	12.589	12.597	12.6029	12.349	12.4388	12.3932	12.5554	12.5072	12.546	11.6524	11.6253	11.3987	11.6587	11.6398	11.6806	11.5416	11.624	11.5464	9.8808	9.50239	9.89332	10.7446	10.1023	10.4326	11.0066	10.6608	10.8944	9.85601	10.3957	9.72912	9.87811	10.2673	10.0286	10.1352	9.92993	10.1876
FBgn0011701	7.88676	7.8769	7.85777	7.7136	8.01957	7.87906	7.5993	8.1194	8.00916	8.07585	8.1214	7.6195	7.64149	7.8151	7.76906	7.24525	6.95055	7.1691	9.06205	9.23035	8.12054	8.58648	9.1747	8.36348	8.59476	8.38325	8.64173	8.56686	8.6059	8.75527	8.43619	7.10761	9.21923	7.98845	7.84034	8.77544
FBgn0011703	3.22439	3.21582	3.41281	3.08357	3.90486	3.13816	2.5094	2.91638	3.32916	3.7818	3.5085	3.48028	4.4729	3.97939	3.27781	3.99195	3.3581	3.97336	2.2686	2.35563	2.49463	2.4458	2.53709	3.86598	2.36734	2.2923	2.0705	5.84021	2.92867	3.64764	3.00466	2.34357	4.00751	3.43983	4.73775	4.25422
FBgn0011704	2.08537	1.60166	1.69886	1.61989	0.880301	1.58184	2.07567	1.78802	1.118	1.75195	1.28569	1.46265	1.35511	1.42661	0.981199	0.882599	0.942199	0.884347	0.978222	0.995528	1.07273	1.04529	1.09691	1.11406	1.15675	0.982798	0.943999	0.992829	1.03515	1.05267	1.06426	0.993047	0.993913	0.957895	1.02168	1.61059
FBgn0011705	6.79711	6.83699	6.79203	6.5629	6.28422	6.5529	6.29288	6.20712	5.94965	6.03872	6.06231	6.22267	5.78934	6.16546	5.8244	6.31236	5.94825	5.9178	5.59367	5.40079	6.51869	3.4629	3.65027	5.08455	5.71638	5.66659	5.3596	6.10089	4.18611	3.92173	5.38487	5.25031	5.0001	5.68823	5.75033	4.86546
FBgn0011706	2.03094	1.34716	1.65921	1.31812	1.14558	1.36621	1.88597	1.66551	1.90288	1.10655	1.59229	1.30757	1.86567	1.29158	1.50427	1.30117	1.36802	1.12039	1.0427	1.05929	1.12986	1.10276	1.15374	1.17068	1.00424	1.04708	1.01021	1.41717	1.09275	1.11004	1.12149	1.41796	1.05774	1.02335	1.07944	1.02122
FBgn0011708	8.08269	7.93377	8.04135	7.94273	7.89194	8.0459	7.83123	7.93593	7.76564	8.32621	8.48312	8.45746	8.82297	8.67027	8.44755	8.92349	8.85501	8.77735	7.03739	7.56446	6.80586	5.69038	8.3382	7.77735	7.5165	7.64332	7.58695	6.27095	7.53872	6.60774	8.04265	7.63107	6.75452	7.05607	7.84679	7.14639
FBgn0011710	6.40623	6.40808	6.12069	6.25157	6.32258	6.21165	6.45548	6.38578	6.11058	6.33862	5.72224	6.05964	5.96687	6.13467	5.3018	5.6615	5.51387	5.84193	7.3207	6.79439	5.91391	3.59418	6.53298	5.58189	6.02624	6.0243	5.9654	4.90783	6.64354	7.40685	6.49615	7.29743	6.58936	6.29091	6.61906	6.2824
FBgn0011715	6.52211	6.68926	6.06047	6.24306	6.17276	6.80639	6.28512	6.17795	6.36057	6.45588	6.64813	6.35372	6.23104	6.18193	6.15386	5.95081	6.41759	6.48027	6.08696	5.64607	5.97959	6.02063	5.25973	4.2374	5.13638	6.16284	5.07863	5.60552	3.48675	6.80992	3.5982	6.71075	5.03841	4.83388	6.27472	6.9791
FBgn0011722	8.67229	8.41093	8.21516	9.41853	9.61757	9.6071	7.98153	8.51685	8.33837	10.0203	9.97271	9.6681	11.2144	11.1767	11.2086	11.7645	11.8242	11.852	9.60987	9.0692	9.49937	9.43178	8.25645	9.98293	9.73235	9.49528	9.71368	10.2752	10.4105	10.4532	10.7579	10.7412	10.5741	11.2667	11.5056	11.3794
FBgn0011723	-1.1824	-1.18239	-1.18227	-1.18238	-1.1824	-1.18232	-1.18239	-1.18232	-1.18231	-1.12292	-1.182	-1.14905	-1.18238	-1.18234	-1.18238	-1.18233	-1.18221	-1.02466	-1.14532	-1.13881	-1.12829	-1.13202	-1.12501	-1.12268	-1.16365	-1.14355	-1.16035	-1.08357	-1.1334	-1.13102	-1.12944	-1.13971	-1.1394	-1.15378	-1.13523	-1.15479
FBgn0011725	7.65421	7.65898	7.77811	7.61908	7.35232	7.51076	7.58758	7.69859	7.6126	7.53909	7.51982	7.61507	7.39876	6.89961	7.45551	7.11339	7.54801	7.47454	7.81522	7.7636	8.61336	7.27901	7.9239	8.5346	7.78473	7.71996	7.76111	8.11743	8.22733	6.27227	6.34354	6.57539	8.27583	7.71043	7.66515	7.99409
FBgn0011726	9.16405	9.08354	9.22487	8.96043	8.92603	8.73544	8.97095	8.93275	8.92438	8.97655	8.92737	9.0595	8.89933	8.73404	8.74716	8.88835	8.59206	8.58822	6.35456	7.30416	6.92405	6.87154	6.62666	6.54557	7.39198	6.72856	6.51611	6.81704	3.85652	6.34904	6.50666	6.25445	5.87354	5.52628	6.59793	6.35506
FBgn0011737	8.06922	8.02268	8.13085	7.95357	7.97799	8.07027	8.09601	8.06998	8.00077	7.91825	7.70728	7.84821	7.40997	7.59314	7.6317	7.17321	6.69906	6.70236	7.883	8.06372	8.00976	8.63007	8.00787	6.92068	7.97561	7.85533	7.15839	8.33612	8.28398	8.17509	7.8935	8.05959	8.05531	7.82362	7.26533	6.5884
FBgn0011739	7.94702	7.90217	8.11749	8.04149	7.95375	8.25637	8.21461	8.34172	8.2634	8.24759	8.27696	8.31383	8.63931	8.88499	8.64092	8.97068	9.0119	9.20154	8.8965	9.26328	9.05362	8.84001	8.76079	8.74552	9.07769	9.16433	8.79436	8.09617	8.48639	8.56537	8.39168	8.60558	8.55089	8.92119	8.66686	8.68621
FBgn0011740	6.76855	6.32395	6.6468	7.12713	7.40248	7.25905	6.47729	6.23342	6.56933	7.26063	7.34677	7.15701	8.63084	8.63325	8.66539	9.15403	9.05084	9.2281	5.46913	5.43319	6.73607	4.43982	7.80094	4.06488	5.74935	5.96601	7.09166	7.30985	5.79038	5.89564	7.25753	7.67549	6.53784	7.60774	7.61829	7.59048
FBgn0011741	7.10792	7.04624	6.8573	7.02617	7.08003	6.85548	6.71081	7.02429	6.8645	7.188	7.44646	6.94689	7.01236	6.98859	7.38952	7.45094	7.58881	7.46733	5.3644	6.78263	6.29564	6.83839	4.33762	6.10501	4.91903	6.01846	5.97671	6.78297	6.66147	6.34967	5.2096	6.37894	7.83232	6.42354	5.79872	6.79919
FBgn0011742	7.92466	7.81584	7.91483	7.96241	7.87639	7.8002	8.01191	8.16584	8.08555	7.96803	7.84901	7.90412	7.50059	7.67589	7.53573	7.50605	7.48848	7.09991	7.89127	7.79098	7.41348	7.76013	7.20719	6.83004	7.14646	7.43953	7.56658	6.26957	8.09713	7.49487	7.68165	7.77166	7.8102	7.58757	7.96226	7.22688
FBgn0011743	-1.98929	-1.98929	-1.98929	-1.98929	-1.98929	-1.98929	-1.98929	-1.98929	-1.98929	-1.98929	-1.98929	-1.98923	-1.98929	-1.98929	-1.98873	-1.98929	-1.98929	-1.98929	-1.98794	-1.98778	-1.98751	-1.98761	-1.98743	-1.98737	-1.9884	-1.98789	-1.98832	-1.9878	-1.98764	-1.98758	-1.98754	-1.9878	-1.98779	-1.98815	-1.98769	-1.98818
FBgn0011745	8.61625	8.66704	8.92965	8.36492	8.33169	8.47367	8.72096	8.38484	8.50185	8.4699	8.71777	8.51053	8.30654	8.50386	8.25556	8.35316	8.36644	8.47082	7.77254	8.06783	7.33065	6.56259	8.2596	7.78062	5.83134	7.05532	6.81143	7.62965	6.26163	8.29665	7.32395	7.23879	7.02644	5.74744	6.79451	6.98371
FBgn0011746	4.64366	4.93845	4.74436	4.93822	4.79274	5.35096	5.68454	5.21459	5.48163	4.82882	5.39185	5.03086	4.92954	3.93306	4.46497	3.93082	4.42586	3.26398	4.94825	6.10811	5.60434	5.78423	6.15827	5.19031	6.30432	6.31503	6.09725	5.80516	7.21419	4.44333	5.55976	6.5184	5.66677	6.00945	6.12988	4.88675
FBgn0011747	9.15193	9.27412	9.17869	9.32564	9.21298	9.38477	9.55253	9.48172	9.34169	9.07794	8.98679	9.05566	8.65106	8.58718	8.54846	8.04444	8.15951	8.19233	9.64611	9.26631	9.44301	9.64932	9.16097	8.97771	9.56327	9.37357	9.48316	9.3714	9.3109	8.65952	9.35063	8.94255	8.96926	9.3888	9.17677	9.04071
FBgn0011754	8.69887	8.82305	8.80885	8.60408	8.539	8.5221	8.8906	8.7106	8.72871	8.50772	8.56773	8.54758	8.44282	8.2338	8.32326	8.28272	8.49227	8.69165	8.96117	7.83368	7.98678	7.45176	8.32385	7.42517	8.71475	8.98638	8.27909	8.14793	8.07304	8.95622	6.92513	8.81465	8.60101	8.57794	9.02372	7.96325
FBgn0011758	4.18012	4.5888	4.23104	4.08411	4.09373	4.12133	4.19655	5.06289	4.93511	4.01358	3.61769	3.6984	3.53864	3.6487	4.2157	3.2366	2.84588	2.91893	4.8669	5.28161	3.90165	4.09178	3.08257	3.12566	5.52539	3.97489	4.24547	4.85479	5.29748	4.5683	6.28914	4.96737	6.08518	4.73694	3.71279	5.48638
FBgn0011760	10.6873	10.7465	10.7098	10.4975	10.3825	10.4236	10.8169	10.778	10.8482	10.2826	10.3093	10.5254	10.0855	10.1857	10.2184	9.91495	9.89526	9.90248	10.3214	10.1613	10.0998	9.91212	10.1482	10.0462	10.2124	10.3897	10.2768	10.0251	9.92977	9.99947	10.0641	10.3727	9.96969	9.7542	9.99088	9.97655
FBgn0011761	-0.765878	-0.788274	-0.650193	-0.776436	-0.506145	-0.730629	-0.788265	-0.78819	-0.788173	-0.787813	-0.759182	-0.787742	-0.776291	-0.788213	-0.788263	-0.7882	-0.788062	-0.788139	-0.752041	-0.743926	-0.73081	-0.735457	-0.726716	-0.72381	-0.774896	-0.749832	-0.770785	-0.745151	-0.737175	-0.734209	-0.732245	-0.745052	-0.744657	-0.762595	-0.739457	-0.763854
FBgn0011762	3.08681	2.72199	2.72399	2.48026	2.97084	2.79694	3.0046	2.79902	2.89995	3.07494	2.39622	2.91295	2.39644	1.89335	2.67808	3.14439	2.49606	2.20641	1.86598	1.90556	2.45234	1.94862	3.13612	2.00936	1.76827	1.87655	2.83121	1.89946	1.93978	1.95508	1.96527	1.89995	2.30235	2.12562	1.92811	2.69618
FBgn0011763	7.9928	8.26039	7.9753	8.18509	7.88735	8.1003	8.27992	8.44336	7.9993	8.05692	8.09344	8.10666	8.10852	7.95853	7.77724	7.72763	7.95435	7.75267	7.97048	7.86556	8.65175	8.48992	9.3388	8.99966	7.4796	8.33775	8.04077	8.05421	8.05538	7.73978	8.19617	7.89032	8.01284	7.79606	7.3974	7.74687
FBgn0011766	8.42496	8.57695	8.39052	7.94177	8.17956	8.18077	7.5956	7.71613	7.80807	9.5063	9.72027	9.60171	9.94466	10.0666	10.0715	9.99314	10.0002	10.1187	9.38667	9.4664	9.67441	9.62945	9.77771	9.6335	9.35903	9.58408	9.92014	9.94588	9.72939	8.88382	9.83679	9.75132	9.57269	9.33929	9.86529	9.70458
FBgn0011768	9.04177	8.96541	8.90148	8.83823	8.97109	8.90144	8.65808	8.69242	8.94847	9.11958	9.17925	8.87779	9.38746	9.22254	9.29693	9.5156	9.7065	9.71386	7.30373	7.53357	7.2072	9.05752	6.40054	7.5291	7.47276	6.96788	7.15556	7.51542	7.45889	8.23552	8.01936	8.01096	8.14601	8.13175	8.07696	7.92202
FBgn0011769	4.90507	5.2464	5.39288	4.85482	5.14115	4.79611	4.53025	4.7597	4.93079	4.96876	5.31022	4.92692	4.81376	5.22115	5.1029	4.73787	4.71237	4.63496	3.70524	2.83593	4.64261	2.96232	3.60175	3.13166	2.70762	3.49434	4.98177	2.81749	4.28077	5.54283	3.00963	2.81899	3.87408	4.7972	2.9029	3.43923
FBgn0011770	7.63192	7.6918	7.62374	7.74286	7.42814	7.67803	7.5176	7.76972	7.70852	7.10075	7.31358	6.97843	7.06041	7.04348	6.76049	7.56745	7.64919	7.59674	7.45759	3.33065	5.66066	6.4759	3.75838	5.38885	6.02986	4.35466	5.75935	6.0585	3.90968	3.99091	3.62327	4.88067	3.31204	5.50742	6.33295	4.54508
FBgn0011771	6.49566	6.37408	6.19022	6.52074	6.42128	6.52581	6.14718	5.8868	6.42057	6.29695	6.54813	6.39877	6.94723	6.80832	6.85773	7.0222	7.48755	7.07297	7.01579	6.89084	6.86644	5.09355	6.21894	5.95243	6.1588	6.67846	6.90272	7.00155	5.75425	6.1593	7.26955	6.52768	5.12337	7.03828	6.82798	5.7543
FBgn0011774	5.16557	5.35575	5.31292	5.11091	5.25327	4.80622	4.85895	4.83387	4.65471	5.73862	6.17836	6.02243	5.82297	6.00668	6.03944	6.02615	5.85094	5.69521	2.96243	4.16153	3.85365	3.29711	3.46743	5.66472	4.69011	4.58926	3.44861	5.78298	6.67133	5.20533	6.27391	5.78619	6.58832	5.07569	5.18798	6.25007
FBgn0011785	7.66409	7.72048	7.83919	7.89878	8.05309	8.06764	7.9348	8.16797	8.13856	8.14052	8.14874	7.6652	7.61387	7.83164	7.95395	8.09318	7.7038	7.94995	8.84229	8.82214	8.63176	8.40887	9.52593	8.86593	8.6242	8.28046	8.54862	9.27574	9.77373	8.25979	8.57544	8.80161	9.07646	9.16321	8.96192	9.17324
FBgn0011787	6.12892	6.27184	6.27893	5.66384	5.91053	5.89925	6.09056	6.18687	5.90697	5.87172	5.79183	5.3662	5.14643	5.76006	5.22861	5.29436	5.35137	5.15549	5.45041	4.04393	3.21695	3.96776	3.2894	4.24528	4.80662	4.48216	3.36218	4.24401	3.10225	3.156	4.34261	4.01518	3.74751	3.56884	3.06058	3.53697
FBgn0011802	4.55853	4.568	4.10175	4.48903	4.46066	4.75862	4.22954	4.2027	4.7381	4.87399	4.14798	4.61435	4.55003	4.34243	5.08395	4.29584	4.80546	3.96201	3.44273	3.59986	4.1415	3.42154	4.46954	3.11273	4.00065	4.26661	3.48066	3.57596	4.22585	4.06728	3.00564	4.04546	4.87462	4.49067	3.3535	3.62848
FBgn0011812	0	0	0	0	0	0	0	0	0	0	0	0	0	0	0	0	0	0	0	0	0	0	0	0	0	0	0	0	0	0	0	0	0	0	0	0
FBgn0011817	8.31208	8.20706	8.49036	8.22103	8.31194	8.36971	8.49644	8.69202	8.62347	8.10163	8.16181	8.18039	7.60703	7.99926	7.91164	7.69776	7.6945	7.82644	8.20546	8.1759	7.96515	7.65516	7.72621	7.87841	7.90614	8.24721	8.00907	8.05144	7.8107	8.01057	7.42963	8.41849	8.01011	7.29363	7.69313	7.52542
FBgn0011818	5.84941	5.80545	6.22167	5.73861	6.18216	5.69215	6.40611	6.14509	5.97025	6.09582	5.91757	6.25137	5.6794	6.20496	6.37273	6.06284	6.43844	6.00705	7.2397	5.92123	7.6303	7.30848	9.0596	6.103	7.11553	7.2123	6.86599	7.10072	7.49765	7.64011	7.54115	8.03731	6.9701	7.12947	7.31086	6.54398
FBgn0011822	-0.971695	-0.97169	-0.97147	-0.971673	-0.9717	-0.971548	-0.971678	-0.97156	-0.971534	-0.970979	-0.970972	-0.97087	-0.971667	-0.971596	-0.971674	-0.971577	-0.971363	-0.971482	-0.924364	-0.915099	-0.900125	-0.90543	-0.89545	-0.892133	-0.39027	-0.921842	-0.945763	-0.916497	-0.907391	-0.904005	-0.901763	-0.916384	-0.915933	-0.936412	-0.909996	-0.93785
FBgn0011824	6.03439	6.04302	6.23825	5.57866	5.67369	5.64745	5.72216	5.40833	4.88699	5.09872	5.91558	5.76733	5.48565	5.30528	5.80839	5.39358	5.21528	5.46421	5.14134	4.4015	3.4089	4.63214	6.20429	4.95026	3.14573	4.43053	4.26185	5.69807	4.96026	3.34413	5.52872	4.3709	5.71371	5.41157	5.18535	5.81373
FBgn0011826	8.51216	8.36139	8.52055	8.24533	8.33993	8.23007	8.50205	8.6115	8.47655	8.52072	8.72659	8.648	8.57325	8.76038	8.66454	8.89474	8.6832	8.9234	8.7016	8.94722	8.49451	8.85649	8.72042	9.36087	8.75912	8.69102	8.64295	8.65674	8.62945	9.03532	8.75462	8.26764	8.01552	8.27319	8.52257	8.42028
FBgn0011828	7.78313	7.60132	7.67056	8.51931	8.5264	8.56358	7.3949	7.29543	7.59128	8.21201	8.24601	7.91752	10.1162	10.0278	10.0842	10.0893	10.0545	10.1593	8.31464	8.32941	8.54135	7.8847	8.13382	7.34941	7.54219	7.03155	7.7293	8.69272	7.66157	7.56369	7.47741	7.18065	8.77462	6.07822	7.39782	8.02755
FBgn0011829	2.33827	2.99385	2.76747	2.95973	3.08248	2.06075	2.78301	2.39489	2.49823	2.06643	2.25032	2.53598	2.67237	2.70956	1.12165	1.86142	2.12112	1.88585	1.7726	4.12292	2.58099	3.51475	6.92747	2.03724	1.5501	3.19392	3.61947	2.75494	1.9155	1.94322	1.96137	4.20511	2.37611	1.6693	1.89396	2.67894
FBgn0011832	-0.946329	-0.946327	-0.946225	-0.946319	-0.946332	-0.946262	-0.946321	-0.946267	-0.946255	-0.848736	-0.920327	-0.683771	-0.946316	-0.946284	-0.946319	-0.946275	-0.946176	-0.946231	-0.914094	-0.90761	-0.897131	-0.900844	-0.893859	-0.891537	-0.932356	-0.912329	-0.929071	-0.908589	-0.902216	-0.899846	-0.898277	-0.90851	-0.908194	-0.922527	-0.904039	-0.923533
FBgn0011834	-0.394232	-0.394224	-0.39384	-0.394193	-0.394241	-0.332207	-0.394202	-0.393997	-0.393952	-0.392986	-0.392974	-0.392796	0.101331	-0.15799	-0.283395	-0.262911	-0.135332	-0.304288	-0.343872	-0.329662	-0.306697	-0.314833	-0.299528	-0.294439	-0.38389	-0.340004	-0.376692	-0.331807	-0.317841	-0.312647	-0.309209	-0.331633	-0.330942	-0.362351	-0.321836	-0.364556
FBgn0011836	5.86135	5.70504	6.10297	5.36649	5.86593	6.30012	5.96684	5.38138	5.3978	6.01348	5.89798	6.02892	5.8308	6.27772	6.10314	6.18167	6.03917	6.11217	5.80713	6.42276	4.36584	4.75549	6.65371	5.09098	4.77731	5.41649	3.91456	4.25215	6.00473	6.40213	5.7779	6.73666	5.98533	5.32384	5.16684	6.2352
FBgn0011837	6.49859	6.71647	6.45387	6.27757	5.94437	6.40266	6.37322	6.44749	6.55549	6.71554	6.77641	6.58063	6.36272	6.75265	6.92131	7.01695	7.39869	7.29559	7.66225	7.57201	7.54054	7.44431	7.21969	7.20906	7.64766	8.48242	8.13747	7.70382	7.45334	6.94302	8.09324	6.88402	8.41945	7.46739	8.16062	8.12286
FBgn0011840	0	0	0	0	0	0	0	0	0	0	0	0	0	0	0	0	0	0	0	0	0	0	0	0	0	0	0	0	0	0	0	0	0	0	0	0
FBgn0011844	0	0	0	0	0	0	0	0	0	0	0	0	0	0	0	0	0	0	0	0	0	0	0	0	0	0	0	0	0	0	0	0	0	0	0	0
FBgn0011845	0	0	0	0	0	0	0	0	0	0	0	0	0	0	0	0	0	0	0	0	0	0	0	0	0	0	0	0	0	0	0	0	0	0	0	0
FBgn0011848	0	0	0	0	0	0	0	0	0	0	0	0	0	0	0	0	0	0	0	0	0	0	0	0	0	0	0	0	0	0	0	0	0	0	0	0
FBgn0011849	0	0	0	0	0	0	0	0	0	0	0	0	0	0	0	0	0	0	0	0	0	0	0	0	0	0	0	0	0	0	0	0	0	0	0	0
FBgn0011850	0	0	0	0	0	0	0	0	0	0	0	0	0	0	0	0	0	0	0	0	0	0	0	0	0	0	0	0	0	0	0	0	0	0	0	0
FBgn0011851	0	0	0	0	0	0	0	0	0	0	0	0	0	0	0	0	0	0	0	0	0	0	0	0	0	0	0	0	0	0	0	0	0	0	0	0
FBgn0011852	0	0	0	0	0	0	0	0	0	0	0	0	0	0	0	0	0	0	0	0	0	0	0	0	0	0	0	0	0	0	0	0	0	0	0	0
FBgn0011853	0	0	0	0	0	0	0	0	0	0	0	0	0	0	0	0	0	0	0	0	0	0	0	0	0	0	0	0	0	0	0	0	0	0	0	0
FBgn0011854	0	0	0	0	0	0	0	0	0	0	0	0	0	0	0	0	0	0	0	0	0	0	0	0	0	0	0	0	0	0	0	0	0	0	0	0
FBgn0011855	0	0	0	0	0	0	0	0	0	0	0	0	0	0	0	0	0	0	0	0	0	0	0	0	0	0	0	0	0	0	0	0	0	0	0	0
FBgn0011858	0	0	0	0	0	0	0	0	0	0	0	0	0	0	0	0	0	0	0	0	0	0	0	0	0	0	0	0	0	0	0	0	0	0	0	0
FBgn0011859	0	0	0	0	0	0	0	0	0	0	0	0	0	0	0	0	0	0	0	0	0	0	0	0	0	0	0	0	0	0	0	0	0	0	0	0
FBgn0011860	0	0	0	0	0	0	0	0	0	0	0	0	0	0	0	0	0	0	0	0	0	0	0	0	0	0	0	0	0	0	0	0	0	0	0	0
FBgn0011861	0	0	0	0	0	0	0	0	0	0	0	0	0	0	0	0	0	0	0	0	0	0	0	0	0	0	0	0	0	0	0	0	0	0	0	0
FBgn0011862	-1.66963	-1.66963	-1.66959	-1.66963	-1.66963	-1.66961	-1.66963	-1.66961	-1.6696	-1.66951	-1.66951	-1.66949	-1.66963	-1.66961	-1.66963	-1.66961	-1.66957	-1.6696	-1.64737	-1.64421	-1.63911	-1.64092	-1.63752	-1.63639	-1.65626	-1.64651	-1.60013	-1.64469	-1.64159	-1.64043	-1.63967	-1.64465	-1.6445	-1.65148	-1.64247	-1.65197
FBgn0011863	0	0	0	0	0	0	0	0	0	0	0	0	0	0	0	0	0	0	0	0	0	0	0	0	0	0	0	0	0	0	0	0	0	0	0	0
FBgn0011864	0	0	0	0	0	0	0	0	0	0	0	0	0	0	0	0	0	0	0	0	0	0	0	0	0	0	0	0	0	0	0	0	0	0	0	0
FBgn0011865	0	0	0	0	0	0	0	0	0	0	0	0	0	0	0	0	0	0	0	0	0	0	0	0	0	0	0	0	0	0	0	0	0	0	0	0
FBgn0011866	0	0	0	0	0	0	0	0	0	0	0	0	0	0	0	0	0	0	0	0	0	0	0	0	0	0	0	0	0	0	0	0	0	0	0	0
FBgn0011867	0	0	0	0	0	0	0	0	0	0	0	0	0	0	0	0	0	0	0	0	0	0	0	0	0	0	0	0	0	0	0	0	0	0	0	0
FBgn0011868	-1.72769	-1.72769	-1.72769	-1.72769	-1.72769	-1.72769	-1.72769	-1.72769	-1.72769	-1.72768	-1.71685	-1.72768	-1.72769	-1.72769	-1.72769	-1.72769	-1.72768	-1.72769	-1.72185	-1.72104	-1.71974	-1.7202	-1.71933	-1.71904	-1.72412	-1.72163	-1.72371	-1.72116	-1.72037	-1.72008	-1.71988	-1.72115	-1.72111	-1.7229	-1.7206	-1.72302
FBgn0011869	0	0	0	0	0	0	0	0	0	0	0	0	0	0	0	0	0	0	0	0	0	0	0	0	0	0	0	0	0	0	0	0	0	0	0	0
FBgn0011870	0	0	0	0	0	0	0	0	0	0	0	0	0	0	0	0	0	0	0	0	0	0	0	0	0	0	0	0	0	0	0	0	0	0	0	0
FBgn0011871	0	0	0	0	0	0	0	0	0	0	0	0	0	0	0	0	0	0	0	0	0	0	0	0	0	0	0	0	0	0	0	0	0	0	0	0
FBgn0011872	-1.88123	-1.88123	-1.88123	-1.88123	-1.88123	-1.88123	-1.87926	-1.88123	-1.88123	-1.88123	-1.88123	-1.88123	-1.88123	-1.88123	-1.88123	-1.88123	-1.88123	-1.88123	-1.87872	-1.8784	-1.87788	-1.87806	-1.87771	-1.8776	-1.87963	-1.87863	-1.87947	-1.87845	-1.87813	-1.87801	-1.87793	-1.87844	-1.87843	-1.87914	-1.87822	-1.87919
FBgn0011877	0	0	0	0	0	0	0	0	0	0	0	0	0	0	0	0	0	0	0	0	0	0	0	0	0	0	0	0	0	0	0	0	0	0	0	0
FBgn0011878	-1.21211	-1.19345	-1.21204	-1.2121	-1.15009	-1.21206	-1.2121	-1.21207	-1.21206	-1.21188	-1.21187	-1.11403	-1.2121	-1.21208	-1.2121	-1.21207	-1.212	-1.21204	-1.18334	-1.17836	-1.1703	-1.17316	-1.16779	-1.166	-1.19738	-1.18198	-1.19485	-1.17911	-1.17421	-1.17239	-1.17118	-1.17905	-1.17881	-1.14678	-1.17561	-1.19059
FBgn0011879	0	0	0	0	0	0	0	0	0	0	0	0	0	0	0	0	0	0	0	0	0	0	0	0	0	0	0	0	0	0	0	0	0	0	0	0
FBgn0011880	0	0	0	0	0	0	0	0	0	0	0	0	0	0	0	0	0	0	0	0	0	0	0	0	0	0	0	0	0	0	0	0	0	0	0	0
FBgn0011881	0	0	0	0	0	0	0	0	0	0	0	0	0	0	0	0	0	0	0	0	0	0	0	0	0	0	0	0	0	0	0	0	0	0	0	0
FBgn0011882	0	0	0	0	0	0	0	0	0	0	0	0	0	0	0	0	0	0	0	0	0	0	0	0	0	0	0	0	0	0	0	0	0	0	0	0
FBgn0011883	0	0	0	0	0	0	0	0	0	0	0	0	0	0	0	0	0	0	0	0	0	0	0	0	0	0	0	0	0	0	0	0	0	0	0	0
FBgn0011884	0	0	0	0	0	0	0	0	0	0	0	0	0	0	0	0	0	0	0	0	0	0	0	0	0	0	0	0	0	0	0	0	0	0	0	0
FBgn0011885	-1.85568	-1.85568	-1.85568	-1.85568	-1.85568	-1.85255	-1.85568	-1.85568	-1.85568	-1.85568	-1.85568	-1.85568	-1.85568	-1.85568	-1.85568	-1.85568	-1.85568	-1.85568	-1.85252	-1.85211	-1.85144	-1.85168	-1.85123	-1.85109	-1.85367	-1.8524	-1.85347	-1.85217	-1.85176	-1.85161	-1.85151	-1.85216	-1.85214	-1.85305	-1.85188	-1.85312
FBgn0011887	0	0	0	0	0	0	0	0	0	0	0	0	0	0	0	0	0	0	0	0	0	0	0	0	0	0	0	0	0	0	0	0	0	0	0	0
FBgn0011888	0	0	0	0	0	0	0	0	0	0	0	0	0	0	0	0	0	0	0	0	0	0	0	0	0	0	0	0	0	0	0	0	0	0	0	0
FBgn0011889	-1.12283	-1.12283	-1.12267	-1.12281	-1.00105	-1.12273	-1.12282	-1.12273	-1.12272	-1.12232	-1.12232	-1.12224	-1.12281	-1.12276	-1.12282	-1.12275	-1.12259	-1.12268	-1.0814	-1.07391	-1.06179	-1.06608	-1.05801	-1.05532	-1.10252	-1.07936	-0.839692	-1.07504	-1.06767	-1.06493	-1.06311	-1.07495	-1.07458	-1.09115	-1.06978	-1.09232
FBgn0011890	0	0	0	0	0	0	0	0	0	0	0	0	0	0	0	0	0	0	0	0	0	0	0	0	0	0	0	0	0	0	0	0	0	0	0	0
FBgn0011891	-0.90359	-0.903579	-0.903044	-0.903536	-0.903602	-0.903233	-0.903548	-0.903262	-0.903199	-0.901863	-0.901847	-0.901602	-0.903521	-0.90335	-0.903538	-0.903302	-0.902786	-0.903073	-0.832229	-0.818068	-0.795181	-0.80329	-0.788036	-0.782965	-0.872112	-0.706054	-0.620298	-0.820206	-0.806287	-0.801111	-0.797684	-0.820032	-0.819344	-0.606005	-0.810269	-0.485883
FBgn0011892	-1.49707	-1.49706	-1.49643	-1.49701	-1.49708	-1.49665	-1.49702	-1.49669	-1.49661	-1.49506	-1.49504	-1.49476	-1.49699	-1.49679	-1.49701	-1.49673	-1.49613	-1.49646	-1.41101	-1.06696	-1.37756	-1.38488	-1.37111	-1.36654	-1.44701	-1.40753	-1.44054	-1.40015	-1.38759	-1.38292	-1.37982	-1.4	-1.39938	-1.42763	-1.28076	-1.42962
FBgn0011893	0	0	0	0	0	0	0	0	0	0	0	0	0	0	0	0	0	0	0	0	0	0	0	0	0	0	0	0	0	0	0	0	0	0	0	0
FBgn0011894	-0.715143	-0.715116	-0.71377	-0.715006	-0.715175	-0.714246	-0.715038	-0.714318	-0.71416	-0.710841	-0.710801	-0.710202	-0.714971	-0.714537	-0.715013	-0.714419	-0.713125	-0.713843	0.776174	-0.587829	-0.551612	-0.564443	-0.540305	-0.532281	-0.673349	-0.604138	-0.661996	-0.591212	-0.569187	-0.560996	-0.555573	-0.590937	-0.589847	-0.63938	-0.575487	-0.0621737
FBgn0011895	-1.57601	-1.57601	-1.57578	-1.57599	-1.57602	-1.57586	-1.57599	-1.57587	-1.57585	-1.57528	-1.57528	-1.57517	-1.57598	-1.57591	-1.57599	-1.57589	-1.57567	-1.57579	-1.32244	-1.5152	-1.5027	-1.50713	-1.4988	-1.49603	-1.54473	-1.52084	-1.54081	-1.51637	-1.50877	-1.50594	-1.50407	-1.51628	-1.5159	-1.533	-1.51094	-1.53421
FBgn0011896	0	0	0	0	0	0	0	0	0	0	0	0	0	0	0	0	0	0	0	0	0	0	0	0	0	0	0	0	0	0	0	0	0	0	0	0
FBgn0011897	-1.98969	-1.98969	-1.98969	-1.98969	-1.98969	-1.98969	-1.98913	-1.98969	-1.98969	-1.98969	-1.98969	-1.98963	-1.98969	-1.98969	-1.98969	-1.98969	-1.98969	-1.98969	-1.98835	-1.98819	-1.98793	-1.98802	-1.98784	-1.98779	-1.98881	-1.98831	-1.98872	-1.98821	-1.98805	-1.98799	-1.98796	-1.98821	-1.9882	-1.98856	-1.9881	-1.98859
FBgn0011902	0	0	0	0	0	0	0	0	0	0	0	0	0	0	0	0	0	0	0	0	0	0	0	0	0	0	0	0	0	0	0	0	0	0	0	0
FBgn0011904	-1.99088	-1.9914	-1.9914	-1.9914	-1.9914	-1.9914	-1.9914	-1.9914	-1.9914	-1.9914	-1.9914	-1.99134	-1.9914	-1.9914	-1.9914	-1.9914	-1.9914	-1.9914	-1.99011	-1.98995	-1.9897	-1.98979	-1.98962	-1.98956	-1.99054	-1.99006	-1.99047	-1.98997	-1.98982	-1.98976	-1.98972	-1.98997	-1.98996	-1.99031	-1.98986	-1.99033
FBgn0011905	0	0	0	0	0	0	0	0	0	0	0	0	0	0	0	0	0	0	0	0	0	0	0	0	0	0	0	0	0	0	0	0	0	0	0	0
FBgn0011906	0	0	0	0	0	0	0	0	0	0	0	0	0	0	0	0	0	0	0	0	0	0	0	0	0	0	0	0	0	0	0	0	0	0	0	0
FBgn0011909	-1.29576	-1.29573	-1.29442	-1.29563	-1.29579	-1.29489	-1.29566	-1.29496	-1.2948	-1.29159	-1.29156	-1.29098	-1.29559	-1.29517	-1.29563	-1.29506	-1.2938	-1.29449	-1.17737	-1.15859	-1.12824	-1.13899	-1.11876	-1.11204	-1.23027	-1.17226	-1.22075	-0.836971	-1.14297	-1.1361	-1.13156	-1.1612	-1.16029	-1.2018	-0.499335	-1.20471
FBgn0011910	0	0	0	0	0	0	0	0	0	0	0	0	0	0	0	0	0	0	0	0	0	0	0	0	0	0	0	0	0	0	0	0	0	0	0	0
FBgn0011915	0	0	0	0	0	0	0	0	0	0	0	0	0	0	0	0	0	0	0	0	0	0	0	0	0	0	0	0	0	0	0	0	0	0	0	0
FBgn0011916	-1.3231	-1.3231	-1.32302	-1.3231	-1.32311	-1.32305	-1.3231	-1.32306	-1.32305	-1.32285	-1.32285	-1.32281	-1.32309	-1.26409	-1.3231	-1.32306	-1.32299	-1.32303	-1.29255	-1.28751	-1.27936	-1.28225	-1.27682	-1.27501	-1.17608	-1.29118	-1.3042	-1.28827	-1.28332	-1.28147	-1.28025	-1.28821	-1.28797	-1.29911	-1.28473	-1.2999
FBgn0011919	0	0	0	0	0	0	0	0	0	0	0	0	0	0	0	0	0	0	0	0	0	0	0	0	0	0	0	0	0	0	0	0	0	0	0	0
FBgn0011921	-1.42201	-1.42201	-1.42199	-1.42201	-1.41249	-1.422	-1.42201	-1.422	-1.422	-1.42196	-1.36188	-1.42195	-1.42201	-1.422	-1.42201	-1.422	-1.42199	-1.42199	-1.40754	-1.40524	-1.40154	-1.40285	-1.40038	-1.39956	-1.41399	-1.40691	-1.41283	-1.40559	-1.40334	-1.4025	-1.40194	-1.40556	-1.40545	-1.41052	-1.40398	-1.41087
FBgn0011927	0	0	0	0	0	0	0	0	0	0	0	0	0	0	0	0	0	0	0	0	0	0	0	0	0	0	0	0	0	0	0	0	0	0	0	0
FBgn0011928	0	0	0	0	0	0	0	0	0	0	0	0	0	0	0	0	0	0	0	0	0	0	0	0	0	0	0	0	0	0	0	0	0	0	0	0
FBgn0011931	0	0	0	0	0	0	0	0	0	0	0	0	0	0	0	0	0	0	0	0	0	0	0	0	0	0	0	0	0	0	0	0	0	0	0	0
FBgn0011932	0	0	0	0	0	0	0	0	0	0	0	0	0	0	0	0	0	0	0	0	0	0	0	0	0	0	0	0	0	0	0	0	0	0	0	0
FBgn0011933	0	0	0	0	0	0	0	0	0	0	0	0	0	0	0	0	0	0	0	0	0	0	0	0	0	0	0	0	0	0	0	0	0	0	0	0
FBgn0011934	0	0	0	0	0	0	0	0	0	0	0	0	0	0	0	0	0	0	0	0	0	0	0	0	0	0	0	0	0	0	0	0	0	0	0	0
FBgn0011935	0	0	0	0	0	0	0	0	0	0	0	0	0	0	0	0	0	0	0	0	0	0	0	0	0	0	0	0	0	0	0	0	0	0	0	0
FBgn0011936	0	0	0	0	0	0	0	0	0	0	0	0	0	0	0	0	0	0	0	0	0	0	0	0	0	0	0	0	0	0	0	0	0	0	0	0
FBgn0011937	0	0	0	0	0	0	0	0	0	0	0	0	0	0	0	0	0	0	0	0	0	0	0	0	0	0	0	0	0	0	0	0	0	0	0	0
FBgn0011938	-1.64408	-1.64408	-1.64408	-1.64408	-1.64408	-1.64408	-1.64408	-1.64408	-1.64408	-1.64407	-1.64407	-1.64407	-1.64408	-1.64408	-1.64408	-1.64408	-1.64408	-1.62403	-1.63619	-1.63505	-1.63322	-1.63387	-1.63265	-1.63224	-1.63938	-1.63588	-1.6388	-1.63522	-1.63411	-1.6337	-1.63342	-1.63521	-1.63515	-1.63766	-1.63443	-1.63784
FBgn0011944	0	0	0	0	0	0	0	0	0	0	0	0	0	0	0	0	0	0	0	0	0	0	0	0	0	0	0	0	0	0	0	0	0	0	0	0
FBgn0011945	0	0	0	0	0	0	0	0	0	0	0	0	0	0	0	0	0	0	0	0	0	0	0	0	0	0	0	0	0	0	0	0	0	0	0	0
FBgn0011948	0	0	0	0	0	0	0	0	0	0	0	0	0	0	0	0	0	0	0	0	0	0	0	0	0	0	0	0	0	0	0	0	0	0	0	0
FBgn0011949	0	0	0	0	0	0	0	0	0	0	0	0	0	0	0	0	0	0	0	0	0	0	0	0	0	0	0	0	0	0	0	0	0	0	0	0
FBgn0011950	0	0	0	0	0	0	0	0	0	0	0	0	0	0	0	0	0	0	0	0	0	0	0	0	0	0	0	0	0	0	0	0	0	0	0	0
FBgn0011951	0	0	0	0	0	0	0	0	0	0	0	0	0	0	0	0	0	0	0	0	0	0	0	0	0	0	0	0	0	0	0	0	0	0	0	0
FBgn0011952	0	0	0	0	0	0	0	0	0	0	0	0	0	0	0	0	0	0	0	0	0	0	0	0	0	0	0	0	0	0	0	0	0	0	0	0
FBgn0011953	0	0	0	0	0	0	0	0	0	0	0	0	0	0	0	0	0	0	0	0	0	0	0	0	0	0	0	0	0	0	0	0	0	0	0	0
FBgn0011954	0	0	0	0	0	0	0	0	0	0	0	0	0	0	0	0	0	0	0	0	0	0	0	0	0	0	0	0	0	0	0	0	0	0	0	0
FBgn0011955	0	0	0	0	0	0	0	0	0	0	0	0	0	0	0	0	0	0	0	0	0	0	0	0	0	0	0	0	0	0	0	0	0	0	0	0
FBgn0011956	0	0	0	0	0	0	0	0	0	0	0	0	0	0	0	0	0	0	0	0	0	0	0	0	0	0	0	0	0	0	0	0	0	0	0	0
FBgn0011957	-1.44343	-1.44343	-1.44341	-1.44343	-1.44343	-1.44342	-1.44343	-1.44342	-1.44342	-1.44338	-1.44338	-1.38097	-1.44342	-1.44342	-1.44343	-1.44342	-1.4434	-1.44341	-1.42964	-1.42747	-1.42396	-1.4252	-1.42287	-1.42209	-1.43574	-1.42905	-1.43465	-1.42779	-1.42566	-1.42487	-1.42435	-1.42777	-1.42766	-1.43246	-1.42627	-1.43279
FBgn0011958	0	0	0	0	0	0	0	0	0	0	0	0	0	0	0	0	0	0	0	0	0	0	0	0	0	0	0	0	0	0	0	0	0	0	0	0
FBgn0011959	0	0	0	0	0	0	0	0	0	0	0	0	0	0	0	0	0	0	0	0	0	0	0	0	0	0	0	0	0	0	0	0	0	0	0	0
FBgn0011960	0	0	0	0	0	0	0	0	0	0	0	0	0	0	0	0	0	0	0	0	0	0	0	0	0	0	0	0	0	0	0	0	0	0	0	0
FBgn0011961	-0.933647	-0.933645	-0.933556	-0.867135	-0.906108	-0.933588	-0.93364	-0.933593	-0.884205	-0.933356	-0.933353	-0.787598	-0.857157	-0.933607	-0.933638	-0.933599	-0.933513	-0.933561	-0.903572	-0.897492	-0.887665	-0.891147	-0.884598	-0.88242	-0.920696	-0.901917	-0.917616	-0.89841	-0.892434	-0.890211	-0.88874	-0.898336	-0.89804	-0.91148	-0.894143	-0.912423
FBgn0011962	-1.9886	-1.9886	-1.9886	-1.9886	-1.9886	-1.9886	-1.9886	-1.9886	-1.9886	-1.9886	-1.9886	-1.98854	-1.98802	-1.9886	-1.9886	-1.9886	-1.9886	-1.9886	-1.98723	-1.98706	-1.9868	-1.98689	-1.98671	-1.98665	-1.9877	-1.98719	-1.98761	-1.98709	-1.98693	-1.98687	-1.98683	-1.98709	-1.98708	-1.98745	-1.98697	-1.98747
FBgn0011963	0	0	0	0	0	0	0	0	0	0	0	0	0	0	0	0	0	0	0	0	0	0	0	0	0	0	0	0	0	0	0	0	0	0	0	0
FBgn0011965	0	0	0	0	0	0	0	0	0	0	0	0	0	0	0	0	0	0	0	0	0	0	0	0	0	0	0	0	0	0	0	0	0	0	0	0
FBgn0011966	-1.55412	-1.55412	-1.55411	-1.55412	-1.54684	-1.55411	-1.55412	-1.55411	-1.55411	-1.5353	-1.55409	-1.55409	-1.55412	-1.55412	-1.54261	-1.55411	-1.55411	-1.55411	-1.54342	-1.54184	-1.53928	-1.54018	-1.53848	-1.53791	-1.54788	-1.54299	-1.54708	-1.54208	-1.54052	-1.53994	-1.53956	-1.54206	-1.54198	-1.54548	-1.54096	-1.54573
FBgn0011970	0	0	0	0	0	0	0	0	0	0	0	0	0	0	0	0	0	0	0	0	0	0	0	0	0	0	0	0	0	0	0	0	0	0	0	0
FBgn0011971	0	0	0	0	0	0	0	0	0	0	0	0	0	0	0	0	0	0	0	0	0	0	0	0	0	0	0	0	0	0	0	0	0	0	0	0
FBgn0011974	0	0	0	0	0	0	0	0	0	0	0	0	0	0	0	0	0	0	0	0	0	0	0	0	0	0	0	0	0	0	0	0	0	0	0	0
FBgn0011975	0	0	0	0	0	0	0	0	0	0	0	0	0	0	0	0	0	0	0	0	0	0	0	0	0	0	0	0	0	0	0	0	0	0	0	0
FBgn0011976	0	0	0	0	0	0	0	0	0	0	0	0	0	0	0	0	0	0	0	0	0	0	0	0	0	0	0	0	0	0	0	0	0	0	0	0
FBgn0011977	0	0	0	0	0	0	0	0	0	0	0	0	0	0	0	0	0	0	0	0	0	0	0	0	0	0	0	0	0	0	0	0	0	0	0	0
FBgn0011980	0	0	0	0	0	0	0	0	0	0	0	0	0	0	0	0	0	0	0	0	0	0	0	0	0	0	0	0	0	0	0	0	0	0	0	0
FBgn0011981	0	0	0	0	0	0	0	0	0	0	0	0	0	0	0	0	0	0	0	0	0	0	0	0	0	0	0	0	0	0	0	0	0	0	0	0
FBgn0011982	-1.73903	-1.73062	-1.73903	-1.73903	-1.73903	-1.73903	-1.73903	-1.73903	-1.73903	-1.73902	-1.73902	-1.73902	-1.73681	-1.73903	-1.73903	-1.73903	-1.73903	-1.73903	-1.73325	-1.73246	-1.73118	-1.73163	-1.73078	-1.7305	-1.73548	-1.73304	-1.73508	-1.73258	-1.7318	-1.73151	-1.73132	-1.73257	-1.73253	-1.73428	-1.73202	-1.7344
FBgn0011983	0	0	0	0	0	0	0	0	0	0	0	0	0	0	0	0	0	0	0	0	0	0	0	0	0	0	0	0	0	0	0	0	0	0	0	0
FBgn0011984	0	0	0	0	0	0	0	0	0	0	0	0	0	0	0	0	0	0	0	0	0	0	0	0	0	0	0	0	0	0	0	0	0	0	0	0
FBgn0011985	0	0	0	0	0	0	0	0	0	0	0	0	0	0	0	0	0	0	0	0	0	0	0	0	0	0	0	0	0	0	0	0	0	0	0	0
FBgn0011986	0	0	0	0	0	0	0	0	0	0	0	0	0	0	0	0	0	0	0	0	0	0	0	0	0	0	0	0	0	0	0	0	0	0	0	0
FBgn0011987	-1.69358	-1.69358	-1.67972	-1.69358	-1.69358	-1.69357	-1.69358	-1.69357	-1.69357	-1.69357	-1.69357	-1.69356	-1.69358	-1.69357	-1.69358	-1.69357	-1.69357	-1.69357	-1.68699	-1.68607	-1.68457	-1.6851	-1.68411	-1.68378	-1.6896	-1.68674	-1.68913	-1.68621	-1.6853	-1.68496	-1.68474	-1.6862	-1.68615	-1.6882	-1.68556	-1.68834
FBgn0011993	0	0	0	0	0	0	0	0	0	0	0	0	0	0	0	0	0	0	0	0	0	0	0	0	0	0	0	0	0	0	0	0	0	0	0	0
FBgn0011994	0	0	0	0	0	0	0	0	0	0	0	0	0	0	0	0	0	0	0	0	0	0	0	0	0	0	0	0	0	0	0	0	0	0	0	0
FBgn0011998	0	0	0	0	0	0	0	0	0	0	0	0	0	0	0	0	0	0	0	0	0	0	0	0	0	0	0	0	0	0	0	0	0	0	0	0
FBgn0011999	0	0	0	0	0	0	0	0	0	0	0	0	0	0	0	0	0	0	0	0	0	0	0	0	0	0	0	0	0	0	0	0	0	0	0	0
FBgn0012000	0	0	0	0	0	0	0	0	0	0	0	0	0	0	0	0	0	0	0	0	0	0	0	0	0	0	0	0	0	0	0	0	0	0	0	0
FBgn0012001	0	0	0	0	0	0	0	0	0	0	0	0	0	0	0	0	0	0	0	0	0	0	0	0	0	0	0	0	0	0	0	0	0	0	0	0
FBgn0012002	0	0	0	0	0	0	0	0	0	0	0	0	0	0	0	0	0	0	0	0	0	0	0	0	0	0	0	0	0	0	0	0	0	0	0	0
FBgn0012003	0	0	0	0	0	0	0	0	0	0	0	0	0	0	0	0	0	0	0	0	0	0	0	0	0	0	0	0	0	0	0	0	0	0	0	0
FBgn0012004	-1.54685	-1.54685	-1.54684	-1.54685	-1.52891	-1.54684	-1.54685	-1.54684	-1.52728	-1.54682	-1.54682	-1.54682	-1.54685	-1.54684	-1.54685	-1.54684	-1.54684	-1.54684	-1.53617	-1.53458	-1.53201	-1.53292	-1.5312	-1.53063	-1.54066	-1.53574	-1.53985	-1.53482	-1.53325	-1.53267	-1.53229	-1.5348	-1.53472	-1.53825	-1.5337	-1.53849
FBgn0012009	0	0	0	0	0	0	0	0	0	0	0	0	0	0	0	0	0	0	0	0	0	0	0	0	0	0	0	0	0	0	0	0	0	0	0	0
FBgn0012010	0	0	0	0	0	0	0	0	0	0	0	0	0	0	0	0	0	0	0	0	0	0	0	0	0	0	0	0	0	0	0	0	0	0	0	0
FBgn0012011	0	0	0	0	0	0	0	0	0	0	0	0	0	0	0	0	0	0	0	0	0	0	0	0	0	0	0	0	0	0	0	0	0	0	0	0
FBgn0012016	-1.83655	-1.83655	-1.83649	-1.83655	-1.83655	-1.83651	-1.83655	-1.83651	-1.83651	-1.83635	-1.83635	-1.83632	-1.83654	-1.83652	-1.83655	-1.83652	-1.83646	-1.83649	-1.80758	-1.80374	-1.79755	-1.79974	-1.79561	-1.79424	-1.81837	-1.80653	-1.81643	-1.80432	-1.80055	-1.79915	-1.79822	-1.80427	-1.80409	-1.81256	-1.76851	-1.81316
FBgn0012017	-1.92798	-1.92798	-1.92798	-1.92798	-1.92798	-1.92798	-1.92798	-1.92798	-1.92798	-1.92798	-1.92798	-1.92798	-1.92798	-1.92728	-1.92798	-1.92798	-1.92798	-1.92798	-1.92648	-1.92629	-1.92598	-1.92609	-1.92589	-1.92582	-1.92701	-1.92643	-1.92692	-1.92632	-1.92613	-1.92606	-1.92602	-1.92632	-1.92631	-1.92673	-1.92619	-1.92676
FBgn0012018	0	0	0	0	0	0	0	0	0	0	0	0	0	0	0	0	0	0	0	0	0	0	0	0	0	0	0	0	0	0	0	0	0	0	0	0
FBgn0012024	0	0	0	0	0	0	0	0	0	0	0	0	0	0	0	0	0	0	0	0	0	0	0	0	0	0	0	0	0	0	0	0	0	0	0	0
FBgn0012025	0	0	0	0	0	0	0	0	0	0	0	0	0	0	0	0	0	0	0	0	0	0	0	0	0	0	0	0	0	0	0	0	0	0	0	0
[truncated: 16,205 more rows]
