# Supplementary material for: Local translatome sustains synaptic function in impaired Wallerian degeneration
Source: EMBO Rep. 2024 Oct 31;26(1):61–83. doi: 10.1038/s44319-024-00301-8 (PMC11724096; doi:10.1038/s44319-024-00301-8)
Supplement: Supplementary file 11 — Dataset EV8 [file 44319_2024_301_MOESM11_ESM.xlsx]

## Sheet: Legend
Dataset EV8. Description of all the samples processed in the TRAP experiments.

## Sheet: Dataset EV8_Legend samples TRAP
Legend samples TRAP
INP= Input IP=immunoprecipitation
Before injury
A	background:		w ; orco-Gal4/+ ; ;
B	Wild type:		w ; orco-Gal4/+ ; 5xUAS-GFP::RpL10Ab/+ ;
C	dnmnatOE:		w ; orco-Gal4/5xUAS-dnmnat ; 5xUAS-GFP::RpL10Ab/+ ;
7 dpa
D	background:		w ; orco-Gal4/+ ; ;
E	Wild type:		w ; orco-Gal4/+ ; 5xUAS-GFP::RpL10Ab/+ ;
F	dnmnatOE:		w ; orco-Gal4/5xUAS-dnmnat ; 5xUAS-GFP::RpL10Ab/+ ;
