# Supplementary material for: Local translatome sustains synaptic function in impaired Wallerian degeneration
Source: EMBO Rep. 2024 Oct 31;26(1):61–83. doi: 10.1038/s44319-024-00301-8 (PMC11724096; doi:10.1038/s44319-024-00301-8)
Supplement: Supplementary file 12 — Movie EV1 [file 44319_2024_301_MOESM12_ESM.zip]

Archive with 4 entries (4 files):
- Movie EV1.mp4
- __MACOSX/._Movie EV1.mp4
- Movie EV1.txt
- __MACOSX/._Movie EV1.txt
