# Supplementary material for: Local translatome sustains synaptic function in impaired Wallerian degeneration
Source: EMBO Rep. 2024 Oct 31;26(1):61–83. doi: 10.1038/s44319-024-00301-8 (PMC11724096; doi:10.1038/s44319-024-00301-8)
Supplement: Supplementary file 14 — Movie EV3 [file 44319_2024_301_MOESM14_ESM.zip › Movie EV3.txt]

Movie EV3. Example of automated antennal grooming detection of dnmnat[OE] animals expressing CsChrimson in JO neurons 7 dpa. Left, recording of animal in arena exposed to red-light stimulus indicated by flashing diode (bottom). Square, network 1 head detection. Top right, network 2 antennal grooming detection (probability indicated in the upper left corner). Bottom right, probability plot.
