# Supplementary material for: Local translatome sustains synaptic function in impaired Wallerian degeneration
Source: EMBO Rep. 2024 Oct 31;26(1):61–83. doi: 10.1038/s44319-024-00301-8 (PMC11724096; doi:10.1038/s44319-024-00301-8)
Supplement: Supplementary file 15 — Source data Fig. 1 [file 44319_2024_301_MOESM15_ESM.zip]

Archive with 90 entries (80 files):
- Figure 1/
- __MACOSX/._Figure 1
- Figure 1/.DS_Store
- __MACOSX/Figure 1/._.DS_Store
- Figure 1/1H/
- __MACOSX/Figure 1/._1H
- Figure 1/1F/
- __MACOSX/Figure 1/._1F
- Figure 1/1A/
- __MACOSX/Figure 1/._1A
- Figure 1/1G/
- __MACOSX/Figure 1/._1G
- Figure 1/1I/
- __MACOSX/Figure 1/._1I
- Figure 1/1B/
- __MACOSX/Figure 1/._1B
- Figure 1/1E/
- __MACOSX/Figure 1/._1E
- Figure 1/1D/
- __MACOSX/Figure 1/._1D
- Figure 1/1C/
- __MACOSX/Figure 1/._1C
- Figure 1/1H/GFP-MAX_orco_nmnat_14dpi_3.tif
- __MACOSX/Figure 1/1H/._GFP-MAX_orco_nmnat_14dpi_3.tif
- Figure 1/1H/GFP-orco_wt_14_dpi_2_043-MaxIP.tif
- __MACOSX/Figure 1/1H/._GFP-orco_wt_14_dpi_2_043-MaxIP.tif
- Figure 1/1H/GFP-MAX_orco_wt_bef_7_#5.tif
- __MACOSX/Figure 1/1H/._GFP-MAX_orco_wt_bef_7_#5.tif
- Figure 1/1H/GFP-MAX_orco_wt_7dpi_1_062.tif
- __MACOSX/Figure 1/1H/._GFP-MAX_orco_wt_7dpi_1_062.tif
- Figure 1/1H/GFP-MAX_orco_nmnat_7_dpi_6_107.tif
- __MACOSX/Figure 1/1H/._GFP-MAX_orco_nmnat_7_dpi_6_107.tif
- Figure 1/1H/Figure 1H..txt
- __MACOSX/Figure 1/1H/._Figure 1H..txt
- Figure 1/1H/GFP-MAX_nmnat_orco_before5.001_IIexp.tif
- __MACOSX/Figure 1/1H/._GFP-MAX_nmnat_orco_before5.001_IIexp.tif
- Figure 1/1F/Figure 1F JO quant.xlsx
- __MACOSX/Figure 1/1F/._Figure 1F JO quant.xlsx
- Figure 1/1A/control nmnat before injury.tif
- __MACOSX/Figure 1/1A/._control nmnat before injury.tif
- Figure 1/1A/nmnatoe 2 week after injury.tif
- __MACOSX/Figure 1/1A/._nmnatoe 2 week after injury.tif
- Figure 1/1A/injured wt 1 week after injury.tif
- __MACOSX/Figure 1/1A/._injured wt 1 week after injury.tif
- Figure 1/1A/injured wt 2 weeks after injury.tif
- __MACOSX/Figure 1/1A/._injured wt 2 weeks after injury.tif
- Figure 1/1A/control wt before injury.tif
- __MACOSX/Figure 1/1A/._control wt before injury.tif
- Figure 1/1A/Figure 1A.txt
- __MACOSX/Figure 1/1A/._Figure 1A.txt
- Figure 1/1A/nmnatoe 1 week after injury.tif
- __MACOSX/Figure 1/1A/._nmnatoe 1 week after injury.tif
- Figure 1/1G/Fig1G_quant opto time course.xlsx
- __MACOSX/Figure 1/1G/._Fig1G_quant opto time course.xlsx
- Figure 1/1I/Figure 1I_percentage area orco quant.xlsx
- __MACOSX/Figure 1/1I/._Figure 1I_percentage area orco quant.xlsx
- Figure 1/1B/.DS_Store
- __MACOSX/Figure 1/1B/._.DS_Store
- Figure 1/1B/Figure 1B_wing injuries nmnatOE 7,14 dpa, 20,25┬║C.xlsx
- __MACOSX/Figure 1/1B/._Figure 1B_wing injuries nmnatOE 7,14 dpa, 20,25┬║C.xlsx
- Figure 1/1E/GFP-MAX_JOnmnat_before14_#7.tif
- __MACOSX/Figure 1/1E/._GFP-MAX_JOnmnat_before14_#7.tif
- Figure 1/1E/GFP-MAX_JO_wt_before14_3.tif
- __MACOSX/Figure 1/1E/._GFP-MAX_JO_wt_before14_3.tif
- Figure 1/1E/GFP-MAX_JOnmnat_14dpa_4.tif
- __MACOSX/Figure 1/1E/._GFP-MAX_JOnmnat_14dpa_4.tif
- Figure 1/1E/GFP-MAX_JOnmnat_7dpa__6-1.tif
- __MACOSX/Figure 1/1E/._GFP-MAX_JOnmnat_7dpa__6-1.tif
- Figure 1/1E/GFP-MAX_JOwt_7dpa_3_.tif
- __MACOSX/Figure 1/1E/._GFP-MAX_JOwt_7dpa_3_.tif
- Figure 1/1E/GFP-MAX_JOwt_14dpa_#1.tif
- __MACOSX/Figure 1/1E/._GFP-MAX_JOwt_14dpa_#1.tif
- Figure 1/1E/Figure 1E..txt
- __MACOSX/Figure 1/1E/._Figure 1E..txt
- Figure 1/1D/Figure 1D_or22 quant.xlsx
- __MACOSX/Figure 1/1D/._Figure 1D_or22 quant.xlsx
- Figure 1/1C/GFP-or22a_wt_14dpa_#2.tif
- __MACOSX/Figure 1/1C/._GFP-or22a_wt_14dpa_#2.tif
- Figure 1/1C/GFP-or22a_wt_7dpa__5.tif
- __MACOSX/Figure 1/1C/._GFP-or22a_wt_7dpa__5.tif
- Figure 1/1C/GFP-or22a_wt_before7__10.tif
- __MACOSX/Figure 1/1C/._GFP-or22a_wt_before7__10.tif
- Figure 1/1C/GFP-or22a_nmnat_7dpa_#4.tif
- __MACOSX/Figure 1/1C/._GFP-or22a_nmnat_7dpa_#4.tif
- Figure 1/1C/GFP-or22a_nmnat_14dpa_#3.tif
- __MACOSX/Figure 1/1C/._GFP-or22a_nmnat_14dpa_#3.tif
- Figure 1/1C/GFP-or22a_nmnat_before14_#7.tif
- __MACOSX/Figure 1/1C/._GFP-or22a_nmnat_before14_#7.tif
- Figure 1/1C/Figure 1C..txt
- __MACOSX/Figure 1/1C/._Figure 1C..txt
