# Supplementary material for: Local translatome sustains synaptic function in impaired Wallerian degeneration
Source: EMBO Rep. 2024 Oct 31;26(1):61–83. doi: 10.1038/s44319-024-00301-8 (PMC11724096; doi:10.1038/s44319-024-00301-8)
Supplement: Supplementary file 15 — Source data Fig. 1 [file 44319_2024_301_MOESM15_ESM.zip › Figure 1/1F/Figure 1F JO quant.xlsx]

## Sheet: Description Tab
Figure 1 F. Quantification of intact JO+ axons and total axonal and synaptic area; top and bottom, respectively. Data, average ± SEM (n ≥ 10 brains).
Each tab contain the quantification related to the area as well as the axonal protection
For the projection area we used the raw % area highlighted in orange

## Sheet: JO wt
conditions intensity GFP power laser, exposure (frame), obj 60x
JO neurons wt												JO neurons wt
Before 7 antennal injury										Before 14 antennal injury
	Brain	Count	Total Area	AVG Size	% Area	Normalization to uninjured				Brain	Count	Total Area	AVG Size	% Area	Normalization to uninjured
ExpI	MAX_C1-1.nd2	620	1645.17	2.653	2.235	0.9055				C1-MAX_2.nd2	211	2145.74	10.169	2.915	1.11741
	C1-MAX_2.nd2	455	2328.77	5.118	3.163	1.28147				C1-MAX_3.nd2	511	2363.74	4.626	3.211	1.23088
	C1-MAX_4001.nd2	138	1498.58	10.859	2.036	0.824876				C1-MAX_4.nd2	268	2155.15	8.042	2.928	1.1224
	C1-MAX_5.nd2	213	1932.91	9.075	2.626	1.06391				C1-MAX_6.nd2	219	2274.86	10.387	3.09	1.1845
	C1-MAX_7.nd2	177	1039.84	5.875	1.413	0.57247				C1-MAX_8.nd2	238	2012.92	8.458	2.734	1.04803
	C1-MAX_8.nd2	203	1712.4	8.435	2.326	0.942368				C1-MAX_9.1.nd2	230	1290.18	5.609	1.753	0.671982
	C1-MAX_9.nd2	182	2296.76	12.62	3.12	1.26405				C1-MAX_10.nd2	124	1983.13	15.993	2.694	1.0327
	C1-MAX_10.nd2	244	2081.12	8.529	2.827	1.14535				C1-MAX_11.nd2	224	1917	8.558	2.604	0.998198
										C1-MAX_13.nd2	168	2010.49	11.967	2.731	1.04688
				AVG Exp I	2.46825	1				C1-MAX_1.nd2	426	1050.14	2.465	1.427	0.547016
ExpII	C1-MAX_2 new001.nd2	261	2271.09	8.702	3.085	1.00833							AVG	2.6087	1
	C1-MAX_4 new003.nd2	89	2233.17	25.092	3.034	0.991665							SD	0.573176
													n	10
													SEM	0.181254
				AVG Exp II	3.0595	1
	* before injury combined			converted area in percentage, without normalization
	AVG	2.5976		Before	% 7 dpa	% 14 dpa
	SD	0.559885		100	11.399	1.44924
	n	20
	SEM	0.125194
				% with normalization
				Before	% 7 dpa	% 14 dpa
				100	12	1
JO neurons wt												JO neurons wt
7 dpa										14 dpa
	Brain	Count	Total Area	AVG Size	% Area	Normalization to uninjured				Brain	Count	Total Area	AVG Size	% Area	Normalization to uninjured
ExpI	C1-MAX_1.nd2	66	253.849	3.846	0.345	0.139775				C1-MAX_1.nd2	167	32.419	0.194	0.044	0.0168666
	C1-MAX_2.nd2	384	156.224	0.407	0.212	0.0858908				C1-MAX_2.nd2	90	25.588	0.284	0.035	0.0134166
	C1-MAX_3.nd2	127	223.72	1.762	0.304	0.123164				C1-MAX_3.nd2	125	70.339	0.563	0.096	0.0367999
	C1-MAX_4.nd2	350	166.23	0.475	0.226	0.0915628				C1-MAX_4.nd2	1	0.037	0.037	5.016e-05	1.9228e-05
	C1-MAX_6.nd2	357	262.748	0.736	0.357	0.144637				C1-MAX_5.nd2	331	36.111	0.109	0.049	0.0187833
	C1-MAX_7.nd2	230	238.637	1.038	0.324	0.131267				C1-MAX_6.nd2	1	0.037	0.037	5.016e-05	1.9228e-05
	C1-MAX_9.nd2	230	188.938	0.821	0.257	0.104122				C1-MAX_7.nd2	82	16.32	0.199	0.022	0.00843332
	C1-MAX_10.nd2	243	252.742	1.04	0.343	0.138965				C1-MAX_8.nd2	60	11.52	0.192	0.016	0.00613332
	C1-MAX_11.nd2	207	313.222	1.513	0.425	0.172187				C1-MAX_9.nd2	77	44.493	0.578	0.06	0.023
										C1-MAX_10.nd2	133	36.48	0.274	0.05	0.0191666
										C1-MAX_11.nd2	82	30.647	0.374	0.042	0.0161
ExpII	C1-MAX_2 new007.nd2	500	123.325	0.247	0.168	0.0549109
													AVG	0.0376455	0.0144307
				AVG	0.2961	0.118648							SD	0.0279159
				SD	0.078656								n	11
				n	10								SEM	0.00841697
				SEM	0.0248732

## Sheet: JO nmnat
conditions intensity GFP power laser, exposure (frame), obj 60x
JO neurons nmnat										JO neurons nmnat
Before 7 antennal injury								Before 14 antennal injury
	Count	Total Area	AVG Size	% Area	Normalization to uninjured				Count	Total Area	AVG Size	% Area	Normalization to uninjured
C1-MAX_1.nd2	475	2333.18	4.912	3.482	1.24754			C1-MAX_1.nd2	268	1614.31	6.024	2.409	0.936413
C1-MAX_2.nd2	370	2608.05	7.049	3.892	1.39444			C1-MAX_2.nd2	174	1675.45	9.629	2.5	0.971786
C1-MAX_3.nd2	238	1407.63	5.914	2.101	0.752752			C1-MAX_3.nd2	221	1769.36	8.006	2.64	1.02621
C1-MAX_4.nd2	204	1575.39	7.722	2.351	0.842323			C1-MAX_4.nd2	295	1552.93	5.264	2.317	0.900651
C1-MAX_5.nd2	348	1959.39	5.63	2.924	1.04762			C1-MAX_5.nd2	188	1840.44	9.79	2.746	1.06741
C1-MAX_7.nd2	580	2086.48	3.597	3.114	1.11569			C1-MAX_6.nd2	465	1559.32	3.353	2.327	0.904538
C1-MAX_8.nd2	166	1455.9	8.77	2.173	0.778549			C1-MAX_7.nd2	273	1873.72	6.863	2.796	1.08685
C1-MAX_9.nd2	109	1533.81	14.072	2.289	0.820109			C1-MAX_8.nd2	382	1720.89	4.505	2.568	0.998218
C1-MAX_10.nd2	197	1585.47	8.048	2.366	0.847697			C1-MAX_10.nd2	212	1838.16	8.671	2.743	1.06624
C1-MAX_12.nd2	169	2087.12	12.35	3.115	1.11605			C1-MAX_11.nd2	309	1645.9	5.327	2.456	0.954682
C1-MAX_13.nd2	202	1939.73	9.603	2.895	1.03723			C1-MAX_12.nd2	322	1716.15	5.33	2.561	0.995497
								C1-MAX_9.nd2	232	1881.38	8.109	2.808	1.09151
			AVG	2.79109	1
			SD	0.584101							AVG	2.57258	1
			n	11							SD	0.175914
			SEM	0.176113							n	12
											SEM	0.0507821
* before injury combined			converted area in percentage, without normalization
AVG	2.67709		Before	% 7 dpa	% 14 dpa
SD	0.427794		100	73.0883	52.6094
n	23
SEM	0.0892012
			% with normalization
			Before	% 7 dpa	% 14 dpa
			100	70	55
JO neurons nmnat										JO neurons nmnat
7 dpa								14 dpa
	Count	Total Area	AVG Size	% Area	Normalization to uninjured				Count	Total Area	AVG Size	% Area	Normalization to uninjured
C1-MAX_1.nd2	173	987.158	5.706	1.473	0.527751			C1-MAX_1.nd2	281	885.686	3.152	1.322	0.51388
C1-MAX_2.nd2	261	1520.77	5.827	2.269	0.812944			C1-MAX_2.nd2	447	996.738	2.23	1.487	0.578018
C1-MAX_3.nd2	416	1311.07	3.152	1.956	0.700801			C1-MAX_3.nd2	201	984.604	4.899	1.469	0.571021
C1-MAX_4.nd2	380	1594.61	4.196	2.38	0.852713			C1-MAX_4.nd2	165	1295.54	7.852	1.933	0.751385
C1-MAX_5.nd2	209	725.429	3.471	1.083	0.38802			C1-MAX_5.nd2	218	959.53	4.402	1.432	0.556639
C1-MAX_6.nd2	282	1944.3	6.895	2.901	1.03938			C1-MAX_6.nd2	1300	882.292	0.679	1.317	0.511937
C1-MAX_7.nd2	158	1088.16	6.887	1.624	0.581851			C1-MAX_7.nd2	696	571.086	0.821	0.852	0.331185
C1-MAX_8.nd2	377	1154.68	3.063	1.723	0.617321			C1-MAX_9.nd2	1349	775.308	0.575	1.157	0.449742
C1-MAX_9.nd2	160	1413.58	8.835	2.109	0.755619			C1-MAX_11.nd2	886	1024.3	1.156	1.529	0.594344
C1-MAX_10.nd2	365	1278.37	3.502	1.908	0.683604			C1-MAX_12.nd2	578	1062.55	1.838	1.586	0.616501
C1-MAX_11.nd2	272	1405.15	5.166	2.097	0.751319
											AVG	1.4084	0.547465
			AVG	1.95664	0.701029						SD	0.282902
			SD	0.487472							n	10
			n	11							SEM	0.0894614
			SEM	0.146978

## Sheet: Axonal protection
Value quantification
1= protection
0= degeneration
Quantified the same brains, in the same order, as in the projection area
	wt				Nmnat
	before	7 dpa	before	14 dpa	before	7 dpa	before	14 dpa
	1	0	1	0	1	1	1	1
	1	0	1	0	1	1	1	1
	1	0	1	0	1	1	1	1
	1	0	1	0	1	1	1	1
	1	0	1	0	1	1	1	1
	1	0	1	0	1	1	1	1
	1	0	1	0	1	1	1	1
	1	0	1	0	1	1	1	1
	1	0	1	0	1	1	1	1
	1	0	1	0	1	1	1	1
				0	1	1	1
							1
Mean	1	0	1	0	1	1	1	1
%	1	0	1	0	1	1	1	1
SD	0	0	0	0	0	0	0	0
SEM	0	0	0	0	0	0	0	0
n	10	10	10	11	11	11	12	10
* before injury combined
