# Supplementary material for: Local translatome sustains synaptic function in impaired Wallerian degeneration
Source: EMBO Rep. 2024 Oct 31;26(1):61–83. doi: 10.1038/s44319-024-00301-8 (PMC11724096; doi:10.1038/s44319-024-00301-8)
Supplement: Supplementary file 15 — Source data Fig. 1 [file 44319_2024_301_MOESM15_ESM.zip › Figure 1/1A/Figure 1A.txt]

Figure 1A. dnmnatOE-mediated attenuated programmed axon degeneration preserves axons and synapses for weeks after injury.
Examples of drp1+ GFP-labeled wing axonal projections. Wild type and over-expression of dNmnat (dnmnatOE), uninjured (control), and after injury (7 and 14 days post axotomy (dpa))

Image-J and Photoshop were used to process drp1+ GFP-labeled wing axonal projections
