# Supplementary material for: Local translatome sustains synaptic function in impaired Wallerian degeneration
Source: EMBO Rep. 2024 Oct 31;26(1):61–83. doi: 10.1038/s44319-024-00301-8 (PMC11724096; doi:10.1038/s44319-024-00301-8)
Supplement: Supplementary file 15 — Source data Fig. 1 [file 44319_2024_301_MOESM15_ESM.zip › Figure 1/1G/Fig1G_quant opto time course.xlsx]

## Sheet: Description tab
G Robust preservation of synaptic function in severed dnmnatOE projections at 7 dpa.
Quantification of manually scored optogenetically-evoked antennal grooming behavior in uninjured and injured animals with ethovision. Data, % time of red-light stimuli (n = 14 animals).

## Sheet: quant
filename			n frames during red light	n groom_frame during red light						filename			n frames during red light	n groom_frame during red light
						% grooming during red light										% grooming during red light
ctrl 7 dpa\I exp\01 before\01 1_5.avi			428	131		30.6075				nmnat 7dpa\before\01 1_0.avi			419	88		21.0024
ctrl 7 dpa\I exp\01 before\02 2_17.avi			421	202		47.981				nmnat 7dpa\before\02 3_1.avi			422	209		49.5261
ctrl 7 dpa\I exp\01 before\03 3_6.avi			430	130		30.2326				nmnat 7dpa\before\03 6_0.avi			418	90		21.5311
ctrl 7 dpa\I exp\01 before\04 6_4.avi			422	84		19.9052				nmnat 7dpa\before\04 7_0.avi			425	116		27.2941
ctrl 7 dpa\I exp\01 before\05 7_2.avi			421	164		38.9549				nmnat 7dpa\before7\05 8_3.avi			409	212		51.8337
ctrl 7 dpa\I exp\01 before\06 1_6.avi			421	152		36.1045				nmnat 7dpa\before\06 3_2.avi			424	82		19.3396
ctrl 7 dpa\I exp\01 before\07 2_21.avi			421	100		23.753				nmnat 7dpa\before\07 5_3.avi			422	144		34.1232
ctrl 7 dpa\I exp\01 before\08 2_18.avi			445	114		25.618				nmnat 7dpa\before\08 1_1.avi			446	121		27.13
ctrl 7 dpa\I exp\01 before\09 1_1.avi			451	144		31.929				nmnat 7dpa\before\09 4_0.avi			452	160		35.3982
ctrl 7 dpa\II exp\bef\10_1_1.avi			444	113		25.4505				nmnat 7 dpa\before\10 3_3.avi			446	135		30.2691
ctrl 7 dpa\II exp\bef\11_5_2.avi			445	135		30.3371				nmnat 7 dpa\before\11_8_6.avi			426	134		31.4554
ctrl 7 dpa\II exp\bef\12_6_19.avi			445	235		52.809				nmnat 7 dpa\before\12_9_3.avi			409	158		38.6308
ctrl 7 dpa\II exp\bef\13_1_10.avi			445	221		49.6629				nmnat 7 dpa\before\13_3_19.avi			417	125		29.976
ctrl 7 dpa\II exp\bef\14_4_1.avi			448	155		34.5982				nmnat 7 dpa\before\14_6_8.avi			428	193		45.0935
ctrl 7 dpa\I exp\02 after\01 1_0.avi			426	0		0				nmnat 7dpa\after\01 1_0.avi			426	89		20.892
ctrl 7 dpa\I exp\02 after\02 2_8.avi			428	0		0				nmnat 7dpa\after\02 3_3.avi			420	120		28.5714
ctrl 7 dpa\I exp\02 after\03 3_3.avi			409	30		7.33496				nmnat 7dpa\after\03 6_0.avi			427	264		61.8267
ctrl 7 dpa\I exp\02 after\04 6_3.avi			412	0		0				nmnat 7dpa\after\04 7_0.avi			428	181		42.2897
ctrl 7 dpa\I exp\02 after\05 7_0.avi			423	15		3.5461				nmnat 7dpa\after\05 8_0.avi			418	185		44.2584
ctrl 7 dpa\I exp\02 after\06 1_1 .avi			456	0		0				nmnat 7dpa\after\06 3_4.avi			393	131		33.3333
ctrl 7 dpa\I exp\02 after\07 2_18.avi			453	52		11.479				nmnat 7dpa\after\07 5_0.avi			412	156		37.8641
ctrl 7 dpa\I exp\02 after\08 2_1.avi			455	0		0				nmnat 7dpa\after\08 1_2.avi			445	153		34.382
ctrl 7 dpa\I exp\02 after\09 1_2.avi			447	6		1.34228				nmnat 7dpa\after\09 4_4.avi			449	248		55.2339
ctrl 7 dpa\II exp\aft\10_1_0.avi			454	17		3.74449				nmnat 7 dpa\after\10 3_0.avi			457	88		19.256
ctrl 7 dpa\II exp\aft\11_5_3.avi			451	0		0				nmnat 7 dpa\after\11_8_2.avi			412	125		30.3398
ctrl 7 dpa\II exp\aft\12_6_1.avi			454	10		2.20264				nmnat 7 dpa\after\12_9_10.avi			429	220		51.2821
ctrl 7 dpa\II exp\aft\13_1_4.avi			472	0		0				nmnat 7 dpa\after\13_3_15.avi			425	180		42.3529
ctrl 7 dpa\II exp\aft\14_4_2.avi			452	0		0				nmnat 7 dpa\after\14_6_6.avi			429	129		30.0699
ctrl 14 dpa\ctrl\bef\01_3_1.avi			449	203		45.2116				nmnat 14 dpa\bef\01_3_0.avi			443	244		55.079
ctrl 14 dpa\ctrl\bef\02_4_5.avi			445	191		42.9213				nmnat 14 dpa\bef\02_4_5.avi			442	118		26.6968
ctrl 14 dpa\ctrl\bef\03_5_0.avi			446	202		45.2915				nmnat 14 dpa\bef\03_1_19.avi			446	100		22.4215
ctrl 14 dpa\ctrl\bef\04_7_7.avi			450	154		34.2222				nmnat 14 dpa\bef\04_2_10.avi			442	131		29.638
ctrl 14 dpa\ctrl\bef\05_8_0.avi			444	128		28.8288				nmnat 14 dpa\bef\05_3_2.avi			445	213		47.8652
ctrl 14 dpa\ctrl\bef\07_10_5.avi			445	131		29.4382				nmnat 14 dpa\bef\06_4_9.avi			444	212		47.7477
ctrl 14 dpa\ctrl\bef\08_11_1.avi			442	93		21.0407				nmnat 14 dpa\bef\07_6_2.avi			445	238		53.4831
ctrl 14 dpa\ctrl\bef\09_1_11.avi			454	196		43.1718				nmnat 14 dpa\bef\08_1_22.avi			461	96		20.8243
ctrl 14 dpa\ctrl\bef\10_3_3.avi			454	156		34.3612				nmnat 14 dpa\bef\09_6_3.avi			453	145		32.0088
ctrl 14 dpa\ctrl\bef\11_5_3.avi			455	119		26.1538				nmnat 14 dpa\bef\10_1_30.avi			448	131		29.2411
ctrl 14 dpa\ctrl\bef\12_1_16.avi			444	209		47.0721				nmnat 14 dpa\bef\11_2_14.avi			447	157		35.123
ctrl 14 dpa\ctrl\bef\13_3_5.avi			444	253		56.982				nmnat 14 dpa\bef\12_3_18.avi			474	234		49.3671
ctrl 14 dpa\ctrl\bef\14_4_11.avi			447	103		23.0425				nmnat 14 dpa\bef\13_4_24.avi			470	99		21.0638
ctrl 14 dpa\ctrl\bef\15_5_4.avi			444	142		31.982				nmnat 14 dpa\bef\14_1_31.avi			442	190		42.9864
ctrl 14 dpa\ctrl\aft\01_3_0.avi			444	21		4.72973				nmnat 14 dpa\aft\01_3_5.avi			455	39		8.57143
ctrl 14 dpa\ctrl\aft\02_4_3.avi			464	34		7.32759				nmnat 14 dpa\aft\02_4_6.avi			442	104		23.5294
ctrl 14 dpa\ctrl\aft\03_5_3.avi			446	0		0				nmnat 14 dpa\aft\03_1_21.avi			444	59		13.2883
ctrl 14 dpa\ctrl\aft\04_7_4.avi			444	11		2.47748				nmnat 14 dpa\aft\04_2_5.avi			443	42		9.48081
ctrl 14 dpa\ctrl\aft\05_8_6.avi			443	27		6.09481				nmnat 14 dpa\aft\05_3_9.avi			445	39		8.76404
ctrl 14 dpa\ctrl\aft\07_10_2.avi			442	0		0				nmnat 14 dpa\aft\06_4_8.avi			443	41		9.25508
ctrl 14 dpa\ctrl\aft\08_11_2.avi			445	3		0.674157				nmnat 14 dpa\aft\07_6_1.avi			443	36		8.12641
ctrl 14 dpa\ctrl\aft\09_1_17.avi			443	0		0				nmnat 14 dpa\aft\08_1_29.avi			461	76		16.4859
ctrl 14 dpa\ctrl\aft\10_3_1.avi			442	0		0				nmnat 14 dpa\aft\09_6_6.avi			448	34		7.58929
ctrl 14 dpa\ctrl\aft\11_5_11.avi			444	0		0				nmnat 14 dpa\aft\10_1_36.avi			439	111		25.2847
ctrl 14 dpa\ctrl\aft\12_1_20.avi			438	0		0				nmnat 14 dpa\aft\11_2_7.avi			470	115		24.4681
ctrl 14 dpa\ctrl\aft\13_3_4.avi			446	0		0				nmnat 14 dpa\aft\12_3_14.avi			462	36		7.79221
ctrl 14 dpa\ctrl\aft\14_4_11.avi			445	0		0				nmnat 14 dpa\aft\13_4_12.avi			461	57		12.3644
ctrl 14 dpa\ctrl\aft\15_5_18.avi			443	0		0				nmnat 14 dpa\aft\14_1_39.avi			438	33		7.53425
