# Supplementary material for: Local translatome sustains synaptic function in impaired Wallerian degeneration
Source: EMBO Rep. 2024 Oct 31;26(1):61–83. doi: 10.1038/s44319-024-00301-8 (PMC11724096; doi:10.1038/s44319-024-00301-8)
Supplement: Supplementary file 15 — Source data Fig. 1 [file 44319_2024_301_MOESM15_ESM.zip › Figure 1/1I/Figure 1I_percentage area orco quant.xlsx]

## Sheet: Description tab
Figure 1 I. Quantification of intact orco+ axons and total axonal and synaptic area; top and bottom, respectively. Data, average ± SEM (n ≥ 10 brains).
Each tab contain the quantification related to the area as well as the axonal protection
For the projection area we used the % area highlighted in orange

## Sheet: % area
Projection area orco+
conditions intensity GFP power laser, exposure (frame), obj 60x
Wild type
Before 7 antennal injury									7 dpa									Before 14 antennal injury									14 dpa
	Brain	Count	Total Area	AVG Size	% Area	normalization unijured				Brain	Count	Total Area	AVG Size	% Area	normalization unijured				Brain	Count	Total Area	AVG Size	% Area	normalization unijured			Brain	Count	Total Area	AVG Size	% Area	normalization unijured		Before injury combined			area converted in percentage without normalization
exp I	C1-MAX_1_052.nd2	951	12730.7	13.387	13.859	1.04093			exp I	C1-MAX_1_062.nd2	1525	5436.31	3.565	5.918	0.444495			exp I	C1-1_022-MaxIP.nd2	2513	14852.2	5.91	16.169	1		exp I	C1-1_041-MaxIP.nd2	2122	1662.84	0.784	1.81	0.111943		AVG	14.6558		Before	7 dpa	14 dpa
	C1-MAX_2_054.nd2	1744	14439.7	8.28	15.72	1.18071				C1-MAX_2_064.nd2	2218	3038.7	1.37	3.308	0.24846							AVG	16.169	1			C1-2_043-MaxIP.nd2	1996	1097.06	0.55	1.194	0.073845		SD	1.53381		100	34.1046	11.0973
	C1-MAX_3_056.nd2	2172	9568.48	4.405	10.417	0.782409				C1-MAX_3_066.nd2	2183	4791.42	2.195	5.216	0.391768												C1-3_046-MaxIP.nd2	2264	1910.81	0.844	2.08	0.128641		n	26
	C1-MAX_4_058.nd2	1312	12180.6	9.284	13.26	0.995944				C1-MAX_4_068.nd2	2344	4955.19	2.114	5.394	0.405137			exp II	C1-MAX_1.nd2	362	14572.7	40.256	16.184	1.02642			C1-4_048-MaxIP.nd2	3454	1731.62	0.501	1.885	0.116581		SEM	0.300804
				AVG	13.314	1													C1-MAX_2.nd2	409	12269.8	29.999	13.627	0.864252			C1-5_050-MaxIP.nd2	3433	1068.5	0.311	1.163	0.0719278
									exp III	C1-MAX_1.nd2	1491	4234.33	2.84	4.703	0.315911				C1-MAX_3.001.nd2	449	14741.5	32.832	16.372	1.03834
exp II	C1-MAX_2.nd2	508	11192.8	22.033	12.879	0.969756				C1-MAX_2.nd2	1586	5779.66	3.644	6.419	0.431178				C1-MAX_4.001.nd2	316	14952.5	47.318	16.606	1.05319						AVG	1.6264	0.100588					% with normalization
	C1-MAX_3.nd2	342	12789.4	37.396	14.204	1.06952				C1-MAX_4.nd2	1115	4060.88	3.642	4.51	0.302946				C1-MAX_5.nd2	620	14450	23.306	16.048	1.0178						SD	0.420727						Before	7 dpa	14 dpa
	C1-MAX_5.nd2	148	11488.8	77.627	12.759	0.96072				C1-MAX_5.nd2	1712	4290.29	2.506	4.765	0.320075							AVG	15.7674	1						n	5						100	35	10
				AVG	13.2807	1				C1-MAX_6.nd2	3795	4813.69	1.268	5.346	0.359102															SEM	0.188155
										C1-MAX_7.nd2	958	3965.01	4.139	4.404	0.295826			exp III	C1-MAX_2.001.nd2	659	12421.7	18.849	13.795	0.933988
exp III	C1-MAX_1.nd2	371	14491.3	39.06	16.094	1.08107													C1-MAX_4.nd2	431	12714.8	29.501	14.121	0.95606
	C1-MAX_3.nd2	243	14251.1	58.647	15.827	1.06313							AVG	4.9983	0.35149				C1-MAX_5.nd2	239	14735.7	61.656	16.365	1.10799
	C1-MAX_4.nd2	505	13863.5	27.452	15.397	1.03425							SD	0.867914					C1-MAX_6.nd2	320	13151.7	41.099	14.606	0.988896
	C1-MAX_6.nd2	174	13508.3	77.634	15.002	1.00772							n	10					C1-MAX_7.nd2	674	13473.3	19.99	14.963	1.01307
	C1-MAX_7.nd2	758	13992.5	18.46	15.54	1.04386							SEM	0.274459								AVG	14.77	1
	C1-MAX_10.nd2	802	10851.4	13.53	12.051	0.809491
	C1-MAX_11.nd2	1364	12969	9.508	14.403	0.96748
	C1-MAX_12.nd2	928	13311.1	14.344	14.783	0.993006
				AVG	14.8871	1
dnmnat
Before 7 antennal injury									7 dpa									Before 14 antennal injury								14 dpa									Before injury combined			area converted in percentage without normalization
	Brain	Count	Total Area	AVG Size	% Area	normalization unijured				Brain	Count	Total Area	AVG Size	% Area	normalization unijured				Brain	Count	Total Area	AVG Size	% Area	normalization unijured			Brain	Count	Total Area	AVG Size	% Area	normalization unijured			AVG	14.5275		Before	7 dpa	14 dpa
exp I	C1-MAX_2_087.nd2	2531	14318.8	5.657	15.588	1.03369			exp I	C1-MAX_1_096.nd2	3191	12214.1	3.828	13.297	0.881764			exp I	C1-MAX_01_008.nd2	3311	15106.3	4.562	16.446	1.02853		exp I	C1-MAX_001_022.nd2	3845	11105.7	2.888	12.09	0.756107			SD	1.54499		100	91.1781	89.9737
	C1-MAX_3_090.nd2	673	13037.9	19.373	14.194	0.941247				C1-MAX_2_098.nd2	2100	12394.3	5.902	13.493	0.894761				C1-MAX_02_010.nd2	2747	14551.1	5.297	15.841	0.990694			C1-MAX_002_024.nd2	4172	11777.7	2.823	12.822	0.801886			n	36
	C1-MAX_4_092.nd2	2617	14012.9	5.355	15.255	1.0116				C1-MAX_3_101.nd2	1584	12338	7.789	13.432	0.890716				C1-MAX_003_012.nd2	5281	15012	2.843	16.343	1.02209			C1-MAX_003_026.nd2	2739	10648.2	3.888	11.592	0.724962			SEM	0.257498
	C1-MAX_5_094.nd2	1594	14038.7	8.807	15.283	1.01346				C1-MAX_4_103.nd2	1540	12325.3	8.003	13.418	0.889788				C1-MAX_006_018.nd2	2364	13250.4	5.605	14.425	0.902138			C1-MAX_005_029.nd2	3677	12935.4	3.518	14.082	0.880686
				AVG	15.08	1				C1-MAX_5_105.nd2	1824	12257.5	6.72	13.344	0.884881				C1-MAX_007_020.nd2	1297	15518.3	11.965	16.894	1.05655			C1-MAX_006_031.nd2	2301	12975.8	5.639	14.126	0.883438
										C1-MAX_6_107.nd2	2033	12529.5	6.163	13.64	0.904509							AVG	15.9898	1
exp II	C1-MAX_3.nd2	747	14012.4	18.758	15.562	1.11789																				exp III	C1-MAX_2.nd2	1816	12827.1	7.063	14.246	0.993611						% with normalization
	C1-MAX_4.nd2	809	14377.2	17.772	15.967	1.14699			exp III	C1-MAX_2.nd2	1153	11367	9.859	12.624	0.924313												C1-MAX_3.nd2	548	12330.7	22.501	13.694	0.955111						Before	7 dpa	14 dpa
	C1-MAX_5.001.nd2	648	12825.3	19.792	14.244	1.02321				C1-MAX_3.nd2	953	9948.28	10.439	11.048	0.80892			exp II	C1-MAX_2.nd2	875	13548.9	15.484	15.047	1.02669			C1-MAX_5.nd2	859	12223.8	14.23	13.576	0.946881						100	93	87
	C1-MAX_6.002.nd2	823	11006.6	13.374	12.224	0.878108				C1-MAX_4.nd2	732	10430	14.249	11.584	0.848165				C1-MAX_3.nd2	387	12905.5	33.347	14.333	0.977969			MAX_C1-6.nd2	1128	12250	10.86	13.605	0.948904
	C1-MAX_7.nd2	1127	11236.4	9.97	12.479	0.896426				C1-MAX_5.nd2	1544	10705.4	6.934	11.889	0.870497				C1-MAX_4.nd2	1359	14343.3	10.554	15.93	1.08694			C1-MAX_7.nd2	1039	9793.25	9.426	10.876	0.758565
	C1-MAX_8.nd2	452	11749.9	25.995	13.049	0.937372				C1-MAX_6.nd2	935	12695.5	13.578	14.1	1.03238				C1-MAX_5.nd2	619	14941	24.137	16.593	1.13217
				AVG	13.9208	1				C1-MAX_7.nd2	1658	13311.5	8.029	14.784	1.08247				C1-MAX_6.nd2	544	10159	18.675	11.282	0.769793						AVG	13.0709	0.865015
										C1-MAX_8.nd2	1355	13052.7	9.633	14.496	1.06138				C1-MAX_8.nd2	464	12332.6	26.579	13.697	0.934573						SD	1.17728
exp III	C1-MAX_1.nd2	481	11364.6	23.627	12.621	0.924093				C1-MAX_9.nd2	1532	13150.3	8.584	14.605	1.06936				C1-MAX_9.nd2	959	14283.9	14.895	15.864	1.08243						n	10
	C1-MAX_2.nd2	847	13720.3	16.199	15.238	1.11571				C1-MAX_10.nd2	1414	11645.8	8.236	12.934	0.947011				C1-MAX_12.nd2	407	14759.4	36.264	16.392	1.11846						SEM	0.372289
	C1-MAX_3.nd2	448	12918.2	28.835	14.347	1.05047													C1-MAX_13.nd2	381	11493.5	30.167	12.765	0.870981
	C1-MAX_4.nd2	459	12240.8	26.668	13.595	0.995408							AVG	13.2459	0.932727							AVG	14.6559	1
	C1-MAX_5.nd2	619	11527.5	18.623	12.802	0.937346							SD	1.0927
	C1-MAX_6.nd2	504	10456.2	20.747	11.613	0.850289							n	15
	C1-MAX_7.nd2	920	13855.3	15.06	15.388	1.12669							SEM	0.282134				exp III	C1-MAX_1.nd2	592	13070.9	22.079	14.517	1.01251
				AVG	13.6577	1													C1-MAX_4.nd2	1444	13892.9	9.621	15.429	1.07612
																			C1-MAX_5.nd2	744	11281.5	15.163	12.529	0.873856
																			C1-MAX_7.nd2	807	11914.5	14.764	13.232	0.922888
																			C1-MAX_8.nd2	537	14389.2	26.796	15.981	1.11462
																						AVG	14.3376	1

## Sheet: % axonal preservation
Value quantification
1= protection
0= degeneration
analysed the same brains of the area, in the same order
before injury combined for each genotype
wt quantification
Before 7 antennal injury							7 dpa						Before 14 antennal injury					14 dpa
	Brain		Axonal preservation				Brain		Axonal preservation				Brain		Axonal preservation			Brain		Axonal preservation
exp I	C1-MAX_1_052.nd2		1			exp I	C1-MAX_1_062.nd2		0			exp I	C1-1_022-MaxIP.nd2		1			C1-1_041-MaxIP.nd2			0
	C1-MAX_2_054.nd2		1				C1-MAX_2_064.nd2		0									C1-2_043-MaxIP.nd2			0
	C1-MAX_3_056.nd2		1				C1-MAX_3_066.nd2		0									C1-3_046-MaxIP.nd2			0
	C1-MAX_4_058.nd2		1				C1-MAX_4_068.nd2		0			exp II	C1-MAX_1.nd2		1			C1-4_048-MaxIP.nd2			0
													C1-MAX_2.nd2		1			C1-5_050-MaxIP.nd2			0
						exp III	C1-MAX_1.nd2		0				C1-MAX_3.001.nd2		1
exp II	C1-MAX_2.nd2		1				C1-MAX_2.nd2		0				C1-MAX_4.001.nd2		1
	C1-MAX_3.nd2		1				C1-MAX_4.nd2		0				C1-MAX_5.nd2		1
	C1-MAX_5.nd2		1				C1-MAX_5.nd2		0
							C1-MAX_6.nd2		0
							C1-MAX_7.nd2		0			exp III	C1-MAX_2.001.nd2		1
exp III	C1-MAX_1.nd2		1										C1-MAX_4.nd2		1
	C1-MAX_3.nd2		1										C1-MAX_5.nd2		1
	C1-MAX_4.nd2		1										C1-MAX_6.nd2		1
	C1-MAX_6.nd2		1										C1-MAX_7.nd2		1
	C1-MAX_7.nd2		1
	C1-MAX_10.nd2		1
	C1-MAX_11.nd2		1
	C1-MAX_12.nd2		1
Mean			1						0						1						0
%			1						0						1						0
SD			0						0						0						0
SEM			0						0						0						0
n			15						10						11						5
nmnat quantification
Before 7 antennal injury							7 dpa							Before 14 antennal injury							14 dpa
	Brain		Axonal preservation			exp I	Brain		Axonal preservation					Brain			Axonal preservation				Brain			Axonal preservation
exp I	C1-MAX_2_087.nd2		1				C1-MAX_1_096.nd2		1				exp I	C1-MAX_01_008.nd2			1			exp I	C1-MAX_001_022.nd2			1
	C1-MAX_3_090.nd2		1				C1-MAX_2_098.nd2		1					C1-MAX_02_010.nd2			1				C1-MAX_002_024.nd2			1
	C1-MAX_4_092.nd2		1				C1-MAX_3_101.nd2		1					C1-MAX_003_012.nd2			1				C1-MAX_003_026.nd2			1
	C1-MAX_5_094.nd2		1				C1-MAX_4_103.nd2		1					C1-MAX_006_018.nd2			1				C1-MAX_005_029.nd2			1
							C1-MAX_5_105.nd2		1					C1-MAX_007_020.nd2			1				C1-MAX_006_031.nd2			1
							C1-MAX_6_107.nd2		1
exp II	C1-MAX_3.nd2		1																	exp III	C1-MAX_2.nd2			1
	C1-MAX_4.nd2		1			exp III	C1-MAX_2.nd2		1												C1-MAX_3.nd2			1
	C1-MAX_5.001.nd2		1				C1-MAX_3.nd2		1				exp II	C1-MAX_2.nd2			1				C1-MAX_5.nd2			1
	C1-MAX_6.002.nd2		1				C1-MAX_4.nd2		1					C1-MAX_3.nd2			1				MAX_C1-6.nd2			1
	C1-MAX_7.nd2		1				C1-MAX_5.nd2		1					C1-MAX_4.nd2			1				C1-MAX_7.nd2			1
	C1-MAX_8.nd2		1				C1-MAX_6.nd2		1					C1-MAX_5.nd2			1
							C1-MAX_7.nd2		1					C1-MAX_6.nd2			1
							C1-MAX_8.nd2		1					C1-MAX_8.nd2			1
exp III	C1-MAX_1.nd2		1				C1-MAX_9.nd2		1					C1-MAX_9.nd2			1
	C1-MAX_2.nd2		1				C1-MAX_10.nd2		1					C1-MAX_12.nd2			1
	C1-MAX_3.nd2		1											C1-MAX_13.nd2			1
	C1-MAX_4.nd2		1
	C1-MAX_5.nd2		1
	C1-MAX_6.nd2		1
	C1-MAX_7.nd2		1										exp III	C1-MAX_1.nd2			1
														C1-MAX_4.nd2			1
														C1-MAX_5.nd2			1
														C1-MAX_7.nd2			1
														C1-MAX_8.nd2			1
Mean			1						1								1							1
%			1						1								1							1
SD			0						0								0							0
SEM			0						0								0							0
n			17						15								19							10
