# Supplementary material for: Local translatome sustains synaptic function in impaired Wallerian degeneration
Source: EMBO Rep. 2024 Oct 31;26(1):61–83. doi: 10.1038/s44319-024-00301-8 (PMC11724096; doi:10.1038/s44319-024-00301-8)
Supplement: Supplementary file 15 — Source data Fig. 1 [file 44319_2024_301_MOESM15_ESM.zip › Figure 1/1D/Figure 1D_or22 quant.xlsx]

## Sheet: Description tab
Figure 1 D. Quantification of intact or22a+ axons and total axonal and synaptic area; top and bottom, respectively. Data, average ± SEM (n ≥ 10 brains).
Each tab contain the quantification related to the area as well as the axonal protection
For the projection area we used the raw % area highlighted in orange

## Sheet: Proj_area_or22a wt
Area Or22a+ projections wt
conditions intensity GFP power laser, exposure (frame), obj 60x oil
Before 7 antennal injury								7 dpa
Brain sample	Count	Total Area	AVG Size	% Area	Normalization to uninjured			Brain sample	Count	Total Area	AVG Size	% Area	Normalization to uninjured
C1-MAX_1.nd2	59	2016.49	34.178	2.246	1.13706			C1-MAX_1.nd2	56	237.763	4.246	0.265	0.134159
C1-MAX_2.nd2	57	2152.3	37.76	2.397	1.2135			C1-MAX_2.nd2	92	426.737	4.638	0.475	0.240473
C1-MAX_3.nd2	151	1946.1	12.888	2.167	1.09706			C1-MAX_3_2.nd2	311	413.125	1.328	0.46	0.232879
C1-MAX_4.nd2	67	1825.57	27.247	2.033	1.02922			C1-MAX_4_001.nd2	26	254.258	9.779	0.283	0.143271
C1-MAX_7.nd2	118	1729.73	14.659	1.926	0.975055			C1-MAX_5.nd2	120	363.329	3.028	0.405	0.205035
C1-MAX_8.nd2	83	1886.93	22.734	2.102	1.06416			C1-MAX_6.nd2	167	255.716	1.531	0.285	0.144284
C1-MAX_9.nd2	150	1647.08	10.981	1.834	0.928479			C1-MAX_7.nd2	26	199.496	7.673	0.222	0.11239
C1-MAX_10.nd2	82	1553.39	18.944	1.73	0.875828			C1-MAX_8.nd2	71	165.431	2.33	0.184	0.0931517
C1-MAX_11.nd2	63	1700.32	26.989	1.894	0.958855			C1-MAX_9001.nd2	97	224.463	2.314	0.25	0.126565
C1-MAX_12.nd2	63	1580.86	25.093	1.761	0.891522			C1-MAX_10.nd2	149	509.591	3.42	0.568	0.287555
C1-MAX_13.nd2	108	1470.68	13.617	1.638	0.829253
											AVG	0.3397	0.171976
			AVG	1.97527	1						SD	0.127842
			SD	0.235821							n	10
			n	11							SEM	0.0404272
			SEM	0.0711026
Before 14 antennal injury								14 dpa
Brain sample	Count	Total Area	AVG Size	% Area	Normalization to uninjured			Brain sample	Count	Total Area	AVG Size	% Area	Normalization to uninjured
C1-MAX_1.001.nd2	125	2182.68	17.461	2.431	1.23757			C1-MAX_1.nd2	33	284.642	8.626	0.317	0.161378
C1-MAX_2.nd2	27	1871.93	69.331	2.085	1.06143			C1-MAX_2.nd2	101	175.293	1.736	0.195	0.0992703
C1-MAX_5.nd2	22	1626.49	73.931	1.811	0.921941			C1-MAX_4.nd2	78	258.841	3.318	0.288	0.146615
C1-MAX_6.nd2	74	1732.99	23.419	1.93	0.982522			C1-MAX_5.nd2	136	115.565	0.85	0.129	0.0656711
C1-MAX_7.nd2	73	1627.29	22.292	1.812	0.92245			C1-MAX_6.nd2	106	91.119	0.86	0.101	0.0514169
C1-MAX_9.nd2	163	1665.52	10.218	1.855	0.944341			C1-MAX_8.nd2	117	347.564	2.971	0.387	0.197013
C1-MAX_14.nd2	123	1757.13	14.286	1.957	0.996267			C1-MAX_9.nd2	127	308.359	2.428	0.343	0.174614
C1-MAX_4.nd2	107	1870.57	17.482	2.083	1.06041			C1-MAX_10.nd2	75	210.99	2.813	0.235	0.119633
C1-MAX_8001.nd2	98	1540.16	15.716	1.715	0.87307			C1-MAX_11.nd2	162	132.511	0.818	0.148	0.0753436
								C1-MAX_12.nd2	74	193.35	2.613	0.215	0.109452
			AVG	1.96433	1
			SD	0.214619							AVG	0.2358	0.120041
			n	9							SD	0.0960646
			SEM	0.0715396							n	10
											SEM	0.0303783
* before injury combined			converted area in percentage, without normalization
AVG	1.97035		Before	% 7 dpa	% 14 dpa
SD	0.220668		100	17.2406	11.9674
n	20
SEM	0.049343
			with normalization
			Before	% 7 dpa	% 14 dpa
			100	17	12

## Sheet: proj_area_or22a nmnat
Area Or22a+ projections dnmnat
conditions intensity GFP power laser, exposure (frame), obj 60x oil
Before 7 antennal injury								7 dpa
Brain sample	Count	Total Area	AVG Size	% Area	Normalization to uninjured			Brain sample	Count	Total Area	AVG Size	% Area	Normalization to uninjured
C1-MAX_1.nd2	25	1789.18	71.567	1.993	1.00444			C1-MAX_1.nd2	66	1401.54	21.235	1.561	0.786715
C1-MAX_2.nd2	24	1548.29	64.512	1.724	0.868864			C1-MAX_2.nd2	196	1479.78	7.55	1.648	0.830561
C1-MAX_3.nd2	184	1617.53	8.791	1.802	0.908175			C1-MAX_4.nd2	110	1631.66	14.833	1.817	0.915734
C1-MAX_4.nd2	109	1647.01	15.11	1.834	0.924302			C1-MAX_6.nd2	176	1207.74	6.862	1.345	0.677855
C1-MAX_5.nd2	158	2008.54	12.712	2.237	1.12741			C1-MAX_7.nd2	119	1344.07	11.295	1.497	0.75446
C1-MAX_6001.nd2	52	1868.28	35.929	2.081	1.04879			C1-MAX_8.nd2	131	1683.16	12.849	1.875	0.944965
C1-MAX_7.nd2	26	1705.7	65.604	1.9	0.957565			C1-MAX_9.nd2	72	2142.99	29.764	2.387	1.203
C1-MAX_8.nd2	38	1772.55	46.646	1.974	0.994859			C1-MAX_10.nd2	64	1304.41	20.381	1.453	0.732285
C1-MAX_9.nd2	69	2281.34	33.063	2.541	1.28062			C1-MAX_11.nd2	69	1217.78	17.649	1.356	0.683399
C1-MAX_10.nd2	37	1576.52	42.609	1.756	0.884991			C1-MAX_12.nd2	128	1346.36	10.518	1.499	0.755468
			AVG	1.9842	1
			SD	0.250801							AVG	1.6438	0.828445
			n	10							SD	0.31512
			SEM	0.0793103							n	10
											SEM	0.0996496
Before 14 antennal injury								14 dpa
Brain sample	Count	Total Area	AVG Size	% Area	Normalization to uninjured			Brain sample	Count	Total Area	AVG Size	% Area	Normalization to uninjured
C1-MAX_2.nd2	84	1888.46	22.482	2.103	1.05935			C1-MAX_1.nd2	74	1142.56	15.44	1.273	0.641251
C1-MAX_3.nd2	117	2064.97	17.649	2.3	1.15858			C1-MAX_2.nd2	136	1257.36	9.245	1.4	0.705225
C1-MAX_4.nd2	57	1896.06	33.264	2.112	1.06388			C1-MAX_3.nd2	85	1040.19	12.238	1.159	0.583826
C1-MAX_5.nd2	36	1511.27	41.98	1.683	0.847781			C1-MAX_4.nd2	144	1595.48	11.08	1.777	0.895132
C1-MAX_6.nd2	29	2034.75	70.164	2.266	1.14146			C1-MAX_7.nd2	145	1377.72	9.502	1.534	0.772725
C1-MAX_7.nd2	107	1966.31	18.377	2.19	1.10317			C1-MAX_8.nd2	76	1131.9	14.893	1.261	0.635206
C1-MAX_8.nd2	61	1562.49	25.615	1.74	0.876494			C1-MAX_9.nd2	179	1248.16	6.973	1.39	0.700188
C1-MAX_9.nd2	98	1764.45	18.005	1.965	0.989834			C1-MAX_12.nd2	131	1262.29	9.636	1.406	0.708247
C1-MAX_10.nd2	67	1990.38	29.707	2.217	1.11677			C1-MAX_5.nd2	255	1274.41	4.998	1.419	0.714796
C1-MAX_11.nd2	109	1228.09	11.267	1.368	0.689106			C1-MAX_10.nd2	293	1177.67	4.019	1.312	0.660897
C1-MAX_12.nd2	195	1699.38	8.715	1.893	0.953565
			AVG	1.98518	1						AVG	1.3931	0.701749
			SD	0.290666							SD	0.170418
			n	11							n	10
			SEM	0.0876392							SEM	0.0538909
* before injury combined						converted area in percentage, without normalization
						Before	% 7 dpa	% 14 dpa
		AVG	1.98471			100	82.823	70.1915
		SD	0.265611
		n	21			with normalization
		SEM	0.0579611			Before	% 7 dpa	% 14 dpa
						100	83	70

## Sheet: Axonal protection
Value quantification
1= protection
0= degeneration
Quantified the same brains, in the same order, as in the projection area
	wt				Nmnat
	before	7 dpa	before	14 dpa	before	7 dpa	before	14 dpa
	1	0	1	0	1	1	1	1
	1	0	1	0	1	1	1	1
	1	0	1	0	1	1	1	1
	1	0	1	0	1	1	1	1
	1	0	1	0	1	1	1	1
	1	0	1	0	1	1	1	1
	1	0	1	0	1	1	1	1
	1	0	1	0	1	1	1	1
	1	0	1	0	1	1	1	1
	1	0		0	1	1	1	1
	1						1
Mean	1	0	1	0	1	1	1	1
%	1	0	1	0	1	1	1	1
SD	0	0	0	0	0	0	0	0
SEM	0	0	0	0	0	0	0	0
n	11	10	9	10	10	10	11	10
* before injury combined
