# Supplementary material for: Local translatome sustains synaptic function in impaired Wallerian degeneration
Source: EMBO Rep. 2024 Oct 31;26(1):61–83. doi: 10.1038/s44319-024-00301-8 (PMC11724096; doi:10.1038/s44319-024-00301-8)
Supplement: Supplementary file 16 — Source data Fig. 2 [file 44319_2024_301_MOESM16_ESM.zip]

Archive with 32 entries (29 files):
- Figure 2/
- __MACOSX/._Figure 2
- Figure 2/.DS_Store
- __MACOSX/Figure 2/._.DS_Store
- Figure 2/2B/
- __MACOSX/Figure 2/._2B
- Figure 2/2D /
- __MACOSX/Figure 2/._2D 
- Figure 2/2B/.DS_Store
- __MACOSX/Figure 2/2B/._.DS_Store
- Figure 2/2B/Figure 2B.txt
- __MACOSX/Figure 2/2B/._Figure 2B.txt
- Figure 2/2B/DSeq2_nmnat_vs_wt_7dpa_IPF_vs_IPE_Res_Ord_Signif_DownReg1.5FC.csv
- __MACOSX/Figure 2/2B/._DSeq2_nmnat_vs_wt_7dpa_IPF_vs_IPE_Res_Ord_Signif_DownReg1.5FC.csv
- Figure 2/2B/Legend samples TRAP.csv
- __MACOSX/Figure 2/2B/._Legend samples TRAP.csv
- Figure 2/2B/Gene_list_IPF_vs_IPE_nmnat_vs_wt_7dpa.csv
- __MACOSX/Figure 2/2B/._Gene_list_IPF_vs_IPE_nmnat_vs_wt_7dpa.csv
- Figure 2/2B/Dseq2_nmnat_vs_wt_7dpa_IPF_vs_IPE_Res_Ord_Signif_UpReg1.5FC.csv
- __MACOSX/Figure 2/2B/._Dseq2_nmnat_vs_wt_7dpa_IPF_vs_IPE_Res_Ord_Signif_UpReg1.5FC.csv
- Figure 2/2B/ddsObjectS1_rlog_F.csv
- __MACOSX/Figure 2/2B/._ddsObjectS1_rlog_F.csv
- Figure 2/2D /.DS_Store
- __MACOSX/Figure 2/2D /._.DS_Store
- Figure 2/2D /Figure 2D.txt
- __MACOSX/Figure 2/2D /._Figure 2D.txt
- Figure 2/2D /Legend samples TRAP.csv
- __MACOSX/Figure 2/2D /._Legend samples TRAP.csv
- Figure 2/2D /nmnat_vs_wt_7dpa_IPF_vs_IPE_upregulated.csv
- __MACOSX/Figure 2/2D /._nmnat_vs_wt_7dpa_IPF_vs_IPE_upregulated.csv
- Figure 2/2D /ddsObjectS1_rlog_F.csv
- __MACOSX/Figure 2/2D /._ddsObjectS1_rlog_F.csv
