# Supplementary material for: Local translatome sustains synaptic function in impaired Wallerian degeneration
Source: EMBO Rep. 2024 Oct 31;26(1):61–83. doi: 10.1038/s44319-024-00301-8 (PMC11724096; doi:10.1038/s44319-024-00301-8)
Supplement: Supplementary file 16 — Source data Fig. 2 [file 44319_2024_301_MOESM16_ESM.zip › Figure 2/2B/DSeq2_nmnat_vs_wt_7dpa_IPF_vs_IPE_Res_Ord_Signif_DownReg1.5FC.csv]

	baseMean	log2FoldChange	lfcSE	stat	pvalue	padj	Gene_ID	Gene_Name
1	32572.0299349407	-3.02965627128637	0.0836531808476983	-36.216868750063	3.3037340696688e-287	3.13094877782512e-283	FBgn0026197	lncRNA:noe
2	57497.2774831816	-0.8506165972204	0.0423058516042425	-20.1063579851232	6.49190952772138e-90	3.07619132971078e-86	FBgn0002940	ninaE
3	14616.6880789818	-0.892466984652913	0.0572773908407372	-15.5814881151703	9.72638151819721e-55	1.53628196079925e-51	FBgn0263470	snoRNA:Tudor-SN-a
4	29309.1962848063	-1.38280221884034	0.0982286343984597	-14.0773841284514	5.23105176533014e-45	6.19683469750421e-42	FBgn0065098	RNaseMRP:RNA
5	3559.45940482691	-0.789479226081338	0.0620601872423782	-12.7211866602658	4.50959124610959e-37	4.74859958215339e-34	FBgn0010263	Rbp9
6	6296.3552453619	-1.12162394922028	0.0957018768355427	-11.7199786076058	1.00697422477748e-31	7.95257894018015e-29	FBgn0043853	scaRNA:MeU5-C46
7	2046.37481546017	-1.07685999107906	0.0953506017601579	-11.2936884634222	1.40993073725785e-29	1.02783950746097e-26	FBgn0264489	CG43897
8	1332.49545184268	-1.34655714371771	0.119827362957956	-11.2374762364601	2.66903795440191e-29	1.80674804956192e-26	FBgn0035917	Zasp66
9	2609.96546764657	-1.67617237395015	0.153389969777774	-10.9275226820797	8.51410906430912e-28	5.3792141068305e-25	FBgn0027339	jim
10	4595.87532084347	-0.863236854626493	0.0814567304700947	-10.5974896076072	3.0608625823242e-26	1.70634086427567e-23	FBgn0029990	CG2233
11	1777.96713841982	-1.06477463334144	0.102744249138525	-10.3633501852339	3.63985266531481e-25	1.81552019522045e-22	FBgn0086661	snoRNA:Psi28S-2566
12	83178.5270058743	-1.36838859392272	0.133293709359738	-10.2659652919529	1.00312662796702e-24	4.75331552662173e-22	FBgn0046696	RNaseP:RNA
13	216.445365499373	-4.51526716527527	0.455532255444884	-9.91206903859213	3.68925672115429e-23	1.58923117938087e-20	FBgn0259896	NimC1
14	890.899146131183	-1.13514282547262	0.118328390638262	-9.59315697061096	8.54302050025066e-22	3.23848821123502e-19	FBgn0050296	RIC-3
15	537.887451925628	-1.59885178373827	0.172544782468659	-9.26630038221346	1.92714515126418e-20	7.02444407635795e-18	FBgn0002772	Mlc1
16	389.58110986158	-11.0394269834856	1.19887303985841	-9.20817018688599	3.31731431421753e-20	1.16437732429035e-17	FBgn0004191	snRNA:U2:34ABa
17	504.882098791376	-1.46155628514267	0.163683187540242	-8.92917780442995	4.29186584495067e-19	1.27106289414367e-16	FBgn0286203	stw
18	1263.90117629446	-0.920000194155545	0.108021696061251	-8.51680937905178	1.6400912241085e-17	4.71004379723522e-15	FBgn0265991	Zasp52
19	1964.29747181386	-1.09649923873894	0.129147939151766	-8.49025734317302	2.06180028879138e-17	5.74696509908115e-15	FBgn0003250	Rh4
20	4494.05679923244	-0.648532384952072	0.0770575631084144	-8.41620677829681	3.88870662812759e-17	1.02370201985459e-14	FBgn0285991	hpRNA:CR18854
21	1773.82464042544	-1.28336806752402	0.154123681187933	-8.32687136481719	8.30068547052018e-17	2.12609719470594e-14	FBgn0043791	phu
22	1277.18698028055	-0.946102594244143	0.12450209817901	-7.59908955818424	2.98221349801159e-14	6.14400811318606e-12	FBgn0038294	Mf
23	36963.7926113393	-1.18488921277021	0.157100200104633	-7.54225145468331	4.61925944291163e-14	8.93402484499459e-12	FBgn0065064	snoRNA:Psi28S-291
24	1354.75026705997	-1.00361654915263	0.134313443368696	-7.472197301931	7.88666357575896e-14	1.43734443668207e-11	FBgn0032138	CG4364
25	5639.59337055437	-1.18687602531291	0.160402085065718	-7.39938028128899	1.36821510273715e-13	2.44652349596981e-11	FBgn0263476	snoRNA:CG32479-b
26	8786.12223450039	-0.99010020488658	0.134586422353083	-7.35661285570907	1.88635408532822e-13	3.25035957575556e-11	FBgn0065100	sncRNA:254
27	9064.765509048	-0.628319494783335	0.0862855579435367	-7.28186164357299	3.29244657071031e-13	5.47412564045993e-11	FBgn0013763	Idgf6
28	1577.54162925848	-1.18640723233742	0.168160768935732	-7.05519628535267	1.7235724906731e-12	2.76852482950999e-10	FBgn0263461	snoRNA:CG32479-a
29	5252.21826451426	-0.748041089763192	0.110568187121779	-6.76542782544953	1.32915842886825e-11	2.06498925088269e-09	FBgn0004403	RpS14a
30	530.361336851087	-1.1482182303562	0.176940301334138	-6.48929736017506	8.62376101612023e-11	1.27699036171518e-08	FBgn0083046	snoRNA:Psi18S-1389a
31	519.224214678779	-0.99436188195276	0.15772061773443	-6.30457765279025	2.88980813171007e-10	4.08756890510691e-08	FBgn0082983	snoRNA:Psi28S-2626
32	2309.87765752548	-0.766242082142144	0.121886527167187	-6.28651992923809	3.24661356306965e-10	4.45915315032044e-08	FBgn0086602	snoRNA:Psi28S-3436b
33	241.294037868342	-1.9796897286841	0.317357608190023	-6.23804086492462	4.43084923085702e-10	5.91424762828619e-08	FBgn0029818	GAA1
34	2994.47075839349	-0.99402848875297	0.159550312508807	-6.23018829059392	4.65874901590071e-10	6.13207839217931e-08	FBgn0082922	snoRNA:Or-aca4
35	765.272536252395	-1.11401891551653	0.179000723126572	-6.22354421847113	4.86047745368433e-10	6.3099650450091e-08	FBgn0045761	CHKov1
36	1373.52869366532	-0.630814535836239	0.101716272902633	-6.20170713923108	5.58539430090771e-10	7.05770423862698e-08	FBgn0260795	NaPi-III
37	261.173699275026	-1.8963393879399	0.30624091467662	-6.19231231706046	5.92879261726319e-10	7.39304837286885e-08	FBgn0032699	CG10383
38	1288.78963545308	-0.666988602603833	0.108110515899212	-6.16950716640413	6.85031716891896e-10	8.4312280272526e-08	FBgn0284257	Ttd14
39	279.116400107504	-1.93701725635813	0.314671642438366	-6.15567784039366	7.47570529044038e-10	9.08298192788506e-08	FBgn0037835	CG14687
40	528.029504673305	-1.0093255250023	0.166449736509967	-6.06384573604815	1.3290463622914e-09	1.55498424388094e-07	FBgn0000003	7SLRNA:CR32864
41	249.309996134422	-1.44073432535589	0.238720062349679	-6.0352461002858	1.58720606298133e-09	1.81228335649085e-07	FBgn0027547	CG1927
42	229.182517942687	-1.29149544266943	0.216289826453353	-5.97113356576652	2.35610748640767e-09	2.62692125278653e-07	FBgn0034958	CG3907
43	1309.31021585023	-1.19176776730736	0.200020820859653	-5.95821856037465	2.55002334665762e-09	2.74795164468794e-07	FBgn0026169	snoRNA:Psi18S-1820
44	10909.3998419051	-0.839508158445116	0.14090165127407	-5.95811440713477	2.55164867291906e-09	2.74795164468794e-07	FBgn0085819	28SrRNA-Psi:CR41609
45	56.3442264905311	-3.77022799417036	0.635460180439386	-5.93306726404705	2.97326966374501e-09	3.16603107902376e-07	FBgn0000427	dec
46	221.718459419223	-1.45974417339921	0.249027542055219	-5.86177802403694	4.57936936597809e-09	4.71724820449721e-07	FBgn0031801	CG9498
47	322.352329693377	-1.04143645254281	0.178288827783078	-5.84128834931773	5.17986576311329e-09	5.27845030505641e-07	FBgn0261986	RASSF8
48	2604.5983326286	-0.601006237227062	0.103003692648085	-5.83480282867543	5.38542133348786e-09	5.42953595504941e-07	FBgn0000557	eEF1alpha2
49	102.685786963116	-2.21113100738791	0.387085818480079	-5.71225010533859	1.11492066404244e-08	1.07817378909492e-06	FBgn0262887	lncRNA:CR43242
50	1132.82394285891	-1.0386799945586	0.181986788712368	-5.70744723783355	1.14683154271406e-08	1.08685225303011e-06	FBgn0083057	snoRNA:Psi18S-110
51	1044.05954626125	-0.669533971469771	0.118445589666442	-5.65267118307456	1.57973337929019e-08	1.46775816034639e-06	FBgn0037899	RpL24-like
52	1196.89669438104	-0.825121554548654	0.146341351426794	-5.6383349374863	1.71702294788653e-08	1.57982781331269e-06	FBgn0000044	Act57B
53	350.894084880488	-0.94397186416098	0.167982452016676	-5.61946710997688	1.91547337766367e-08	1.72885154286843e-06	FBgn0278608	Dsp1
54	419.723421882684	-1.38710305785344	0.247719030802604	-5.59950139219927	2.14969207257797e-08	1.88635479368717e-06	FBgn0034331	BomBc2
55	684.282702576339	-0.826078139908443	0.148394262525865	-5.56677950917717	2.59490400474365e-08	2.19570582615675e-06	FBgn0040321	GNBP3
56	2163.08264567763	-0.721180545310516	0.130857289815841	-5.51119885124819	3.56397797379351e-08	2.93702776153401e-06	FBgn0025454	Cyp6g1
57	512.742800600267	-1.27247836639825	0.230850381081146	-5.51213457148665	3.54507693738876e-08	2.93702776153401e-06	FBgn0083013	snoRNA:Psi28S-1060
58	726.490338893436	-0.95396477712889	0.174047662828454	-5.48105479628958	4.22797495806475e-08	3.39563717606607e-06	FBgn0030679	CG8206
59	112.865675868284	-1.4545675459426	0.267044764469188	-5.44690531130195	5.12537299604968e-08	3.88585279068503e-06	FBgn0082966	snoRNA:Psi28S-3327b
60	712.24539077887	-1.65592884042118	0.306066986004778	-5.41034778705381	6.29024683677608e-08	4.55058544062037e-06	FBgn0040074	retinin
61	895.040459019177	-0.895081010199983	0.16659400808592	-5.37282835369653	7.75111063013119e-08	5.48188622699651e-06	FBgn0082963	snoRNA:Psi28S-3378
62	510.424302063013	-0.847471271240626	0.157910331926055	-5.36678797963311	8.0151181995016e-08	5.60427522384995e-06	FBgn0026439	Eaat1
63	776.153478750851	-0.968833810539593	0.180544611651652	-5.36617405347376	8.0424335807069e-08	5.60427522384995e-06	FBgn0083041	snoRNA:Psi18S-1854b
64	3255.24420238624	-0.600591665907999	0.112051140138549	-5.35997817751234	8.32320053779197e-08	5.75758916033974e-06	FBgn0021872	Xbp1
65	2151.22673161238	-0.626543306920302	0.116962564070848	-5.35678498413204	8.4715834322748e-08	5.81776783968611e-06	FBgn0033320	CG8586
66	596.873883936538	-0.817721065071143	0.15313723976436	-5.33979237401309	9.30530886369578e-08	6.34434619433416e-06	FBgn0001122	Galphao
67	564.656373144248	-1.16332537811602	0.219695460282269	-5.29517258400042	1.18904058892227e-07	7.88009626658486e-06	FBgn0083008	snoRNA:Psi28S-1135e
68	149.671376630837	-1.61864288473859	0.306174116002205	-5.28667447749545	1.2456000783097e-07	8.19760551537572e-06	FBgn0026602	Adk3
69	727.297021274451	-0.926732534640708	0.176878786146334	-5.23936507498425	1.61130002178419e-07	1.02485169841938e-05	FBgn0083015	snoRNA:Psi18S-920
70	3466.3513512563	-0.62615619935962	0.119571023205111	-5.23668847665138	1.6348328560166e-07	1.03288739843129e-05	FBgn0005585	Calr
71	73.5951142570157	-7.0689447853833	1.35200666939164	-5.22848366462875	1.70905931023077e-07	1.07263278695742e-05	FBgn0015714	Cyp6a17
72	1137.68378372211	-1.17199902772371	0.225227502286504	-5.20362307367266	1.95440214487047e-07	1.21489374933358e-05	FBgn0086672	snoRNA:Or-aca5
73	662.149751763614	-0.757838095527137	0.145655120099461	-5.20296227835758	1.96136692674937e-07	1.21489374933358e-05	FBgn0261714	Cpn
74	142.782489093126	-1.67975248376567	0.325980970634132	-5.15291576835925	2.5646718036685e-07	1.53831611920041e-05	FBgn0031908	CG5177
75	601.369816243503	-1.02398211053159	0.198936561064373	-5.14727964056968	2.64291189282644e-07	1.57527522064882e-05	FBgn0083001	snoRNA:Psi28S-1192a
76	1713.79603778032	-0.952579680463827	0.185819460477737	-5.1263720065421	2.9537869924074e-07	1.71736437589232e-05	FBgn0083040	snoRNA:Psi18S-1854c
77	223.182238050355	-1.46784682782576	0.287653677235051	-5.10282657233802	3.34617625199724e-07	1.91034411687819e-05	FBgn0027785	NP15.6
78	515.645988351478	-1.45577672817268	0.285407679902766	-5.10069220515946	3.38413518321517e-07	1.92044605576828e-05	FBgn0003248	Rh2
79	848.823892398081	-0.940768834666679	0.184697445647653	-5.09356711116288	3.5138858526731e-07	1.97294853953027e-05	FBgn0019644	ATPsynB
80	1167.67335754252	-0.66978505739178	0.131989478634453	-5.07453370011984	3.88447386807586e-07	2.13959637435798e-05	FBgn0004169	up
81	280.210956334701	-1.34267216867523	0.265438017639482	-5.05832653745497	4.22951736293822e-07	2.29046491706088e-05	FBgn0086666	snoRNA:Psi28S-2179
82	145.451758693262	-1.71453210872596	0.340389743250168	-5.03696760177016	4.72964796285641e-07	2.53236574824803e-05	FBgn0033980	Cyp6a20
83	2713.6231006477	-0.665293235719285	0.132781503201868	-5.01043608994124	5.4306831596898e-07	2.89138114069552e-05	FBgn0259682	Jabba
84	213.878960977041	-1.22232348411466	0.24645446830015	-4.95963206731569	7.0626819245385e-07	3.67763937356326e-05	FBgn0028487	f-cup
85	368.09875338695	-1.26299066453804	0.255284093505956	-4.94739271527926	7.5214134094e-07	3.89510573119584e-05	FBgn0263477	scaRNA:PsiU1-6
86	1710.46064928899	-0.65948024599763	0.133640641615181	-4.93472822359391	8.02624436496725e-07	4.1126037236812e-05	FBgn0034802	CNBP
87	128.064821140721	-1.35772604932296	0.276625760725165	-4.9081692383375	9.19305104982386e-07	4.65895961492945e-05	FBgn0033669	PI31
88	10674.7727980366	-2.0207660899416	0.41211243459599	-4.90343391827678	9.4175633749016e-07	4.74735362255013e-05	FBgn0065099	snRNA:7SK
89	148.968468078972	-1.72915741614761	0.354303289685639	-4.88044414626189	1.05847189057692e-06	5.22455109739451e-05	FBgn0025678	CaBP1
90	118.30079174814	-1.80957840644972	0.370919109597635	-4.8786335339064	1.06823330959585e-06	5.24541299224865e-05	FBgn0001291	Jra
91	357.562810677961	-0.836918358492343	0.17178858061829	-4.87179273197417	1.1059015390496e-06	5.40238602349126e-05	FBgn0014388	sty
92	50.5200080221302	-2.75319809860419	0.565709348683847	-4.8668067886975	1.13415808820409e-06	5.51200830867186e-05	FBgn0028507	CG3793
93	222.37825539814	-1.21691883657864	0.251787137748697	-4.8331255021979	1.34405994495976e-06	6.2747074376274e-05	FBgn0038100	Paip2
94	91.3165989794107	-2.22647541383627	0.460606184810404	-4.83379400290236	1.33955202787398e-06	6.2747074376274e-05	FBgn0050033	CG30033
95	52.6846186208886	-2.62443149426772	0.544339871288591	-4.82131042147441	1.42618219886809e-06	6.59313595057215e-05	FBgn0015338	CG5861
96	370.617879387503	-1.03236074371769	0.214553324003522	-4.81167443344175	1.49671023294742e-06	6.88559362992363e-05	FBgn0086601	snoRNA:Psi28S-3327c
97	166.739119723883	-2.62373529298073	0.554446203066578	-4.73217289336487	2.22129083885912e-06	9.88317994359993e-05	FBgn0034335	GstE1
98	848.031398815439	-0.875792134196415	0.185386927788966	-4.72413100881291	2.31101407394374e-06	0.000101867350598906	FBgn0083058	snoRNA:Psi18S-1086
99	334.128894540585	-0.927813040257934	0.196615256109271	-4.71892699792477	2.3709187652011e-06	0.000104024060823198	FBgn0036876	CG9451
100	153.011265667681	-1.19331168780702	0.253563325756968	-4.70616830823069	2.52416146541051e-06	0.000109230494099066	FBgn0015522	olf186-M
101	1291.7672502665	-1.0020321129104	0.213556108934091	-4.69212572710645	2.70380873081099e-06	0.000116472706099526	FBgn0086659	snoRNA:Psi18S-176
102	122.181752342548	-1.4490646115644	0.309643952202981	-4.67977688973073	2.87187266260526e-06	0.00012204814898435	FBgn0046222	Wdr33
103	131.456323947912	-2.29971613401394	0.491707324121627	-4.67700199121926	2.91099431965625e-06	0.000122728653229771	FBgn0035283	CG12024
104	66.3069331899732	-2.36641095638349	0.506050041016496	-4.67623903681564	2.92184006627731e-06	0.000122728653229771	FBgn0040336	Seipin
105	659.82824848372	-0.79644002078439	0.170897218094352	-4.66034514584479	3.15679585118695e-06	0.000131792750139642	FBgn0086558	Ubi-p5E
106	313.894384310889	-1.30750200541384	0.28145830819681	-4.64545535639177	3.3932715108064e-06	0.000141044009245229	FBgn0041721	snRNA:U12
107	453.950876437497	-1.63115462670727	0.351557919677126	-4.63978916533963	3.48764810431328e-06	0.000144212099523564	FBgn0030828	CG5162
108	257.262733912087	-0.803974887621365	0.173649999981811	-4.62985826493277	3.6591611071957e-06	0.000150120648540665	FBgn0031090	Rab35
109	56.9362704778031	-2.66337619116619	0.576880305207742	-4.61686101453416	3.8958799843118e-06	0.00015846032022027	FBgn0265590	lncRNA:CR44417
110	257.676812817508	-1.20478676195508	0.26229147418537	-4.59331270944636	4.36264566309564e-06	0.000175935289145351	FBgn0000412	D1
111	1558.4510328489	-0.645882940245976	0.140696929829508	-4.5905972577272	4.41979446405586e-06	0.000177484712440074	FBgn0022959	yps
112	400.854965172846	-1.0376800025268	0.226451067317253	-4.58235862970357	4.59760520511126e-06	0.000183764991845255	FBgn0083005	snoRNA:Psi28S-1175a
113	55.7712396446103	-2.96463275650397	0.648312825494802	-4.57284298554686	4.8115070216866e-06	0.000189994383518849	FBgn0032706	Irk3
114	561.655960286733	-1.35871600791792	0.298189505961601	-4.5565520608659	5.20001549958602e-06	0.000201382585581641	FBgn0033366	Ance-4
115	57.2505336723717	-2.68427718721273	0.589134776472281	-4.55630408254982	5.20615526722612e-06	0.000201382585581641	FBgn0043455	CG5986
116	293.023936763399	-1.0296173789459	0.227161797386591	-4.53252875611679	5.82817389689867e-06	0.0002227161452456	FBgn0016123	Alp4
117	479.778957847624	-0.83139280129974	0.183589013585938	-4.52855421498611	5.93886442626113e-06	0.000225436701569209	FBgn0032666	CG5758
118	255.638236104979	-1.73709614028069	0.383611691907056	-4.52826693483983	5.94694263926372e-06	0.000225436701569209	FBgn0250838	roh
119	108.557523461299	-2.61371416008937	0.578954986179742	-4.51453778356081	6.34550088732753e-06	0.000239586900036665	FBgn0031925	Cyp4d21
120	198.875584627069	-1.00700212460069	0.223425750636304	-4.50709965942961	6.57197705522528e-06	0.000247153279969722	FBgn0026084	cib
121	602.826563479691	-0.791496837538459	0.176997327468973	-4.4718010653421	7.75635652996627e-06	0.000287136682947228	FBgn0031461	daw
122	348.664578916787	-1.0015706952194	0.224017712126811	-4.47094422003755	7.78750095465965e-06	0.000287167885398091	FBgn0038065	Snx3
123	241.672016602636	-1.28254331919395	0.287441684484963	-4.46192528231251	8.12265500962924e-06	0.000297213905506781	FBgn0002789	Mp20
124	198.22485726061	-1.85541548066457	0.415806953160289	-4.46220407466185	8.11209134098771e-06	0.000297213905506781	FBgn0040793	CG7630
125	288.599943603699	-1.34949372023999	0.303171552823131	-4.45125443885983	8.53701171403325e-06	0.000311174076976512	FBgn0243514	eater
126	263.690808426813	-1.07743209642593	0.242374579658692	-4.44531806076012	8.77619274364215e-06	0.000318666584795007	FBgn0263462	snoRNA:Dek-a
127	71.140103577516	-2.02812335410994	0.456975553235625	-4.43814409709616	9.07378675891994e-06	0.000328214798146123	FBgn0001206	Hmr
128	225.981139562344	-1.03064827190149	0.232335310221684	-4.43603803019908	9.16296671294907e-06	0.000330180363264709	FBgn0030724	Nipsnap
129	307.398375008018	-0.998068388302816	0.226113442005962	-4.41401616572843	1.01470376821432e-05	0.000364255591339664	FBgn0085414	dpr12
130	166.424740656945	-1.11352193671044	0.252502612206415	-4.40994224566739	1.03398191805527e-05	0.000368385211932698	FBgn0031379	CG7289
131	662.555540890187	-0.632018689373335	0.143479340334411	-4.40494560332013	1.05810425998994e-05	0.000374587627728204	FBgn0082973	snoRNA:Psi28S-3308
132	481.990998913461	-0.646046280442625	0.147511445853736	-4.37963492733444	1.18878297013754e-05	0.000415723107306032	FBgn0030731	Mfe2
133	139.817187358734	-1.25814600503736	0.290575987122368	-4.32983474476688	1.49221280142007e-05	0.00049970673918933	FBgn0063923	Kaz1-ORFB
134	125.251218608696	-1.60630515828066	0.371279413400492	-4.32640512860317	1.51562553534311e-05	0.00050575997177629	FBgn0029715	CG11444
135	550.890677713943	-0.710054453604093	0.16417491621734	-4.32498745827956	1.52540540631718e-05	0.000507237439847998	FBgn0026620	tacc
136	213.441509729315	-0.838848626489834	0.194112418306375	-4.32145781196671	1.55001691066806e-05	0.000513619239944098	FBgn0062928	hpRNA:CR33940
137	2078.56036172806	-0.949003575451736	0.220094548586472	-4.31179954954171	1.61931205402748e-05	0.0005347115099658	FBgn0086670	snoRNA:Psi28S-2622
138	54.0151126485076	-2.44461961361638	0.567434381520034	-4.30819790487099	1.64590084385542e-05	0.000539730183294734	FBgn0029697	CG15570
139	365.933346825745	-0.785327734777224	0.183317690282361	-4.28397135905214	1.83586555916791e-05	0.00059583965729912	FBgn0028360	Cdc7
140	244.102350286107	-1.29418084234365	0.302098406231064	-4.28397110229631	1.835867678921e-05	0.00059583965729912	FBgn0030733	UQCR-14
141	103.948055225252	-1.77376764413325	0.414363484703082	-4.28070452541026	1.8630257928646e-05	0.00060259028801972	FBgn0038799	MFS9
142	102.37859648477	-2.05432643044185	0.480714382057581	-4.27348651739689	1.92439926058216e-05	0.000620324210630514	FBgn0038774	CG5023
143	905.331078883532	-1.00003746311531	0.235198207423005	-4.25189236802615	2.11971735232242e-05	0.000678667613106741	FBgn0083007	snoRNA:Psi28S-1135f
144	595.661393181707	-1.21822699076835	0.28665850182397	-4.24975007898575	2.14009160014473e-05	0.000682883774228	FBgn0064237	Idgf5
145	220.549597557423	-1.1305053640415	0.266262865976801	-4.24582436568527	2.17791186176985e-05	0.000690303368360966	FBgn0034308	Naus
146	325.341618380572	-0.888826184803873	0.209808386292976	-4.23637110273904	2.27161225011328e-05	0.000717602309810785	FBgn0263468	snoRNA:SC35-a
147	281.300684398626	-1.26540156936212	0.299305824787871	-4.22778798327417	2.36000012620705e-05	0.000743047215816086	FBgn0083987	snRNA:U11
148	512.761325789162	-0.695523527857296	0.164690955531616	-4.22320415600341	2.40853461473142e-05	0.000750844820520056	FBgn0266000	CG44774
149	320.072461564137	-0.95166752400316	0.226226941839015	-4.20669402267911	2.59133612913505e-05	0.000794760274945401	FBgn0052698	CARPB
150	101.216865979519	-1.27247392797136	0.30285551804794	-4.20158739775689	2.65049883506532e-05	0.000807127746872734	FBgn0011604	Iswi
151	408.847998088707	-0.874514606879598	0.208131824382022	-4.2017342108838	2.6487801446343e-05	0.000807127746872734	FBgn0051781	lncRNA:CR31781
152	97.8900453799047	-1.67780986351559	0.39961932693652	-4.19852031776761	2.68664751371399e-05	0.000810871289409791	FBgn0288232	Cyp6a21
153	100.617316971056	-1.46921315512822	0.350394107515028	-4.19303042950059	2.7525250412093e-05	0.000828116819540969	FBgn0262716	Arp3
154	91.914260375725	-2.24352077386842	0.537292907323191	-4.17560094929543	2.97200418349929e-05	0.000891273527428774	FBgn0028374	Hug
155	345.627887855783	-1.04484547221497	0.250268781438362	-4.17489335349762	2.98125681328396e-05	0.000891273527428774	FBgn0036262	CG6910
156	580.160717604932	-0.650537644539789	0.157174787254853	-4.13894401196146	3.4890807706642e-05	0.00101741595272568	FBgn0004103	Pp1-87B
157	417.131075759449	-0.955133402328258	0.231325949970544	-4.12895052392471	3.64422803229945e-05	0.00105665888972512	FBgn0035346	CG1146
158	1589.47308907063	-0.622892496731721	0.150994953784078	-4.12525373279993	3.70326255673792e-05	0.00106999448933553	FBgn0066084	RpL41
159	234.774265058919	-1.03595050733083	0.252640965852614	-4.10048506517815	4.12285044372374e-05	0.0011733409506057	FBgn0086660	snoRNA:Psi28S-1837a
160	411.098104409896	-0.848434618911763	0.20726684369399	-4.09344111094005	4.25018057435737e-05	0.00119877861021383	FBgn0029996	UbcE2H
161	3774.62988543702	-0.665957159906672	0.162674558787213	-4.09380031439201	4.24359815346149e-05	0.00119877861021383	FBgn0261599	RpS29
162	359.066064527452	-0.851416593373871	0.208158728503694	-4.09022768103026	4.30949932158768e-05	0.00120831730978362	FBgn0082954	snoRNA:Psi28S-3571
163	622.411170111273	-0.740314521699747	0.181256887219542	-4.08433871427497	4.42025153528421e-05	0.00123208011176143	FBgn0263773	fok
164	88.846432466209	-1.65197610400398	0.407118056024489	-4.05773234460673	4.95515105110022e-05	0.0013680251731823	FBgn0083014	snoRNA:Psi18S-996
165	126.953248208677	-1.49254998667145	0.367873694050618	-4.05723489015248	4.96571340692952e-05	0.0013680251731823	FBgn0265767	zyd
166	337.85133643957	-0.881760111036644	0.217497011328308	-4.05412518384283	5.03222646851871e-05	0.00138233073165657	FBgn0082974	snoRNA:Psi28S-3305c
167	246.361580924286	-1.16840143980053	0.288259603480515	-4.05329579897068	5.05010819294877e-05	0.00138323339146172	FBgn0086665	snoRNA:Psi18S-1377a
168	739.195786152785	-0.91491440597758	0.22626896033659	-4.04348172465451	5.26632628818401e-05	0.00143829896925418	FBgn0023170	RpL39
169	239.068079913437	-0.912559866874958	0.225865005286217	-4.0402888695332	5.33854056659481e-05	0.00144966615901487	FBgn0039451	CG6420
170	421.649779513273	-0.998019368764506	0.247794716650268	-4.02760552063379	5.6347780721107e-05	0.00151277030564853	FBgn0086658	snoRNA:Psi28S-1180
171	191.747571572338	-1.1464929839661	0.284824467616844	-4.02526157095606	5.69120189428442e-05	0.00152360226983428	FBgn0022238	lolal
172	68.398364089828	-2.06716521179242	0.514281135994257	-4.01952369455664	5.83159169805608e-05	0.00155095969257367	FBgn0027873	Cpsf100
173	438.864821890873	-0.779335224856338	0.194237649769039	-4.0122768463427	6.01359163999372e-05	0.00158643049951025	FBgn0026533	Dek
174	112.07988608375	-1.26014030446788	0.314924249384692	-4.00140766209645	6.29667670748179e-05	0.00164377720097718	FBgn0013771	Cyp6a9
175	206.344013155809	-0.949834802417152	0.237412725789726	-4.00077459730787	6.31354754833487e-05	0.00164377720097718	FBgn0082980	snoRNA:Psi28S-2996
176	233.129840713039	-0.919406548804316	0.230330648660373	-3.99168132487656	6.56064963949001e-05	0.00169979599161771	FBgn0028662	VhaPPA1-1
177	80.4790361485021	-1.69873940397752	0.425918240971136	-3.98841665035108	6.65157649051522e-05	0.00171762916622923	FBgn0034543	galla-1
178	121.036332748328	-1.6077324573286	0.404053035027605	-3.97901344119037	6.92018289918356e-05	0.00177250198204223	FBgn0052368	CG32368
179	36.3524383047886	-3.16880132496453	0.797034782078182	-3.97573781749176	7.01613897877598e-05	0.00179223582484798	FBgn0033485	RpLP0-like
180	137.765841943999	-0.930520411256038	0.234782812598133	-3.96332423552982	7.39132868030079e-05	0.00186296866763858	FBgn0263466	snoRNA:lola-a
181	184.114956390239	-1.12416911266866	0.284142242625117	-3.95636038585022	7.61003299344739e-05	0.00190290983321638	FBgn0082988	snoRNA:Psi28S-2442b
182	1235.43741144658	-0.731901902483641	0.185087894216977	-3.95434777395889	7.67437141330401e-05	0.00190897967183659	FBgn0086668	snoRNA:Psi28S-3436a
183	509.653531864495	-1.5719551357721	0.39812255185944	-3.94842022495396	7.86686225113165e-05	0.00195168203020876	FBgn0014033	Sr-CI
184	147.482229246288	-1.32904452731197	0.336698945219499	-3.94727855902709	7.90445706186918e-05	0.00195588876175807	FBgn0016038	Vsp37A
185	1924.67824939162	-0.949242220871439	0.240603853233412	-3.94524945513058	7.97169455805563e-05	0.00196738930538263	FBgn0083027	snoRNA:Psi18S-531
186	209.104002094911	-1.06322577466504	0.269736076767644	-3.94172625110478	8.0897275554837e-05	0.00199133371541088	FBgn0011576	Cyp4d2
187	361.318512642747	-0.93863138205574	0.239329946854052	-3.92191363594016	8.7848481993334e-05	0.00214674980850009	FBgn0040985	CG6115
188	38.3241837367102	-3.45174899159022	0.88012844839786	-3.92186958377906	8.78645482536275e-05	0.00214674980850009	FBgn0053307	CG33307
189	302.653344415676	-0.883779754217537	0.226006469527763	-3.91041794539856	9.2136556693063e-05	0.00223319219381115	FBgn0025743	mbt
190	175.29390546301	-1.31444795934239	0.336708761128005	-3.90381276370376	9.46890460673334e-05	0.00227758398370588	FBgn0036661	CG9705
191	318.589442651983	-2.83918152146464	0.728315876111404	-3.89828316886827	9.68770922006316e-05	0.00232431443743136	FBgn0267508	28SrRNA-Psi:CR45848
192	64.4118528342447	-1.83306151370208	0.470777881310287	-3.8936865695564	9.87322024134259e-05	0.00236020955476657	FBgn0035528	CG15012
193	242.455873102677	-1.002542017683	0.258206556141293	-3.88271325354883	0.000103297355237676	0.00244126941543006	FBgn0034959	Xxylt
194	418.27223870416	-0.60951656750841	0.157042935456739	-3.88120971972226	0.000103938160918198	0.00245030336075066	FBgn0035959	CG4911
195	236.410921842371	-1.07586844514649	0.279207642861242	-3.85329152927653	0.000116540492689491	0.00268955379787834	FBgn0036927	Gabat
196	40.0210150360027	-2.32429399036586	0.604265970532825	-3.8464750684477	0.000119829317743349	0.00274304938225536	FBgn0266705	asRNA:CR45195
197	718.072594018537	-0.732250364321312	0.190583760764036	-3.84214458454264	0.000121963951231848	0.00277849126400054	FBgn0038400	Mic26-27
198	45.7977845314318	-3.11817251921405	0.812007980703683	-3.84007619791108	0.000122996128844651	0.00279528612244786	FBgn0041186	Slbp
199	64.3049903396054	-2.09810660628326	0.546707279228812	-3.83771478082908	0.000124184602363299	0.00280213684904045	FBgn0083045	snoRNA:Psi18S-1389b
200	108.959212906606	-1.07927219939403	0.281684253435874	-3.8314963872829	0.000127366244996108	0.00285354587193408	FBgn0083004	snoRNA:Psi28S-1175b
201	150.441304631315	-1.30013670417367	0.340091062768634	-3.82290758713103	0.000131887218711847	0.00294092981584041	FBgn0033358	spab
202	166.149625127383	-1.06166725566218	0.277834457583847	-3.82122241026126	0.000132791826000115	0.00295415055165045	FBgn0039303	CG11857
203	152.197426626051	-1.31169615953535	0.343451621455953	-3.81915844209682	0.000133907734996734	0.00297199907392048	FBgn0061515	endos
204	13.0006799298408	-5.50214191387362	1.44098893407758	-3.81830962317258	0.000134369218086067	0.00297527355093844	FBgn0042112	mRpL36
205	19.3878837662583	-5.57770794970366	1.46301696542203	-3.81246976728987	0.000137585062741976	0.00302527526590651	FBgn0083953	CG34117
206	91.2478633266456	-2.49262932481388	0.654803221785327	-3.80668457619635	0.000140842188213313	0.00308258987920916	FBgn0034793	asrij
207	128.164967364518	-1.47834447091048	0.389057481658375	-3.79980990112043	0.000144807125517173	0.00314756222139048	FBgn0024986	CG3719
208	147.243265881225	-1.51151632228715	0.398589710878577	-3.79216091392687	0.000149342090013024	0.00322943246135064	FBgn0032513	CG6565
209	208.958978054809	-1.09975853280847	0.290202852366581	-3.78961999801183	0.00015087791380773	0.00323499997546575	FBgn0038733	CG11407
210	155.021844576882	-1.40798607415409	0.371443234480772	-3.79058209559872	0.000150294645466803	0.00323499997546575	FBgn0085359	CG34330
211	7.75757609175751	-5.13689196084642	1.3569815785568	-3.78552814719098	0.000153382471002018	0.00328127692479937	FBgn0038402	Fer2
212	393.038414692158	-0.959632574987074	0.254043651831977	-3.77743182349532	0.000158453860814832	0.00335943453902051	FBgn0035438	PHGPx
213	40.8734855791816	-2.29477393312499	0.607787937423647	-3.77561611843155	0.000159612646870762	0.00336892885165748	FBgn0037164	CG11438
214	208.870974702251	-0.876083754000391	0.232163265604689	-3.77356750095048	0.00016092965124507	0.00338706564769243	FBgn0019650	toy
215	188.721292324227	-1.17156746082685	0.310879881538361	-3.76855348448236	0.000164196305964439	0.00344267343279864	FBgn0265274	Inx3
216	1013.19340071031	-0.605268414617151	0.161124529724865	-3.75652556225114	0.000172288680472519	0.00358065751060978	FBgn0029687	Vap33
217	208.939314621624	-1.11695896992447	0.29749599692238	-3.75453445249516	0.000173663957826061	0.00360134207509317	FBgn0010341	Cdc42
218	748.840943126615	-0.957599039270765	0.255386700284127	-3.74960418144485	0.000177113905481385	0.0036648656817622	FBgn0082986	snoRNA:Psi28S-2562
219	29.5732029109899	-5.15341897822114	1.37516449534908	-3.74749275134024	0.000178610996704555	0.00368779175548816	FBgn0036909	Ccdc58
220	257.664324684718	-0.786950204420421	0.210448356152887	-3.73939820108985	0.000184461329006594	0.00380030438042499	FBgn0016930	Dyrk2
221	46.9443982683309	-2.32956271697246	0.624358991270606	-3.73112704316417	0.000190625057889114	0.00389067759052312	FBgn0031882	Rab30
222	437.500513670627	-0.641338575009801	0.172083470545477	-3.72690400174321	0.000193846247440489	0.00394223366307622	FBgn0015789	Rab10
223	56.7776399375081	-1.81273975096716	0.486897095512473	-3.72304490553429	0.000196834496416267	0.00396893728199353	FBgn0031968	CG7231
224	130.437879123058	-1.1563217746826	0.31070070211496	-3.7216580677528	0.000197918911599044	0.00397389306191556	FBgn0016041	Tom40
225	42.4927031047156	-5.17194436865102	1.39075787214479	-3.71879568128921	0.000200174881553574	0.00399380495259626	FBgn0038343	Trissin
226	158.480384622198	-1.04773941400889	0.281737267037611	-3.71885276316328	0.000200129657741923	0.00399380495259626	FBgn0259483	Mob4
227	30.5622023638364	-2.87601424467043	0.774098660442161	-3.7153070940953	0.000202957053100747	0.00403233541349221	FBgn0033968	hui
228	339.52558543767	-1.42234668544456	0.383798919915625	-3.70596844242618	0.000210584520640807	0.0041404761454625	FBgn0010228	HmgZ
229	22.6041226391736	-4.86585425977532	1.31291467229018	-3.70614660836077	0.000210436515340611	0.0041404761454625	FBgn0037396	CG11459
230	552.428155859991	-0.886160951497418	0.239247196218742	-3.70395542979408	0.000212263568736354	0.00416484853191393	FBgn0086671	snoRNA:Psi28S-2876
231	9.18024026374717	-5.23100071773528	1.41266924908207	-3.7029196474223	0.000213132402689098	0.00417325574438964	FBgn0052834	CG32834
232	343.288263169741	-0.911023153942669	0.246392524912653	-3.69744639885334	0.000217779184486942	0.00422064075947392	FBgn0000046	Act87E
233	18.0149445587271	-5.82869507780866	1.57569788687294	-3.6991196893562	0.000216348563342141	0.00422064075947392	FBgn0000576	ems
234	217.038649222442	-1.24946563320288	0.337896747927063	-3.69777347923036	0.000217498842484763	0.00422064075947392	FBgn0038865	cDIP
235	77.3899283711205	-1.47883642305407	0.401285529750959	-3.68524731996154	0.000228480662298623	0.00438322112672886	FBgn0038686	CG5555
236	76.6207363315696	-1.2153702804964	0.329754418124987	-3.68568308320812	0.000228090041902975	0.00438322112672886	FBgn0082959	snoRNA:Psi28S-3405b
237	57.7781691920642	-1.88142659561876	0.510820180035575	-3.68314853083473	0.000230370837699402	0.00439452185810025	FBgn0036773	CG13698
238	324.322770948707	-0.808139980444704	0.220005863854212	-3.67326564068411	0.00023947030821279	0.00453892022186522	FBgn0051908	CG31908
239	116.121294708467	-1.07312887467439	0.292264798292625	-3.67176916598741	0.000240877203274684	0.00455647356374089	FBgn0082994	snoRNA:Psi28S-1837c
240	154.020377683105	-1.02324123408222	0.279445615832922	-3.66168290396083	0.000250563876750384	0.00471149575389561	FBgn0031673	CG31650
241	231.10812672537	-0.659434370448043	0.18055778423762	-3.65220681696119	0.0002599963546645	0.00485036506526667	FBgn0000636	Fas3
242	25.3643477623922	-3.05900655820333	0.839743314818827	-3.6427876283401	0.000269701346424345	0.00501594141585729	FBgn0040339	MED22
243	226.821479476517	-1.79741052718368	0.495058105973978	-3.63070618477694	0.000282646803657343	0.0052113691794954	FBgn0035434	Drsl5
244	99.2756192229831	-1.44453008443462	0.39836310636505	-3.62616432434105	0.000287662337677544	0.00527512244504087	FBgn0038524	sll
245	120.868620299956	-1.40899615658907	0.389727905471382	-3.61533299722243	0.000299961796744558	0.0054742471738335	FBgn0003062	Fib
246	18.6527697289679	-3.69360506809923	1.02174964857547	-3.61498051234848	0.000300370215299506	0.0054742471738335	FBgn0043799	CG31381
247	65.8855619756818	-1.56106431328296	0.432962559847996	-3.60554112076346	0.000311503158273848	0.00565586396589487	FBgn0025809	Paf-AHalpha
248	16.8320329937838	-5.16513362583035	1.43256293417763	-3.6055195221112	0.000311529069346536	0.00565586396589487	FBgn0037777	CG11722
249	327.02259434899	-0.754018585207007	0.209277108163343	-3.60296733753836	0.000314605073855599	0.00569309737530143	FBgn0031190	CG12576
250	119.000747855402	-1.99263285804979	0.553695595652403	-3.59878762572046	0.000319704130847138	0.00574921451240669	FBgn0033178	CG11127
251	148.512558150346	-1.2480832138225	0.347004034152443	-3.59673978105453	0.000322230547707711	0.00578367216027648	FBgn0050158	CG30158
252	444.467022535711	-0.643793077033006	0.179326904503971	-3.59005291935294	0.000330610834325993	0.00591169599416498	FBgn0004698	Xpc
253	277.534259519196	-1.06863686901047	0.29872049015166	-3.57738054215137	0.000347054740556592	0.00613626450793811	FBgn0031971	Sirup
254	128.083680872918	-1.30556213861409	0.365002223720678	-3.57686077993098	0.000347745256723423	0.00613702383234241	FBgn0029937	CG8300
255	34.9616411823665	-2.19711068757095	0.614454167547282	-3.57571126312181	0.000349276983038308	0.00614118361457152	FBgn0036908	TORIP
256	175.948906068737	-1.23431094293337	0.34603929500515	-3.56696756914558	0.000361136154240423	0.00631455227626659	FBgn0036900	CG8765
257	67.3597656165027	-1.43884350550866	0.404839100843303	-3.55411199785659	0.000379257668070648	0.00658282952436911	FBgn0040571	CG17193
258	61.5144376541103	-1.87801861753922	0.529366447401671	-3.54767217823729	0.00038865163066519	0.00669682091602547	FBgn0034791	EMC8-9
259	26.5574269785375	-2.05451391829804	0.580326195954793	-3.54027430196876	0.000399711355223491	0.00686243571277721	FBgn0034045	CG8249
260	5.14984519270153	-5.41629166456848	1.53405778565972	-3.53069598498809	0.000414467833349037	0.00707731830026815	FBgn0035248	CG13919
261	107.578880080087	-1.43477986196304	0.40645084417086	-3.53002062251815	0.000415527276592408	0.00707906272130234	FBgn0034887	St1
262	31.6367498650473	-3.87409459069621	1.09935811016105	-3.52396053195867	0.000425147571395105	0.00719486345377038	FBgn0265177	CG44242
263	667.476863103152	-0.850466451118463	0.241636104448983	-3.5196166278952	0.0004321709823313	0.00728769466112764	FBgn0014028	SdhB
264	164.265798072184	-1.12223958242428	0.319188329613678	-3.51591671218856	0.000438238437557512	0.00736380438427756	FBgn0039532	Mtl
265	203.354847236221	-1.05662281279594	0.30096375353803	-3.51079756407418	0.000446764478869607	0.00745246312370945	FBgn0011455	ND-SGDH
266	372.934158050706	-0.795775489688478	0.226793471641839	-3.50881127189234	0.000450114182710895	0.00747426319871804	FBgn0031805	Nepl4
267	383.799137237512	-0.767830121439111	0.218837187419098	-3.50868209601246	0.000450332835967923	0.00747426319871804	FBgn0262728	Pal2
268	347.184814771218	-0.966495669005514	0.275656422947752	-3.50616052646342	0.000454620947089025	0.00751410399745379	FBgn0019660	lncRNA:roX2
269	81.3278173279568	-1.339716074287	0.383014470610214	-3.49782104094548	0.000469075773521546	0.0077043866649284	FBgn0014007	Ptp69D
270	135.941687944081	-1.00219194218571	0.286884498331323	-3.4933638729698	0.000476976095235118	0.00779362492162623	FBgn0025620	CG13360
271	201.391137539627	-1.39766250144928	0.400309116836564	-3.49145808242961	0.000480391839149048	0.00779567373221837	FBgn0027786	Mtch
272	104.348282136628	-1.64121449301765	0.469909680734792	-3.4926169012975	0.000478312182308822	0.00779567373221837	FBgn0283666	Rap2l
273	3280.22411931961	-0.66972929510681	0.19189500633959	-3.49008193533507	0.00048287247474344	0.00782253409084373	FBgn0010019	Cyp4g1
274	643.910132501499	-0.715253010927327	0.204993745334152	-3.48914553349626	0.000484567252723987	0.00783659360761983	FBgn0053094	Synd
275	136.600622483926	-1.2739835219183	0.365291735034076	-3.4875782826005	0.000487416211914738	0.00785585619101357	FBgn0263472	snoRNA:2R:9445205
276	41.2976436492051	-2.48909293537705	0.714292497318828	-3.4846970179865	0.000492694591879109	0.00789120710233766	FBgn0037305	CG12173
277	138.234523884053	-1.12258662474561	0.322734791818684	-3.47835638797906	0.000504498687970104	0.00800895111844314	FBgn0037756	CG8507
278	72.7043287543723	-1.37760587404382	0.396188282304425	-3.47714946547885	0.00050677522540903	0.00803128563746049	FBgn0036939	CG7365
279	22.8360681986942	-1.82980029547258	0.52701129419918	-3.47203241299232	0.000516533967386343	0.00814507888339496	FBgn0033051	Strica
280	125.203956996872	-1.07667089422616	0.310714690871571	-3.46514318716645	0.000529949239851253	0.00831511414912305	FBgn0032001	CG8360
281	150.024924914928	-0.938870160631611	0.271424742245629	-3.45904412716351	0.000542096083693294	0.00846366488494456	FBgn0052112	CG32112
282	100.1610918221	-1.72812206395223	0.49983878450419	-3.45735888755895	0.000545497847768347	0.0085027682620076	FBgn0012037	Ance
283	270.795657923029	-0.961792826458765	0.278258776304592	-3.45646897191107	0.000547302212770397	0.00851163954458409	FBgn0021895	ytr
284	85.1938433036971	-1.74146848139318	0.503869017877732	-3.45619281917381	0.000547863260757233	0.00851163954458409	FBgn0036334	CG11267
285	130.605898127053	-1.22441598023562	0.354457121889835	-3.45434159626272	0.000551638169482562	0.0085422793009579	FBgn0013303	Nca
286	51.4053561611788	-1.64835934715715	0.477615205331871	-3.45122878994564	0.000558040296060608	0.00861766650571876	FBgn0030082	HP1b
287	790.192585739294	-0.604966825018843	0.175351954760438	-3.45001471951274	0.000560555988418932	0.00862866042741996	FBgn0036211	CG5946
288	15.8769631275222	-4.59296433587414	1.33283243997458	-3.44601781748479	0.00056891284749928	0.00872425089927294	FBgn0083986	CG34150
289	107.964247425414	-1.38023785237163	0.401008169411053	-3.44191953595045	0.000577602032525094	0.00881470927896992	FBgn0037566	mRpL1
290	24.6463839068626	-3.22543698156219	0.941479096691818	-3.42592522010927	0.000612709045247615	0.00920628098188387	FBgn0039337	MED28
291	82.8374606434919	-1.39747703844027	0.408006171450016	-3.4251370107314	0.000614489450443233	0.00921442487634576	FBgn0036191	Sugb
292	82.703368795473	-1.36860956622114	0.399804752995601	-3.4231948368963	0.000618896993280225	0.00926585593256981	FBgn0032221	Schip1
293	77.5613778014575	-1.23315596906366	0.360773258203936	-3.41809139403173	0.000630619272767271	0.00939682208807457	FBgn0025109	Bem46
294	475.200875405921	-0.615145024472554	0.180239117427097	-3.41293850776519	0.000642664416080544	0.00954078233569426	FBgn0263598	Vha68-2
295	58.6256315764537	-1.67714371484486	0.492983639065976	-3.4020271301953	0.000668879973823376	0.0098584378101464	FBgn0027574	CG5815
296	25.983932231507	-4.46133644552814	1.31174497419345	-3.40106997419317	0.000671226437002244	0.00987765985010911	FBgn0262538	CG43092
297	197.766800238129	-0.787137003510028	0.231774106608575	-3.39613865857484	0.000683437285515773	0.0100262154099582	FBgn0038890	sp3
298	1003.30667745219	-0.669185424650228	0.197072627733838	-3.39562846624248	0.000684712333679994	0.0100293953420175	FBgn0015024	CkIalpha
299	82.451120358463	-1.89117709147021	0.558665597168566	-3.38516833872551	0.000711346151537659	0.0103079930858141	FBgn0040491	Buffy
300	193.028835768814	-0.90740415384245	0.268823238941902	-3.37546767687951	0.000736903477490178	0.0105652560607782	FBgn0027491	Cdk5alpha
301	64.6427188454665	-2.06878783336178	0.613393551984845	-3.37269250168592	0.000744370325166593	0.0106401170009107	FBgn0028546	ics
302	134.277510748748	-1.10515721257807	0.327650696266317	-3.37297379548307	0.00074361029213039	0.0106401170009107	FBgn0034436	CG11961
303	178.835564453534	-0.810369526497453	0.240380593097598	-3.37119363944839	0.00074843230774189	0.0106660044819096	FBgn0031713	Coq6
304	850.18631130325	-0.640462746170526	0.190194559559718	-3.36740834045482	0.000758782451449985	0.0107810813978883	FBgn0035909	ergic53
305	31.4810983039387	-3.96331541910767	1.17877077996931	-3.362244370539	0.000773116716682092	0.0109519090044786	FBgn0023167	SmD3
306	528.440207987223	-0.604909586090283	0.179992819577533	-3.36074287579963	0.000777331534252173	0.0109839586751856	FBgn0033476	oys
307	35.9070119335196	-2.75021923571531	0.818519628475685	-3.35999179498847	0.00077944787349871	0.0109839586751856	FBgn0040337	CG3021
308	26.7297557919839	-3.86066650798064	1.14988249527142	-3.35744436832162	0.000786665721369145	0.0110284482861174	FBgn0031992	Acbp1
309	26.3232043699597	-3.25764492603035	0.97058612572087	-3.35636873400683	0.00078973199852396	0.0110550814623509	FBgn0030964	Pvf1
310	8.9247271210291	-5.35948508988177	1.59911828801206	-3.35152510609106	0.00080367751396801	0.0111897048101659	FBgn0030196	Psf3
311	16.5938771996821	-4.62709269626693	1.38204175572529	-3.3480122269089	0.000813934203225901	0.0112608094072582	FBgn0013348	TpnC41C
312	79.4242002268602	-1.64625284847526	0.491703996936748	-3.348056673794	0.000813803674742062	0.0112608094072582	FBgn0027518	Wdr24
313	112.702923137578	-1.23016551027108	0.367730880051086	-3.34528748333613	0.000821973236023982	0.0113389233737981	FBgn0031106	Syx16
314	61.9232288956825	-1.65279499204955	0.494743966901928	-3.34070772484464	0.000835651426033408	0.0114819886773263	FBgn0011297	Alg3
315	90.171397777225	-1.13568158804777	0.339963465321339	-3.34059892869461	0.000835978916044651	0.0114819886773263	FBgn0039875	sip3
316	359.143337817016	-0.665285144517015	0.199265047106347	-3.33869463901492	0.0008417303787586	0.0115275705195018	FBgn0000575	emc
317	212.165585443632	-0.838102007017226	0.251482343319378	-3.33264751693861	0.000860238526519204	0.0116797715126397	FBgn0030863	CG8188
318	212.689352875847	-0.917267489565845	0.275171052738079	-3.33344470807743	0.00085777718829923	0.0116797715126397	FBgn0034970	yki
319	10.2467912114851	-4.8253486552674	1.44785285821777	-3.33276177056219	0.000859885365338191	0.0116797715126397	FBgn0036336	ste14
320	113.902320897604	-1.09051450636193	0.328253142270941	-3.32217537604505	0.000893185353650845	0.0120348640611457	FBgn0001185	her
321	35.2508210682591	-2.00748689531826	0.604827741346277	-3.31910518993363	0.000903064045530871	0.0121146829774802	FBgn0023513	CG14803
322	10.032434785707	-4.45568222134798	1.34950074310554	-3.30172639334331	0.000960917534691686	0.0126480770503793	FBgn0267758	asRNA:CR46089
323	248.27954568023	-0.794671827625545	0.241182917424731	-3.29489267362208	0.000984592765778206	0.0129122870063055	FBgn0020255	Ran
324	77.5217679504413	-1.48987896281058	0.452829209214926	-3.29015649276158	0.00100131677130059	0.0131070152508504	FBgn0035203	Acat2
325	64.7632210212703	-2.26527690699843	0.690630039150467	-3.28001502770559	0.00103801557404984	0.0134942024626479	FBgn0017457	U2af38
326	10.1491626289729	-5.43797432501298	1.65944229146869	-3.27698911433678	0.00104920414399564	0.0136209694145845	FBgn0010382	CycE
327	319.337078935303	-0.64115072814077	0.195800250389938	-3.27451434236633	0.00105843766061844	0.0136981605358642	FBgn0259211	grh
328	75.1049680780358	-1.83085483738354	0.561658059275108	-3.25973215758089	0.00111517471781379	0.0142486603336827	FBgn0038166	CG9588
329	23.4141387300615	-1.97246863948915	0.606896624274096	-3.2500899833615	0.00115368497704208	0.0145585519672807	FBgn0037317	CG14667
330	56.7463773675396	-2.16725278489009	0.667255026608257	-3.24801267651219	0.00116214092964201	0.0146275773210492	FBgn0050392	CG30392
331	216.590550065007	-0.894751170732068	0.276037313334363	-3.24141385062771	0.00118938377331802	0.014889129538405	FBgn0032864	CG2493
332	21.8732538012592	-2.31037972165503	0.71281320589812	-3.24121340982176	0.00119022044010604	0.014889129538405	FBgn0033257	sand
333	32.6829834680305	-2.65641146929741	0.82056249523859	-3.23730548826146	0.00120664166567709	0.0150196064714763	FBgn0031111	Obp19c
334	378.950185573045	-0.90641003460321	0.280042117190396	-3.23669183656027	0.001209239183047	0.0150196064714763	FBgn0040600	CG13631
335	470.991199616193	-0.926214555540243	0.286253898498294	-3.235639969968	0.00121370363194301	0.0150335833669899	FBgn0034290	CG5773
336	708.173655122478	-0.646279776149485	0.200125332363897	-3.22937515463722	0.00124061034792134	0.0152219992325831	FBgn0015834	eIF3i
337	7.28238392905545	-4.541132005989	1.40675414460875	-3.22809214630178	0.00124618824402181	0.0152219992325831	FBgn0034861	CG9815
338	287.855975426685	-0.7106800664597	0.220106551104207	-3.22880015562662	0.00124310730683047	0.0152219992325831	FBgn0034885	Eglp4
339	281.372626199619	-0.821716447609731	0.25462517454957	-3.22716105767366	0.00125025065533186	0.0152491962169628	FBgn0030773	CG9676
340	2238.16857909259	-0.82961354661902	0.257267344573085	-3.2247137622371	0.00126098677470021	0.0153209893126076	FBgn0085771	28SrRNA-Psi:CR40741
341	272.50979592074	-0.815232768571125	0.252945539045283	-3.22295768349242	0.00126874295579958	0.0153561647408845	FBgn0025879	Timp
342	6.09879989619497	-5.25842256724501	1.63123347588783	-3.22358671825503	0.00126595961068393	0.0153561647408845	FBgn0034264	Dlish
343	146.556027147866	-0.85589242460607	0.265535771662398	-3.22326600008624	0.00126737801525682	0.0153561647408845	FBgn0083050	snoRNA:Psi18S-1377b
344	17.1891724958491	-4.4054757931552	1.36781939461321	-3.22080225686592	0.00127832316228514	0.0154130643880106	FBgn0027109	NPF
345	169.173073278274	-0.785735186978612	0.244009670763594	-3.22009854986388	0.00128146535388968	0.015415667822143	FBgn0034708	Vps35
346	33.3025483229945	-1.47444473600606	0.458219603821429	-3.21776878097224	0.00129191918105078	0.0155177668933057	FBgn0263486	scaRNA:PsiU6-40
347	28.6807136982574	-4.09202750544247	1.27470726680718	-3.21017037558118	0.00132656318114724	0.015873534428955	FBgn0029860	CG15891
348	27.7200737135492	-1.93197471295679	0.603336714403439	-3.20215008772849	0.00136405907368309	0.0162198090856896	FBgn0051300	CG31300
349	37.9190916936643	-2.12386256661904	0.665363191901926	-3.19203495544745	0.00141274234618312	0.0166731746136705	FBgn0031094	CG9578
350	668.960356961644	-0.644225623161741	0.201903410664656	-3.19076146876857	0.00141898379181935	0.0166852220924618	FBgn0011217	eff
351	21.2297741711424	-2.40463452480069	0.753626973837182	-3.19074901546743	0.00141904495162226	0.0166852220924618	FBgn0034085	Ptp52F
352	104.348599211184	-1.14707324051039	0.359463926146635	-3.19106635485439	0.00141748721391544	0.0166852220924618	FBgn0039132	AP-1sigma
353	43.7945845523481	-2.05546765709043	0.644869751502819	-3.18741521415808	0.00143550537625501	0.0168578493813738	FBgn0039427	CG5447
354	241.345338338847	-1.0476023017767	0.329253291196817	-3.18175195141931	0.00146387134169583	0.0171696889916478	FBgn0082957	snoRNA:Psi28S-3405d
355	12.6291881412154	-3.14967284981137	0.99044009343897	-3.18007406068871	0.00147237416878561	0.0172480716904589	FBgn0003388	shd
356	163.547835831254	-0.781524625230421	0.245837817374602	-3.17902523532232	0.00147771225499556	0.0172867831336119	FBgn0086669	snoRNA:Psi18S-841a
357	102.514982349457	-1.20083566123403	0.378157293890756	-3.17549252819895	0.00149582373736833	0.0174427956238585	FBgn0032643	GCS2beta
358	10.5854804158122	-4.39495390434414	1.38417001174925	-3.17515468984188	0.00149756643840075	0.0174427956238585	FBgn0053527	SIFa
359	126.721756232061	-0.857617453212729	0.270113004454149	-3.17503207572631	0.00149819939198278	0.0174427956238585	FBgn0082967	snoRNA:Psi28S-3327a
360	503.923017726363	-0.634866382271962	0.200024192759957	-3.173947978552	0.00150380640673316	0.0174865930265156	FBgn0013467	igl
361	17.3721525048682	-3.19105905699494	1.00645728741498	-3.17058567402396	0.00152131963326504	0.0175801018332063	FBgn0001180	hb
362	107.318113016853	-1.16156162419405	0.367272928772921	-3.16266605348477	0.0015633154969891	0.0179052348885192	FBgn0027549	Nulp1
363	560.737403013368	-0.841008062513547	0.265933948808214	-3.16246972709778	0.00156436999975666	0.0179052348885192	FBgn0028940	Cyp28a5
364	843.473557982373	-0.673268777295862	0.213787457333844	-3.14924357907726	0.00163693693652689	0.0185565207505566	FBgn0004404	RpS14b
365	899.230726580256	-0.822040209369651	0.261027162776228	-3.14925159752192	0.0016368920189938	0.0185565207505566	FBgn0032833	COX4
366	38.3933729134281	-2.21586613327434	0.70394808724774	-3.14776923670297	0.00164521517727481	0.0186280815233374	FBgn0010416	TH1
367	26.1551128756234	-4.25635633083772	1.35237944264628	-3.14730925109971	0.00164780581033769	0.0186351499577211	FBgn0039205	CG13623
368	1326.57808999187	-0.733877453980629	0.233224249781195	-3.14666015506164	0.00165146789705852	0.0186543042436515	FBgn0051451	lncRNA:CR31451
369	417.422662059871	-1.0999092106872	0.35036917125246	-3.13928650387639	0.00169359774050256	0.0190620258749914	FBgn0030670	Pis
370	200.511477820003	-0.934472816789617	0.297765953438193	-3.13827959845512	0.00169942686296018	0.0191049446978335	FBgn0035023	ITP
371	434.718343024638	-0.74151771954486	0.236505154214471	-3.13531314785819	0.00171670751639221	0.0192422665576801	FBgn0039348	Npl4
372	9.64539766627549	-5.49009633344943	1.75186712930957	-3.13385429842111	0.00172526499180743	0.0192739834918312	FBgn0037569	tex
373	69.2780761075266	-1.27717735142376	0.407573008605586	-3.13361612387758	0.00172666582088896	0.0192739834918312	FBgn0262867	Ptr
374	224.820457265154	-0.946282912031643	0.302448995528507	-3.12873550919911	0.00175560258317849	0.0195279878882425	FBgn0037877	CG6689
375	168.591483343956	-2.08893821243676	0.667603188223126	-3.12901173824022	0.00175395301428125	0.0195279878882425	FBgn0263911	COX8
376	218.260658536852	-0.869024643814593	0.277900476545571	-3.12710742571213	0.0017653540926574	0.0195757916687298	FBgn0037028	CG3618
377	97.9853711654528	-1.21972848546114	0.390343192693099	-3.1247592075216	0.00177950661995047	0.0196554594839984	FBgn0040653	Dso1
378	186.316369978155	-1.1406920251098	0.365875505213266	-3.11770536386385	0.00182264914745243	0.0200385684111446	FBgn0031401	papi
379	27.4396149673774	-3.5139690843496	1.12827326439973	-3.11446632232229	0.00184277992184725	0.0201896246466432	FBgn0032195	Bcs1
380	186.404555240993	-0.964532452338484	0.310266764349953	-3.10871986034114	0.00187899785715913	0.0205536607042605	FBgn0014906	Hydr2
381	35.0250232738055	-4.58521395125949	1.47505288164667	-3.1085081818496	0.00188034439491335	0.0205536607042605	FBgn0053470	BaraA1
382	617.397289072292	-0.660688134177713	0.212819454504678	-3.10445365869119	0.00190630787879097	0.0208134559531129	FBgn0000711	flw
383	334.183354441397	-0.787503224784767	0.253771803346529	-3.10319434389415	0.0019144387700419	0.0208541795674565	FBgn0015791	Rab14
384	65.9599986315036	-2.03634088534897	0.657879823475449	-3.09530831116143	0.001966084112437	0.0212458142914087	FBgn0031977	baf
385	38.8311259465505	-3.94408684738645	1.27449560307315	-3.0946256996699	0.00197061412314316	0.0212705125797582	FBgn0261790	SmE
386	163.186762047089	-1.16048842878635	0.37535176762982	-3.09173561673712	0.00198989991813543	0.0214055408900902	FBgn0033249	CG11191
387	60.7195814985631	-1.32591009597814	0.428809772668616	-3.09207061146623	0.00198765562400868	0.0214055408900902	FBgn0033437	CG12926
388	401.780433178456	-0.776484631972392	0.251579139121579	-3.08644283736556	0.00202566890681243	0.0217022880746964	FBgn0029810	CG12239
389	278.359512708762	-0.785948627023224	0.254610390102308	-3.08686784819509	0.00202277501351046	0.0217022880746964	FBgn0263490	mld
390	66.1027600358254	-1.09088242904661	0.354297841362232	-3.07899823733698	0.00207697910603433	0.0221661384998731	FBgn0260243	E(var)3-9
391	8.86411416129348	-4.46984382064216	1.45220548144741	-3.0779692527996	0.00208416417879263	0.0221928358678851	FBgn0263121	Prosalpha1
392	260.445029976626	-1.17591095977059	0.382105982601802	-3.07744713067217	0.00208781870482384	0.0222067989513081	FBgn0082923	snoRNA:Or-aca3
393	26.5334552715821	-2.66401846746448	0.865802088208158	-3.07693698565438	0.00209139507472427	0.0222199003622891	FBgn0035805	CG7506
394	48.1212100218429	-3.93442598969688	1.27938069549599	-3.07525821168621	0.00210320382077813	0.0222704610162171	FBgn0034328	BomBc1
395	19.8779859416236	-4.21466483314627	1.37346368264999	-3.06863944521227	0.00215035945715908	0.0226937155629138	FBgn0033951	CG10139
396	264.892518929908	-0.736393673956852	0.240475125854012	-3.06224467641573	0.0021968380110754	0.0230237594270296	FBgn0013750	Arf51F
397	200.688769842007	-1.00730969985275	0.329126685918853	-3.06055310295047	0.00220928579344289	0.0231097146406824	FBgn0032222	Cox10
398	549.125734880264	-0.61149329975821	0.199886842361955	-3.05919735652694	0.00221930895454103	0.0231889646771613	FBgn0030366	Usp7
399	75.5953696942567	-1.29853793625156	0.425055774211189	-3.05498246356343	0.00225073682023845	0.0234656026902088	FBgn0287186	scro
400	52.827408959597	-1.85050762007801	0.606872488845745	-3.04925277400138	0.00229411366088549	0.0238915551255075	FBgn0026787	Nhe1
401	10.081824438449	-3.55974947955428	1.16808188016826	-3.04751707906084	0.00230740413454569	0.0240035883458722	FBgn0038919	Qsox2
402	161.488882310136	-0.822584858583919	0.270192045485712	-3.04444513570041	0.00233109944377531	0.0241969654202175	FBgn0260748	CG5004
403	46.7184281670674	-4.11475860359619	1.35348248344969	-3.04012697165367	0.00236478430271895	0.0244129203015986	FBgn0031049	Sec61gamma
404	13.7360355781978	-4.66794940850102	1.53495084015292	-3.04110678100672	0.00235710221385317	0.0244129203015986	FBgn0033767	CG13148
405	96.0061691830233	-1.55936751635637	0.512899942100537	-3.04029575431442	0.00236345934844642	0.0244129203015986	FBgn0037199	EMC4
406	38.7512999765816	-2.39141636674684	0.786829021187992	-3.03930879816325	0.00237121665867878	0.0244357590191295	FBgn0038034	Cyp9f3
407	86.7772399025759	-1.118459014896	0.368404389528791	-3.03595463758335	0.00239775435157027	0.0245659653944124	FBgn0082987	snoRNA:Psi28S-2444
408	9.74054073577133	-3.08295645676374	1.01620938794802	-3.03378072799446	0.00241509896195415	0.0246636776534908	FBgn0267428	DIP-lambda
409	11.3900226904375	-4.50886426960705	1.49202212543535	-3.02198217623041	0.00251125334440992	0.0255081971543117	FBgn0038894	CG15497
410	223.347212743875	-1.1755151584345	0.389098339968425	-3.02112612078966	0.00251836439006113	0.0255268096569116	FBgn0027843	CAH2
411	164.517052662013	-1.2738158260357	0.421683094046831	-3.020789412758	0.00252116638586781	0.0255268096569116	FBgn0033821	CG10799
412	8.6867715006782	-5.38305074678134	1.78192250336585	-3.02092304048765	0.00252005402987808	0.0255268096569116	FBgn0035557	CG11353
413	42.8137634468784	-1.77523913201407	0.58786353116859	-3.01981503850926	0.00252929094665965	0.0255817399162151	FBgn0038092	beat-Vb
414	13.9767365455127	-2.71654385454959	0.901189594890585	-3.01439771381227	0.00257490019394708	0.0259323370223555	FBgn0034033	CG8204
415	37.9040034982455	-1.8914837587777	0.628227885826013	-3.01082425892432	0.0026053959835767	0.026183815202923	FBgn0033232	CG12159
416	85.6169217961474	-2.20161007008812	0.732419389072848	-3.0059418182185	0.00264759651899113	0.0264955355971266	FBgn0033949	Had2
417	24.5637427655937	-2.49523914099579	0.832940273409319	-2.99569995671178	0.0027381571248167	0.0272578939830755	FBgn0261792	snRNP-U1-C
418	6.16559703070841	-5.20224094093794	1.73899273335685	-2.99152540499456	0.00277587440106543	0.0275465567527718	FBgn0033214	CG1941
419	16.3569095812958	-4.20654966231122	1.40713355404799	-2.98944592019001	0.00279483917550034	0.0276190728531978	FBgn0044050	Ilp3
420	50.5954285458573	-2.15343109604244	0.720502447017655	-2.98879081529291	0.00280083815788397	0.0276495241898608	FBgn0010622	DCTN3-p24
421	20.9934231109884	-4.3795762494845	1.4688554920657	-2.98162499520315	0.00286722973825751	0.0282422946381208	FBgn0036143	CG14142
422	5.34177355430413	-4.22536398273927	1.41741620999192	-2.98103263738132	0.00287278174195013	0.0282422946381208	FBgn0261628	CG42711
423	10.6556801390644	-4.37947250650502	1.46940451597309	-2.98044034770424	0.00287834291784744	0.0282674153704044	FBgn0015618	Cdk8
424	41.6266774993561	-3.41096637885044	1.14513728525807	-2.97865279801953	0.00289518636816564	0.0284033966988673	FBgn0036248	ssp
425	24.3650732513548	-2.94296572586763	0.988828774700216	-2.97621367942074	0.00291831446691797	0.0285711427716752	FBgn0261111	BHD
426	259.838873725604	-0.946148888533967	0.318666461353365	-2.96908838324468	0.00298684673633996	0.0291517471887681	FBgn0029868	ND-B16.6
427	94.6794970173563	-1.15359640192815	0.388750318442634	-2.96744812081325	0.00300282953151493	0.0292474979138407	FBgn0031947	Brd7-9
428	541.527179666021	-0.696974411105432	0.235089603641709	-2.96471813431471	0.0030296037238653	0.0294477481959707	FBgn0015218	eIF4E1
429	133.907179691017	-0.778024993440823	0.262679349141043	-2.96188107662423	0.00305765858026513	0.0295688064950741	FBgn0034368	zda
430	176.181401853806	-1.32897942449395	0.449199846342874	-2.95854826156718	0.00309091837775088	0.0298599729520338	FBgn0011361	ND-ACP
431	102.849687441962	-0.974865708733655	0.329682511977196	-2.95698338042597	0.00310664862230622	0.0298740240806115	FBgn0003410	sina
432	140.124626717991	-1.63947392576421	0.554469015051315	-2.9568359660503	0.00310813419262245	0.0298740240806115	FBgn0032422	atilla
433	16.0820077738177	-3.51717404273226	1.1892173653596	-2.95755355175857	0.00310090880569154	0.0298740240806115	FBgn0037415	Osi8
434	69.3884487433213	-1.11876153124236	0.378697144407012	-2.95423809702655	0.00313442075919103	0.0300656938611876	FBgn0261064	Rbsn-5
435	4.67688930116938	-4.78144123226313	1.62212841974271	-2.9476342156816	0.0032021571382263	0.0305687548480051	FBgn0036777	CG7341
436	81.7960092082433	-1.05205126779047	0.356873591104975	-2.94796615387829	0.00319872084096207	0.0305687548480051	FBgn0086600	snoRNA:Psi18S-1347c
437	203.26953893619	-1.01363979234484	0.344568615579453	-2.9417647066905	0.0032634778991457	0.030958938989193	FBgn0033793	CG3955
438	274.475851214631	-0.838046510180947	0.285277544647017	-2.93765326400958	0.00330706663799181	0.0312220777301835	FBgn0031450	Hrs
439	65.5720219557024	-1.20576192080691	0.410458876561799	-2.93759494472858	0.00330768872439636	0.0312220777301835	FBgn0039807	CG15546
440	42.5617484294106	-1.67930674889444	0.572152189605959	-2.9350700380103	0.00333472408929056	0.0313834957241377	FBgn0038551	Odj
441	34.689994609513	-2.2128405172449	0.756700395209971	-2.92432848093184	0.00345200260294573	0.0323267081700757	FBgn0026373	Polr2C
442	24.0077867263275	-2.01962098853721	0.690814075548712	-2.92353769273307	0.00346078321981775	0.0323450124006043	FBgn0032408	CG6712
443	108.958091271563	-1.81476603533096	0.620847522659377	-2.92304626997218	0.00346625003108229	0.032364188713859	FBgn0031670	SelT
444	43.3896461890195	-1.91553582135391	0.655777879942058	-2.92101316610916	0.00348895082753695	0.0325123218463931	FBgn0001216	Hsc70-1
445	434.47937953754	-0.701969650027154	0.240493574537961	-2.91887070736001	0.00351301896879554	0.0326400791836033	FBgn0015795	Rab7
446	132.662459034949	-1.32057440674649	0.452524937032093	-2.91823565659728	0.00352018202957415	0.0326745985252441	FBgn0034716	Oatp58Dc
447	4.50850767684279	-5.05823670624023	1.73603709308136	-2.91366856526215	0.00357208928741982	0.0330270148067099	FBgn0032244	RfC3
448	19.3891934341137	-2.94709644814713	1.01213890944456	-2.91175096683561	0.00359409054393321	0.0331657216016115	FBgn0037885	CG17721
449	33.8653855153858	-2.62413308794904	0.901745519434136	-2.91005946954495	0.00361359990353765	0.0332486274619673	FBgn0266736	asRNA:CR45209
450	90.8771219165585	-1.30877700969597	0.450136698969931	-2.90751012457085	0.00364318550785038	0.0334558808700563	FBgn0031675	CG9121
451	14.1855495045433	-4.67834348066923	1.60955390697428	-2.90660875687215	0.00365369863707783	0.0335199438369667	FBgn0033365	CG8170
452	22.4690653137862	-2.21311874940747	0.761799584928603	-2.9051193951686	0.00367113031709641	0.0336472940184939	FBgn0034050	bug
453	37.2879915401165	-2.61314424805259	0.900678825536711	-2.90130529769635	0.00371611632599977	0.0339938556192083	FBgn0040899	CG17776
454	176.836244389038	-0.825759263862108	0.284723235984072	-2.90021733213338	0.00372904006283429	0.0340463513251257	FBgn0029894	CG14440
455	6.47583821617101	-5.41146585493744	1.86673682878691	-2.89889060497835	0.00374485528627654	0.034157837871071	FBgn0038814	CG15923
456	70.8730648856066	-1.46341384836714	0.505328954309588	-2.8959627899544	0.00377997217774981	0.0343459216956231	FBgn0030334	Karl
457	210.960972256525	-1.03480296675814	0.357536058045611	-2.89426183309917	0.00380051102574027	0.0344994664664181	FBgn0038056	CG5961
458	18.6422823060374	-4.27601148367477	1.47823068901279	-2.89265506084874	0.00382000569740855	0.0346101281016642	FBgn0034974	CG16786
459	406.821031650763	-0.768998749661963	0.266603073343795	-2.88443317632093	0.00392118968230165	0.0352572244963688	FBgn0020767	Spred
460	77.4865268316338	-0.83230636925058	0.288584818007676	-2.88409617316889	0.00392538852780997	0.0352615232967347	FBgn0263780	CG17684
461	242.542393667229	-0.794020551149689	0.275671013907351	-2.88031933388741	0.00397272565856951	0.0356192252282528	FBgn0263459	snoRNA:2R:9445410
462	117.642919999859	-1.0378532317067	0.360565114591316	-2.87840722717466	0.00399688821576268	0.035765266018877	FBgn0002521	pho
463	135.499153615462	-0.935706363632754	0.325477829279189	-2.87486974367806	0.00404194208326004	0.0361031905024085	FBgn0050052	Obp49a
464	43.2825675285773	-2.14325368850928	0.74671942755967	-2.87022623144222	0.00410178215294222	0.0365000840032239	FBgn0031951	r2d2
465	24.4061627489388	-2.7863761342954	0.972080142165926	-2.8664057760577	0.00415161725513774	0.0368688073631098	FBgn0008636	hbn
466	258.581539390082	-1.12972763006583	0.394172472696714	-2.86607439209757	0.00415596570867873	0.0368688073631098	FBgn0032783	CG10237
467	139.980341051947	-0.829723662224711	0.290228330863425	-2.85886515543226	0.00425159469475854	0.0374941697929106	FBgn0034534	maf-S
468	56.9847414188132	-2.24155160865966	0.784082134680008	-2.85882244922524	0.00425216708114081	0.0374941697929106	FBgn0038251	Hexim
469	10.313410051457	-4.89511646119615	1.71282396492487	-2.8579215152509	0.00426425849581784	0.0374941697929106	FBgn0038629	CG14304
470	18.172497339512	-2.58429359670228	0.906165759350679	-2.85189941248065	0.00434588502719916	0.0380671378387589	FBgn0036818	CG14074
471	23.3611769837196	-4.29143222761013	1.50477378646972	-2.85187864528	0.00434616895025189	0.0380671378387589	FBgn0037763	CG16904
472	385.524667429141	-0.737130810247838	0.258723357050732	-2.84910809232928	0.00438419824982083	0.0382834218541087	FBgn0260747	Chchd2
473	282.649794829108	-0.832338062233373	0.292620020678849	-2.84443306477264	0.00444905325505476	0.0387216241504777	FBgn0030237	CG15209
474	28.1168858608245	-2.64091352072574	0.928509428810168	-2.84425062232262	0.00445160175053338	0.0387216241504777	FBgn0034986	mRpS17
475	190.465381541653	-0.779478983495385	0.274135605630612	-2.84340657501348	0.0044634092733473	0.0387715212497821	FBgn0053970	osy
476	5.8412571680041	-5.31785916312979	1.87193558419248	-2.84083448599211	0.00449956588185506	0.0390498039032421	FBgn0035281	Cpr62Bc
477	25.1050841186817	-2.8053262688152	0.987724500744612	-2.84019103171012	0.00450865250530343	0.0390928634883446	FBgn0035120	wac
478	248.268532065835	-0.763432353032572	0.268843939669665	-2.83968593069503	0.0045157969984674	0.0391190202508917	FBgn0036915	Prp3
479	223.545010268022	-0.818743187692335	0.288433851353718	-2.83858217005284	0.00453144504866935	0.0392187257773876	FBgn0036921	RhoGDI
480	129.063610058054	-1.02645145731306	0.361837554719974	-2.83677424834311	0.00455718216167995	0.0394054884545993	FBgn0046247	CG5938
481	15.1307375069882	-3.84941511467913	1.35756281607015	-2.83553369988605	0.00457491881453923	0.0394867992763099	FBgn0034475	Obp56h
482	5.88154876615972	-4.49659636938889	1.58680079751618	-2.83374975386162	0.00460053426691177	0.0396356938613844	FBgn0031451	CG9961
483	51.635491510496	-2.38023940828801	0.840202786617222	-2.8329344370199	0.00461228448648679	0.0397008356752365	FBgn0029925	CG3040
484	193.619929938966	-0.869427920830949	0.307046083607642	-2.83158772330067	0.00463175264796691	0.0397600723231725	FBgn0033028	hrm
485	227.106808259759	-0.89988939424668	0.31804054871274	-2.82948007066695	0.00466237036977987	0.0399305864391363	FBgn0083167	Neb-cGP
486	58.0838911578966	-1.60242707812592	0.567158760913593	-2.8253589445479	0.00472276769356406	0.0403222247134294	FBgn0039486	CAH9
487	59.7539017945183	-1.87316695670952	0.663219709142984	-2.82435357527303	0.00473760897653278	0.0404125294964907	FBgn0033989	CG7639
488	21.9898590479165	-2.62156812198377	0.930893415313481	-2.81618505283008	0.0048597665501718	0.0410847525387851	FBgn0037838	TTLL15
489	205.026117915701	-0.622338612796508	0.221148384745175	-2.81412235279772	0.00489106084442482	0.0411775622645701	FBgn0024273	WASp
490	42.1070620480215	-1.59579057284738	0.567189592870732	-2.81350467798707	0.00490046731329473	0.0411775622645701	FBgn0036691	beg
491	138.203652633362	-0.744168918603176	0.26441863958982	-2.81435877500001	0.0048874647337723	0.0411775622645701	FBgn0052133	Ptip
492	16.0442579010417	-3.04277497736604	1.08257556768873	-2.8106813678257	0.00494367172654258	0.0414245596396499	FBgn0039946	ATbp
493	149.338050572062	-1.0713400587227	0.381215528654148	-2.81032638545703	0.00494912824415207	0.0414336469698138	FBgn0039897	CG1674
494	28.57451228078	-3.64585148310026	1.29948871377982	-2.80560457696904	0.00502222815379172	0.0418607354560107	FBgn0040735	BomT2
495	120.018434295058	-1.11536677186868	0.397844870921806	-2.80352180809666	0.00505478136485357	0.0419843672171054	FBgn0016685	Nlp
496	176.029490429181	-0.912514856043327	0.325696039967877	-2.80173764511637	0.00508281899466993	0.0421660612486927	FBgn0085256	CG34227
497	92.5222496608616	-1.47074010788743	0.525293421936897	-2.7998448989984	0.00511271658302714	0.0423163289282005	FBgn0265070	asRNA:CR44181
498	70.7245867671332	-1.33259678919931	0.47643987313647	-2.79698838056235	0.00515813882776111	0.04254454453498	FBgn0263256	CG43394
499	212.410745754799	-0.703641493502084	0.251918322212804	-2.79313345421415	0.00522001513079512	0.0429204554870773	FBgn0259985	Mppe
500	234.799803095912	-0.738478362391935	0.264449633914316	-2.79251043558339	0.0052300780567486	0.0429509963117907	FBgn0037728	p23
501	371.99187453931	-1.01602632486963	0.363928969447388	-2.79182590606192	0.00524115470360568	0.0429674940536946	FBgn0013981	His4r
502	43.498922244468	-2.86469847229234	1.02602162959698	-2.79204491372915	0.00523760854925849	0.0429674940536946	FBgn0029853	CG3781
503	122.304148567491	-0.953885182673567	0.341980988273474	-2.78929301739654	0.00528232492042974	0.043155683854235	FBgn0030301	HP5
504	64.3471411104673	-1.69907028872272	0.609575914660722	-2.78729892021469	0.00531494275630296	0.0433101569230293	FBgn0033830	CG10814
505	210.898378801488	-0.685500441034817	0.245925276009361	-2.78743385860315	0.00531272981784679	0.0433101569230293	FBgn0040259	Ugt302C1
506	360.118135761872	-0.70035921330249	0.251444769130665	-2.78534015928779	0.00534715958067013	0.0434461457204731	FBgn0033054	CG14591
507	139.988963020402	-0.819027518231563	0.294142396480089	-2.78445925521996	0.00536170570233697	0.0434461457204731	FBgn0053143	CG33143
508	64.3327024949025	-1.09755533025274	0.394189064355388	-2.7843373383469	0.00536372169388557	0.0434461457204731	FBgn0083003	snoRNA:Psi28S-1175c
509	71.4652641434086	-2.3061554346418	0.828134236478372	-2.78476040846794	0.00535672882835347	0.0434461457204731	FBgn0265190	PIG-S
510	117.635737269232	-1.53301477071454	0.550968162485057	-2.78240173406774	0.00539582026638651	0.0436315602939804	FBgn0028939	NimC2
511	9.24720092604757	-4.18180266545846	1.50339995267071	-2.78156365379	0.005409772071276	0.0437070843303348	FBgn0036406	CG13484
512	54.4019345857689	-1.47885066982199	0.5324428180782	-2.77748261336261	0.00547817708563371	0.0440718881498732	FBgn0261648	salm
513	41.26047642115	-1.16761741724421	0.420770319852486	-2.77495194445643	0.00552098650615041	0.0442659806419521	FBgn0083009	snoRNA:Psi28S-1135d
514	38.7890020618083	-2.29422180807166	0.827833529984982	-2.77135646838716	0.0055823277116697	0.0446068463098598	FBgn0019949	Cdk9
515	131.15432947779	-1.2042141128328	0.435523251347024	-2.76498237260193	0.00569258718964154	0.0452589335538867	FBgn0032025	CG7778
516	30.9974555837993	-1.626708524615	0.589293547436114	-2.76043837861869	0.00577238465009572	0.0457781500660729	FBgn0021768	nudC
517	56.4902758207777	-2.12694740053953	0.770802163228007	-2.75939469556259	0.00579085469892782	0.0458862290817215	FBgn0270927	betaGlu
518	25.9619808069593	-1.30562746265198	0.474725133091829	-2.75028089233148	0.00595441981881152	0.0467926075743155	FBgn0037552	CG7800
519	56.5313951360649	-0.966866010025033	0.351583557630112	-2.75003193136306	0.00595894575591464	0.0467926075743155	FBgn0082995	snoRNA:Psi28S-1837b
520	128.962619965974	-1.43765576551109	0.522582867221965	-2.75105797699344	0.00594031287778474	0.0467926075743155	FBgn0083039	snoRNA:Psi18S-301
521	84.8138531522343	-1.08205187096695	0.393785578988007	-2.74781995254302	0.00599929432188992	0.0469490605190345	FBgn0033434	CG1902
522	42.1633232300301	-1.25912832300175	0.458687484714455	-2.74506797102953	0.00604983658987331	0.0473055291767569	FBgn0030342	CG10347
523	17.2272931576288	-2.1041449192196	0.766929226753304	-2.74359725228783	0.00607700445904275	0.0474396797844713	FBgn0032020	strat
524	92.9155828858196	-1.72823728703045	0.629881024046537	-2.7437519484676	0.00607414166936768	0.0474396797844713	FBgn0044011	Spn43Ad
525	197.044883113664	-0.679979930454623	0.24801837286808	-2.74165144538023	0.00611311726540748	0.0476254470341747	FBgn0033166	Eaf
526	160.489510679233	-0.901952065157424	0.329697575522635	-2.73569517072625	0.0062248660121579	0.0483946310067436	FBgn0263474	scaRNA:PsiU2-38.40.42
527	22.6536804379181	-2.16635518932665	0.79261776723691	-2.73316506249744	0.00627288870672475	0.0486074119112274	FBgn0001224	Hsp23
528	148.390356065421	-0.818409433465675	0.299462819953616	-2.73292502085047	0.00627746209112738	0.0486074119112274	FBgn0030991	CG7453
529	5.21361784414009	-5.31550919747927	1.94582172084786	-2.73175550489955	0.0062997872129783	0.0486519744539192	FBgn0038277	RpS5b
530	56.0449472729468	-1.09372302764705	0.400407070703935	-2.73152775680069	0.00630414304590788	0.0486519744539192	FBgn0082960	snoRNA:Psi28S-3405a
531	94.0041737364405	-1.02611379536924	0.375649939114022	-2.7315691779143	0.00630335063811176	0.0486519744539192	FBgn0086664	snoRNA:Psi28S-2149
532	309.691807912377	-0.82491802849765	0.302339383952147	-2.72845045099455	0.00636326490337151	0.0489088900967168	FBgn0010808	Chchd3
533	113.680887887343	-1.13199035251801	0.416004612665266	-2.72110048315462	0.00650649804328973	0.049724901408972	FBgn0023094	cyc
534	20.0263189630083	-3.00777007303678	1.10626141355274	-2.71886015022198	0.00655072981236613	0.0499447034849508	FBgn0004360	Wnt2
