# Supplementary material for: Local translatome sustains synaptic function in impaired Wallerian degeneration
Source: EMBO Rep. 2024 Oct 31;26(1):61–83. doi: 10.1038/s44319-024-00301-8 (PMC11724096; doi:10.1038/s44319-024-00301-8)
Supplement: Supplementary file 16 — Source data Fig. 2 [file 44319_2024_301_MOESM16_ESM.zip › Figure 2/2B/Legend samples TRAP.csv]

Legend samples TRAP
INP= Input IP=immunoprecipitation
Before injury
A	background:		w ; orco-Gal4/+ ; ;
B	Wild type:		w ; orco-Gal4/+ ; 5xUAS-GFP::RpL10Ab/+ ;
C	dnmnatOE:		w ; orco-Gal4/5xUAS-dnmnat ; 5xUAS-GFP::RpL10Ab/+ ;
7 dpa
D	background:		w ; orco-Gal4/+ ; ;
E	Wild type:		w ; orco-Gal4/+ ; 5xUAS-GFP::RpL10Ab/+ ;
F	dnmnatOE:		w ; orco-Gal4/5xUAS-dnmnat ; 5xUAS-GFP::RpL10Ab/+ ;
