# Supplementary material for: Local translatome sustains synaptic function in impaired Wallerian degeneration
Source: EMBO Rep. 2024 Oct 31;26(1):61–83. doi: 10.1038/s44319-024-00301-8 (PMC11724096; doi:10.1038/s44319-024-00301-8)
Supplement: Supplementary file 16 — Source data Fig. 2 [file 44319_2024_301_MOESM16_ESM.zip › Figure 2/2B/Gene_list_IPF_vs_IPE_nmnat_vs_wt_7dpa.csv]

Gene_list_IPF_vs_IPE
FBgn0262109
FBgn0033246
FBgn0022764
FBgn0267408
FBgn0261836
FBgn0031107
FBgn0013733
FBgn0001234
FBgn0027560
FBgn0261788
FBgn0011286
FBgn0086906
FBgn0085434
FBgn0034618
FBgn0020762
FBgn0003380
FBgn0003308
FBgn0000053
FBgn0261671
FBgn0033395
FBgn0027279
FBgn0003366
FBgn0267001
FBgn0005666
FBgn0039302
FBgn0285944
FBgn0264386
FBgn0263968
FBgn0262483
FBgn0266717
FBgn0030674
FBgn0001991
FBgn0020385
FBgn0002565
FBgn0051211
FBgn0033558
FBgn0261041
FBgn0035720
FBgn0286508
FBgn0039536
FBgn0263111
FBgn0053526
FBgn0004656
FBgn0030600
FBgn0002563
FBgn0053158
FBgn0024289
FBgn0086677
FBgn0003429
FBgn0027598
FBgn0250823
FBgn0011274
FBgn0042085
FBgn0053208
FBgn0053547
FBgn0038349
FBgn0003638
FBgn0264574
FBgn0000038
FBgn0030486
FBgn0046704
FBgn0265998
FBgn0010825
FBgn0261797
FBgn0052533
FBgn0005632
FBgn0010051
FBgn0053196
FBgn0036022
FBgn0033313
FBgn0262593
FBgn0003301
FBgn0031879
FBgn0000422
FBgn0020236
FBgn0010473
FBgn0004244
FBgn0052677
FBgn0266406
FBgn0263413
FBgn0032470
FBgn0004240
FBgn0034786
FBgn0266801
FBgn0037315
FBgn0286827
FBgn0043783
FBgn0051030
FBgn0034493
FBgn0260962
FBgn0003415
FBgn0086604
FBgn0261004
FBgn0260657
FBgn0039883
FBgn0035695
FBgn0262509
FBgn0031266
FBgn0259110
FBgn0028396
FBgn0024836
FBgn0033339
FBgn0051472
FBgn0035140
FBgn0264978
FBgn0033387
FBgn0032456
FBgn0083950
FBgn0025680
FBgn0010215
FBgn0265778
FBgn0003507
FBgn0261954
FBgn0017590
FBgn0015609
FBgn0032728
FBgn0029828
FBgn0029882
FBgn0053329
FBgn0024963
FBgn0263395
FBgn0263864
FBgn0038118
FBgn0036913
FBgn0027513
FBgn0030518
FBgn0038975
FBgn0015589
FBgn0052296
FBgn0032879
FBgn0250874
FBgn0039182
FBgn0085638
FBgn0038366
FBgn0028704
FBgn0003721
FBgn0262477
FBgn0039644
FBgn0263993
FBgn0027587
FBgn0036702
FBgn0038466
FBgn0036316
FBgn0010909
FBgn0024491
FBgn0038693
FBgn0020269
FBgn0085444
FBgn0038771
FBgn0283499
FBgn0032986
FBgn0266819
FBgn0039064
FBgn0040294
FBgn0259745
FBgn0052475
FBgn0030593
FBgn0032935
FBgn0267914
FBgn0038805
FBgn0261554
FBgn0034114
FBgn0052702
FBgn0000533
FBgn0037935
FBgn0262866
FBgn0032204
FBgn0264308
FBgn0039877
FBgn0010355
FBgn0264794
FBgn0030266
FBgn0032499
FBgn0033117
FBgn0051633
FBgn0032746
FBgn0030243
FBgn0030794
FBgn0039914
FBgn0086605
FBgn0040236
FBgn0038924
FBgn0265002
FBgn0032957
FBgn0037339
FBgn0036005
FBgn0011722
FBgn0284421
FBgn0040397
FBgn0051538
FBgn0040075
FBgn0022349
FBgn0260743
FBgn0263219
FBgn0037897
FBgn0028538
FBgn0043458
FBgn0028582
FBgn0005659
FBgn0037074
FBgn0029105
FBgn0053519
FBgn0036619
FBgn0038467
FBgn0264075
FBgn0286198
FBgn0003969
FBgn0052113
FBgn0085430
FBgn0052311
FBgn0035383
FBgn0262599
FBgn0036987
FBgn0037802
FBgn0016047
FBgn0030089
FBgn0036043
FBgn0033233
FBgn0063498
FBgn0039163
FBgn0003048
FBgn0035483
FBgn0043903
FBgn0033871
FBgn0263929
FBgn0051051
FBgn0035385
FBgn0037134
FBgn0026319
FBgn0036501
FBgn0036494
FBgn0039735
FBgn0035900
FBgn0033697
FBgn0053494
FBgn0050357
FBgn0036486
FBgn0034504
FBgn0263855
FBgn0033540
FBgn0034989
FBgn0003676
FBgn0037312
FBgn0001296
FBgn0030799
FBgn0032600
FBgn0085447
FBgn0036695
FBgn0039329
FBgn0259111
FBgn0034494
FBgn0052278
FBgn0037950
FBgn0032363
FBgn0026575
FBgn0025725
FBgn0032817
FBgn0261793
FBgn0030347
FBgn0033079
FBgn0025571
FBgn0039924
FBgn0036749
FBgn0263601
FBgn0035266
FBgn0260006
FBgn0026411
FBgn0037960
FBgn0005613
FBgn0014269
FBgn0263986
FBgn0265856
FBgn0032023
FBgn0260944
FBgn0015036
FBgn0029840
FBgn0036581
FBgn0051664
FBgn0027572
FBgn0030559
FBgn0010269
FBgn0028968
FBgn0038519
FBgn0032171
FBgn0030985
FBgn0026147
FBgn0259173
FBgn0011291
FBgn0037801
FBgn0038279
FBgn0030096
FBgn0035146
FBgn0001324
FBgn0035484
FBgn0042132
FBgn0003978
FBgn0283724
FBgn0085419
FBgn0000052
FBgn0039219
FBgn0085437
FBgn0267160
FBgn0267429
FBgn0003977
FBgn0030217
FBgn0033486
FBgn0034312
FBgn0027655
FBgn0032633
FBgn0032797
FBgn0035039
FBgn0039125
FBgn0051712
FBgn0029915
FBgn0283682
FBgn0034399
FBgn0023531
FBgn0259994
FBgn0035153
FBgn0003189
FBgn0038197
FBgn0261805
FBgn0016920
FBgn0030437
FBgn0036377
FBgn0035504
FBgn0013751
FBgn0261090
FBgn0015359
FBgn0037989
FBgn0039600
FBgn0030883
FBgn0261534
FBgn0032305
FBgn0030877
FBgn0033603
FBgn0010501
FBgn0034117
FBgn0031996
FBgn0005658
FBgn0013995
FBgn0031774
FBgn0026777
FBgn0032796
FBgn0037980
FBgn0283477
FBgn0026679
FBgn0036488
FBgn0037635
FBgn0040972
FBgn0027070
FBgn0033378
FBgn0087008
FBgn0015838
FBgn0261975
FBgn0050495
FBgn0003567
FBgn0033354
FBgn0034198
FBgn0008651
FBgn0035947
FBgn0036396
FBgn0040079
FBgn0037613
FBgn0024909
FBgn0000588
FBgn0029079
FBgn0052547
FBgn0016131
FBgn0019932
FBgn0038653
FBgn0013563
FBgn0263659
FBgn0039404
FBgn0032247
FBgn0039156
FBgn0266227
FBgn0036834
FBgn0263441
FBgn0052343
FBgn0061492
FBgn0031092
FBgn0038140
FBgn0265194
FBgn0029672
FBgn0086778
FBgn0025641
FBgn0031664
FBgn0027548
FBgn0033616
FBgn0031307
FBgn0033241
FBgn0038590
FBgn0011327
FBgn0036769
FBgn0050381
FBgn0026086
FBgn0261791
FBgn0036999
FBgn0031602
FBgn0023023
FBgn0030321
FBgn0036474
FBgn0034859
FBgn0031275
FBgn0030246
FBgn0051370
FBgn0037896
FBgn0053144
FBgn0034988
FBgn0004554
FBgn0015034
FBgn0283652
FBgn0039500
FBgn0029665
FBgn0001612
FBgn0029958
FBgn0036264
FBgn0037911
FBgn0035498
FBgn0024991
FBgn0032924
FBgn0033159
FBgn0035439
FBgn0042630
FBgn0031473
FBgn0083963
FBgn0039016
FBgn0014865
FBgn0025336
FBgn0261108
FBgn0027780
FBgn0035145
FBgn0034182
FBgn0050026
FBgn0024232
FBgn0014024
FBgn0000330
FBgn0286051
FBgn0037944
FBgn0031657
FBgn0040092
FBgn0045862
FBgn0003008
FBgn0033397
FBgn0034579
FBgn0037186
FBgn0047135
FBgn0034051
FBgn0286034
FBgn0037073
FBgn0031078
FBgn0032752
FBgn0024975
FBgn0032455
FBgn0004419
FBgn0039112
FBgn0035086
FBgn0034540
FBgn0035348
FBgn0035656
FBgn0040650
FBgn0027087
FBgn0010482
FBgn0036886
FBgn0030012
FBgn0263600
FBgn0002937
FBgn0001112
FBgn0283461
FBgn0037603
FBgn0010105
FBgn0261698
FBgn0034693
FBgn0039117
FBgn0285951
FBgn0038849
FBgn0028500
FBgn0004463
FBgn0030258
FBgn0034704
FBgn0033521
FBgn0036734
FBgn0036778
FBgn0052590
FBgn0000535
FBgn0040718
FBgn0031535
FBgn0040343
FBgn0030000
FBgn0033050
FBgn0260856
FBgn0016650
FBgn0033058
FBgn0027514
FBgn0010583
FBgn0032151
FBgn0035471
FBgn0028894
FBgn0026197
FBgn0002940
FBgn0263470
FBgn0065098
FBgn0010263
FBgn0043853
FBgn0264489
FBgn0035917
FBgn0027339
FBgn0029990
FBgn0086661
FBgn0046696
FBgn0259896
FBgn0050296
FBgn0002772
FBgn0004191
FBgn0286203
FBgn0265991
FBgn0003250
FBgn0285991
FBgn0043791
FBgn0038294
FBgn0065064
FBgn0032138
FBgn0263476
FBgn0065100
FBgn0013763
FBgn0263461
FBgn0004403
FBgn0083046
FBgn0082983
FBgn0086602
FBgn0029818
FBgn0082922
FBgn0045761
FBgn0260795
FBgn0032699
FBgn0284257
FBgn0037835
FBgn0000003
FBgn0027547
FBgn0034958
FBgn0026169
FBgn0085819
FBgn0000427
FBgn0031801
FBgn0261986
FBgn0000557
FBgn0262887
FBgn0083057
FBgn0037899
FBgn0000044
FBgn0278608
FBgn0034331
FBgn0040321
FBgn0025454
FBgn0083013
FBgn0030679
FBgn0082966
FBgn0040074
FBgn0082963
FBgn0026439
FBgn0083041
FBgn0021872
FBgn0033320
FBgn0001122
FBgn0083008
FBgn0026602
FBgn0083015
FBgn0005585
FBgn0015714
FBgn0086672
FBgn0261714
FBgn0031908
FBgn0083001
FBgn0083040
FBgn0027785
FBgn0003248
FBgn0019644
FBgn0004169
FBgn0086666
FBgn0033980
FBgn0259682
FBgn0028487
FBgn0263477
FBgn0034802
FBgn0033669
FBgn0065099
FBgn0025678
FBgn0001291
FBgn0014388
FBgn0028507
FBgn0038100
FBgn0050033
FBgn0015338
FBgn0086601
FBgn0034335
FBgn0083058
FBgn0036876
FBgn0015522
FBgn0086659
FBgn0046222
FBgn0035283
FBgn0040336
FBgn0086558
FBgn0041721
FBgn0030828
FBgn0031090
FBgn0265590
FBgn0000412
FBgn0022959
FBgn0083005
FBgn0032706
FBgn0033366
FBgn0043455
FBgn0016123
FBgn0032666
FBgn0250838
FBgn0031925
FBgn0026084
FBgn0031461
FBgn0038065
FBgn0002789
FBgn0040793
FBgn0243514
FBgn0263462
FBgn0001206
FBgn0030724
FBgn0085414
FBgn0031379
FBgn0082973
FBgn0030731
FBgn0063923
FBgn0029715
FBgn0026620
FBgn0062928
FBgn0086670
FBgn0029697
FBgn0028360
FBgn0030733
FBgn0038799
FBgn0038774
FBgn0083007
FBgn0064237
FBgn0034308
FBgn0263468
FBgn0083987
FBgn0266000
FBgn0052698
FBgn0011604
FBgn0051781
FBgn0288232
FBgn0262716
FBgn0028374
FBgn0036262
FBgn0004103
FBgn0035346
FBgn0066084
FBgn0086660
FBgn0029996
FBgn0261599
FBgn0082954
FBgn0263773
FBgn0083014
FBgn0265767
FBgn0082974
FBgn0086665
FBgn0023170
FBgn0039451
FBgn0086658
FBgn0022238
FBgn0027873
FBgn0026533
FBgn0013771
FBgn0082980
FBgn0028662
FBgn0034543
FBgn0052368
FBgn0033485
FBgn0263466
FBgn0082988
FBgn0086668
FBgn0014033
FBgn0016038
FBgn0083027
FBgn0011576
FBgn0040985
FBgn0053307
FBgn0025743
FBgn0036661
FBgn0267508
FBgn0035528
FBgn0034959
FBgn0035959
FBgn0036927
FBgn0266705
FBgn0038400
FBgn0041186
FBgn0083045
FBgn0083004
FBgn0033358
FBgn0039303
FBgn0061515
FBgn0042112
FBgn0083953
FBgn0034793
FBgn0024986
FBgn0032513
FBgn0038733
FBgn0085359
FBgn0038402
FBgn0035438
FBgn0037164
FBgn0019650
FBgn0265274
FBgn0029687
FBgn0010341
FBgn0082986
FBgn0036909
FBgn0016930
FBgn0031882
FBgn0015789
FBgn0031968
FBgn0016041
FBgn0038343
FBgn0259483
FBgn0033968
FBgn0010228
FBgn0037396
FBgn0086671
FBgn0052834
FBgn0000046
FBgn0000576
FBgn0038865
FBgn0038686
FBgn0082959
FBgn0036773
FBgn0051908
FBgn0082994
FBgn0031673
FBgn0000636
FBgn0040339
FBgn0035434
FBgn0038524
FBgn0003062
FBgn0043799
FBgn0025809
FBgn0037777
FBgn0031190
FBgn0033178
FBgn0050158
FBgn0004698
FBgn0031971
FBgn0029937
FBgn0036908
FBgn0036900
FBgn0040571
FBgn0034791
FBgn0034045
FBgn0035248
FBgn0034887
FBgn0265177
FBgn0014028
FBgn0039532
FBgn0011455
FBgn0031805
FBgn0262728
FBgn0019660
FBgn0014007
FBgn0025620
FBgn0027786
FBgn0283666
FBgn0010019
FBgn0053094
FBgn0263472
FBgn0037305
FBgn0037756
FBgn0036939
FBgn0033051
FBgn0032001
FBgn0052112
FBgn0012037
FBgn0021895
FBgn0036334
FBgn0013303
FBgn0030082
FBgn0036211
FBgn0083986
FBgn0037566
FBgn0039337
FBgn0036191
FBgn0032221
FBgn0025109
FBgn0263598
FBgn0027574
FBgn0262538
FBgn0038890
FBgn0015024
FBgn0040491
FBgn0027491
FBgn0028546
FBgn0034436
FBgn0031713
FBgn0035909
FBgn0023167
FBgn0033476
FBgn0040337
FBgn0031992
FBgn0030964
FBgn0030196
FBgn0013348
FBgn0027518
FBgn0031106
FBgn0011297
FBgn0039875
FBgn0000575
FBgn0030863
FBgn0034970
FBgn0036336
FBgn0001185
FBgn0023513
FBgn0267758
FBgn0020255
FBgn0035203
FBgn0017457
FBgn0010382
FBgn0259211
FBgn0038166
FBgn0037317
FBgn0050392
FBgn0032864
FBgn0033257
FBgn0031111
FBgn0040600
FBgn0034290
FBgn0015834
FBgn0034861
FBgn0034885
FBgn0030773
FBgn0085771
FBgn0025879
FBgn0034264
FBgn0083050
FBgn0027109
FBgn0034708
FBgn0263486
FBgn0029860
FBgn0051300
FBgn0031094
FBgn0011217
FBgn0034085
FBgn0039132
FBgn0039427
FBgn0082957
FBgn0003388
FBgn0086669
FBgn0032643
FBgn0053527
FBgn0082967
FBgn0013467
FBgn0001180
FBgn0027549
FBgn0028940
FBgn0004404
FBgn0032833
FBgn0010416
FBgn0039205
FBgn0051451
FBgn0030670
FBgn0035023
FBgn0039348
FBgn0037569
FBgn0262867
FBgn0037877
FBgn0263911
FBgn0037028
FBgn0040653
FBgn0031401
FBgn0032195
FBgn0014906
FBgn0053470
FBgn0000711
FBgn0015791
FBgn0031977
FBgn0261790
FBgn0033249
FBgn0033437
FBgn0029810
FBgn0263490
FBgn0260243
FBgn0263121
FBgn0082923
FBgn0035805
FBgn0034328
FBgn0033951
FBgn0013750
FBgn0032222
FBgn0030366
FBgn0287186
FBgn0026787
FBgn0038919
FBgn0260748
FBgn0031049
FBgn0033767
FBgn0037199
FBgn0038034
FBgn0082987
FBgn0267428
FBgn0038894
FBgn0027843
FBgn0033821
FBgn0035557
FBgn0038092
FBgn0034033
FBgn0033232
FBgn0033949
FBgn0261792
FBgn0033214
FBgn0044050
FBgn0010622
FBgn0036143
FBgn0261628
FBgn0015618
FBgn0036248
FBgn0261111
FBgn0029868
FBgn0031947
FBgn0015218
FBgn0034368
FBgn0011361
FBgn0003410
FBgn0032422
FBgn0037415
FBgn0261064
FBgn0036777
FBgn0086600
FBgn0033793
FBgn0031450
FBgn0039807
FBgn0038551
FBgn0026373
FBgn0032408
FBgn0031670
FBgn0001216
FBgn0015795
FBgn0034716
FBgn0032244
FBgn0037885
FBgn0266736
FBgn0031675
FBgn0033365
FBgn0034050
FBgn0040899
FBgn0029894
FBgn0038814
FBgn0030334
FBgn0038056
FBgn0034974
FBgn0020767
FBgn0263780
FBgn0263459
FBgn0002521
FBgn0050052
FBgn0031951
FBgn0008636
FBgn0032783
FBgn0034534
FBgn0038251
FBgn0038629
FBgn0036818
FBgn0037763
FBgn0260747
FBgn0030237
FBgn0034986
FBgn0053970
FBgn0035281
FBgn0035120
FBgn0036915
FBgn0036921
FBgn0046247
FBgn0034475
FBgn0031451
FBgn0029925
FBgn0033028
FBgn0083167
FBgn0039486
FBgn0033989
FBgn0037838
FBgn0024273
FBgn0036691
FBgn0052133
FBgn0039946
FBgn0039897
FBgn0040735
FBgn0016685
FBgn0085256
FBgn0265070
FBgn0263256
FBgn0259985
FBgn0037728
FBgn0013981
FBgn0029853
FBgn0030301
FBgn0033830
FBgn0040259
FBgn0033054
FBgn0053143
FBgn0083003
FBgn0265190
FBgn0028939
FBgn0036406
FBgn0261648
FBgn0083009
FBgn0019949
FBgn0032025
FBgn0021768
FBgn0270927
FBgn0037552
FBgn0082995
FBgn0083039
FBgn0033434
FBgn0030342
FBgn0032020
FBgn0044011
FBgn0033166
FBgn0263474
FBgn0001224
FBgn0030991
FBgn0038277
FBgn0082960
FBgn0086664
FBgn0010808
FBgn0023094
FBgn0004360
