# Supplementary material for: Local translatome sustains synaptic function in impaired Wallerian degeneration
Source: EMBO Rep. 2024 Oct 31;26(1):61–83. doi: 10.1038/s44319-024-00301-8 (PMC11724096; doi:10.1038/s44319-024-00301-8)
Supplement: Supplementary file 16 — Source data Fig. 2 [file 44319_2024_301_MOESM16_ESM.zip › Figure 2/2B/Dseq2_nmnat_vs_wt_7dpa_IPF_vs_IPE_Res_Ord_Signif_UpReg1.5FC.csv]

	baseMean	log2FoldChange	lfcSE	stat	pvalue	padj	Gene_ID	Gene_Name
1	4401.65128167987	1.70173288429877	0.096250606929206	17.6802301677996	5.95525965850608e-70	1.88126652612207e-66	FBgn0262109	lncRNA:CR42862
2	3425.61125573753	1.07827274938569	0.0620624014464086	17.3740094526761	1.29828794437944e-67	3.07596871222098e-64	FBgn0033246	ACC
3	2071.48311692916	2.41697449924099	0.150615043560482	16.0473644737247	5.96434896170225e-58	1.13048270220105e-54	FBgn0022764	Sin3A
4	2010.01748064332	1.2387382321146	0.0796427349698159	15.553687760523	1.50202268012312e-54	2.03352413421812e-51	FBgn0267408	AOX1
5	8764.55210197079	1.20958017084447	0.0962180603561429	12.5712383555365	3.03925676863356e-36	2.88030363963403e-33	FBgn0261836	Msp300
6	1389.00815799572	1.41338319433164	0.119987840011847	11.7793869294763	4.9854353396333e-32	4.29517915579134e-29	FBgn0031107	HERC2
7	4091.99281011423	0.935233504490418	0.0857055000037855	10.9121760499514	1.00813818041245e-27	5.97132845985551e-25	FBgn0013733	shot
8	4186.07153047658	0.791978960903026	0.0780308573540835	10.1495611833308	3.3285669584838e-24	1.50213471740719e-21	FBgn0001234	lncRNA:Hsromega
9	4780.11197026628	0.639859253775607	0.0654409302385732	9.77766134196013	1.40417525390054e-22	5.78581255705016e-20	FBgn0027560	Tps1
10	2794.52053434015	0.689845972540478	0.0715774309932146	9.63775820070818	5.53842521970486e-22	2.18698565863096e-19	FBgn0261788	Ank2
11	366.831058856084	1.73658888464669	0.191238670586836	9.08074125028054	1.0783790569769e-19	3.52406838723107e-17	FBgn0011286	RyR
12	3819.23851616761	1.14486033097999	0.126917298977545	9.02052234173809	1.87194584438008e-19	5.91347692239666e-17	FBgn0086906	sls
13	523.236414710713	1.83996027319039	0.204184949160067	9.0112433886985	2.03733318162e-19	6.22832469748798e-17	FBgn0085434	NaCP60E
14	851.124025526207	1.15325477245616	0.138796700120813	8.30894950277876	9.65529960823697e-17	2.40798090492794e-14	FBgn0034618	CG9485
15	478.857567661264	1.24484969351923	0.152185650575822	8.17980991512087	2.84291980927835e-16	6.73558775813274e-14	FBgn0020762	Atet
16	850.252138324466	1.48564618678725	0.182390478084934	8.14541527817822	3.77982416447114e-16	8.73692526992511e-14	FBgn0003380	Sh
17	291.390777816326	1.78877180755138	0.224638805919793	7.96287978930077	1.68080736667493e-15	3.70442125906473e-13	FBgn0003308	ry
18	796.75932440234	1.35415372053587	0.172490024204898	7.85062050270974	4.13983884519434e-15	8.91664834906971e-13	FBgn0000053	Gart
19	894.854804666342	0.888971419022258	0.115463747776253	7.69913878722278	1.36986322972631e-14	2.8849319618036e-12	FBgn0261671	tweek
20	292.472375989941	2.5522555645591	0.336105041454573	7.59362475943122	3.1107839169933e-14	6.27253174071181e-12	FBgn0033395	Cyp4p2
21	807.760514189885	1.07888629245986	0.142602572540756	7.5656860408427	3.85822890608276e-14	7.61759069644714e-12	FBgn0027279	l(1)G0196
22	884.718642134089	1.30609268672577	0.173987907516209	7.50680150920311	6.05894890399914e-14	1.148413175264e-11	FBgn0003366	sev
23	670.010065300516	0.995242780275052	0.13269138804876	7.50043235593653	6.36076757980635e-14	1.18198028144754e-11	FBgn0267001	Ten-a
24	1508.95316763478	0.996849611975891	0.135498426966728	7.35690911172472	1.88217405841949e-13	3.25035957575556e-11	FBgn0005666	bt
25	646.437289921047	0.921635757267164	0.128934995777872	7.14806520686553	8.80095069232663e-13	1.43804499502034e-10	FBgn0039302	Nup358
26	692.950866567373	1.0882663019996	0.159517491143787	6.82223807681787	8.96329564765348e-12	1.41575254754687e-09	FBgn0285944	para
27	633.7144617863	1.40503416757786	0.208356290154135	6.7434209283457	1.54700184058545e-11	2.36466716826263e-09	FBgn0264386	Ca-alpha1T
28	402.36656475177	1.57252750095021	0.237065881067729	6.63329321734383	3.2827875814315e-11	4.93825046178196e-09	FBgn0263968	nonC
29	532.583549296674	1.081104243339	0.167221967131165	6.46508507157436	1.01241836089082e-10	1.47610597017882e-08	FBgn0262483	Rbp
30	1261.14858837588	0.644161197999424	0.10188068672413	6.32270176725118	2.57029078753715e-10	3.69070390810448e-08	FBgn0266717	Bruce
31	1176.70287773217	0.815340730705193	0.129548530119738	6.29370885143659	3.09968972310998e-10	4.31996463322254e-08	FBgn0030674	HUWE1
32	430.616941005464	1.41110138415784	0.22540423763585	6.2603143532622	3.84202204940406e-10	5.20154899460032e-08	FBgn0001991	Ca-alpha1D
33	1569.35227085213	0.653679190738645	0.106937182451511	6.11273998204552	9.79348720812985e-10	1.17484656039806e-07	FBgn0020385	pug
34	779.208024880183	1.1126047329229	0.185209080933733	6.00729039479971	1.88649452849381e-09	2.12837007696856e-07	FBgn0002565	Lsp2
35	322.674347836296	1.07697953530352	0.183506237212098	5.86889879965625	4.38699094691942e-09	4.56873771472036e-07	FBgn0051211	CG31211
36	66.0289853022762	2.36743186560465	0.408399074854823	5.79685903168664	6.75684405964507e-09	6.7404853845533e-07	FBgn0033558	CG12344
37	304.943170728464	1.62723237790631	0.281866075542461	5.77306926622741	7.78404237880029e-09	7.68402251422577e-07	FBgn0261041	stj
38	1353.18237211215	0.732359032154635	0.128248149210074	5.71048421880157	1.1265518382052e-08	1.07841735057279e-06	FBgn0035720	CG10077
39	163.033832970669	2.07925831057121	0.364727608170976	5.70085253759156	1.19209725763668e-08	1.11856492184384e-06	FBgn0286508	Had1
40	550.064194819198	1.04755268946681	0.186220778113104	5.62532656173614	1.85157358384693e-08	1.68724642828051e-06	FBgn0039536	unc80
41	403.61755220271	1.62260974962239	0.289014015366066	5.61429433644311	1.97366014320315e-08	1.7645638846355e-06	FBgn0263111	cac
42	597.613603089497	0.955886710954302	0.170547272595208	5.60481968669816	2.08471876627598e-08	1.84643735962593e-06	FBgn0053526	PNUTS
43	1069.93494599843	0.609230264126702	0.108911136572202	5.59382890768765	2.22115843274385e-08	1.93118518046912e-06	FBgn0004656	fs(1)h
44	794.750230953049	0.898756374240335	0.16091433304403	5.58530963176794	2.33284203440504e-08	2.00984945091423e-06	FBgn0030600	hiw
45	1600.07793970897	1.02663219511378	0.183993948388093	5.57970631158117	2.40925027397528e-08	2.05697881499673e-06	FBgn0002563	Lsp1beta
46	62.1478958258937	2.19961816371211	0.395277684515963	5.56474157251161	2.62541195267162e-08	2.20186098013e-06	FBgn0053158	CG33158
47	325.577736177663	1.32987517616491	0.242065149415025	5.49387294857889	3.93213426103313e-08	3.18502875143684e-06	FBgn0024289	Sodh-1
48	243.329374334012	1.85097039151542	0.338109031225964	5.4744778180101	4.38803599506051e-08	3.4945728676629e-06	FBgn0086677	jeb
49	728.545077197129	1.10387862508405	0.202322910885024	5.45602383959059	4.86914586186118e-08	3.7457131137824e-06	FBgn0003429	slo
50	764.785219898829	0.711297740885677	0.130396947055282	5.45486498686293	4.90100692317208e-08	3.7457131137824e-06	FBgn0027598	cindr
51	416.800244129081	0.939594036390456	0.172654908507613	5.44203489209822	5.26753543902884e-08	3.9559204051009e-06	FBgn0250823	gish
52	269.538767759836	1.2090605714753	0.222560649678984	5.43249929050449	5.5570174701135e-08	4.11436363783325e-06	FBgn0011274	Dif
53	182.599239152783	1.36924794235947	0.252670962930495	5.41909496239236	5.99014954767418e-08	4.36681902025448e-06	FBgn0042085	Bap170
54	918.980851672106	0.676329388240902	0.125157269347286	5.40383624353633	6.52305010914252e-08	4.68325347608664e-06	FBgn0053208	Mical
55	846.30300820314	0.729489617166928	0.135511355667829	5.38323606587687	7.31584900942522e-08	5.21295496709194e-06	FBgn0053547	Rim
56	347.517941095071	0.92545660745995	0.174491091479417	5.30374702578509	1.13449504357744e-07	7.5715560056221e-06	FBgn0038349	AOX3
57	552.080419338907	1.19632825068766	0.227245001644971	5.26448653227897	1.40581704157206e-07	9.18822627791613e-06	FBgn0003638	su(w[a])
58	356.321569534539	0.982267701803995	0.186969550487926	5.2536239149135	1.49135256169911e-07	9.68051248439892e-06	FBgn0264574	Glut1
59	272.07312506099	1.27209699960814	0.242734136798339	5.24070086056737	1.59967856532552e-07	1.02433471375608e-05	FBgn0000038	nAChRbeta1
60	421.547356625178	0.797509384071785	0.153452672283222	5.19710326451565	2.02417932230428e-07	1.23962509684993e-05	FBgn0030486	Set2
61	224.925850572452	1.30322489518279	0.250774370538951	5.19680257748017	2.02745478539346e-07	1.23962509684993e-05	FBgn0046704	Liprin-alpha
62	618.98201126733	0.83830500534082	0.161498813436758	5.19078120452628	2.09413589739614e-07	1.27218755766816e-05	FBgn0265998	Doa
63	491.688366752678	0.678244392136268	0.131298669977347	5.16566079651293	2.39590951726876e-07	1.44624423536026e-05	FBgn0010825	Gug
64	1080.87879073177	0.744392312546363	0.145162688649461	5.12798653339854	2.92857385064002e-07	1.71527490663993e-05	FBgn0261797	Dhc64C
65	96.3782985782516	3.17031094244395	0.618861894431447	5.12280845043228	3.01018106816553e-07	1.73948085262224e-05	FBgn0052533	CG32533
66	1056.28896873369	0.629727207418911	0.123315462892021	5.10663620482307	3.27944249674796e-07	1.8835925176776e-05	FBgn0005632	faf
67	463.348253480941	0.868792198287049	0.170574503905885	5.09332976730455	3.51828957666578e-07	1.97294853953027e-05	FBgn0010051	Itpr
68	3595.58875066046	0.877428732310494	0.172594096970844	5.08377023148547	3.70015513171848e-07	2.06272765784094e-05	FBgn0053196	dpy
69	795.344491078045	1.19390566348161	0.235063702735293	5.07907281978827	3.79281323519693e-07	2.10201701929598e-05	FBgn0036022	CG8329
70	1155.9272177446	0.680513429291719	0.134131126745705	5.07349372067741	3.90577369171605e-07	2.13959637435798e-05	FBgn0033313	Cirl
71	496.25193248605	1.01700999078915	0.200522267359813	5.07180576092452	3.94058492362761e-07	2.14625996098959e-05	FBgn0262593	Shab
72	490.400542912564	1.04104570544354	0.209477679893024	4.96972138499519	6.7049176536848e-07	3.53013914466505e-05	FBgn0003301	rut
73	480.375699661228	0.955883427070761	0.193707242605134	4.93468088345721	8.02819129345808e-07	4.1126037236812e-05	FBgn0031879	uif
74	445.397722645939	1.30082412944727	0.26379633462531	4.93116832459001	8.17392609077401e-07	4.16474718076695e-05	FBgn0000422	Ddc
75	781.257607597541	0.800699230927761	0.163343855378568	4.90192440402518	9.49023586560829e-07	4.75867541261216e-05	FBgn0020236	ATPCL
76	472.948219903095	1.09236132165188	0.223045627894037	4.89747919278129	9.7073909506207e-07	4.84194442310697e-05	FBgn0010473	tutl
77	625.588770131033	0.954496442686993	0.195272207177336	4.88803018352822	1.01849917850329e-06	5.05356896056317e-05	FBgn0004244	Rdl
78	485.037963632281	1.00512139896263	0.207072576767104	4.85395707464007	1.21021942979172e-06	5.82195407925693e-05	FBgn0052677	X11Lbeta
79	50.8034874293533	2.58333460323839	0.533239076794681	4.84460857363812	1.26861530445916e-06	6.04154132681379e-05	FBgn0266406	asRNA:CR45046
80	174.494306628533	2.10037823948948	0.433739516889386	4.84248761688256	1.28223628956828e-06	6.0758766581193e-05	FBgn0263413	lncRNA:CR43459
81	48.5882732663086	6.04944132514871	1.25143450336793	4.83400554233411	1.33812858018087e-06	6.2747074376274e-05	FBgn0032470	Ttc30
82	276.333727190465	1.62633331727357	0.336721330142935	4.82990880495514	1.3659559667695e-06	6.34566896915419e-05	FBgn0004240	DptA
83	171.459454696025	1.05320883656384	0.222302047960338	4.73773789412748	2.16117083216137e-06	9.70683221630013e-05	FBgn0034786	CG13531
84	264.687296848648	1.14867960764481	0.243040142719585	4.72629580772644	2.28652492866418e-06	0.000101258863312852	FBgn0266801	CG45263
85	343.867866591496	0.927516939993181	0.196733074414428	4.7145958693215	2.42190954139385e-06	0.000105771597805482	FBgn0037315	Cerk
86	76.1964832953484	2.15856123154092	0.457970474191194	4.71331964217361	2.43713440673074e-06	0.000105948269599024	FBgn0286827	lncRNA:CR43334
87	662.460681374976	0.952940033893419	0.203205132898817	4.68954706162823	2.73810456840887e-06	0.000117416366492357	FBgn0043783	CG32444
88	465.605561349396	0.925818066942979	0.197766229546485	4.68137593089606	2.84955836002103e-06	0.000121645335936574	FBgn0051030	VhaAC45RP
89	50.1881011202422	3.76450971104781	0.811480625761622	4.63906295669671	3.49992433158381e-06	0.000144212099523564	FBgn0034493	CG8908
90	148.972731457306	1.24671038608864	0.270811861555169	4.60360332420173	4.15243034730126e-06	0.000168173429065701	FBgn0260962	pic
91	489.277973199682	0.968640720255838	0.211452948383996	4.5808806529233	4.63022032131719e-06	0.000183764991845255	FBgn0003415	skd
92	140.060474985026	1.43489202636163	0.314434122570534	4.56341065858637	5.03292325766895e-06	0.000197912919970658	FBgn0086604	side-VIII
93	24.3823457550224	6.18746595127239	1.35633809680012	4.56189055359418	5.06950723047484e-06	0.000198527768690951	FBgn0261004	asl
94	463.71161953895	0.718236253839516	0.157578603373433	4.55795544866852	5.1653990459585e-06	0.000201382585581641	FBgn0260657	CG42540
95	359.510237353293	1.22019586332011	0.268258615029715	4.54858034357983	5.40090235901528e-06	0.000208066470147918	FBgn0039883	RhoGAP100F
96	111.214609215067	1.62396244365064	0.361949146994682	4.48671438276522	7.23299338059775e-06	0.000269870386881594	FBgn0035695	CG10226
97	206.880270190088	1.27631925158227	0.284772821884085	4.48188574716509	7.39863527182976e-06	0.000274968103808355	FBgn0262509	nrm
98	266.071315641479	1.13515567430222	0.257714547835656	4.40470157325423	1.05929602438703e-05	0.000374587627728204	FBgn0031266	Sf3b1
99	533.634631928402	0.811179046327939	0.184420441229319	4.39853110056965	1.08986010606924e-05	0.00038396298235012	FBgn0259110	mmd
100	252.914346195522	1.12226264464209	0.255665388026736	4.38957597390827	1.13571895698587e-05	0.000398637353902042	FBgn0028396	TotA
101	108.243010927581	1.82568008445119	0.417126689343651	4.37679997730162	1.20434401206723e-05	0.000419616478027982	FBgn0024836	stan
102	462.20921980021	1.04946492642346	0.239935278567978	4.37395006139595	1.22018303117769e-05	0.000423577823680254	FBgn0033339	Sec31
103	78.834005121531	5.31305217121285	1.21712903545842	4.36523327965119	1.26987164525852e-05	0.000439218013945802	FBgn0051472	sgll
104	24.1917568605262	5.48988592683259	1.25904351582734	4.36036233682128	1.29847251421827e-05	0.000447477236990783	FBgn0035140	BORCS6
105	112.749163736766	1.60187372181137	0.367812270711259	4.35513942673456	1.3298224720045e-05	0.000456620564028501	FBgn0264978	Slh
106	86.1180224055475	1.762636051862	0.405549109076682	4.34629496751949	1.38456351014465e-05	0.000471996704519456	FBgn0033387	CG8008
107	651.715696738201	0.69233283627544	0.159406210130503	4.3431986477104	1.4042305295367e-05	0.000476985402452306	FBgn0032456	MRP
108	135.930930612074	1.43345322229176	0.33371508999117	4.29544022815895	1.74347009262718e-05	0.00056975400233889	FBgn0083950	side-VI
109	308.706142783014	1.37622470412835	0.323985136056211	4.24780198524163	2.15878067742473e-05	0.000686535720803831	FBgn0025680	cry
110	143.538028553844	1.23123928837306	0.291362924383939	4.22579259518488	2.3810122038481e-05	0.000747180551518821	FBgn0010215	alpha-Cat
111	357.245152567237	0.94061340544558	0.222976709410465	4.21843791637474	2.46000685174114e-05	0.00076187859261277	FBgn0265778	PDZ-GEF
112	341.432257835079	0.955534771019687	0.226699724871907	4.21497984419521	2.49800497775743e-05	0.00077112681349209	FBgn0003507	srp
113	678.983388314296	0.705562231222021	0.167950422340259	4.201014926849	2.65721068929295e-05	0.000807127746872734	FBgn0261954	east
114	168.908868158491	1.22011883561857	0.292721453751669	4.16819068087049	3.07027046611289e-05	0.000912130194587833	FBgn0017590	klg
115	423.939013103725	0.991178994162391	0.237997258650223	4.16466559230036	3.11809249725996e-05	0.000923442581141646	FBgn0015609	CadN
116	27.3017017322423	5.24316021664789	1.26028027179526	4.16031285578964	3.17811943722387e-05	0.00093828778525142	FBgn0032728	Tango6
117	122.195262455986	1.66932427515667	0.401839433814947	4.15420721482854	3.26417274783249e-05	0.000960700780472314	FBgn0029828	CG6067
118	70.5644644304244	3.02929627880976	0.730376116203797	4.14758397981964	3.36002237405439e-05	0.000985849289130446	FBgn0029882	CG3226
119	207.752333399203	1.28999993965874	0.311435967568862	4.14210326998759	3.44135316271103e-05	0.00100659580009298	FBgn0053329	Sp212
120	302.777533168031	0.946427407498862	0.229223484680967	4.12884137424269	3.64595818233741e-05	0.00105665888972512	FBgn0024963	GluClalpha
121	324.087421348581	0.885618871057219	0.215249841650309	4.11437641146319	3.88227489825176e-05	0.00111491876396157	FBgn0263395	hppy
122	165.119152369251	1.34456156129531	0.327808183715103	4.10167173393042	4.10175909307539e-05	0.00117085454593601	FBgn0263864	Dark
123	17.0405540909325	5.93137226344264	1.44924306188484	4.09273807785459	4.26309173234569e-05	0.00119885223582908	FBgn0038118	timeout
124	610.440133387063	0.61672544319697	0.150912853747032	4.08663296653815	4.37678691602639e-05	0.00122356370510862	FBgn0036913	Usp32
125	9.8315885002084	5.50778581116427	1.35182227833094	4.07434164938055	4.61446980410059e-05	0.00128244370479359	FBgn0027513	ana2
126	47.8993201815691	5.02529539083124	1.23599348637699	4.06579439634563	4.78691243146011e-05	0.00132647862903355	FBgn0030518	CG11134
127	680.718784053988	0.692982776955129	0.171433223078066	4.04228984623106	5.29317459755383e-05	0.0014414774615235	FBgn0038975	Nrx-1
128	597.510922131278	0.671877815650157	0.166413646192861	4.03739615723281	5.40477560482572e-05	0.00145928941330295	FBgn0015589	Apc
129	272.391289851505	0.886030622931434	0.219958959122001	4.02816337405923	5.6214276404347e-05	0.00151277030564853	FBgn0052296	Mrtf
130	83.8375830717788	1.83929480073313	0.457611517130571	4.01933677776804	5.83621973448549e-05	0.00155095969257367	FBgn0032879	CarT
131	96.1465530508838	1.95296641432511	0.486808249022835	4.01177757000889	6.02632668379963e-05	0.00158643049951025	FBgn0250874	ttm50
132	93.9857682942469	1.8516324337882	0.462177817344249	4.00632043404418	6.16719703439889e-05	0.00161454492527619	FBgn0039182	CG5728
133	24.7799501322221	4.9554404560159	1.24148607688465	3.99153929172605	6.56458091096427e-05	0.00169979599161771	FBgn0085638	CG41378
134	13.6153879763249	5.32194909980676	1.33581434730665	3.9840484649212	6.77510458775182e-05	0.00174477353744902	FBgn0038366	CG4576
135	777.788324970351	0.675637477258142	0.169774620142658	3.9796141301357	6.90272159588063e-05	0.00177250198204223	FBgn0028704	Nckx30C
136	696.682442127302	0.634614234399949	0.159837750457495	3.97036515205905	7.17625632911172e-05	0.00182330780780139	FBgn0003721	Tm1
137	62.9058056823657	2.43788821950781	0.614491118837293	3.96732864767948	7.26827338049756e-05	0.00183747033506171	FBgn0262477	FoxP
138	370.059721627938	0.751040411132855	0.189657546668043	3.95998168450107	7.49555119331792e-05	0.00187924176346756	FBgn0039644	rdog
139	368.349234981754	0.841214260311343	0.212411767018784	3.96029971464317	7.48557533625882e-05	0.00187924176346756	FBgn0263993	CG43736
140	208.80661153054	0.894035748209713	0.226089703261271	3.95434084486616	7.67459380573748e-05	0.00190897967183659	FBgn0027587	Prp4k
141	404.468341198124	0.636111923373943	0.162199042992563	3.92179825255262	8.78905693466323e-05	0.00214674980850009	FBgn0036702	Afg3l2
142	37.176769094025	1.90968788038841	0.487046793674724	3.92095360279447	8.81992452359986e-05	0.00214875127789604	FBgn0038466	CG8907
143	382.561682792588	0.967140272916444	0.247595087033422	3.90613676751143	9.37834440552413e-05	0.00226731045742735	FBgn0036316	nebu
144	786.972099144263	0.631022406772245	0.161637741218794	3.90392987438552	9.46432142852592e-05	0.00227758398370588	FBgn0010909	msn
145	114.919077826917	2.1304759295857	0.548582529477506	3.88360149131046	0.000102920542534151	0.00244126941543006	FBgn0024491	Bin1
146	626.469609886264	0.693480872951216	0.178606840704628	3.88272291372124	0.000103293250156311	0.00244126941543006	FBgn0038693	unc79
147	56.5056359542601	1.60899426139703	0.415043180856334	3.87669123505964	0.000105886591382482	0.00249004274573643	FBgn0020269	mspo
148	83.1646200122739	1.84395814626435	0.477155427979451	3.8644811274027	0.000111325596645768	0.00260501896151096	FBgn0085444	mute
149	111.191103429436	2.31218962315229	0.598520269876535	3.86317680373508	0.000111921940656155	0.00261252273792704	FBgn0038771	CG4390
150	374.628466101291	0.645818627616449	0.167318968316355	3.8598052218167	0.00011347743926131	0.00263584728401822	FBgn0283499	InR
151	128.571985516516	1.20357540056488	0.312357975375019	3.85319247610009	0.000116587668619637	0.00268955379787834	FBgn0032986	CG3262
152	14.5147516191671	5.29206624595218	1.37346368469271	3.85308057645237	0.000116640984586683	0.00268955379787834	FBgn0266819	asRNA:CR45281
153	292.101300500833	0.778009890422849	0.202010830976194	3.85132760784759	0.000117479215394757	0.00270230709780611	FBgn0039064	CG4467
154	99.7402544786917	1.28682276044401	0.335223082963534	3.83870570328234	0.000123684570492837	0.00280213684904045	FBgn0040294	POSH
155	147.269124727955	1.36588911683018	0.355871857013749	3.83814873222021	0.000123965390981931	0.00280213684904045	FBgn0259745	wech
156	39.0397469138221	4.92962750682998	1.28517470639991	3.83576449355984	0.000125174312923836	0.00281776000850164	FBgn0052475	mthl8
157	625.45348659547	0.696921048732955	0.182670574474155	3.81517959714721	0.000136083923120918	0.00300621757439845	FBgn0030593	CG9512
158	112.858263099497	1.3160540094428	0.345058367827263	3.81400404148905	0.000136733230060967	0.00301353679369253	FBgn0032935	Atg18b
159	87.1936274315473	1.68176345038586	0.441888430755082	3.80585535473768	0.000141314956811289	0.00308581070437923	FBgn0267914	asRNA:CR46195
160	44.4882599195274	4.12378833777911	1.08450626056435	3.80245692231706	0.000143268183502649	0.00312127028748184	FBgn0038805	TFAM
161	472.618763724453	0.783722880898773	0.206295066575948	3.79903840604082	0.000145258583634084	0.00315015010778082	FBgn0261554	CG42672
162	40.3903813229976	3.93339773583826	1.03735977226462	3.79173922201688	0.000149595953417002	0.00322943246135064	FBgn0034114	CG4282
163	92.2454989694213	1.85078424674629	0.488329838038322	3.79002899798445	0.000150629699070918	0.00323499997546575	FBgn0052702	Cubn
164	76.1372165659185	2.69896918781372	0.713231415514809	3.784142326184	0.00015423954489351	0.00329218055620673	FBgn0000533	ea
165	78.5399172060206	2.2498403514294	0.594671303655917	3.78333431863594	0.00015474134299097	0.00329546900567511	FBgn0037935	CG6834
166	103.033350233386	2.07317288474462	0.549451305534648	3.77316945807837	0.000161186726507258	0.00338706564769243	FBgn0262866	S6kII
167	26.7832936073382	5.45326940983595	1.44864436549193	3.76439486442493	0.000166952891742659	0.00349274294711961	FBgn0032204	CG4953
168	242.116166542865	0.893950383148872	0.237929388082343	3.75720876834051	0.000171819149019968	0.00357874741815876	FBgn0264308	hbt
169	49.6104630814023	1.65348050890428	0.442648875575605	3.73542236327643	0.000187400390044737	0.0038524804695314	FBgn0039877	Mccc1
170	346.592733068341	0.786830931345807	0.210836610857777	3.73194640221464	0.000190005935161657	0.0038891711609655	FBgn0010355	Taf1
171	37.550861896254	3.00258735004818	0.804818533937733	3.7307631763367	0.000190900609854727	0.00389067759052312	FBgn0264794	lncRNA:CR44024
172	941.624582253302	0.710226683562534	0.190614478829963	3.72598497198154	0.000194553995816695	0.00394815464315808	FBgn0030266	CG11122
173	82.5595724610749	1.84359512847928	0.49488190096871	3.72532340518116	0.000195064973315933	0.00395006570964765	FBgn0032499	Uvrag
174	81.0487962158406	1.82550467955511	0.490129144341603	3.72453811537231	0.000195673148216276	0.00395393267728283	FBgn0033117	CG3358
175	27.2408447722787	2.11496368085607	0.568202824544916	3.72219846416636	0.00019749569163914	0.00397381458527415	FBgn0051633	CG31633
176	22.3817910531824	4.67079998549795	1.255385467012	3.72061020955987	0.000198741987498041	0.00398198269665737	FBgn0032746	CG10470
177	340.78357019989	0.753934602367545	0.202779672715942	3.71799891118117	0.000200807135564773	0.00399800257089779	FBgn0030243	CG2186
178	17.0213368588527	5.41021635809146	1.45674476370085	3.71390822394091	0.000204082831624962	0.00404621965545976	FBgn0030794	CG13005
179	86.0223119087685	1.69163661929279	0.455796462780683	3.7113860186027	0.000206127481663027	0.00407822576977141	FBgn0039914	mav
180	48.9621194607934	4.53999349042256	1.22740210507669	3.69886402479234	0.000216566577470441	0.00422064075947392	FBgn0086605	CG9853
181	428.495574679392	0.913808717190868	0.24726057193363	3.69573163260398	0.000219254478168289	0.00424056059102219	FBgn0040236	c11.1
182	157.973467942294	1.41440877410121	0.38312993531876	3.6917208594636	0.000222741854326606	0.00429718223336921	FBgn0038924	CG6028
183	66.6654343259029	2.26876514031015	0.614620814184953	3.69132494043299	0.000223088916198972	0.00429718223336921	FBgn0265002	CG44153
184	205.281128272424	1.02471820874355	0.278225727377508	3.68304620281635	0.000230463368756911	0.00439452185810025	FBgn0032957	CG2225
185	244.333938322371	1.07162966015913	0.290894430030369	3.68391261409597	0.000229681009723069	0.00439452185810025	FBgn0037339	Pi4KIIalpha
186	25.2083688009116	4.744735792325	1.29313731418981	3.66916625192099	0.000243342796550055	0.00459394359144397	FBgn0036005	pall
187	1354.47680675248	0.701939834528222	0.19164875213284	3.66263712503423	0.000249632045451007	0.00470330595375586	FBgn0011722	Tig
188	110.628525013508	1.29589815206368	0.354227915850178	3.65837387195588	0.000253820599448557	0.00476328281380986	FBgn0284421	Psn
189	84.8012008604512	1.27648828237998	0.351128565247011	3.63538717358982	0.000277563454386181	0.00514768856598403	FBgn0040397	CG3655
190	38.3888595992863	2.96300878069022	0.815995923263291	3.63115635289047	0.000282154175724823	0.0052113691794954	FBgn0051538	CG31538
191	34.951992920486	2.65817859553769	0.732567905814349	3.62857637420351	0.000284988443242766	0.00524434073128485	FBgn0040075	rept
192	211.069388810965	0.787939342979888	0.217298816490695	3.62606366525531	0.000287774433268559	0.00527512244504087	FBgn0022349	CG1910
193	110.27336158347	2.26151938849735	0.625563746583866	3.6151701578732	0.000300150411401651	0.0054742471738335	FBgn0260743	GC1
194	224.759951204144	0.849881013992101	0.235925603467534	3.60232633296646	0.000315382095814419	0.00569309737530143	FBgn0263219	Dscam4
195	216.270372528448	0.899563924554153	0.249957004896746	3.59887463416259	0.000319597200642446	0.00574921451240669	FBgn0037897	CG5270
196	395.06815858433	0.731624895572386	0.203516805780828	3.59491145099973	0.000324501927919222	0.00581343056879106	FBgn0028538	Sec71
197	216.009864836353	0.883286132459855	0.246657055519347	3.58102925780922	0.000342243322519028	0.00607385761706522	FBgn0043458	CG12084
198	903.966776508527	0.710073357851376	0.198581587267875	3.57572606615097	0.000349257218016987	0.00614118361457152	FBgn0028582	lqf
199	150.758573123379	1.35627538946431	0.37943122306946	3.57449600086291	0.000350903175819987	0.00614696746256196	FBgn0005659	Ets98B
200	393.093431834648	0.696767135673583	0.194915108592645	3.57472101934265	0.00035060153605267	0.00614696746256196	FBgn0037074	Tbc1d8-9
201	161.137940670655	1.53521018111027	0.430551735464848	3.56568108929528	0.000362912467144982	0.00633392532437016	FBgn0029105	alpha-Catr
202	395.829477587758	0.977717303562142	0.274389530000259	3.56324566597428	0.000366297581957481	0.00638125401509383	FBgn0053519	Unc-89
203	715.442956356318	0.734982976811147	0.206578889612565	3.55788037291513	0.000373859496646793	0.00650103935728744	FBgn0036619	Cpr72Ec
204	282.192641056411	1.13480356622196	0.319707131117463	3.54950970988829	0.000385949231683872	0.00668672919317743	FBgn0038467	AdSL
205	84.3518603273007	1.87453713355293	0.528228260732705	3.54872556601337	0.000387100291915144	0.00669443333299236	FBgn0264075	tgo
206	120.454559811266	1.2731988862262	0.358836300923591	3.54813290335781	0.000387972400934841	0.00669682091602547	FBgn0286198	LKRSDH
207	181.203125313181	0.90763605960198	0.256427396100512	3.53954403236312	0.000400818898431796	0.00686900669156985	FBgn0003969	vap
208	155.250937947608	0.99817134698429	0.28247513669126	3.53366090437641	0.00040984653500866	0.00701103901133045	FBgn0052113	Vps13D
209	464.541109105609	0.901978809378608	0.255541304429397	3.52967913110036	0.00041606393750822	0.00707906272130234	FBgn0085430	Dora
210	1093.17931512922	0.65053135658439	0.184597285321068	3.52405700578385	0.000424992805014331	0.00719486345377038	FBgn0052311	zormin
211	145.790119085605	1.28084377212671	0.36371475548556	3.52156120368772	0.000429013621759823	0.0072473477601031	FBgn0035383	CPT2
212	28.3924058925589	4.60574942737489	1.30912426561582	3.51819116667915	0.000434499234846266	0.00731394182706583	FBgn0262599	SmydA-3
213	27.6289908452109	4.697931063311	1.33756419512888	3.51230324527215	0.000444240801040804	0.00742600121832867	FBgn0036987	CG5274
214	7.14293670197495	5.07635937814279	1.44532010443776	3.51227341441951	0.000444290671182057	0.00742600121832867	FBgn0037802	Sirt6
215	16.5567732619675	4.66471313139921	1.32985602437754	3.50768282121564	0.000452027639542747	0.00748927611878778	FBgn0016047	nompA
216	386.78505790805	0.822181242026498	0.234515393929599	3.50587323181572	0.000455111923028224	0.00751410399745379	FBgn0030089	AP-1gamma
217	506.261350215392	0.663644837989806	0.189361010544253	3.50465407890667	0.000457200920472767	0.00752238389465349	FBgn0036043	Ae2
218	26.4223939112597	4.45325487765722	1.27540970109797	3.49162694452105	0.00048008826929892	0.00779567373221837	FBgn0033233	Kdm4A
219	25.2570945788667	4.73144019547611	1.35510797538028	3.49155955203372	0.000480209401893717	0.00779567373221837	FBgn0063498	GstE2
220	69.9689172831824	2.43511748114254	0.698193450777135	3.48774036541319	0.00048712085410006	0.00785585619101357	FBgn0039163	CG5515
221	363.699972753954	0.645639382621141	0.185275595241839	3.48475136068726	0.000492594546598081	0.00789120710233766	FBgn0003048	pcx
222	43.0112948359883	2.60438703640342	0.747228532295171	3.48539559698536	0.000491409945792408	0.00789120710233766	FBgn0035483	Mul1
223	231.674885070882	1.07106375712188	0.307373855065934	3.48456363307844	0.000492940234735032	0.00789120710233766	FBgn0043903	dome
224	21.6761044250507	4.67505018051189	1.34194499632533	3.48378673739508	0.000494373244054781	0.00789951289912439	FBgn0033871	CG13339
225	505.665380357919	0.609691132279087	0.175281979556207	3.47834462973747	0.000504520820693316	0.00800895111844314	FBgn0263929	jvl
226	28.4411244976512	4.72365802619856	1.35926850266173	3.47514712284486	0.000510573246283432	0.00807796770455439	FBgn0051051	CG31051
227	16.1645950725457	5.0399131801197	1.4541483276826	3.46588658404025	0.000528486162134271	0.00830590938399086	FBgn0035385	FMRFaR
228	31.5818212471598	4.3735350739657	1.26291409962604	3.46305031772211	0.000534088507364287	0.00836620956081215	FBgn0037134	CG7407
229	33.3206110629945	4.18164511934918	1.20803801654265	3.4615178182197	0.000537138562238486	0.00840010256490781	FBgn0026319	Traf4
230	92.2027006268421	1.32074789820495	0.382300577571772	3.45473686331796	0.000550830134802789	0.0085422793009579	FBgn0036501	CG7272
231	52.884341042788	2.16776199391834	0.628138158877185	3.45109107492096	0.00055832512762597	0.00861766650571876	FBgn0036494	Toll-6
232	48.1311989999674	2.70304138466217	0.783519978016457	3.44986912969997	0.000560858375360419	0.00862866042741996	FBgn0039735	Nph
233	46.7065329952757	2.63698790017648	0.764849189856457	3.44772268199876	0.00056533416889101	0.00868342288262577	FBgn0035900	ZC3H3
234	44.1205205624214	2.91461709970569	0.845971395451711	3.44529036723448	0.00057044624894849	0.00873363344310959	FBgn0033697	Cyp6t3
235	86.8614094967783	1.57408148999687	0.457270354319328	3.44234318959946	0.000576698107785708	0.00881470927896992	FBgn0053494	CG33494
236	12.0837495724005	5.20893841493664	1.51676280087912	3.43424720854014	0.000594202018337474	0.00903892861602606	FBgn0050357	CG30357
237	10.52713899425	5.00473468441235	1.45769357624304	3.43332423629884	0.000596228631478436	0.00905522234057875	FBgn0036486	Msh6
238	266.506807457505	0.805702882568676	0.234728457544966	3.43248914509793	0.000598067822345511	0.00906862200378945	FBgn0034504	CG8929
239	13.7253392566058	4.72391983201985	1.37683011257	3.43101141447449	0.000601335297177376	0.00910360161557507	FBgn0263855	BubR1
240	31.8699116471127	4.65080699054089	1.35673364510733	3.42794402373133	0.000608170845649992	0.00917776290481684	FBgn0033540	Elp2
241	242.491314258889	0.925300234523989	0.269906306761345	3.42822754172303	0.000607536018041448	0.00917776290481684	FBgn0034989	CG3356
242	178.676060692994	1.43525984687656	0.418881490115461	3.42641028726513	0.000611615764144035	0.00920628098188387	FBgn0003676	CCT1
243	69.4849761450086	2.11808384096319	0.618272893494177	3.42580737931565	0.000612974918177558	0.00920628098188387	FBgn0037312	CG11999
244	194.77697083141	1.15980885847805	0.339169280182638	3.41955750784242	0.000627230730550404	0.00937581330193404	FBgn0001296	kar
245	41.4489438497397	2.85014881262913	0.833708775108461	3.41863837556266	0.000629353080002078	0.00939272305382629	FBgn0030799	CG4872
246	168.253784322675	0.889971983916793	0.260676460288085	3.41408649992118	0.000639962543260992	0.00952107538851557	FBgn0032600	BuGZ
247	293.018464029751	1.4806523273717	0.433869324303413	3.41266884850391	0.000643300613327913	0.00954078233569426	FBgn0085447	sif
248	52.160994000709	2.26717028080754	0.664633409780984	3.41115906519752	0.000646873424207983	0.009563836881777	FBgn0036695	Papst2
249	44.8407269978085	2.04804171240514	0.60196869881061	3.40223954576332	0.000668360273209121	0.0098584378101464	FBgn0039329	CG10669
250	441.231459724987	0.642384061964682	0.189104055921924	3.39698722395413	0.000681321478746421	0.0100106723319067	FBgn0259111	Ndae1
251	103.550212697421	1.60319067763142	0.47268107752264	3.3916963336757	0.000694613775410043	0.0101274688454784	FBgn0034494	CG10444
252	112.130247237747	4.12458395731637	1.21599320504311	3.39194655053203	0.000693979764873532	0.0101274688454784	FBgn0052278	CG32278
253	47.4882871684099	2.24480179272839	0.662706272807909	3.38732540317913	0.000705776233894102	0.0102744107044768	FBgn0037950	HisCl1
254	292.637946666245	0.72093455304647	0.2129548588768	3.38538672866604	0.000710780377857404	0.0103079930858141	FBgn0032363	Dlg5
255	338.203735739786	0.868799612910882	0.257098018970676	3.37925440417328	0.00072682715382775	0.0105002148427219	FBgn0026575	hang
256	339.425356397787	0.905484643229528	0.268090442603813	3.3775342173151	0.000731388528650156	0.010550029050255	FBgn0025725	alphaCOP
257	491.254932957448	0.722879396432672	0.214080178440745	3.37667598045635	0.000733674222569297	0.0105508810429275	FBgn0032817	CG10631
258	545.647335506937	0.782829832103905	0.231814762003681	3.37696281866413	0.000732909565349859	0.0105508810429275	FBgn0261793	Trf2
259	155.90802849347	1.13101008885367	0.335471907147531	3.37140030135604	0.000747871024045672	0.0106660044819096	FBgn0030347	CG15739
260	107.182702412927	1.45732215768317	0.432481529927879	3.36967490363391	0.000752569137023494	0.0107088554227803	FBgn0033079	Fmo-2
261	371.182430172435	0.788176117982792	0.23454353303877	3.36046834364224	0.000778104471086045	0.0109839586751856	FBgn0025571	SF1
262	142.022729523174	1.11080657949306	0.330617784166035	3.3597907695589	0.000780015214561558	0.0109839586751856	FBgn0039924	PIP4K
263	13.2617128437509	4.02651155491606	1.19914126947687	3.35782918777588	0.000785571415099901	0.0110284482861174	FBgn0036749	CG7460
264	324.868723442526	0.758056103933996	0.225783226408345	3.35745093199704	0.000786647044472477	0.0110284482861174	FBgn0263601	mib1
265	171.192868228437	1.19779678030222	0.357092169543153	3.35430704581013	0.000795640219256242	0.0111049813812834	FBgn0035266	Gk2
266	60.4871241901413	2.12626613008698	0.634443197550884	3.35138927849635	0.000804071855621292	0.0111897048101659	FBgn0260006	drd
267	61.9575986975467	1.38761007223173	0.414091139693148	3.35097745211351	0.000805268588934005	0.0111899272981343	FBgn0026411	Lim1
268	16.2331124081043	4.47786762422493	1.33696699520028	3.34927312364516	0.000810238821407565	0.0112425085072906	FBgn0037960	mthl5
269	32.387780606676	4.29889162819037	1.2842755286396	3.34732814908034	0.000815945606647587	0.011272181507579	FBgn0005613	Sox15
270	57.2982504231971	2.7441753424583	0.820780860475632	3.34337150706473	0.000827670140158084	0.0114009155788927	FBgn0014269	prod
271	17.2754172775931	4.74793380190916	1.4220430109608	3.33881167117528	0.000841375854636622	0.0115275705195018	FBgn0263986	cd
272	17.6713530577715	4.57545381490777	1.37127550142358	3.33664082101504	0.000847974580241979	0.0115963277012312	FBgn0265856	lncRNA:CR44645
273	37.0012067814772	4.23683714956982	1.27079307354388	3.33401026317721	0.000856034991170643	0.0116728685055024	FBgn0032023	CG14274
274	81.3037676961314	2.35058512635116	0.70577114526452	3.330520299849	0.000866838428225648	0.0117525433251709	FBgn0260944	Rbp1
275	10.8812965057843	4.75263046956607	1.42884365650577	3.32620748808068	0.000880363683589626	0.0119188666133984	FBgn0015036	Cyp4ae1
276	214.563945305402	0.911420444108305	0.274365767012081	3.32191750462868	0.000894011216529133	0.0120348640611457	FBgn0029840	raptor
277	24.0834217479848	4.47307702209774	1.34739838206385	3.31978803124745	0.000900858205423784	0.0121098343443989	FBgn0036581	MED10
278	32.6563099076922	3.08251033127247	0.928778816886533	3.31888526657586	0.00090377554764994	0.0121146829774802	FBgn0051664	CG31664
279	296.44687180274	0.644804415834414	0.194411306179481	3.31670224590296	0.000910866344724118	0.0121796535173422	FBgn0027572	ACOX1
280	16.9055615726418	4.31821326031814	1.30199918786514	3.31660211508935	0.00091119281880296	0.0121796535173422	FBgn0030559	CG13404
281	67.4587633310403	2.12344846903911	0.640774607386445	3.31387736742582	0.000920118526061757	0.0122414176259594	FBgn0010269	Dsor1
282	206.178463298712	1.23391659710073	0.372317781700462	3.31414898172507	0.000919225152032535	0.0122414176259594	FBgn0028968	gammaCOP
283	53.0558983923388	4.3833977992385	1.32442466825655	3.30966185114078	0.000934087439694109	0.0123809044279455	FBgn0038519	Prx3
284	15.1725179570614	4.46514038735485	1.35005316993975	3.30738113636969	0.000941726676736782	0.0124647258595454	FBgn0032171	CG5846
285	90.0180520004999	2.06834843487452	0.626032753876021	3.30389811406599	0.000953504786141381	0.0126030193281198	FBgn0030985	Obp18a
286	133.405464215842	1.00868405110336	0.30538504779997	3.30299095640091	0.00095659472824789	0.0126192297960002	FBgn0026147	TTLL4A
287	300.822328942147	0.695997193796571	0.210732206144551	3.30275664327812	0.000957394346662882	0.0126192297960002	FBgn0259173	corn
288	19.5444716187568	4.24360696649053	1.28782595482179	3.29517117635494	0.000983617437473643	0.0129122870063055	FBgn0011291	Taf11
289	70.2829684192956	1.72740075143269	0.524288195603191	3.29475423234605	0.000985077926090413	0.0129122870063055	FBgn0037801	CG3999
290	35.0176294113621	2.42463547053297	0.738588989156613	3.28279395730179	0.00102783760829276	0.0134107763386353	FBgn0038279	Sdr
291	51.9284503932355	3.1512081179576	0.962477120142325	3.27406028882185	0.00106013990081934	0.0136981605358642	FBgn0030096	Zpr1
292	76.864616623605	1.80049182805085	0.549961729001455	3.27384931187836	0.00106093171186286	0.0136981605358642	FBgn0035146	CG13893
293	250.102090521591	0.841400722639096	0.257320338632743	3.2698570470948	0.00107601847041577	0.0138740504001772	FBgn0001324	kto
294	488.565355686465	0.69018800317494	0.211267779691271	3.26688719019779	0.00108737000681618	0.0140013662426589	FBgn0035484	CG11594
295	88.4277054817074	1.8689470405669	0.572683756663928	3.26348882575984	0.00110049523875626	0.0141511443387966	FBgn0042132	CG18809
296	33.5052007402849	3.73323131573744	1.1442788568311	3.26251882873729	0.00110426836929761	0.0141612332013984	FBgn0003978	vls
297	172.73601155186	1.02980980190447	0.315928923572419	3.25962495063675	0.00111559628232485	0.0142486603336827	FBgn0283724	Girdin
298	166.646762708732	1.0109271390206	0.310178384562457	3.25917984403274	0.0011173481291252	0.0142518280211569	FBgn0085419	Rgk2
299	1556.44602176948	0.616038943674251	0.189111474270513	3.25754397532242	0.00112380844243102	0.0142653498198487	FBgn0000052	Pfas
300	120.954929476164	1.18315509120282	0.36312836908674	3.25822819676257	0.00112110215006317	0.0142653498198487	FBgn0039219	CG13630
301	385.651307540544	0.747986544703624	0.229627763891643	3.25738722542534	0.001124429283046	0.0142653498198487	FBgn0085437	CG34408
302	80.773610174161	2.13967965282855	0.656730568717835	3.25807835777455	0.00112169429051154	0.0142653498198487	FBgn0267160	asRNA:CR45600
303	38.4079408998776	3.00412933636833	0.922827625861274	3.25535262727378	0.00113251655421569	0.0143487424923825	FBgn0267429	lovit
304	131.694334676924	0.924255483081272	0.283960615972101	3.25487208821972	0.00113443446989365	0.0143538524314848	FBgn0003977	vir
305	20.7216339923759	5.01434056224305	1.54270129425567	3.25036387855136	0.00115257430348405	0.0145585519672807	FBgn0030217	CG2124
306	99.144909558799	1.2905507214139	0.397384718729797	3.24761033977106	0.00116378530126318	0.0146275773210492	FBgn0033486	dmpd
307	54.3869829158952	1.86368816825698	0.573815835625394	3.2478855628405	0.00116266021779104	0.0146275773210492	FBgn0034312	CG10916
308	380.200596127815	0.606986483040384	0.186995030945541	3.24600327597559	0.00117037492673278	0.0146909181200617	FBgn0027655	htt
309	150.108580090634	0.929139639930146	0.286678081691695	3.24105573208551	0.00119087899019848	0.014889129538405	FBgn0032633	Lrch
310	704.813842436751	0.681345733464532	0.210493552552544	3.23689597710815	0.00120837450670837	0.0150196064714763	FBgn0032797	Hasp
311	58.4812219877694	2.10715526502182	0.650823233141929	3.237676772615	0.00120507256519693	0.0150196064714763	FBgn0035039	Adck1
312	20.3038126395536	4.65783360692886	1.43968864817279	3.23530619821199	0.00121512344192406	0.0150335833669899	FBgn0039125	Ndc1
313	196.80783922956	1.20539224148785	0.372543295354616	3.23557625789631	0.00121397453419107	0.0150335833669899	FBgn0051712	CG31712
314	9.82896256624413	4.39868614395161	1.35975491179167	3.23491101654174	0.00121680646300683	0.015034778161559	FBgn0029915	CG14434
315	183.776163172992	0.823600627698974	0.254627048693779	3.23453706872068	0.00121840103468258	0.0150348783928214	FBgn0283682	Ge-1
316	40.2662005545193	4.01009446538906	1.24305318438392	3.22600393592695	0.00125531630712887	0.015271672198537	FBgn0034399	CG15083
317	448.653738490591	0.681096020797823	0.211389116052624	3.2220013665617	0.00127298527981507	0.0153682566838311	FBgn0023531	CG32809
318	605.104941925549	0.639608338294159	0.198512577734502	3.22200409462011	0.00127297315925392	0.0153682566838311	FBgn0259994	OtopLa
319	146.955584140509	1.02597662043618	0.318623765690214	3.22002540586914	0.00128179236507847	0.015415667822143	FBgn0035153	ebd1
320	146.322797795149	1.23923523870835	0.385825411348631	3.21190673879327	0.00131857172007221	0.0157978561202583	FBgn0003189	r
321	232.136298364157	0.934445359375785	0.291460337155797	3.20608069178306	0.00134556250397893	0.0160681686048959	FBgn0038197	foxo
322	8.82058462058713	4.78626329660875	1.49293595112656	3.20594014297603	0.00134621988733643	0.0160681686048959	FBgn0261805	CG42751
323	12.8796183145942	5.37791883242865	1.67817872239008	3.20461626683562	0.00135242655610452	0.0161219452480535	FBgn0016920	nompC
324	7.53264726814341	4.84377753226441	1.5120329178937	3.20348682554605	0.00135774251995107	0.0161649822381612	FBgn0030437	hec
325	17.2265303421196	4.75828294547911	1.48887662873344	3.19588799612423	0.00139401214445949	0.0165344844718931	FBgn0036377	CG10710
326	45.5273978143487	2.16172316673405	0.677068711940938	3.19276777764118	0.00140916221762602	0.0166601874668325	FBgn0035504	Teh4
327	8.18421709342284	4.37761242551073	1.38012181954094	3.17190291721265	0.00151443624886844	0.0175456140959978	FBgn0013751	Awh
328	69.2012297801012	1.66007173994534	0.523317265685177	3.17220899977726	0.00151284089740477	0.0175456140959978	FBgn0261090	Sytbeta
329	34.1721328096118	3.19625093777601	1.00795011525432	3.17104079795611	0.00151893808645455	0.0175762835718313	FBgn0015359	CG2034
330	231.077570782404	0.861185751073389	0.27164436801664	3.17026911826361	0.00152297811597155	0.0175801018332063	FBgn0037989	ATP8B
331	296.229718629637	0.668029577156393	0.21082468817506	3.16864966308731	0.00153148876564454	0.0176426989949321	FBgn0039600	Prp39
332	59.7798732542982	2.16841706755305	0.68476159583083	3.16667447584013	0.00154192816558974	0.0177125493639926	FBgn0030883	CG7772
333	40.8382657921933	4.62043374308064	1.4590321401738	3.16677996039912	0.00154136899875794	0.0177125493639926	FBgn0261534	l(2)34Fc
334	263.505208735031	0.793354416091205	0.250655109715105	3.16512365135079	0.00155017057832063	0.0177856738144608	FBgn0032305	CG6700
335	60.3553072995174	1.48629783345699	0.470471798184607	3.15916456457563	0.00158222120721537	0.0180877085413511	FBgn0030877	Arp8
336	44.7954297265323	2.26966279112891	0.718748965168817	3.15779625588167	0.0015896661934924	0.0181509235129247	FBgn0033603	Cpr47Ef
337	10.0938725427529	4.2321132595461	1.34202741150294	3.1535222181539	0.00161312948458854	0.0183745530353913	FBgn0010501	Dcp-1
338	540.47311004308	0.653222026094351	0.207303851365712	3.15103661505052	0.00162692093402929	0.0184872058654624	FBgn0034117	CG7997
339	18.9087257597507	4.14787816866999	1.32302892144798	3.13513794099858	0.00171773319698189	0.0192422665576801	FBgn0031996	CG8460
340	48.553340878046	1.69394696793821	0.541274267415672	3.12955385081578	0.00175071979916299	0.0195194959254914	FBgn0005658	Ets65A
341	335.961147195677	0.60827822018932	0.194546929330352	3.12664004661018	0.00176816267473174	0.0195757916687298	FBgn0013995	Calx
342	63.7604700925619	1.98658028240249	0.635233033993308	3.12732521152768	0.00176404677193162	0.0195757916687298	FBgn0031774	CG9147
343	110.779820599062	1.20137690300053	0.38430939884501	3.12606693099649	0.00177161225707719	0.0195910961030577	FBgn0026777	Rad23
344	290.511616927712	0.626856263147776	0.200675067009376	3.1237376545562	0.00178569593336715	0.0197008618865198	FBgn0032796	cyst
345	31.168184106509	2.15338686142371	0.690669401626291	3.11782577359475	0.00182190470674224	0.0200385684111446	FBgn0037980	DCAF12
346	167.197854259326	0.919850753644965	0.294996293456816	3.11817732645383	0.00181973280765398	0.0200385684111446	FBgn0283477	SF2
347	105.647493528642	1.22484708403229	0.392923669516255	3.11726469810344	0.00182537597519328	0.020045293298849	FBgn0026679	IntS4
348	21.8587832888909	4.10574691750991	1.31791140788685	3.11534363610456	0.00183730730374859	0.0201529644879924	FBgn0036488	CG6878
349	56.331086932858	1.40436386878614	0.452515615627893	3.10345946147627	0.00191272437002701	0.0208541795674565	FBgn0037635	CG9837
350	29.7568895124633	3.96434605284626	1.27807083105643	3.10182030331558	0.00192334672314584	0.0209031615771252	FBgn0040972	CG16978
351	116.84696080813	1.57247614210649	0.507121913920575	3.10078523317919	0.00193008223677699	0.0209523360342904	FBgn0027070	Ugt36E1
352	35.7828095077826	3.95122031844108	1.27499948556315	3.09899757857226	0.00194176607097411	0.0210309909195676	FBgn0033378	tsu
353	547.013447573866	0.800934627856538	0.258633100454426	3.09679861722754	0.00195622720268767	0.0211634305934601	FBgn0087008	e(y)3
354	151.325670724948	1.00600229325009	0.325586790571226	3.08981298499582	0.0020028256145519	0.0215201568583995	FBgn0015838	Vang
355	37.6571055674241	1.7382082333072	0.563201420130649	3.08629945021087	0.00202664608484819	0.0217022880746964	FBgn0261975	CG42806
356	31.1311850093237	2.21492493586503	0.719259409568603	3.07945215091936	0.00207381679957093	0.022157341386171	FBgn0050495	CG30495
357	81.7123491080097	1.67485525280077	0.544032648753271	3.07859327310399	0.0020798041270499	0.0221713202610257	FBgn0003567	su(Hw)
358	7.10555884197036	4.36119610368245	1.41779871198045	3.07603333733499	0.00209774389313409	0.0222623951570345	FBgn0033354	FANCI
359	96.2403600874843	1.56288726223752	0.508172271776745	3.07550677012174	0.00210145157563019	0.0222704610162171	FBgn0034198	CG11400
360	28.1701647898912	2.80112389852851	0.914311499494807	3.06364286140582	0.00218659774807231	0.0229966105210107	FBgn0008651	lbl
361	120.805596468977	1.06663632021861	0.348230891120942	3.06301464750916	0.0021911933418247	0.0229966105210107	FBgn0035947	Srp68
362	11.2384517978462	4.17270805421659	1.36228456889286	3.06302232991435	0.00219113708904429	0.0229966105210107	FBgn0036396	CG17359
363	108.387623833447	1.56385522893751	0.510497289298205	3.06339575492631	0.0021884043590963	0.0229966105210107	FBgn0040079	pkaap
364	25.5316178381459	4.14710771106852	1.35437901545944	3.06199938402156	0.00219863905048663	0.0230237594270296	FBgn0037613	Cks85A
365	20.168637158768	3.59683919339333	1.18099699200882	3.04559555844022	0.00232219972747258	0.024131016246993	FBgn0024909	Taf7
366	23.4780128885082	2.62438517813315	0.863514733153631	3.03918981040273	0.0023721534554816	0.0244357590191295	FBgn0000588	esc
367	13.8241043890637	4.41588564656699	1.45436295656675	3.03630233885452	0.00239499080654438	0.0245642076554341	FBgn0029079	icln
368	56.814817779716	2.03159333984095	0.668960198298981	3.03694202585871	0.00238991416134754	0.0245642076554341	FBgn0052547	CG32547
369	35.4436805660435	2.01381797886989	0.663692159127006	3.03426513508731	0.0024112241900131	0.0246636776534908	FBgn0016131	Cdk4
370	16.7125044815796	4.00920513259443	1.3219651401031	3.03276161448688	0.00242326946452586	0.0247204787032418	FBgn0019932	SamDC
371	113.548951368529	1.32983476878203	0.440536066383812	3.01867399801819	0.00253883564825432	0.025650901320369	FBgn0038653	Octalpha2R
372	50.2376458930277	2.033984729876	0.675264696769216	3.01212952432955	0.00259421880178034	0.0260991630408411	FBgn0013563	Pex1
373	95.925627545326	1.56926914096301	0.521607891251286	3.00852262261311	0.00262521256245869	0.0263550206084969	FBgn0263659	lncRNA:CR43650
374	21.5720437350982	3.97175532746629	1.32047324246526	3.00782719387121	0.00263122709854575	0.0263874489025588	FBgn0039404	CG14543
375	17.1783739083799	3.79332120715957	1.26571354686503	2.99698238717206	0.00272666466286144	0.0272006326420398	FBgn0032247	CG5188
376	113.787581693787	1.08286003793312	0.361285952517599	2.99723814443178	0.00272437797942476	0.0272006326420398	FBgn0039156	CG6178
377	96.7320024341411	1.27449257778278	0.425396338914518	2.99601209788241	0.00273535581369022	0.0272578939830755	FBgn0266227	lncRNA:CR44922
378	65.0937574178149	2.6902533793776	0.89968353669811	2.99022186095678	0.00278774884690555	0.0275777618185009	FBgn0036834	CG6836
379	6.93559811050121	4.87776040424474	1.63409681811753	2.98498861888972	0.00283588875002474	0.0279664075795884	FBgn0263441	asRNA:CR43464
380	35.6293089134256	2.29049260562356	0.768356063471009	2.98103016884695	0.0028728048993509	0.0282422946381208	FBgn0052343	Atac3
381	40.2631720212158	1.68870519445135	0.567167956892733	2.97743406327648	0.00290672160358595	0.0284870740818863	FBgn0061492	loj
382	82.6872385829593	1.35800183813687	0.457192102023586	2.9703090497981	0.00297500291597779	0.0290660851904346	FBgn0031092	Ech1
383	10.8170552058034	4.83037133210423	1.6274476879	2.96806549790683	0.00299680464561425	0.0292188452947389	FBgn0038140	PK2-R1
384	291.092960710522	0.875674834551552	0.295201888154197	2.966359192439	0.00301348315137889	0.0293211291844124	FBgn0265194	Trpm
385	19.9204935038617	2.82636641843717	0.953599886262509	2.96389131243995	0.00303775559026595	0.0294967312796623	FBgn0029672	CG2875
386	257.590208910624	0.722763315598113	0.243926776878896	2.96303392700896	0.00304622991606525	0.0295185285424851	FBgn0086778	nAChRalpha7
387	489.656132330588	0.674027773459256	0.227906327329912	2.95747722915805	0.00310167657122089	0.0298740240806115	FBgn0025641	DAAM
388	39.8255040669052	2.36282324802497	0.799301373587228	2.95611058119508	0.00311545370753527	0.0299140372708326	FBgn0031664	CG8892
389	159.539905766562	0.834114800830068	0.282484810898169	2.95277752519852	0.00314928842001584	0.0301777617355815	FBgn0027548	nito
390	38.482122146212	2.25960969925149	0.765380569480114	2.9522694844296	0.00315447499163861	0.0301969287835951	FBgn0033616	CG7745
391	9.55727794633513	4.91744815209786	1.67002047283815	2.94454363409138	0.00323431337095998	0.0307746865628391	FBgn0031307	MFS3
392	212.152113105247	0.877564515060008	0.298183807608305	2.94303209184577	0.00325014724622961	0.0308943284378315	FBgn0033241	CG2915
393	34.3858225376439	4.17675653607213	1.41961824195303	2.94216882584291	0.00325922188005033	0.0309495448469308	FBgn0038590	CG12320
394	37.0461697902359	1.72429694832019	0.586258392572957	2.94118936319638	0.00326954591954249	0.0309633936800697	FBgn0011327	Uch-L5
395	73.3812135853758	1.64452967597185	0.559154494177788	2.94110070310721	0.00327048191133795	0.0309633936800697	FBgn0036769	Tsp74F
396	11.2096915826324	4.09778968824026	1.39542696777297	2.93658484670117	0.0033184802710004	0.031261667523132	FBgn0050381	PIG-X
397	205.15973436967	0.696084530653248	0.237341950003428	2.93283395810641	0.00335883471484631	0.0315790442386889	FBgn0026086	Adar
398	14.5976917949506	3.83137314883491	1.30719708118027	2.93098355557491	0.00337890667313219	0.0317362720924418	FBgn0261791	SNRPG
399	39.8332402548891	2.71755961281747	0.928145259693565	2.92794644419634	0.00341208812717814	0.0320161972091755	FBgn0036999	isoQC
400	126.768920639453	1.12754593936706	0.385221879266461	2.92700389062565	0.00342244599343968	0.032081622828712	FBgn0031602	CG15431
401	246.19089158855	1.30602557689573	0.447114248354947	2.92101086400388	0.00348897660839736	0.0325123218463931	FBgn0023023	CRMP
402	210.337910017049	0.686588390028284	0.235170397224512	2.91953578397374	0.00350553145179565	0.0326024745521761	FBgn0030321	CG1703
403	5.41734016630775	5.08681055738531	1.74583233139055	2.91368791030103	0.00357186796080895	0.0330270148067099	FBgn0036474	Or71a
404	34.3208157938323	1.71697521737783	0.589453537493615	2.91282536818508	0.00358174843725822	0.0330840447757273	FBgn0034859	CG3520
405	114.343351738581	1.15503990474675	0.396894580634337	2.91019318757314	0.00361205413017345	0.0332486274619673	FBgn0031275	GABA-B-R3
406	354.632840417664	0.810956242316654	0.278850433489227	2.9082122346709	0.00363501549313579	0.0334132316473791	FBgn0030246	CG1582
407	11.0343930799681	3.77993132503384	1.30196343059799	2.9032546046994	0.00369306266534666	0.0338156085792176	FBgn0051370	CG31370
408	36.525135157496	2.76077935655068	0.95256533624485	2.89825721292155	0.00375242710287248	0.0341611447203866	FBgn0037896	ninaG
409	601.07869122325	0.642900783505269	0.221817991091405	2.89832569640551	0.00375160775409105	0.0341611447203866	FBgn0053144	CG33144
410	41.7185431536815	2.26237859128257	0.780965415757564	2.89689984426261	0.00376870050242421	0.0342763672374992	FBgn0034988	cN-IIIB
411	5.00234260313148	5.06528143255282	1.75423271342348	2.88746264608624	0.00388362716529592	0.0351064132812773	FBgn0004554	Edg91
412	52.8355011748514	2.10396455208301	0.729405297333049	2.88449310661139	0.00392044341624473	0.0352572244963688	FBgn0015034	Cyp4e1
413	17.0674090445045	3.95355696179732	1.37064815540973	2.88444335345527	0.00392106294514015	0.0352572244963688	FBgn0283652	Rpp30
414	10.9235867540345	4.43179854211382	1.53698941402025	2.88342814965896	0.0039337237489639	0.0353029355766391	FBgn0039500	CG5984
415	36.1118863231045	3.74339218665832	1.29991587483458	2.87971880267611	0.00398030001551292	0.035653405715516	FBgn0029665	CG14270
416	54.2227781173544	1.71319520116089	0.595244853166207	2.87813526156189	0.00400033575815232	0.035765266018877	FBgn0001612	Grip91
417	140.358380062241	0.751409311172035	0.261492465458826	2.87354096361277	0.00405898436692342	0.0361684603166573	FBgn0029958	Pdp
418	11.039147480307	3.93729227498367	1.37014817473613	2.87362516520663	0.00405790250594549	0.0361684603166573	FBgn0036264	CG11529
419	47.1361427384557	3.78006665357969	1.31808522690693	2.86784691643206	0.00413275443991952	0.0367411949597724	FBgn0037911	CG10898
420	436.630760533818	0.877285450950925	0.306115935880151	2.86586011417058	0.00415877968462218	0.0368688073631098	FBgn0035498	Fit1
421	30.8926103586684	3.15186440937939	1.10031128341786	2.86452066508748	0.00417640903024155	0.0369877377574661	FBgn0024991	CG2694
422	72.180524002303	1.17789142340006	0.412156850687987	2.85787175788509	0.00426492719602803	0.0374941697929106	FBgn0032924	Nbr
423	247.364785931093	0.77004677340887	0.269433759701606	2.85801888472211	0.00426295020110607	0.0374941697929106	FBgn0033159	Dscam1
424	47.3434488650472	1.78483749281997	0.624420576696209	2.85838993689717	0.00425796793341122	0.0374941697929106	FBgn0035439	CG14961
425	27.3068238119291	3.04599790488757	1.06739862777083	2.85366481241303	0.00432181038205262	0.0379590333556188	FBgn0042630	Sox21b
426	105.671844325458	1.47114496282595	0.515793126028394	2.85219962924625	0.00434178243012809	0.0380671378387589	FBgn0031473	CG3104
427	111.819576288679	0.9137757926732	0.32056281054363	2.85053587820609	0.00436456260036635	0.0381929453034828	FBgn0083963	Nlg3
428	216.274536304299	0.627171424051546	0.220144859750384	2.84890333011944	0.00438702080126222	0.0382834218541087	FBgn0039016	Dcr-1
429	238.672035254995	0.888520079972554	0.312085425128085	2.84704125355386	0.00441276435265037	0.0384726474425644	FBgn0014865	Mtk
430	64.3460144176635	1.94201582085154	0.682820432188532	2.84410912342958	0.00445357922591756	0.0387216241504777	FBgn0025336	CG4882
431	185.350900603856	0.743446155518155	0.262541035050102	2.83173316268932	0.00462964659060995	0.0397600723231725	FBgn0261108	Atg13
432	38.4476225277482	1.84929136366042	0.653609820034059	2.82935064158622	0.0046642565356256	0.0399305864391363	FBgn0027780	Aasdh
433	223.151553800387	0.844709358914541	0.298755755569003	2.82742455389931	0.00469240710686641	0.0401130535035244	FBgn0035145	MED14
434	45.6855247857273	1.66635785018739	0.590151911970829	2.82360832251232	0.00474863764432819	0.0404701789166351	FBgn0034182	SmydA-7
435	58.6697450109802	1.48183610903674	0.525352471210423	2.82065125842571	0.0047926273260515	0.0407351831112019	FBgn0050026	CG30026
436	163.753390586981	0.881250952191992	0.312727924705166	2.81794775130113	0.00483316740378616	0.0410062018672171	FBgn0024232	gprs
437	188.789178221165	1.18018793761247	0.419006689220055	2.81663268863151	0.00485299920272492	0.0410641727180572	FBgn0014024	Rnp4F
438	43.0759159788512	2.47928944071835	0.880550919406388	2.81561166546704	0.0048684474784922	0.0411192366076252	FBgn0000330	cm
439	68.0688501372558	1.80579566313672	0.641412363409273	2.81534277502612	0.00487252323629451	0.0411192366076252	FBgn0286051	Rexo5
440	219.39552797423	0.703305943302587	0.249979075284187	2.81345925655192	0.00490115967441543	0.0411775622645701	FBgn0037944	CG6923
441	23.4761206983949	2.22984352810098	0.793056792706199	2.81170724292259	0.0049279333275943	0.0413292249076205	FBgn0031657	Polr1C
442	12.7472356344165	4.48260772968068	1.59425853293918	2.81171945268909	0.0049277462854212	0.0413292249076205	FBgn0040092	lectin-46Cb
443	270.670467260697	0.822151590009386	0.292808501962139	2.80781324483431	0.00498791435992433	0.0417215043150953	FBgn0045862	btz
444	16.2134994789974	3.79079344223288	1.35036788237984	2.80723015683114	0.00499695253984861	0.0417412621928607	FBgn0003008	or
445	38.6657876972484	2.00481677714435	0.714196855923586	2.80709269512502	0.00499908542670643	0.0417412621928607	FBgn0033397	Cyp4p3
446	19.3870775655786	3.70962440631465	1.32189678805591	2.8062889930842	0.005011572334136	0.0418086892699004	FBgn0034579	mRpL54
447	79.0793488044148	1.62339466027357	0.578802606826222	2.80474662886404	0.00503561466254593	0.0419354307178803	FBgn0037186	CG11241
448	215.033699583893	1.13704766478052	0.40552055646092	2.80392114940811	0.00504852500767024	0.0419691855242902	FBgn0047135	CG32276
449	227.505602828076	0.977280114246492	0.348833764229899	2.80156399540044	0.00508555534528392	0.0421660612486927	FBgn0034051	Mlf
450	16.4135021205163	3.42124132794728	1.22132296527072	2.8012584920066	0.00509037266204035	0.0421691098934933	FBgn0286034	asRNA:CR46354
451	118.379239779936	0.835904892481373	0.298583330481557	2.79956985921893	0.00511707428001665	0.0423163289282005	FBgn0037073	Tsr1
452	98.6106572585782	1.05256243338669	0.376198104108041	2.79789404011564	0.00514369837215846	0.0424994154079736	FBgn0031078	Nup205
453	85.3272406803291	1.6154244425052	0.578048708778538	2.79461647084848	0.00519613195721593	0.0428206457030742	FBgn0032752	CG10702
454	20.6959565744147	3.08581878164301	1.10445146900501	2.79398313845605	0.00520631932451717	0.0428673225355771	FBgn0024975	CG2712
455	167.655102858564	1.02023967627607	0.365281778236404	2.7930209965628	0.00522183023916853	0.0429204554870773	FBgn0032455	Pih1D1
456	101.505486952451	1.18020598408079	0.42293416685932	2.79051936816768	0.00526235516349198	0.0431040102717489	FBgn0004419	me31B
457	143.323805709891	1.35970982119775	0.48732640210691	2.79014191580669	0.00526849427794894	0.0431170295959604	FBgn0039112	SdhD
458	122.906438117371	1.1128855185255	0.398907818380322	2.78983130249021	0.00527355113330107	0.0431211769545248	FBgn0035086	CG12851
459	23.9269245513993	2.06436505933421	0.740953483495302	2.78609265671574	0.00533476203612358	0.0433970298852731	FBgn0034540	Lrt
460	665.147284230997	0.607334927264586	0.217967954423917	2.78634962129986	0.00533053444304634	0.0433970298852731	FBgn0035348	CG16758
461	60.8626524580581	1.63301623619173	0.586388772346943	2.7848695493534	0.00535492619063367	0.0434461457204731	FBgn0035656	CG10479
462	16.14964748787	3.79144036099491	1.36227627021244	2.78316553249779	0.00538313336142921	0.043566144206887	FBgn0040650	CG15456
463	428.516366198159	0.871707649319192	0.313619979838349	2.77950291868681	0.00544421642908152	0.0439479038316913	FBgn0027087	HisRS
464	206.845083620058	0.777566254200045	0.279902050375478	2.77799413458018	0.00546956055479234	0.0440441528061172	FBgn0010482	hlk
465	42.8823069437793	1.66157388845889	0.598126683677022	2.77796315363203	0.00547008207795716	0.0440441528061172	FBgn0036886	CG9300
466	46.9622607015694	3.39621460600573	1.22318955740988	2.77652354488477	0.00549436554059793	0.0441646329332032	FBgn0030012	CG18262
467	22.7522616887944	3.81701920830228	1.37504703823809	2.77591900651864	0.00550459193024246	0.0442093370533117	FBgn0263600	PolD1
468	205.965955851556	0.841769587542602	0.303338143466402	2.77502056920131	0.00551982166180613	0.0442659806419521	FBgn0002937	ninaB
469	33.4015948612866	2.11234596490011	0.761609471282176	2.77352901263683	0.00554518955908897	0.0443849336583498	FBgn0001112	Gld
470	53.4668762910958	1.25080699916452	0.450961673914361	2.7736436852992	0.00554323551779028	0.0443849336583498	FBgn0283461	Drs
471	36.5914733009905	2.38622064854655	0.86047706722632	2.7731368323834	0.00555187707509055	0.0444009612157242	FBgn0037603	Sys1
472	76.4862111579261	1.22493980017156	0.442201257087684	2.77009569859424	0.00560398247260409	0.0447421582922232	FBgn0010105	comm
473	210.192235174583	0.702343793566435	0.253618566949808	2.76929170452032	0.00561783128006765	0.0447832544003504	FBgn0261698	SLO2
474	627.740303039634	0.638729644649831	0.230720776139025	2.76840974332087	0.00563305857841888	0.0448232545320535	FBgn0034693	flap
475	89.4771187621289	1.04564252307611	0.377694912493055	2.76848453206353	0.0056317658872196	0.0448232545320535	FBgn0039117	tst
476	30.3850362861148	3.60301456310054	1.30347523814894	2.76416034432472	0.0057069487645562	0.0453350825160931	FBgn0285951	mRpS34
477	42.6993645891259	1.57944250081825	0.572062669339761	2.76096061755113	0.00576316254738422	0.0457432926813737	FBgn0038849	CG7079
478	317.770238391882	0.625303554224664	0.226707851216401	2.75819099722218	0.00581222269107815	0.0460170713812428	FBgn0028500	Rich
479	57.6883327025214	2.02756706439937	0.735392977730283	2.75712051352089	0.00583128555628797	0.0461294601143081	FBgn0004463	Polr3B
480	114.134641354051	1.53541666762111	0.556985247877083	2.75665589613597	0.00583957685534463	0.0461565219834038	FBgn0030258	CG1552
481	69.1292838632622	1.0711362253579	0.389019582916183	2.7534249492748	0.00589752903417885	0.0465757355474275	FBgn0034704	Fbxo42
482	10.0341349128704	4.25920137463015	1.54888630589457	2.74984765403438	0.00596229778570162	0.0467926075743155	FBgn0033521	CG12896
483	172.657930419017	0.83999542876824	0.305467405406533	2.74986926232057	0.00596190464010523	0.0467926075743155	FBgn0036734	CG7564
484	9.95549940426586	3.75036547292865	1.36372696991162	2.75008528515917	0.00595797556013811	0.0467926075743155	FBgn0036778	Cyp312a1
485	9.34199363467851	3.72246686854301	1.35377257471581	2.74969883277807	0.00596500610476894	0.0467926075743155	FBgn0052590	CG32590
486	202.798420018088	0.69583298505985	0.253732396470186	2.74238920508368	0.00609940227767811	0.0475753377658893	FBgn0000535	eag
487	6.88935468240473	4.05405331878582	1.4787702531185	2.74150315793574	0.00611587728612331	0.0476254470341747	FBgn0040718	CG15353
488	30.9482691596123	2.4343081903346	0.889797008284581	2.73580172519083	0.00622285083900397	0.0483946310067436	FBgn0031535	CG12795
489	9.83836635636706	4.01187131039072	1.46796786666054	2.73294218593304	0.00627713495442818	0.0486074119112274	FBgn0040343	CG3713
490	35.3307943531566	3.26681139569128	1.1966965025274	2.72985789529077	0.00633616314224413	0.0487401120933828	FBgn0030000	CG2260
491	229.895087003742	0.612741876580746	0.224446284057537	2.73001568795707	0.00633313117051504	0.0487401120933828	FBgn0033050	Pngl
492	22.1557013166647	3.6130611769089	1.32344578056159	2.73004095065816	0.0063326458712911	0.0487401120933828	FBgn0260856	Membrin
493	64.1684450075695	1.63614599010827	0.600574602063256	2.7243010018861	0.00644377493725398	0.0494794740422286	FBgn0016650	Lgr1
494	11.5233632070402	4.71010359660376	1.72905739095682	2.72408748329475	0.00644794243348657	0.0494794740422286	FBgn0033058	CCHa2-R
495	38.5227335691007	1.60744493487176	0.590165767494698	2.72371767968768	0.00645516606726867	0.0494868032210153	FBgn0027514	CG1024
496	200.280523043312	0.822246279809943	0.302176430462797	2.72108012709871	0.0065068987285202	0.049724901408972	FBgn0010583	dock
497	307.697775669271	0.850676697951382	0.312593839577148	2.72134824890378	0.0065016228420744	0.049724901408972	FBgn0032151	nAChRalpha6
498	92.6416601988722	1.45944976728915	0.536394558730785	2.72085117854754	0.0065114068427281	0.049724901408972	FBgn0035471	Sc2
499	15.0322517756984	3.58404156429216	1.31834754253715	2.71858629735425	0.00655615510406093	0.0499458857887343	FBgn0028894	GMF
