# Supplementary material for: Local translatome sustains synaptic function in impaired Wallerian degeneration
Source: EMBO Rep. 2024 Oct 31;26(1):61–83. doi: 10.1038/s44319-024-00301-8 (PMC11724096; doi:10.1038/s44319-024-00301-8)
Supplement: Supplementary file 16 — Source data Fig. 2 [file 44319_2024_301_MOESM16_ESM.zip › Figure 2/2B/ddsObjectS1_rlog_F.csv]

	INP_A1	INP_A2	INP_A3	INP_B1	INP_B2	INP_B3	INP_C1	INP_C2	INP_C3	INP_D1	INP_D2	INP_D3	INP_E1	INP_E2	INP_E3	INP_F1	INP_F2	INP_F3	IP_A1	IP_A2	IP_A3	IP_B1	IP_B2	IP_B3	IP_C1	IP_C2	IP_C3	IP_D1	IP_D2	IP_D3	IP_E1	IP_E2	IP_E3	IP_F1	IP_F2	IP_F3
FBgn0000003	-0.578709873156933	-0.568143453521207	-0.146319181441597	-0.232812240027065	-0.0499936180377931	1.04862821948799	1.70415106503014	-0.299005105357439	1.07750841248576	0.430920432915582	0.437003455232422	0.524632064607912	0.915528671649717	0.786939284575881	0.755822406034363	0.987967541991901	0.601144342029303	1.17982665534291	4.04347918486149	4.06341694739381	4.48616921484577	10.9986726857833	10.7561117117365	10.9603505112176	8.75611537822335	9.1003887049834	8.91591951855212	4.49414766893176	3.60971927866541	3.23599320995726	10.7783349589079	11.1264136838718	11.2225426203981	9.95190523113624	10.0132473384798	10.2221066893629
FBgn0000008	6.49025450031271	6.38002122686648	6.54400084743675	6.72831086974644	6.47547070468751	6.35471156023676	6.44770792460446	6.66469499104317	6.9111087077514	6.22718226645037	6.15732856086284	6.09935745445032	5.85050932883309	6.16903991990593	5.65071142031622	5.24581194154525	5.01628530430939	5.75032780116805	7.17442800757198	7.2313667881447	7.61287605886063	8.53827374169494	7.17672101753443	8.51150011610282	7.92342281333871	7.6652414493191	7.1571399133442	7.25150513787586	6.17583621739571	6.44513432566444	6.858231090792	7.28687210494827	7.47766844431025	7.77858408531267	7.49513157311361	7.31307783785648
FBgn0000014	-1.60676449139735	-1.60676099713288	-1.60658872949836	-1.60674707597207	-1.60676847110388	-1.60664988159609	-1.60675107052197	-1.56494017787742	-1.60663894038211	-1.60620583053296	-1.60620054286505	-1.60612076804356	-1.60674251274634	-1.60668725491721	-1.60674792876334	-1.60667207563432	-1.60650536925643	-1.60659813410577	-1.56005432383464	-1.55331659907951	-1.54242700933654	-1.54628509642472	-1.53902759447073	-1.53661498193648	-1.57902995676396	-1.5582202198528	-1.57561664978449	-1.55433368282526	-1.54771142180976	-1.54524855526185	-1.54361822743671	-1.43785403290115	-1.55392348737	-1.56881657931201	-1.54960576329715	-1.56986236111979
FBgn0000015	0.371492114976006	0.1177296166166	0.120030633639338	0.539332976614785	0.267367043698966	0.119217558611691	0.117863102305631	0.119093711201387	0.119363333288874	0.125030713401361	0.12509869141998	0.126120821624655	0.359104128286201	0.265373550064644	0.429517181009094	0.578539575906743	0.478111351732977	0.252859880587645	0.210498230042511	0.24436597447469	0.299103420094617	0.279710418414022	0.31619086698187	0.328318068328502	0.150419452737894	0.512257694728174	0.393591505971866	0.239253516839663	0.272540873000233	0.284920680405034	0.293115661371033	0.239667976394257	0.24131539905522	0.659626905270132	0.263018804988569	1.74945933636199
FBgn0000017	8.47162225614384	8.52429461490109	8.50625408351452	8.38156486373656	8.4414157047994	8.30565574419603	8.62139811055149	8.23636466670648	8.5779521307436	8.95641117721544	9.09082491139981	8.99826443786152	9.56891581644285	9.310369448545	9.51700775858287	9.5828518361344	9.65945244460861	9.60634171485563	9.59886527737889	9.87861278994952	9.70680823781955	10.6156324224027	9.52029122695863	10.1784202194273	9.88004345078014	9.73842145734192	9.79683695035076	9.36341815324029	9.78692983099263	9.8672314654955	10.4950548491227	9.83333808560418	10.000944215236	10.0300195029312	9.94090045516391	10.0761787768472
FBgn0000018	4.50761873807555	3.96387717054671	3.88420305599025	4.36905131864135	4.88016601403889	4.30854347168437	4.75413863764127	4.47452522018363	4.05080044273957	5.02330742353459	4.75336877238826	4.45315087607038	4.93392700019306	4.70859320372821	5.21527681470889	5.21551583452652	5.12189459515842	4.82777901134041	4.78873246441379	3.55407124734638	2.94799998601958	2.88253835865908	4.68111894717962	3.04479851924069	3.87545157380639	3.10398275513442	3.86394298102969	4.02373276202462	6.25732379189323	2.90020850926708	2.92788047904136	2.74511675858112	3.19831945596298	3.78554100779107	4.35733488828242	2.47212561484449
FBgn0000022	0	0	0	0	0	0	0	0	0	0	0	0	0	0	0	0	0	0	0	0	0	0	0	0	0	0	0	0	0	0	0	0	0	0	0	0
FBgn0000024	8.69099000759026	8.73068097955903	8.81774540185747	8.63134316458857	8.74791167839429	8.58468536153284	9.01529620823769	8.91897892499513	9.05102231482505	8.45817472303113	8.5319665935481	8.6923413268981	8.26267279012687	8.51351073679097	8.08467837892041	7.69073421300461	7.75208828030362	7.58677110184784	9.69934110430468	9.75737982018888	9.67646428705434	10.1347047103813	9.28112132931731	9.78942599377314	9.87766667474512	10.2606700087487	9.67814005086771	9.6020543300285	9.88662890549728	8.89267536148053	9.28883791545647	9.30789248290708	9.72167594245138	9.44534335441418	9.68497055362468	9.65929596731172
FBgn0000028	5.44974316041513	5.43447820230978	5.3037031397041	5.24274730633757	5.50851276252787	4.93430973965937	5.53004385972853	5.64472638452767	5.50297093542331	4.59324855002555	4.31690028086606	4.82267256229884	4.89240170766689	5.15662460015552	4.89107698755706	4.75081938713183	4.04571981883055	4.85882866649832	5.20399899479275	5.69793847408619	6.02922281507381	4.97846337724942	5.52794072370235	6.06977298689668	5.50125216959897	5.71853822989711	4.80086424377373	4.70519887579299	5.08276843772774	5.74832862148821	3.81282887670356	4.98941421889719	5.5980831219326	4.97000239894319	3.22411439082722	4.66393046099204
FBgn0000032	5.03518847063842	5.12295534422339	5.17600598048613	4.95448992998166	5.27759926470914	5.56832240242715	4.92350128276965	5.29711775675224	5.385516726753	5.20233136706379	4.87327226074773	4.91346612532049	5.24040602479412	5.41189394459428	5.67426167055917	5.75879641480972	5.7015019658827	5.29099143468934	3.62298142741139	4.30182749534332	3.74746161568498	3.19615389597234	4.95632300137383	3.39244194242038	4.53847439437247	4.33677455140587	3.62099615233151	4.27031146850393	5.25882893096486	3.67757848588193	5.71912461907757	4.77791757945946	5.79480953194667	4.89772161447221	3.56929193703532	5.20482344521292
FBgn0000036	7.33644917919541	7.15877745961461	7.21258714200923	7.2764445221795	7.24814085457061	6.89498076365232	7.10114687179219	6.93087898416424	7.1308381966142	6.89095649310313	7.05666003322344	6.9700877030826	6.35495393336435	6.53946907428533	6.75369240398894	5.7714542839786	6.06398932532001	5.55114069066681	7.50446769612045	6.96223017781023	6.94434234496647	7.70810309116396	7.55828893001995	8.11370898497068	7.24514071889371	8.22494219174244	7.85878725606446	6.87433936064787	7.12597048404044	5.67461512825581	7.35301807988469	7.15095432754958	7.61487443121675	7.52725066178392	7.83606209302777	7.46301442676725
FBgn0000037	8.08504768358523	7.95713735294931	7.94434031655817	7.77346428585161	7.92472931940953	7.88761484106082	8.17357748266705	8.02736258264362	8.10265457296823	7.82046616936901	7.83127969642865	7.91131378029897	7.28135851796106	7.42062272161564	7.34974134981696	6.51684330646509	6.84744329909204	6.7177812189937	7.78176704989334	7.64033469605604	8.67549092026377	7.82284517176099	7.14870540037508	7.25708664832565	8.00295503238538	7.61325394930189	7.82167893206985	7.79291757717343	7.34445366128804	7.57224530998475	7.64685656505066	7.23176523026171	7.44146085645775	7.45043663814956	7.96414747955089	8.03365469608173
FBgn0000038	8.57408107715279	8.49317560550495	8.58688952462985	8.82096581110571	8.97964895623432	8.83540233590069	8.97689454491778	8.84472125843697	8.96413680214469	8.15999444948918	8.17911723463601	8.28799172504039	7.41502941818826	7.29640011346388	7.74554891375271	7.14207713229276	7.2693764068754	7.24566995141041	7.44534133199657	7.48334988734689	8.10718693493759	6.56990299821529	6.65588048692546	8.25926643522287	8.28673387185104	8.14810810047264	8.35915725939997	7.37380750194795	7.39847987238266	7.47241903514077	7.42110096833123	6.93228837516987	6.65858336736625	8.42002670185057	8.18511828083731	7.92869889637831
FBgn0000039	5.93881501807307	6.41691541963564	6.07765808797443	6.6754863569379	6.2421738845198	6.57635272031462	6.17245909257917	6.2818946790555	6.4056755036724	6.16758028304711	6.31042640457332	5.61012243915692	5.74804347152644	6.01090386083402	5.87703628915411	5.65495223259372	5.38076956893707	5.11425486475928	5.15187783070082	6.27579507379769	5.94537026365544	7.72821402992458	5.96842184510974	5.09970636856269	5.64974900559038	6.3339593585385	5.47522195043972	5.75338218613347	4.91141129501359	5.17864049793018	5.23881516110825	5.48202754070358	4.49216329803756	5.7517275945391	4.14038259829536	4.11449442807154
FBgn0000042	11.0918275735975	11.1551377325801	11.0824842237958	10.8018326337987	10.7465018457649	10.8160766135474	10.5284320352734	10.6994646677463	10.7087011813027	11.0139363005448	11.0083152079239	10.9892262441284	10.9364369998702	10.8951974827066	10.8969950565596	10.846765932587	10.8866325241073	10.9977068217862	10.3952730324028	10.3597922571715	10.7122504338709	10.8202009517691	11.054224737056	10.5560439900698	10.6924986392016	10.3949903934642	10.4754958552633	11.3419990924829	11.5794998859706	11.1693648935227	11.2361152394708	11.1107359831049	11.2617564312977	10.9383980435192	10.8518173413292	11.073314535497
FBgn0000043	6.52106975423271	6.84321342882223	6.71642763104815	6.12876183247552	6.30643510700696	6.58874783440297	6.4562855168914	6.34434261848135	5.92190023101314	7.00939674263625	7.16111272278734	7.31209882922945	7.55376051180143	7.53511226607722	7.39219472646026	7.37861841115207	7.15728609395105	7.32486490535404	5.77480514076696	5.81176675403103	4.17325987214922	4.87174279639551	5.53343894180635	4.36166388853677	5.23591078524344	5.30947733559834	6.10460326324706	7.10513054897211	6.13470173938722	5.84121724740325	7.76891067947686	6.67021231589993	7.48038988895985	6.43617612411742	6.66800689066783	6.85123793563504
FBgn0000044	10.3207836796709	10.2334111187568	10.2275655608001	10.1751848577577	10.3208452009023	10.2041501292037	10.3571287967876	10.5408624807039	10.4583801355439	10.3405156658461	10.223041428303	10.1308137605994	9.58759662770954	9.53416662585239	9.7189379956217	8.73719584918552	8.46299666033665	8.5997089654759	9.87461931072391	10.7030221588909	10.4994975299758	10.7589610962836	10.5655347869206	10.9679577531025	10.4827644543017	10.497171796577	10.4427750157531	10.541117293518	10.6389956110985	10.4967771091018	10.2737931346479	10.3201998269379	10.5241360268822	9.36398252898418	9.44092493474829	9.83398518604809
FBgn0000045	7.11399756824688	7.06245424240762	7.20320495854482	6.80115652727021	6.59012958424307	6.15000639106709	7.43289387718463	7.52238360982215	7.57408924230398	6.75915399879529	6.83552723067707	6.92049852531062	5.94795572086593	6.41918438912738	5.88317713960077	5.49063908783512	6.03837281698498	6.24070928845987	6.27853155851933	5.52088239931113	7.79723925558604	7.49919378475851	6.67332922613099	4.38361902505536	7.13771127819536	7.24319069993585	6.99934944845147	6.67387234429895	6.30546754092244	5.85151982944973	5.18847765468029	5.95138803094577	6.37592722618033	6.09227865196463	5.88213287623576	6.04704681269375
FBgn0000046	8.45502032144189	8.72296659725239	8.53296781815141	8.53082920115632	8.6242759710781	8.33851066020981	8.5490767306956	8.75253938178389	8.83927787838802	8.27133721560923	8.27953897575212	8.18098426086369	7.56090413575563	7.79033476183949	7.58557353207251	6.7998947428285	6.77690168282632	6.9098322725334	8.54357462415195	9.10879593921783	9.25862410730927	8.98341281813306	7.6970243656075	8.85908762571835	8.64754417614113	9.10916601896614	8.96524101961186	8.86103003909944	8.98212940205834	8.47214934536297	8.25782477239071	7.7076734836105	8.64806416633314	7.49399974544603	7.47676145058997	7.20771603034986
FBgn0000047	3.47947992423979	3.43522518625185	4.02599042527034	3.69875857836796	3.49025933908956	3.28883933473299	4.26761468641565	4.16088803585301	3.63841669328211	3.23607593607222	2.73695931739488	3.2021193234252	2.45665481723974	2.81521427670369	1.74839039310473	3.28165681231069	1.57363140197421	2.06259548062386	2.53441662078086	2.18233299443401	2.29717701770391	3.13089608956206	2.33250467234669	2.35731113771934	3.76873791979323	4.40315669939344	2.76149735628932	2.17156915107383	2.24163718883346	2.26759515350778	2.28471229916164	4.26745222275321	2.1759095885238	4.58824611656361	2.22161439635501	2.65854158073375
FBgn0000052	9.8451954884085	9.78720087588197	9.85564393809612	9.77360913550514	9.84115808206952	9.7666615405088	9.00075656295588	9.18126648508589	9.11975836728881	10.7562034163782	10.8190920037472	10.7593629693339	11.6413404186368	11.4651205061489	11.5425077830989	12.1852242775264	12.2291647820621	12.2770418304279	9.44216561017401	9.18474656775242	9.5036343557918	10.4330547393682	9.33795963244395	8.94492209111009	8.64675933049448	8.66667285345929	9.16768806354811	10.3561907427385	10.4879696504075	10.1043552244919	10.1906149858955	10.5978410567417	10.3636636785757	11.0009366420766	11.1906362422645	10.8053787316674
FBgn0000053	9.30222018599888	9.26250191615975	9.25504538024087	9.07692917736816	9.11017471802252	9.15624758774764	8.7705666807367	9.08820697544395	9.05301505520496	9.73139747220537	9.62762680694099	9.50222086328387	9.88882172167615	9.75592225150967	9.61482502504674	10.2710521934218	10.3504335811836	10.3504286323422	9.4997694297331	8.98551693434915	9.65963844341272	8.42396540620669	9.14011093838849	9.23986068403342	8.25767056818511	9.03914592370556	8.25107536669332	9.5284563673108	9.8043726851517	9.64824707749779	9.68977936583753	9.24912799513587	9.52612528448835	10.8222462901908	10.9653109881648	10.6689291968387
FBgn0000055	1.64617021705282	2.4025786300425	1.52026258679206	2.03168624324129	2.37697853242078	2.10727828014026	1.63370418412221	1.62667411928644	1.77371820872462	1.3553490373882	1.78487905284155	1.98493143303437	1.38392319944008	1.32990509866754	1.51859327893488	1.11961673350844	1.66155114561834	1.12407420814594	2.01070802871647	1.35925908402728	3.16992916414606	1.39399824625744	2.36659554345502	1.4801739763385	1.52013357819477	3.01133385330938	2.25598921353024	1.35431296630934	1.38689254556431	1.39917375411289	1.41406432730832	1.78907590336528	2.35729900159937	1.28761128562638	1.37749359064754	1.28313625870131
FBgn0000056	0	0	0	0	0	0	0	0	0	0	0	0	0	0	0	0	0	0	0	0	0	0	0	0	0	0	0	0	0	0	0	0	0	0	0	0
FBgn0000057	7.64758949964282	7.8239024909897	7.81921929643562	7.58363357707844	7.81457827791975	7.75446919196185	7.61967166138292	8.07784576691624	8.04349803160249	7.93469933119127	7.61402180162495	7.69432803444871	7.93178316058988	8.1035722264845	7.77372567267765	8.07949251337694	8.19708271254185	8.21778102184421	7.26442285718326	6.71633318182694	6.98215566365204	8.30696344493876	4.14858393914681	7.04481523627872	7.5376255275393	7.42959069509469	6.49440489332229	6.90610197566087	7.01987492049243	6.43511506333519	8.04747050086187	7.55854205356474	8.23517078766162	7.24523818766134	7.53352736110255	7.31707861519085
FBgn0000061	1.30268152855628	1.73185510437392	1.71510320693533	2.24178884675176	1.26558442617287	1.57371013535335	1.96654258765156	2.05080256989269	2.32268789558407	1.50381164826495	1.84157711486081	1.92863212763135	1.96174210976905	1.89998075102434	1.52963654668026	1.41937717496964	1.63050296826128	1.76778546914326	1.31557435092141	1.34263034974462	2.50630429376661	1.37223403719735	1.43342688305171	1.45468567239418	1.24969199215107	1.32278453851245	2.4925027303111	1.33845149395314	1.36614333207193	1.37861074780867	1.39297641792844	1.33878912659844	2.64045933277005	1.28303298636829	2.56780332650801	1.27938040473843
FBgn0000063	1.7764045999491	2.19217763359321	1.99352420668902	2.12157596832564	1.37013783899845	2.09619775586151	2.23578556733733	2.16483240655399	2.3626580580523	2.10251541590925	2.18214768480057	1.86003947842409	2.09503152964861	2.23541250115802	1.81625115682048	1.86591031389355	2.14523515032601	1.90307400036228	1.46960924434505	1.49853115022641	1.54807653892509	1.98555840000139	1.57790944686451	1.59995812055839	1.39934500939315	1.47731207982113	1.41058851761057	1.49406090817646	1.52370808241396	1.53500659495306	1.54254477206243	2.41544771656613	3.1556053750539	1.43487994523231	2.50378683521481	1.43098496129244
FBgn0000064	11.6945043444959	11.7975728112735	11.7393556028347	11.4299378850004	11.4869267766314	11.5444627841726	11.5547730014034	11.5582969153524	11.7037921493691	11.5328779154376	11.6360460591092	11.5427757047197	11.5299218572448	11.5514267256795	11.6380883430934	11.698490793638	11.8436614101126	11.9144525870787	11.0678967536003	11.1019857975619	11.2981117804558	11.8295276989102	11.0698925946029	10.9985465217815	11.8841414267496	11.982695017512	12.1048647631465	11.3316305349873	11.7130911453522	11.0183088984484	11.1963382019778	10.8350365197444	11.215277999576	10.8345753185043	10.6028383855738	11.0087862184988
FBgn0000071	0.344292180116321	0.0513151279498827	0.0556247789295014	0.257332613873865	0.175570201456204	0.812873953348271	0.0515672363188865	0.0538791822224264	0.0543828009066157	0.67857124168841	0.472851863804205	0.498846169816637	0.73885488334213	0.660484629584934	0.466528618925377	0.250540181801998	0.0576617562520175	0.32401216979711	0.148876095277119	0.195383342780169	0.270548901449969	0.243918396699568	0.294013414215857	0.310666508893496	0.106569159942097	0.161536025881287	0.112120405180745	0.188362906770407	0.234073164056126	0.251073137826688	1.4080088816103	0.188932043375418	0.19119428713331	0.124929548763751	0.2209974431546	0.122582197516425
FBgn0000075	3.02561402130986	3.01141695500658	2.94387423388119	3.36092428783433	3.25804349214501	3.50045266226402	3.06315022675031	2.68495601122377	2.63057774756337	2.93299534008483	2.49524771022209	2.71984560006191	3.03692992804556	2.18794755116823	2.90992244436765	1.8542959471796	2.55420302335153	3.31789690250295	1.88801129522767	1.93502454247457	2.01341161293382	1.9854592695687	2.0380494929978	3.89389846532756	2.04374553375261	1.90063773981619	2.653987401114	1.92782592439055	1.97515702174601	1.99296004170763	2.00477349004692	1.92840833790206	1.93072542695633	1.82998913511813	1.96152061842959	2.91501519274288
FBgn0000077	4.46528612292799	4.64673686017892	3.86412074092163	4.53662333550115	4.77973489726258	4.64372561640979	4.10767861850764	4.00252220114924	4.07417534200918	4.52062956285393	4.20123946382622	4.40548455032082	5.17124879073672	5.60026791883241	5.54158186382466	5.26688306181696	5.13427137275383	5.71159930197742	2.70399255627517	2.82463469465733	4.80378022086537	4.83335175230259	3.07482833992132	3.11586057045622	4.43772100751743	3.74396694070007	2.4254685704394	2.80648864732111	4.46449091278954	4.10136356600161	4.38702763034354	5.20832400347358	4.2753064870082	3.98237277540181	4.21097852205309	3.19321953345801
FBgn0000078	7.93172177889164	7.9812800816888	7.88969909756919	8.32286724419592	8.42899406027269	8.56077013316326	6.36984001787761	6.78555778205175	6.92530074219538	9.79210857754298	9.85913337862475	9.5114496902334	10.8747158086314	10.8243578525748	11.0046250605135	11.7402437861479	12.0534332990945	11.9989088514642	6.06732603113707	5.72544657819775	6.50290131496477	5.55731974636925	6.25992345110005	7.84698677821313	4.11676620538478	5.28679373415848	4.90027347804407	8.6760741591501	8.49611599878808	8.27919906369408	9.25731378764774	9.04876179559505	8.48367045528088	9.41677227542536	9.62315136243192	9.33227743755982
FBgn0000079	6.71798011226275	6.78549429810846	6.85864618538403	7.17988502450901	7.58547976752317	7.52308938616055	6.11854265039006	6.0957625032653	6.60866038141485	8.42806811042308	8.44182951273024	8.30385263867518	10.2116875672608	10.2373211533149	10.362404728698	11.199710664942	11.3535419054577	11.5493575460905	3.23474072963165	6.24073315093873	4.81579900297269	3.71477226081744	3.96049152074425	4.04095630150741	3.53345954488343	5.0548528706526	3.24749344255414	6.330416026256	6.08411817740457	5.31314173074015	8.46439779219395	7.91574741547783	8.18980367117219	8.16802109468832	9.03136602774732	8.69458350281162
FBgn0000083	9.54087638564378	9.42736008113631	9.5295137380075	9.54401661336975	9.52287215059975	9.54072230476037	9.34117100816254	9.31524165712565	9.36497380282513	9.49944660779661	9.52443945743526	9.44057286956585	9.32180006764694	9.39476482928419	9.42950534991619	9.13985833240658	9.19444204530256	9.23108062982168	7.8326336673523	8.5312660832218	8.26318382314965	8.18159014148078	8.34297990406756	8.45724400883621	8.00605877850436	7.75379209557337	8.61172095762134	8.42103966560789	8.73744161488525	8.8551232918554	8.71108410129695	8.51642336756115	8.18241966080088	8.48711996789286	8.33032866750251	8.03694738459274
FBgn0000084	8.8527930562414	8.67257993034554	8.86628335159372	7.9686737879724	8.21432048251196	8.52709465812321	7.64116419157779	7.87349537892932	8.03709535016643	8.21354250558444	8.47265546689277	7.97832258151198	7.87986577837087	8.22197597156967	8.4681087422489	8.19202568459295	8.16309120369944	8.39856805943277	7.23139191376378	7.75993361651692	7.2375731984989	6.71123062581496	8.34736461756586	7.65205605013683	7.10782467144562	6.99092589229146	7.91188315991996	7.73738851857786	7.27751204931744	8.18500452259732	7.58814997170804	7.61262824635608	7.26069845416239	7.5688687561017	7.7734403732992	8.38817391240195
FBgn0000092	2.70067922740503	2.27052248964351	2.81282428082008	2.28903447547771	2.58911507062775	2.46611843105435	3.13870558149856	2.63126142384456	2.56003492452875	2.77675735082746	2.34525333306428	2.45055558613	2.51201257332588	2.77598741747381	2.41406867962984	2.7005698585952	3.04086772813893	3.5000063389902	3.22972548691987	2.43918093026983	3.67153758839548	2.05698899327821	2.11505684203553	2.13423100315653	2.91846863455721	2.90998161878259	4.36978316763932	3.77071455841383	2.04557174516425	2.55688561243154	2.58106990499073	1.99356791518692	1.9961535041331	1.88282993188411	2.03043644721156	1.8752961027889
FBgn0000094	0	0	0	0	0	0	0	0	0	0	0	0	0	0	0	0	0	0	0	0	0	0	0	0	0	0	0	0	0	0	0	0	0	0	0	0
FBgn0000097	6.59276348226576	6.50301891645752	6.46859536312569	6.46133442565883	6.68062970916298	6.63309229193239	6.51719765678283	6.78157290128431	6.60287402996425	7.22686663182642	7.20917622377511	7.50795851974209	7.14490927980288	7.4257894570427	7.44492764095082	7.54374544760814	7.50538547271377	7.15658403648975	8.26170596452012	8.44740987597805	7.93344468436074	8.27288671229522	9.34933304939106	7.67199115675939	8.60484389060216	8.34737292925982	8.35212052287859	7.89921204216621	6.68622610869618	7.70621648574325	8.37492791778321	8.49111391122994	7.91825097973754	7.89285043566371	8.62064699655775	8.29181226043311
FBgn0000100	13.3407179892794	13.3528388097463	13.3224538201301	13.3654031349119	13.4423078042143	13.3727460429519	13.2399017933376	13.3786472086642	13.4537575176786	13.3949117167714	13.3921483150723	13.2219532668068	13.3343581432921	13.2972857273632	13.4326360592336	13.4861994338679	13.5756713798039	13.6708141669627	11.9730239624049	12.0586616414924	12.2824207368807	12.0588836349694	11.6717426502031	11.9033662786476	11.0437335063034	10.7595950361208	10.8207120672341	12.4809146538375	12.370234512735	12.2246729524902	12.0465234699574	12.1273453612709	12.249652998788	11.9794105642008	12.0071605438679	11.9962136742684
FBgn0000108	10.7954284100989	10.8029602476325	10.8524596331533	10.5767050595011	10.5929419225147	10.6701226392509	11.0083739238958	10.790055446145	10.7842979694498	10.2558435308621	10.2217629037282	10.6399397163341	9.98187710119135	10.0821181689505	9.92249824315311	10.1019922976399	10.0361242244364	9.86936295573962	10.4212945049306	10.527356229907	10.5860676648961	10.4808661205394	10.5515392712278	10.3618686650001	10.3619435475657	10.3183309710341	10.248333288063	10.1571117592798	10.1825819478816	10.0583975410115	9.92669991542832	10.2805990111318	9.8379663326683	10.0605965974617	10.1650311248888	10.108981927208
FBgn0000109	5.65044044502813	5.7193191266369	5.51505068919454	5.53928580080769	5.23169226755676	5.27593910741503	5.16342229987571	5.19597425448825	5.03492999772753	4.97779641298088	5.05333714397735	4.76637399749237	5.03092084527988	5.01541856806853	5.2713986418941	5.51627065580894	5.05565355521553	4.93796825571781	3.52766357521404	4.71871464853159	3.1423594850353	4.6243231125366	3.20729777035453	3.25281923105581	4.84885330815489	5.48208739169771	4.41210516517585	4.53682745020469	3.03977688644811	3.08781578261698	5.42314070124108	2.91058549259969	3.69197805660541	3.91821665851154	3.45830602226602	2.59666490586695
FBgn0000114	8.39075019905795	8.35102457935577	8.272616467157	8.2913526037511	8.35453326066432	8.3749036236268	8.65908340942217	8.86493373155298	8.89103566492556	8.01882464372394	8.26154755618597	8.09984104796617	8.1365749912957	8.39556167749865	8.34892653573197	8.15663087689321	8.33687587454817	8.08991061188217	7.77588137890248	8.26313114738955	7.84870216311248	8.29737252112253	9.08969753380019	8.01146610551729	8.36781194458411	8.30566708043182	7.93898680474321	8.28465801400908	8.29496321129549	7.64691761211329	8.2835203259621	7.96619210887641	8.38632342022824	8.420290730987	8.49067075487883	8.53032638384421
FBgn0000115	5.97630594217313	6.30429064679122	6.0765171042334	6.02347189661502	5.83013109735051	5.33133558008949	5.91783704637647	5.68614438163053	5.89501938675879	5.4898950735462	5.74479617388154	5.52693118182063	5.03569530257779	4.70535595085194	4.89412634849322	5.30124721879542	4.66643721088373	4.89563325526251	4.90031004380851	3.10691578499513	4.72176790750591	4.3580234116859	4.58461267455241	6.42369284389124	5.20691327087393	4.84551328571017	5.06544310423492	3.08328561790959	5.46138168272855	3.29193442993642	3.32873226321086	5.10942512768968	4.3467857078089	5.783729911882	5.39175256713201	4.75325732147341
FBgn0000116	12.2533588454225	12.2968629753458	12.2941991350982	11.9658730134002	12.0132415708772	11.969437403593	12.1984224717771	12.4027595527698	12.3857718784857	11.6011713125926	11.595149875722	11.4538862226319	11.2961346319338	11.3434345055171	11.3468858437406	10.8793072183947	10.8732586259998	10.8539625704491	10.8844441252006	10.9981800389435	10.9977733459706	10.708199533231	10.8179311492943	11.1599824083398	11.3362265610108	11.3081602808169	11.2198389226061	10.7955945412404	10.9066689077839	10.8309265700596	10.5191948562632	10.7587730957961	11.0601355985605	10.5517723255457	10.4514143963997	10.3719250763499
FBgn0000117	9.70509966946612	9.61450035424707	9.76275488187412	9.41131836304783	9.29879224863698	9.34277058339712	9.29901575977292	9.39674368304341	9.32175954243838	9.25004765036137	9.18069466339223	9.19698982191585	9.26650657099334	9.07254296984187	9.0246009474522	8.73048766442434	8.7189900654706	8.70833882872427	9.55729674297959	9.04332570608126	8.88495708212558	9.39210458617882	9.44928677641441	8.46872128980356	8.71000479627148	9.01394268948352	8.86914200142273	9.4900768639841	9.4637925325811	9.01494246607368	9.2417267087036	8.88829722147733	9.15520611752965	9.26829444914993	8.82006859108009	9.25975446858458
FBgn0000119	6.45831471191301	6.54273422328542	6.63755680331541	6.85989622640076	6.41483304547291	6.52334503557859	6.69693573214006	6.81997090880848	6.67308545854941	6.63429196893831	6.56334294021496	5.97629888631305	6.70283557636896	6.14263905959051	6.56071799665281	6.44052861027733	6.49293138174271	6.44505117702159	6.99843912043831	6.78952448633814	7.5018001556542	7.97478066356216	8.22642342729268	8.12859872625986	7.66055263512575	7.47989449659107	8.0355253435125	7.2906746266492	6.99188561722351	8.49919226653545	8.09671957118918	7.55837430066983	8.17111550939788	8.87552896500088	7.96974923221073	8.18739328844742
FBgn0000120	14.0670868603388	14.0430526585204	14.0894043139785	13.327557418877	13.3779746548355	13.3610447192456	13.2735645001399	13.2793968387319	13.2428644827324	12.9324407099675	12.9417295005295	12.8529956208046	12.3718566532571	12.2839528976914	12.3064807346288	11.9190707471904	11.8674864073027	11.8393637057296	11.3766022049258	11.3599334388888	11.2660026341764	10.9643107483338	11.3243028415372	11.1034192634406	11.0267620075664	10.9530898669623	11.0935177629107	11.0191385070196	10.8979204726415	11.1607828192202	10.4976646421888	11.0729369219888	11.0124004626224	10.3751280050281	10.4660067995514	10.6351959932132
FBgn0000121	14.946361943077	14.9398994693173	14.9511175794901	14.5139447301041	14.5369617063779	14.5257162979265	14.7074117894544	14.6616313254376	14.6265624864451	14.609775050338	14.6060150115023	14.5570863247759	14.000415133945	13.9857856343185	13.9753612659339	14.0197581680315	13.9044352474887	13.996217995919	13.257641033018	13.3486184109882	13.4377389380536	13.4258812646892	13.4197000635973	13.5647675241352	13.4501631647863	13.3354277320261	13.3259833163844	13.6664755819274	13.7623858214158	13.7054837956836	13.1850046824905	13.3200308074476	13.2251403663594	12.8402138610646	12.7729544362497	12.7817785575213
FBgn0000137	-1.68637155263509	-1.6863714727067	-1.68251923056597	-1.68637115411545	-1.6863716436484	-1.68636892279901	-1.68637124555787	-1.6863691365486	-1.68636867085088	-1.68635857071805	-1.68635844586286	-1.68635655482363	-1.68637104962982	-1.686369782237	-1.6863711736391	-1.67347376351162	-1.68636558243757	-1.68636772981072	-1.67913699724335	-1.67812698344868	-1.67649458731224	-1.67707293108877	-1.67598500046608	-1.67562333951534	-1.68198152588138	-1.67886205720204	-1.68146985654789	-1.67827944865777	-1.67728674337214	-1.67691754912954	-1.67667315600677	-1.67826708852353	-1.67821795860239	-1.6804504968632	-1.67757071327349	-1.68060726403468
FBgn0000139	7.07192358431431	6.89343855945391	7.0470145919842	7.2291473616122	7.36505998544653	7.34119462644916	6.58607587636297	6.82144304700716	6.92302731738289	7.41898180535309	7.26356266822982	7.41838924138328	7.62163759385978	7.81567443771967	7.67535656188528	7.88751827844328	7.97434546784523	7.78958393933396	7.61084387774077	7.59834170334086	6.09934889499035	3.7022346750812	7.41973667939752	5.27246781774703	6.25925724055901	5.8751799531295	6.57344030664363	6.64902429471912	5.97939530483975	6.35314748884036	6.24838612803289	5.79688724496647	5.12619467582135	5.34447711105953	4.77516696457318	5.70274262420265
FBgn0000140	0.548266871455017	0.796649509341774	0.495058307794118	0.607232576269169	0.404635237025515	0.764277497856885	0.824465119933453	0.406227856495733	0.656916898318869	0.555234665177949	0.782994516892585	0.808559493880307	0.405014683418621	0.405819898478992	0.606827471086475	0.932448084302506	0.55423837345739	0.407111415543828	0.482874415668841	0.519967372692778	0.579917444716201	0.55867765476373	0.59863212275763	0.61191419293718	0.440555315211728	1.58179632833661	1.45254961399918	0.514368057635865	0.550825356230907	0.564384088048741	0.573359473976567	1.11622803925525	0.516626292120988	0.453594014345658	0.540396505256111	0.452137955928187
FBgn0000146	0.731281708699455	0.975734984731326	1.15675096692396	1.09958620644994	0.807159471247982	0.931713574331289	0.774033549825854	0.795434576001549	1.12276281549032	1.107692268566	1.22854932344446	1.7099875859996	0.734371302898543	1.23225222160588	1.12514722712372	1.83365002934553	0.766569921806614	1.46824286333253	0.813992475905181	0.849793047861979	0.931630115411578	0.902635952995885	0.957177280233116	0.975308462361765	1.86100859188087	0.819408096562402	0.772473173148129	1.79663262988022	0.891916881879519	0.910425731230517	0.922677914416757	0.842769147095291	0.845232182007883	0.789558349124243	2.66824508019217	0.786817842002523
FBgn0000147	2.9866111046708	2.64983736722219	2.64487456633398	2.39372948451034	2.14519811504387	2.65850601467444	2.34773355264324	1.72221609559234	2.90437930033442	1.98857032297509	2.39592148837374	1.77019099469906	1.39952393942006	2.25869718765152	2.15046531880539	2.64318192478933	2.6560758924806	1.95738409445178	1.68098373714933	1.72841150826042	1.8063624998956	4.27137663612455	2.39078545061186	1.84762804094353	2.43782072756542	1.69377257693983	1.89730499847042	1.72118287050604	3.74213508105728	1.78615823910897	1.79784026147331	1.72176815777534	2.76760066189091	1.62171504410991	1.75491570859428	3.13716747465901
FBgn0000150	11.1992416703241	11.1036539168604	11.1430098789459	10.618331161487	10.7005423861358	10.5954570320811	10.4766287756885	10.6162109077377	10.6455302038217	10.9003139567096	10.7924557052117	10.486511705834	10.4768751991136	10.3999144966699	10.4682005048467	10.7314022271982	10.7368850530803	10.7382145458728	8.0588497820721	7.40235086137399	8.4750996034381	8.26667839722298	7.69844145292338	8.0180101027423	7.8963837230103	8.11306444536899	7.76491466009413	9.10335928981167	8.73667609484374	8.82306183285824	7.64681346782384	8.51398652094725	8.55950915025933	8.76561444764597	8.96062058051683	8.61168786537109
FBgn0000152	5.41785930799493	5.56878108010921	5.46960286166643	5.53636970331269	5.2641145367424	5.57178948221713	5.9036434095913	5.99084450298267	5.57005910589107	5.68128146134653	5.92084010684734	5.43545557168813	5.34170100272591	4.88385848674498	5.95436209155185	4.87654503195773	4.87305362103737	5.36109914530257	4.00482395017299	6.2998133168811	5.9605785853348	5.81227330749444	6.18554722769859	3.61936702349276	5.37549927374289	6.33870916397045	6.22918010136457	4.41555916816518	5.65910244730656	3.41225727269495	6.57906935425676	4.19287135530691	4.62397783908038	6.03315733493317	5.94122457717382	5.82813243452221
FBgn0000153	6.05290325713548	5.37320521293417	5.76429399509615	6.40031941989397	6.62593198784504	6.2882895807982	6.14106653409886	6.43836047583332	6.0502599464592	6.22237204028047	6.42713448791946	5.83447621055427	5.86723962530744	5.79713739938281	5.78784419484527	5.07726504447954	4.97035493209773	3.89738922853121	7.62813279097653	6.81237704679527	6.2348261928017	6.47092172960751	6.46537247864748	6.56557170687243	6.18631458374145	6.8326476373267	8.00564440715927	7.00094204708426	7.17613765613233	7.28278662811666	5.75791629564156	7.10716350265445	6.60545216212994	6.30315798008971	4.91746366302747	6.01663170479361
FBgn0000157	5.49355570609267	5.70424957549105	5.65126907725259	5.72911487359176	5.96290322328283	5.78397411953467	5.8797244795849	5.88829498496004	5.83164250440524	5.02538273529923	5.90204594423625	5.07728142696949	4.94921090373955	4.95811187229765	4.95574883499736	4.41119591978659	5.3004615748373	5.39494778597195	4.25189875183546	5.13896045624222	5.54572252510845	5.40135642704725	5.52821203056442	6.49665629834696	6.75668829251869	6.19448739382511	6.41740411352905	5.86997547226412	6.458831850152	6.49918301806316	5.02088975869783	6.81679506059143	5.11635992570794	4.13327358041394	4.98339403425864	6.33578082485395
FBgn0000158	-0.0284090447523769	-0.0283614799920668	-0.0260350439106408	0.454100921147651	-0.0284632358468524	0.0606175200152729	-0.0282264388422304	-0.0269819596491197	-0.026709411598983	-0.0209898652343543	0.328802326116053	-0.0198917545346119	-0.028110116787051	0.0142937953947621	-0.028183723825907	-0.0271561085687184	0.547620410094082	0.483569704994409	1.41873846632703	0.107246908686483	0.160179394610768	0.141425874477304	0.176703385301196	0.188430693861387	0.00441903795164594	0.0834112230742004	1.25227006307051	0.102303033634592	0.134492743831529	0.146464328800072	0.154389081402606	0.10270382644272	0.104296925569381	0.0319040808253048	0.125284664695041	0.0268207092633659
FBgn0000163	5.92964170085924	5.91321471268692	6.00476548983944	6.42073905757758	6.42401111385719	6.59278096568098	5.47828215968803	5.58250804261349	5.75588817038043	6.46597431562211	6.17872799758896	6.31444859257562	6.36080321338675	6.26587290360983	6.09371547178306	4.91933147328608	5.47131446708019	5.16185856585498	9.71057427821851	9.57295235019178	9.96926837248445	8.5201548404769	8.21544880907838	9.41911024451949	8.88279759993898	8.85146977804352	9.07782322408896	8.63267454407002	8.61000186295539	8.74282821117825	9.20408304281041	8.9904161896208	9.01603343155938	9.00283217075036	9.37305048139111	8.92850702510034
FBgn0000166	0	0	0	0	0	0	0	0	0	0	0	0	0	0	0	0	0	0	0	0	0	0	0	0	0	0	0	0	0	0	0	0	0	0	0	0
FBgn0000173	9.81590421565679	9.86712765910672	9.81858100030144	9.59026425287027	9.73117917183963	9.58590431803301	9.86258271468225	9.90355789313159	9.7177423952795	9.08841791707545	9.17488301261585	9.54326017506592	9.21530022672847	9.33131867128348	9.17183083335298	9.2890780701412	9.25721226764719	9.05868463728339	6.94382105610898	7.06638468484452	7.13873972175088	7.35268923041263	6.97994858246154	6.68603222949734	6.80711513187024	7.02987574498767	7.4299932810221	7.56362630905914	6.43655195073469	7.56363722530662	6.90355229009805	6.06090617721011	6.90813319326392	7.18236405958564	7.10935232725761	6.55334579045822
FBgn0000179	6.58269348470439	6.77789598872885	6.47460804673899	6.46622652938793	6.67709671454827	6.51083510103274	6.63304295485753	6.94151500514218	7.32558072009727	6.39675454819383	6.2445071543152	6.68986619682761	5.83846958269889	5.75057166937167	6.57465892046031	5.70365324954037	5.22393116765064	5.64001068405339	4.3719340497972	5.63308511479493	6.8761746666047	6.51705696459078	6.67989419095051	7.4513268119601	7.59454351173645	7.0132158275758	7.54692629393302	5.36802796480423	6.52329497789886	7.48329080167234	7.36582856881495	6.68319083023026	7.32639112900944	5.85317920799321	7.32608939854273	7.36573471118196
FBgn0000180	4.60469237026141	4.38714511971853	4.24418853723892	4.13830164062975	4.41704292807417	4.06435129808015	4.36088461936872	4.77439796662718	4.26869438746158	3.70018709733371	3.37495491213451	3.60530775619099	4.104028480215	4.09824357108397	4.62232112142267	4.51886080321739	3.82583696960963	4.3630893166823	5.13394887159411	2.89944510551281	3.09570662442892	3.84921820916338	5.61034236255361	4.40372778966109	5.30596656293909	5.27157992962182	4.85371127153908	4.75565077300722	5.09539499743082	4.92041850948146	5.54480129459064	5.48237393533146	4.1409139848115	3.5131881900327	4.26755983291967	4.72036585352764
FBgn0000181	11.0222200066234	11.0995524120122	11.1089086451366	10.8588061758492	10.8926138950423	10.8873618627423	10.5718914878395	10.5904522003435	10.6985403811199	11.4869189173997	11.533053261483	11.2826912102324	11.6167304189476	11.6154459128501	11.6413297560671	11.9432518280985	12.0511720327297	12.1117681066471	9.77183471540092	9.79615398395353	9.20921793449464	9.97648350430221	10.2642965490931	10.2393571962913	10.0584588221509	9.98539052007277	9.958939419037	10.538510361595	10.1447854160393	10.3875773427208	10.0175824186795	9.69165283495676	10.1470771440464	10.15772668056	10.3232496518274	9.94883872691116
FBgn0000182	0	0	0	0	0	0	0	0	0	0	0	0	0	0	0	0	0	0	0	0	0	0	0	0	0	0	0	0	0	0	0	0	0	0	0	0
FBgn0000183	8.31879332266571	8.26877654209252	8.25813976235274	8.16500864393758	8.14400023981131	8.03737113806987	8.50722678030728	8.57485633493949	8.39637948468257	8.08271029285279	8.14675569617919	7.98852600258514	7.61730024185325	7.65372687882718	7.94932147873365	7.49554572436957	7.13137450888755	7.30635098269375	8.88475089809547	9.12038794347563	9.02527738726387	8.40541499463398	8.7882049769519	8.6388043364194	8.7991387519178	8.85787822626134	9.01174645065471	8.49118829045844	8.41779965116808	8.2799213489876	8.28521439379442	8.27300717534242	8.65023516568641	8.35439946824151	8.93261302942896	8.42752897736234
FBgn0000206	8.16148070914359	8.27228993545441	7.9225064827005	7.52730358883948	7.82513147577933	7.76467853476686	8.1028115697598	8.08215984559904	7.93917726473726	7.68702057560665	7.62408804037854	7.66498827923514	7.04024748218988	6.74176148820931	7.07521156348359	6.56468961410765	6.62095931985191	6.97561172357353	7.39388558831739	7.6252566300546	7.85834601825277	6.02033914145311	7.35736513117982	8.15657395296155	7.83428852872895	8.29320819687296	7.6320391759381	7.43798672687194	8.08246550504333	7.35839490973063	6.23664188270552	7.4118511612787	6.83300346956136	6.48389818855303	7.16087180700698	7.72546438450755
FBgn0000212	8.63323731715425	8.48090085425426	8.58569313715724	8.64371332611602	8.64138091598239	8.51997499266935	8.47553793135851	8.46374706442079	8.60016848527779	8.72759049552576	8.66068632453	8.58914593762977	8.88588944402863	8.63427082980113	8.72031395332736	8.94720981028876	8.98817248400128	8.96199316629091	9.05349632292648	9.18163133710121	8.92267197896546	8.77142724523469	8.47416189617607	8.27704823440042	8.4331362297374	8.94674773033783	8.80251601344045	8.8730049810382	9.2891106372045	9.00229758321954	9.06585541622076	9.21086426047496	9.34741956276626	9.31884516951703	8.97999461809227	9.16331828105553
FBgn0000216	0	0	0	0	0	0	0	0	0	0	0	0	0	0	0	0	0	0	0	0	0	0	0	0	0	0	0	0	0	0	0	0	0	0	0	0
FBgn0000221	3.56603783768299	4.55682534397339	3.84865322366545	4.65435030206733	4.28080010686177	4.50932894008801	4.60440138244906	5.06910379072738	4.31031529338733	3.78943716180788	4.38650339164339	4.03384923334407	4.89226706711947	4.85154951089136	5.100202793382	5.29733511827038	4.28690934974197	4.77873526035769	4.44663222210776	2.73977685857627	2.9216897268866	4.43143500365661	2.97718260384879	5.75203386981032	2.30346502085063	2.65650016129322	2.36063671536511	2.72255077922281	4.84561607204464	4.26128538290801	3.39957088142526	4.50271944378586	2.72950161858509	4.78265811476597	4.50090378398494	3.56442151615188
FBgn0000227	-1.75272999497785	-1.75272239324247	-1.752348856156	-1.75269211778137	-1.75273865399965	-1.75248118030047	-1.75270080343336	-1.7525013039454	-1.75245748293073	-1.75152712439325	-1.75151585800917	-1.7513461489138	-1.75268219720433	-1.75256219956971	-1.75269397196085	-1.75252927971095	-1.75216896209526	-1.75236918670113	-1.68382850949755	-1.67452035656026	-1.49867392241436	-1.66480635005683	-1.65478012598483	-1.65144710671448	-1.7100433074905	-1.68129469860643	-1.70532783089544	-1.67592545567005	-1.66677681565238	-1.66337437056517	-1.66112207601681	-1.67581154631514	-1.67535877148949	-1.69593354747743	-1.66939384453392	-1.6973782929011
FBgn0000228	7.98030450216032	7.55998908904858	7.62939973622085	7.52045700765924	7.82442652021843	7.63851208648996	7.98110624443141	7.97691288152531	7.97505515314636	7.81120033803045	7.41032838554616	7.74331114264479	7.18871408185379	7.60442328609085	7.57379611556762	7.23124977525462	7.08609689713222	7.09790957242506	8.68770591902759	8.71680048108847	8.91436827766477	9.25585639445465	9.89417156820081	8.51051131816619	8.97435722412765	9.02481220836965	8.71138997977287	9.5729750284807	8.72761438102331	9.07379908932782	9.09724959780143	8.95323736522361	8.76361527761796	8.59694828254066	8.75698480314458	8.78366939253078
FBgn0000229	7.50979632791381	7.47553546396846	7.6741781855893	7.251013160086	7.12871420055372	6.98524631715167	7.3183272163889	7.16058864938178	7.44737400761378	6.68646637304536	6.86582132413112	6.96116412646571	6.47634589478785	6.6326075580673	6.5880972706999	6.03416910654057	5.99743985165313	5.88974703374316	5.6770398779442	5.69491895532343	6.3280200649035	5.65337006955039	5.50285135311537	6.16470640076789	5.33558997407134	5.97176265977718	6.68862415940275	5.55350190889291	5.16705380345543	5.56473283892253	4.09358955159941	5.74955284588152	6.21888658437634	5.38791297598027	4.22267786348775	6.10456980091612
FBgn0000233	1.200555132102	1.72527016211692	1.12907846870815	1.1965744435816	1.55175581484726	1.05329559568975	1.06804106527298	1.28378787390304	1.30265622905968	0.674617675569122	1.25561235891888	1.03886580478369	0.893628013301488	1.0282014968929	0.657378462566325	1.07139229247228	0.665256318739246	0.722339760092902	0.781430557168593	0.820230855763286	0.901712006757222	0.872843942486665	0.927148064727274	2.55398769044757	0.732084452375162	0.786828237695666	2.31141041757648	0.812620545713339	0.86217148954695	0.880599842295277	0.892798739666548	0.813237502554607	0.815689825513206	0.757053135709036	0.847997114900018	0.754316500887079
FBgn0000239	8.12499876798589	8.21154649416258	8.27067108346566	8.11196914066948	7.98341727318509	8.19650526720506	8.09710704982476	8.17769798448893	8.13109554769458	8.09618534390543	8.04914002708013	8.00675501237923	7.98347325964416	8.22804216746592	7.81778099821989	8.28293156835046	8.23127265038863	7.67388339997308	8.54788648076067	8.43487592434731	8.6696462686668	9.09245043752532	8.34853166381195	9.49989465390384	8.5641091996417	8.55111731336905	8.56783333740089	8.35471649249609	8.27770808872622	8.81677143764055	8.31187912608894	8.77605488706522	8.66572193110537	8.77955681972433	8.76083292534194	8.72975019996549
FBgn0000241	6.99179400731538	7.23197929223846	7.1618908389507	7.1866855467318	7.20081062850157	7.48605088985737	7.87851050959099	7.85654758081997	7.96247702170754	6.89850800680849	6.92712241048388	6.65017708925703	6.85260270351099	6.88438465258392	6.9544171868159	6.88238966460708	6.94609186222877	6.8043593240584	7.81063506308411	6.63634733399146	7.53591779027849	6.58354499272912	5.63409088388252	6.69282605028453	8.06414860995508	8.29900003594319	7.99944785572358	6.1607523337309	5.43590041896116	7.3687219095566	7.31276887544295	7.83877042412836	7.05863884401592	6.66383685423099	7.70848852080507	6.76344162579236
FBgn0000244	8.94755756944192	9.07064023222487	8.93341329083002	9.10010566553785	9.15716901457875	9.21709341714942	8.44695069765797	8.50877676575902	8.83820099063041	10.2401546179498	10.1442346037395	9.9628240064641	10.843179079365	10.8362082919455	11.0004310627862	11.4367266337679	11.4937293421777	11.4964126876626	8.83556400165729	8.80617418311409	8.70777091026981	8.91301579468203	9.13849936493593	9.08197817208748	8.55952241539914	9.24029882094498	8.82153495673648	9.28802390443593	8.35278242079833	9.104537964107	9.26194571291991	9.11643498438509	9.77154043897689	9.25287171211977	9.21798101696944	8.93400701345724
FBgn0000246	4.76641153542532	5.1157810013776	4.70269199795928	5.19324708685278	4.63302470518318	4.77364282934941	5.41553274458865	5.03565228148778	5.16884950109405	4.82854678610946	4.69681995502916	4.79196594678757	4.53860648150912	5.1125415306996	4.95509398157534	3.99785162093965	4.41647968317738	2.98776780808363	4.97986808702921	5.22577121366611	4.43735330853086	6.50708686471042	7.2258909002033	5.58912994566088	4.08279410882973	5.87937869638257	5.68952181410282	4.29560728028845	6.34589076592309	3.69754458045199	5.69032974699495	6.08893417332576	4.67783665674779	4.1687107441698	4.65107530769531	4.62513399648208
FBgn0000247	7.31506457960905	7.51452203122625	7.52745447061323	7.53047241097598	7.4967531659222	7.43493512095593	7.54071584531423	7.45935120170742	7.53452476566078	7.36831447159971	6.9439407053888	7.19651705368655	6.61812989901173	6.83397290607452	6.98933605863697	6.92594418489414	7.17468749089568	6.73058854623496	8.11393470305152	7.86894440758095	7.74391825106047	7.798670471806	7.48076331030067	9.01139836365819	7.81389055108252	8.45171648232733	8.45782169469572	8.0143237695795	8.89207790459135	7.75157236350942	8.47301456858684	8.3224608742034	8.22038282126271	8.50610380071273	8.7065854562981	8.8757644391866
FBgn0000250	8.97620231954893	8.76727711561423	9.01015453167753	8.58850130532038	8.84233391014891	8.78107793072537	8.93908422662089	8.84004427368757	9.12170795974743	9.29095299279798	9.14057335863967	9.15533100863924	9.08887624313565	8.95848311583601	9.15422679940355	9.39539898242423	9.4258953465078	9.53203167816825	8.43507001841786	8.98359850554959	8.91253449281283	8.94483762314244	9.38945514790505	9.68173032170501	8.97305423166518	9.17213004901957	9.10024572099176	8.14808674538281	8.59170070304106	8.92078108813863	9.01380188356881	8.67377453181059	8.92113344093634	8.54436036138367	9.10549606777347	8.92458284766621
FBgn0000251	-0.875849732787444	-0.875844424428947	-0.875582673977368	-0.875823275529868	-0.875855778564912	-0.875675601698469	-0.875829344075688	-0.875689714395669	-0.875658976121233	-0.798286961615039	-0.874992501837505	-0.874871157964764	-0.875816342986554	-0.875732388981275	-0.796999514959817	-0.875709325193704	-0.875455979308203	-0.875596966141982	-0.825723431318446	-0.815413481448212	-0.798750419593111	-0.804653997717739	-0.793548693768982	-0.789856955802777	-0.854759616583833	-0.822916917132005	-0.31520970379181	-0.816969805402303	-0.806836536149153	-0.803067900360542	-0.800573200924146	-0.816843636467738	-0.816342131412283	-0.839131283079232	-0.809735224724586	-0.840731520311434
FBgn0000253	13.8152217930619	13.8081400387718	13.8561647118844	13.3355064516036	13.3276142477169	13.3813117979731	13.71736726494	13.7154079608888	13.6514086959828	13.1396981930552	13.2424488125585	13.5177000338634	12.3928616218801	12.6068507659761	12.5337600262279	11.708678018892	11.7626633398046	11.6762823110382	12.6751172433652	12.8129107844076	12.7230363264652	12.2268818516668	12.5563170676144	12.2219664195244	11.8257100290004	11.7548562230387	11.7984015267961	11.9544386217219	11.9549918263195	12.0514611631768	11.7419759193966	11.7164431659797	11.7407802557307	11.1618583550015	11.3361779796527	11.2112312199336
FBgn0000256	7.900737910372	7.84037754588804	7.78246980617407	8.05624020576615	7.9718190791223	8.03815164885905	8.48043059512969	8.18756806868491	8.22055023388262	7.93488953895053	8.16009802134632	7.88400483681406	7.93245407044396	8.03951041618305	8.05215425210598	7.76031906623551	7.9638895002562	8.07766268450066	8.18358723219568	7.38994291266147	7.28879712549899	7.54109663759827	7.91213365866939	8.12841374961314	8.21897338150964	7.71794246018753	7.97291952930894	8.70654256940243	6.83308831757748	8.13441694007857	8.10581101355772	7.52926528476953	8.04348938017937	6.91006070149593	8.05187265551459	7.5860387857505
FBgn0000257	7.12115683516563	7.21596755740709	6.85756575623571	6.53446313682167	7.05054911831665	6.1851298296587	6.59388968242639	6.79871167017773	6.87706696942322	6.75567848385228	6.65813901009863	6.72695682566944	6.27552258758599	6.88013895071786	6.62021478731869	6.88385083029481	6.9246254415605	7.17734738113332	7.40311449475783	7.1260365431353	8.0701077309656	5.95742984457252	6.63612500425486	5.68924225313248	5.67412903742297	6.16461305930559	5.95057463716005	8.01078225048181	7.09377399843956	7.28894147179111	7.75955401563731	7.28536484489403	5.63762904279339	7.16480470732874	7.29069047726674	6.4283859115849
FBgn0000259	8.25578491704126	8.03486260293439	8.03062622887301	7.74038493540552	7.98721241862279	7.88678869093846	8.22181717723104	8.12129554888791	8.1441767559351	7.53590756744515	7.50298690849513	7.89387494160083	7.52985842865411	7.34017270212268	7.67357769368936	7.30215713870474	7.07376041792265	7.38360537370522	7.23564366631482	7.91585207992766	7.57095909843339	6.54376820603731	6.93689378178682	7.51952520700551	7.68349390978869	8.08340320114637	7.70656799743739	6.32479723881541	6.55160107605413	6.72871722922125	6.3342925958829	7.03394050779459	7.23430486250052	7.04263223120699	7.87551613436401	7.33525031663333
FBgn0000261	8.80484033509553	8.67315105584515	8.74344046089931	8.82139407915068	8.82926752560047	8.68123968510143	8.73366211010665	8.81886948363277	8.86466737432005	8.42889595676958	8.46321859883012	8.3126907349658	9.12607371907723	8.87840698225005	8.68462861598823	9.18120333991668	9.3147322341332	9.29490129464987	8.81652937724703	8.49529249780711	8.60526669573622	8.89048567101267	9.1286505184962	8.47806829187646	7.77752255626415	8.61322407436177	8.22844959009678	8.23157951010436	8.8803793711266	8.01498979052915	8.32656614374489	8.84983018253548	8.1963749390696	8.99130407289279	8.92506118380148	9.21278922457556
FBgn0000273	9.50623541929055	9.58561807926083	9.71553603534882	9.39932340352517	9.51706962336717	9.40447101310478	9.60623062000235	9.63071754169777	9.69753511750382	9.20205212438773	9.58436717662849	9.75454164020143	9.28874353447805	9.70254244310653	9.58014105496567	9.45474208464517	9.52079329878443	9.65726262845388	10.6162384005818	10.1862299688479	10.3914449535763	10.4992321670395	11.2735632694657	10.4071970953043	10.6304073350897	10.60566021981	10.4101121786377	10.6441586460695	10.3484522929258	10.5397768581762	10.7656943835898	10.4008744652932	10.2135785732188	10.0236763087029	10.1588579952327	10.0830560600125
FBgn0000274	-1.29539239251738	-1.29539046888078	-1.29529544688058	-1.29538280361545	-1.29539458321307	-1.28087530476217	-1.29538500333719	-1.29533434535872	-1.29532318075906	-1.29508292464718	-1.29507997701853	-1.29503546381581	-1.29538029049465	-1.18337175646205	-1.29538327324767	-1.29534146590062	-1.295249334179	-1.29530064386675	-1.26188111155491	-1.25630276410354	-1.24728697355157	-1.25048118985717	-1.2444725045814	-1.24247503637505	-1.27759155943403	-1.26036260647426	-1.27476558880126	-1.25714483568217	-1.25166208383335	-1.24962300894829	-1.24827321574676	-1.25707657015582	-1.25680522359418	-1.26913562361748	-1.25323046119993	-1.17363301805451
FBgn0000276	3.78940535823407	3.88862119511708	3.94552261633479	2.80094694639384	2.44955879329129	2.40819227858066	3.38319385129227	3.38101137791677	3.75076879980495	3.56667587997462	4.04755024970327	3.36429449964592	3.61944813759093	3.51013991326213	3.38982887728997	3.72734637984804	3.22957223244268	3.55798850607672	2.15183510275309	3.60443504531896	3.18295607296743	2.27831044690461	2.34573559619845	2.36798945213587	1.9927586240487	2.16835981322465	2.0193884073151	2.20379326500746	2.7345033330268	2.77317603078766	2.30312788929862	2.95075375062786	2.20756069723798	2.07527432769401	3.04070968339622	2.06645432050696
FBgn0000277	0.130819949504301	-0.0748610916900381	0.0496922804185601	-0.0376555724707698	-0.0748869049934934	0.11487252211214	-0.0562104573937815	-0.00731376235491226	0.0388077641229687	0.289136575299861	0.0545201768418874	0.251592452470755	-0.055764370304061	0.0281900867448293	0.0313363326531102	-0.00912667382674816	0.0139677369952732	0.228370185741096	-0.0230832311067394	-0.0042588598149696	0.0261653097654985	0.0153862906658216	0.0356628552922806	0.0424033969110532	-0.0656708517557214	-0.0179589709749125	-0.0645306108481017	-0.00710046625640014	0.0114013135991426	0.018282258728962	0.0228371934321536	-0.00687010132741219	-0.00595443078706804	-0.0475638913375653	0.00610875731226028	-0.0504856766219779
FBgn0000278	1.87723221118755	1.89596949469295	2.2036235938588	1.3985502704154	1.0890908901161	1.18201955395413	1.74286637718888	1.91846484259961	1.52739601598021	2.16340769773269	2.33186825754314	2.2957023541466	1.8025011027853	2.02436578562692	1.92819000689522	1.38877317585445	1.95648214776203	1.52556406142608	1.21282564663021	1.23413971753456	1.2966936566549	1.26602774678534	1.32371382170082	1.34289041280265	1.16232011160682	1.57086321192496	1.17026819398456	1.23082744549901	1.25469063471336	1.27426666860078	1.28722528902608	1.23109479216269	1.23215952499495	1.18762022959937	1.24647540941048	1.18482188647313
FBgn0000279	3.66036912241776	3.59514105216336	3.45166745319659	2.31426612591321	2.63881496804587	2.83386187703233	3.32385711772616	3.47175822206961	3.17270068459988	3.69462151404171	3.65982722029378	3.13301042802136	4.08948957488215	3.58870887413615	3.79575241692364	3.46149078932345	3.42577158625095	3.23210036266377	3.11248676535995	3.00842094511154	2.36916319052797	2.33349198808354	2.4005451698511	2.42272361084623	2.3336477974068	2.22453824542058	2.80151400875951	2.2596063593336	2.7798361502454	2.34307247833691	2.84371777438092	2.67967734910785	2.26333711509296	2.72561983069917	4.25055022863053	2.91266793043712
FBgn0000280	0	0	0	0	0	0	0	0	0	0	0	0	0	0	0	0	0	0	0	0	0	0	0	0	0	0	0	0	0	0	0	0	0	0	0	0
FBgn0000281	0	0	0	0	0	0	0	0	0	0	0	0	0	0	0	0	0	0	0	0	0	0	0	0	0	0	0	0	0	0	0	0	0	0	0	0
FBgn0000283	8.87509493828484	9.04140133012245	8.85412053803103	8.7126866680952	8.67604876961054	8.86635732286133	8.55406637323379	8.54850264005444	8.51208527705357	9.84885590397859	9.70103406282024	9.72717351333764	10.3257344675598	10.2553304019088	10.3451599375998	10.5610428563495	10.5509696113407	10.4780572270026	8.47525974393623	9.42131013093432	7.65593723705894	8.43494150721441	9.07980781279932	7.92967556613489	8.56749955858443	8.24058780298336	8.90060847973343	8.81190781746483	9.23521972934103	8.90967845974088	8.89283773574416	9.29254695077358	9.34241693657901	8.62399984971311	9.02726630881248	9.15112603617992
FBgn0000286	7.09319766684197	7.46560099181858	7.37737105135601	7.102149564343	6.97484895224257	7.24626709493688	7.63914523893391	7.42061720802477	7.06456792497846	6.93813430543794	7.29194745688179	7.45788845075804	7.44634999153365	7.17525879646601	7.49442936572057	7.28436050617532	7.39289896438962	7.42874168902453	7.97516214288445	8.12769457718711	8.49497062539011	8.73579277191405	8.34315676726814	8.55873950548595	9.15354340093614	9.36270038740157	9.17849662886576	8.15495067849608	8.33089209921605	8.29750035980209	8.01861699421924	8.78089495898266	7.75212021732773	8.03615064804965	7.82409295785255	7.99904880482985
FBgn0000287	6.61343588758416	6.4630832432148	6.61526972061569	6.61209383063915	5.95429111275808	6.2373657798282	6.27799468310169	6.50051970471983	6.29669460752124	6.51269723949357	6.04464855710952	6.24836365741062	6.0663971946877	5.54281105483588	5.79473331204398	5.49328477076935	4.78724318059224	5.03627234448666	7.92188859035876	6.91186035488035	7.55271268885406	7.65258527805822	8.4444066806214	7.20171038455681	7.48033706560951	6.77599894312537	7.55161568314937	7.68804462217197	8.38129139559504	7.18141952940363	7.25335401221935	5.87687020144642	6.05185159922808	7.34071280231813	5.56174949335338	6.05383919360816
FBgn0000289	8.97887864432532	8.91218915826415	8.92546499403921	8.95199766261924	8.86980517978049	8.95310557804238	9.1850988874423	9.2827060085997	9.13341956776074	8.92016015902277	8.80177418574827	8.73634748405417	8.23770546702994	8.42209617138333	8.27501795543124	7.97356076613714	7.87063370485454	7.89976179566848	9.26138956483019	9.12413715816978	9.37301900277576	9.16412888068099	8.36906814975457	9.41542400687899	8.8183536760627	8.90880554073616	9.09531643609928	8.58303278010182	8.78229506771858	9.67906270160764	8.42424570345464	9.08921604840893	8.40757608238913	9.05212128077819	8.8228655126415	9.06780000445627
FBgn0000299	9.23373842403291	9.25738645140661	9.27809343707375	10.7940070459002	10.9491477837011	10.8838414262807	8.83384825861412	8.55512556283072	8.84194011276697	10.8757930243731	10.9765585451614	10.7283943931119	13.2561167830252	13.2482203395166	13.3160691244954	13.5750257962841	13.6875647326197	13.696707509336	10.8144982834782	10.8843108951887	11.1252772223981	10.4784577626289	10.6379662218948	10.5083056839027	9.74386380835857	9.852601740773	10.0976296341238	10.3647631762592	10.6555301570934	10.6650043931819	11.6236446095721	11.5573409435463	11.4457330057939	11.269171122343	11.2258432738089	11.2326053435504
FBgn0000303	8.49737331035428	8.36588057742736	8.40099510264231	8.13427588466965	8.31727219786741	8.29066802128855	8.50763665461652	8.50359730923118	8.4425867007096	7.93096814317769	7.92872348700439	8.27028153592112	7.73635780838481	7.7366324223549	7.8698328611508	7.67048506801595	7.16769180100967	7.64632516867697	7.55794805260584	8.54842721401612	7.27921476815286	7.70603926622383	6.55776640901024	7.26514285795265	6.78586527249681	7.52382322336737	7.27789198518263	7.70407680257188	8.45844295704756	8.19903267981107	7.92411566789991	7.05145419010382	7.6722316240291	7.15112095192515	6.5529612094639	7.19058923864134
FBgn0000307	8.01466800462553	7.98988336022254	8.06155261433548	7.69248509718079	7.64750074437355	7.85839619146116	7.96340589995999	7.86870017090149	7.59365115367186	7.75331825203568	7.82346508744837	7.60429790957392	7.95493679198864	7.90883082354474	7.94670106882409	7.84027063982329	8.2404659530401	7.88001566366165	9.01147963438426	8.97104812090999	9.41116070195283	9.13238333502685	8.9974519625959	8.46330313559143	9.13202216739398	9.2116977757535	8.98125281240045	9.09600562728739	8.56863915281133	8.4985760551951	8.81409853346577	8.76577175771483	8.76913707875649	9.17999610830094	8.74831896610934	8.97896424737007
FBgn0000308	10.8538121616485	10.8527354561488	10.93301363372	10.6835831344329	10.5864510050786	10.6679392424663	10.9367693845451	10.9221819718696	11.0087900135838	10.7363981302044	10.779022121666	10.9975809431863	10.5868491723246	10.7161877681622	10.6433362707956	10.4304597858698	10.5236343721992	10.4776704884685	9.24440932554279	8.86534364965698	9.66986327790329	8.92367150078787	9.04931197585824	9.42080299877334	9.39459297866932	9.28060200833299	9.39450874675425	9.43831307720918	9.25398182269704	9.23159310229034	9.40669091845538	8.83219116668805	8.95281088316477	8.72662643933941	8.73313370114648	8.62760601615163
FBgn0000316	6.85372689250291	6.48416812974386	6.58693771703568	6.58746982172608	6.67539679495813	6.41266780964909	6.42898843701686	6.32587190757725	6.70310763860986	6.24096176318679	6.59773610881355	6.35704019079338	5.9690080249843	6.72987201525267	6.49857683440865	6.1119536635108	6.19026795227803	6.2146750614675	5.35058301035301	6.32801012566006	6.16701990965443	6.62459089125038	6.728788100754	7.31708485006285	6.4644439257899	6.34460365706979	6.17101634037889	6.01597219855952	5.62597412417059	6.94781399401197	6.01702692679572	6.83373966735254	5.37813442652619	6.64807569112533	6.81111481454156	6.35076001668918
FBgn0000317	5.95161516553673	5.52487704003165	6.0215607196828	5.89803970218286	5.82016864936274	5.72863988396499	5.73681687067849	6.35018752689471	5.83761137138301	5.67384181472286	5.88069062211038	5.18217299345099	5.58538248529852	5.84675286873804	5.5992859675565	5.46412764471458	4.99713670138603	5.48130447241113	8.0520744627279	7.55627913027009	7.99487543832635	8.47393912391181	7.17004934766907	8.56022205171446	7.78048279881131	7.94579129238721	7.75510856283187	7.66150122100637	8.14184673943707	7.32704879057601	7.07549552343497	7.71218172124092	5.89371752341513	8.10962160658009	8.07642331238936	7.38049863492449
FBgn0000318	8.04537609325779	7.95177065333013	8.11235513120249	7.79503507380082	7.73555836033714	7.68465833003941	7.5133445638855	7.58370301011677	7.41860388955699	7.69469617281876	8.01538549847462	7.69748817896963	7.76297237882784	7.95465913406799	7.75371032755228	7.61680632404609	7.7156044025296	7.90808702364213	4.8874133532504	6.8086991713518	4.5722903323003	4.69563515890712	6.87245040853222	7.17693406841946	6.29950305063117	5.22520252898984	5.39900043963107	5.89565803742714	6.62521361284771	6.59999746945401	5.70609884782631	6.6713768756225	6.07509215594578	6.3284420669112	4.31082607952199	7.08525289194069
FBgn0000319	9.62556027638556	9.69278764070375	9.60583858577899	9.40294494805429	9.385535175927	9.43642270335195	9.42962548706606	9.42017041577486	9.31495451241793	9.46536385810171	9.32420937842486	9.46456708775217	9.11853388750409	9.28879592493679	9.27444141019098	9.3533075855553	9.2602687371602	9.31561872880765	10.2376747612494	10.1529570982455	10.0140656934327	9.33238476102856	10.5338042109803	10.036809157852	10.2225109467861	10.0463309217383	10.179553879352	10.3518533922277	10.6656848889158	10.2130319471472	9.89170872873881	10.2029100224667	10.062991512235	10.343444969096	10.9165041123341	10.5172992521019
FBgn0000320	7.31544651501338	7.54271764665008	7.32890400927927	7.31154346919204	7.22609451834152	7.33465355253936	7.34839688578288	7.55281143343251	7.6125024021455	7.02678791147618	7.13211751341464	6.60004372182734	6.94215406753053	6.39641734069182	6.62532660381672	5.71143308063225	6.07998565340008	5.66593051241117	7.94666025965264	7.71119458840598	7.62864771741149	7.95598619700168	7.17236163091023	8.50035728600173	7.89300140935607	8.04761507736697	8.40818257900388	7.45087328044957	5.93978984287271	7.80544060927	6.78106229644239	7.66846570365106	7.03132604436958	7.75784047823045	7.63697576084402	7.18091391532981
FBgn0000326	6.16074024579546	6.27012040384198	6.31624756430201	6.38493952870853	6.26780216367875	6.14761596318004	5.80000767303057	6.16022990744805	5.67443881500223	5.66467279118926	6.06607403287801	5.74181566057093	5.9500618664641	6.25981010945502	6.34961364820457	6.66765121538083	6.39153162363544	6.16549293774194	5.89863149923594	4.23878318610926	5.78649233256799	3.84526180052007	6.86763486213441	3.65149477172583	4.8913534940214	4.80953689901063	5.024722379839	4.95277842165683	5.88328687418678	4.74565282393482	3.47714333730519	4.63081426464352	5.63973867027387	5.76137816843541	5.61765651603955	3.44446776389549
FBgn0000330	6.00332167780186	5.54212264262652	6.12246173110065	5.79992294250276	5.80724862738805	5.52781871852298	5.5820394295296	4.93506406959787	5.67735243770718	5.69336554286712	5.51464006362561	5.22121104405657	5.25268078599374	5.31458243582109	5.49061230512532	5.22400231332189	5.03470617396448	5.03992738879117	6.16088555188458	4.60058266823677	5.30697829957938	3.77250689717024	5.08543160767437	5.79009660464259	5.89918872256719	4.43522303530387	4.66571706321949	5.62375674832891	6.45880395182869	5.34655794146833	4.19866335674022	3.14222530574497	3.893625784902	5.4728058846125	4.02154521815701	5.18493233684518
FBgn0000337	-0.514421750920441	-0.514396187437975	-0.28852694791883	-0.514294416117084	-0.514450874869663	-0.474660849298646	-0.514323606427138	-0.513654474090837	-0.513507868164917	-0.510426128763112	-0.510389162950798	-0.509833333260037	-0.514261082034551	0.0280859802670095	-0.514300647105518	-0.513748138596792	-0.512545911780761	-0.513212871863387	-0.432766868673129	-0.405382222170452	-0.361122835432639	-0.376803551835599	-0.347306335382636	-0.337500571003808	-0.495620770219121	0.047769586074585	0.363261402594873	-0.40951603289338	-0.382600674438041	-0.372590658854317	-0.365964393639063	-0.409180910830116	-0.407848844347173	-0.468379969168359	-0.390299990434594	-0.472630419604669
FBgn0000339	6.29780659495107	6.59780840113946	6.67450968672259	6.59295258411367	6.6619173783362	6.31142592206143	6.61716730876155	6.21500409995239	6.35641960505518	6.45984806035748	6.36490994617101	6.46407813785574	6.42390555264441	6.31111123236129	6.50258529985411	6.16938800941039	5.91609524033572	6.07252961384646	3.71776833689935	3.93368995165171	4.57380666210688	3.36416756237408	3.54848974824252	6.11481990392986	6.12018657312411	5.70044863041555	6.34056880210125	3.90116347668819	3.3273345678045	4.7216191404511	3.43251605583891	5.31825991687536	4.94843786279589	4.85995810221641	4.56965515239486	4.04755279518839
FBgn0000346	9.20061663416431	9.19133979357382	9.22867732732354	8.78278134997601	8.77611480167924	8.72567794772687	8.53481534445847	8.54504415044404	8.69088680384812	7.93257553996277	8.1088887741072	8.14123369690633	7.88465563333458	8.17417088552559	7.95448156125612	7.14188960434241	6.36794966782264	6.83874116432273	7.62858566957987	7.35185076002286	7.47143474609327	7.42037920498842	7.09701310540075	8.65597578324165	7.36182720616564	6.98509979438411	7.1943331162648	7.00900914497684	7.73968178376719	8.22931191147606	6.95155604108507	7.85510509007941	7.06842277356458	7.59837881266114	7.95365590832062	6.79947006422298
FBgn0000351	2.23878428923129	1.56579857253256	2.34627926663391	1.62289965851927	2.10356747043283	2.40654757691152	2.32184696870404	1.88148315966241	1.63850960779099	1.72435333435451	1.95782686136045	1.85282309127455	1.2749236564418	1.43342663335955	1.27178249773773	1.65710335223444	1.09294175642028	1.90873336070044	3.40002743388919	1.49838932613068	3.12715084082839	3.23217567623757	1.61124860697238	4.2125681668887	1.31779056502736	2.74550791681489	3.35714088059754	1.49094700375847	1.53934386058643	1.5572266071372	2.85123721649919	1.49155024275392	1.99009838172165	1.38669507899512	1.5255289595213	1.37940632192904
FBgn0000352	6.8148464110833	6.68373520013242	6.41345567165145	6.49905693056208	6.3647396346204	6.38820246753341	6.72186448961128	6.41053461097682	6.37989076766137	6.47800936113316	6.42887755820898	6.68586755765695	6.51501206488154	6.69475321194244	6.21131221805315	6.49587040333598	6.34616603691118	6.39823154533434	8.1662764989867	6.8072472044599	5.76410072232738	7.70965559679296	5.59916524360541	6.7456400830921	7.79305893119278	6.76199045192602	7.27382346455244	7.86483675004855	7.22790282188529	7.01715647297608	6.80372296618563	7.784209852777	7.30652458409871	7.87156707528065	7.83181822508402	7.2621412427366
FBgn0000355	0.340880283308038	0.341052709457339	0.349361825867779	0.635332612713741	0.792811527497886	0.963698203145041	0.341541676821078	0.346008816946883	0.601852791696499	0.366601911658618	0.491901737190891	0.716497271290383	1.41820931586236	1.26850309771252	1.61517217433985	0.682354229741442	0.353253509167158	1.42173725903073	0.499148364063057	0.532707309785272	0.624656862355714	0.592079934307041	0.653360852431606	0.673732477835853	0.441124162571804	0.505767222965447	0.450548735244084	0.524119254812078	0.580036323476005	0.600832283880946	1.10493807313753	2.0200304867597	2.07185574769476	0.470359372535788	0.564040876788607	0.467231872170594
FBgn0000356	-0.628980328484218	-0.628969844075764	-0.628453776314888	-0.628928080699321	-0.628992270245946	-0.628636789128943	-0.628940063249138	-0.628664602403261	-0.628604030105628	-0.485949651162876	-0.62729667552934	-0.627059869640662	-0.628914393331543	-0.628748736849259	-0.528706590120594	-0.6287032599072	-0.499583806523713	-0.628481908895885	-0.564672438248488	-0.549527206453221	-0.52504930526158	-0.533721613104424	-0.517408012691448	-0.511984879899407	0.310952985472927	-0.560549691928153	-0.599653836621052	-0.551813433576525	-0.536927744158589	-0.531391649096163	-0.527726956086081	-0.55162809244651	-0.550891385633483	-0.584368462511414	-0.541185893900321	-0.586719197880078
FBgn0000357	2.97762189352308	2.55479984984967	2.89937034197269	2.25046219776104	2.94768503998302	1.65964301678328	2.75756756078147	3.07565161543231	1.72408111387913	2.55057951627889	3.0482079138432	2.56055957557834	2.60259662382825	2.37714845264781	2.55921762098839	3.13853229924359	3.20105813861645	2.93735939727302	1.8448378189149	3.77762454912567	1.97017298190615	1.94229857523605	1.99471221522251	2.01205606462095	2.00469660704441	3.53800639567506	1.74449890828407	1.88471164501197	1.93201594780981	1.94978197633793	1.96156279674482	1.88529436535921	3.65470491218108	1.78659045504989	2.37774998496359	2.36393215343151
FBgn0000358	-0.638259052177879	-0.662521912803382	-0.429674899130637	-0.662507177000888	-0.662529822726224	-0.662404199549002	-0.66251140565489	-0.662414047083203	-0.662392596866733	-0.573186419196939	-0.661925945446468	-0.507487965833335	-0.662502345998457	-0.526395393263267	-0.662508079794401	-0.574993573512417	-0.662250779431096	-0.662349304883576	-0.623355427960438	-0.613925822482326	-0.598685583555016	-0.604085067871149	-0.593928021884571	-0.590551513464255	-0.649912275965338	-0.620788555969793	-0.645135271952592	-0.615349255289268	-0.606081244051255	-0.602634403947804	-0.600352721517941	-0.615233859648017	-0.614775177028048	-0.635618412165456	-0.608732419858536	-0.637082008590364
FBgn0000359	0.703298787758294	0.703380983964947	0.707395752638388	0.930893947589143	1.5097690434603	1.48658371125486	0.703614322307477	0.705762940259906	0.706233088514498	1.00839616591853	0.716184078743636	1.03150699137221	1.84724610657659	1.99466748861937	1.94888721584858	1.26271089712955	1.4753635201302	1.41832686567084	0.798152268172977	0.831166054720066	0.905597578327895	0.879227135826092	0.928832946584157	0.945323414180989	0.75912710858695	0.802529147159723	1.37018361908265	0.824214177319761	0.869478047561557	0.88631200677677	0.89745547378237	0.824777755977349	1.49053960949898	0.778647447537949	0.856530018621245	0.776485058176054
FBgn0000360	0.35068707029436	0.3507617065495	0.354403588631093	1.15741523213262	0.457632309790501	0.353119164170546	0.350973567440751	0.352923287074408	0.353349642018391	0.362245052499988	0.452121501798414	0.363941913124177	1.87643203373893	1.71449989825682	1.5124932907676	1.02090509728836	1.37721439088911	0.947911435386594	0.449501349396399	0.491891656339939	0.560403367410056	0.536130263086761	0.581790741460979	0.596969661583023	0.400709418686539	0.461040590547134	0.40611697457752	0.48549268729083	0.527156555630547	0.542651648220557	0.55290883435354	0.486011442467163	0.488073426618597	0.417890467623964	0.515238331003572	0.415994976743471
FBgn0000370	8.59950818753992	8.63715502742976	8.77360840583893	8.19720062053415	8.18780860375186	8.41710847562426	8.51089418179797	8.50117030371863	8.39323896110684	8.42574466376691	8.48544961817846	8.5378494048752	8.23711877409965	8.25866527993995	8.19223963111192	8.51817711988276	8.38793004102905	8.59261406251961	8.19881222593757	7.99806562148999	8.468461751884	9.2220804227975	8.85788936828156	9.41458319878383	9.42702507850199	9.2706460915199	9.47471479069373	8.27775383839192	8.12598732642112	7.95011167246159	8.73314497218238	8.72183259566433	8.18995346664826	8.01615673860273	8.552808436187	8.27231514220945
FBgn0000376	6.03685780364712	6.42413255045539	6.35796431151137	5.98635588653855	5.92559050372008	5.71306083443556	6.25965677505337	5.69321721041474	6.10377306460649	6.47627616664537	6.12999096880648	6.25960940167853	6.59007572579125	6.99503949076484	6.58156483424995	7.42054926957168	7.09932925777898	6.69229715916571	8.05491874455159	7.79124932363082	7.17841745114067	7.83860437024915	5.74143764645311	8.15881026697676	7.57018988970871	6.38398721571565	6.38869665256615	7.85160583161276	7.40452004495318	7.28249101373786	7.39610732021987	6.32859899147663	6.67350805362046	7.07311884420229	6.32811998154334	6.35053055692434
FBgn0000377	7.23696540872088	7.02528312854736	7.19658751776752	7.01924348701973	6.87363940002427	6.7238781443342	6.75091587868795	6.93848381236493	7.02991118147445	7.04632878919541	6.87550380235947	6.91937640463628	6.85780469686417	6.47732279974973	6.78595723492747	6.87249467477077	6.40773002469944	6.70158791251683	5.46387085375394	6.35444960742211	6.54317315078807	7.17038304570032	6.68723555886536	7.19192349921468	6.43984900381798	6.0165519453004	4.62612051474828	6.18181533495786	6.65537655645366	5.97712314917479	7.32913077456832	5.49894105258949	5.71820186188981	6.27124316882612	7.02558696863371	6.44257833152111
FBgn0000382	9.88051013919571	9.81359453062955	9.84145582590858	9.88684176798114	9.78421731899362	9.76271754710409	10.1102760050964	10.1125267018361	9.92970603157487	9.58639163348765	9.63283267104656	9.72205951263227	9.20711077547432	9.1435686806089	9.34636944558625	8.56405769387879	8.72854838580373	8.66207050983278	10.990920455965	11.0398687457028	11.0522282891207	10.7353536132469	10.8814150734305	11.0610079688511	10.4204809879003	10.6454838276767	10.8540979540357	10.8559403809583	11.231185330621	10.9930459737413	10.7742829258432	10.6106530936511	10.9832797815514	10.536281359051	10.7323082228123	10.3762047375481
FBgn0000384	6.55439469593958	6.60804305590726	6.53434357740762	6.2061171247479	5.81160798866925	6.14617162365056	6.61803133493198	6.36655564807422	6.1126986532111	5.85179198777814	6.01760852245637	6.29545554565524	6.19016363476587	5.57637986470435	5.45413676036668	5.78756526457116	5.98684644101501	5.51951446733304	5.47588328655517	5.65299034869897	5.8757867926499	3.54887800761148	5.61339663313323	5.70489586444462	5.830208899047	5.71293426802915	6.58582865233525	5.86944956041399	5.87564310256321	5.04331164720534	6.30250657578438	5.79248808282236	6.98714109472389	5.21036460888089	6.46507286862141	6.95801428879599
FBgn0000392	0	0	0	0	0	0	0	0	0	0	0	0	0	0	0	0	0	0	0	0	0	0	0	0	0	0	0	0	0	0	0	0	0	0	0	0
FBgn0000394	6.28932469603398	6.56991511015157	6.30570427953353	6.28167907952268	6.39292197560725	6.4766520315341	6.24373287823795	5.98328225684033	6.41428553087139	6.35456260470072	6.14856783802533	6.19659909008739	6.29696865537364	6.26268158679166	6.77692994729383	6.54294580218968	6.260461371411	6.39608417822284	4.35482880269581	6.76205904048494	6.23333352558997	5.88194649607237	5.11949632956909	4.67860846832872	6.06764790409981	7.10733665931812	6.65642901566556	6.37623638647354	5.71670291721166	6.91820882474341	6.57793389163703	6.48685893213977	6.50067238539667	6.26417975530651	5.64110358834523	6.54930040283797
FBgn0000395	6.92693669129177	7.20423455488168	6.90130796097448	6.44055045891672	6.62651204428617	6.51438169580243	6.47647740682082	6.6689816297107	6.80334118668112	7.55479854758007	7.48878334617742	7.1190567523903	7.22947295492244	6.66677554137814	7.40992382652409	7.20464540434471	6.76041881454702	7.06524230323714	7.75496713540467	7.74053967915944	8.28751590642235	8.03781853625084	8.49020075715467	7.64741863418332	7.50054660115752	7.83923807373187	7.3154579177359	7.93865325489022	7.53771033389019	7.95468014956124	7.50200849747274	7.57041587644358	5.95988650866331	7.61271045553789	7.34582101088661	8.21808642588813
FBgn0000404	2.02294493116152	1.87618903428699	1.75461855908764	2.22270981724501	2.21416167300663	1.608786190928	2.50979583547851	2.23342511246281	1.95394635861759	1.86672556064995	1.78185272961753	2.55308488698737	2.39813986254685	2.84543146504347	1.85518385793872	2.34754581893897	2.01457381245133	2.24066170323458	1.72075465950449	1.7662310503963	1.84152779505169	2.93979709320156	1.86505191267738	2.44670991888808	2.70849366718743	2.45086742977494	3.57124506972022	1.75928283698712	3.31370286253389	3.68141965960746	2.7146010353033	2.19948388028748	1.76208214129173	3.3514833188815	2.60419841206837	1.65783948649111
FBgn0000405	0.89722360120799	0.780391698069998	1.20080356564246	0.884795518721798	1.2856287518782	1.13177940263217	0.859044820984834	1.08054646491524	1.31798441042177	0.848047279948904	0.64850809502721	0.728146173623599	0.639926014320298	0.967812614784285	1.31103955973892	0.641060884545961	0.643723229889847	1.27866092983425	0.708656089777624	0.745066093201331	0.810339725811731	0.787213844569454	0.83071626544993	0.845177782174493	1.05027160458884	0.715673145590697	0.683861283356728	0.738969559509896	0.778664262687743	0.793427008577264	0.803199407905835	0.739463796688705	0.741428324998492	1.7099124729457	1.40902340418973	0.692233073898952
FBgn0000406	10.6298984030893	10.5377526999952	10.6017939018576	11.3604641858398	11.3510892726637	11.2480946805853	9.69687582206386	9.73176923088875	9.58632763323174	11.3058629201874	11.1597313422232	11.2163336115181	12.6243550297966	12.6167730565333	12.6576958682483	12.9934831248393	13.0040651540942	13.1198412425852	9.64083689082068	8.97931750232817	8.93068523595188	10.1896226547517	9.8766288054284	9.87042432319184	8.83219601513341	8.63494499523005	8.71800236496976	9.86267872296319	9.5939807732529	10.0691771741154	11.4806226541189	10.7834479382874	11.1272349193327	10.9277254416109	10.792279131089	10.9367610691134
FBgn0000411	5.23757460309132	5.2339171774881	5.27389349393272	5.14699835122547	4.72739935552337	4.65319913666729	5.15127602137092	4.75037056006622	4.85327933607761	4.57793960271692	4.11124130379736	4.3244590927531	4.43506488559971	4.66224969118059	4.86824011597005	4.14817493125639	4.28416506966379	4.44345744800339	4.23941508357321	6.52682589683202	3.20415737501769	5.0262758588529	6.93083871768221	4.22589933215401	3.914004398819	5.62783063900646	4.36561274000603	2.95439512992785	3.55550012531716	5.65172652405557	3.65896166450226	4.42891597568587	6.17446783058969	4.38252551267433	6.01859777782062	4.91744494794697
FBgn0000412	8.89208905325255	8.80913270816667	8.85472304164422	8.43851485811383	8.41059233518596	8.49882087243628	8.19982553749925	8.39926320745742	8.4823218266487	8.35414567263956	8.51214668251935	8.42727044446037	8.26334766995889	8.24160139868197	8.25108151666291	8.04597455024356	7.75052702465878	8.18398025823253	7.51392073837106	7.47861222844155	7.47035586721689	8.31351022250639	7.83228659739841	7.69197538704391	6.40236704368923	7.09074228377215	6.38444953225079	6.52438174983979	7.27108726344675	7.04890559121912	8.45930258212444	7.52383570690886	7.67530435709943	5.80983991216105	7.14094094465141	7.17025024292384
FBgn0000414	8.9691668617135	8.8852261369328	8.91059032467994	8.8889243235095	8.96044290208305	9.10598073378706	8.91975881825941	9.03883954284612	9.16094474723674	8.79323018860911	8.7776342077328	8.96481733393425	8.47136241994097	8.59985721208516	8.51166061809855	8.34561077781563	8.45686674322087	8.42067812337148	10.8447717909384	10.2064520260139	10.435929955944	10.982126349894	10.8527349873811	10.770000321493	10.3305865111784	10.1459152229979	9.86424028149421	10.3222973921677	10.0572013052357	10.480000407656	10.3897337904517	10.0579116360582	10.3167087031652	10.4997554997135	9.99674145686757	10.4259960701343
FBgn0000416	10.5192038157594	10.4503811199554	10.3671902580022	10.9902382871688	10.9467702521098	11.0036659289119	10.237053122169	10.1803827709151	10.1354736258982	10.9844688134287	11.0000200491239	10.983181050303	12.3283960577558	12.32788967096	12.3554952060577	12.8631419300782	12.8559236248672	12.8256310156549	10.1821261417894	9.29772135794557	10.1096248030869	10.4114384181398	10.7450251751631	10.8412426983	10.3879606454363	10.6441352286556	10.2697463732106	10.4816501393514	10.5722791289412	10.1741588772078	11.1735128318662	11.0891125298808	11.212190031203	11.1939840212752	11.1594721439742	11.0301795156331
FBgn0000422	9.30886384989851	9.48436506406177	9.56354146881884	9.43241344995988	9.3768838657424	9.31329638464885	9.62403606485629	9.99443136405583	9.64125237389016	8.96354344113599	8.85267690535955	8.78241261593827	8.21813758982664	8.29951867100413	8.49714851946083	8.41113852407309	8.65820872263594	8.56280126721927	8.72299932904515	8.37964184615222	8.55962378237311	7.96127301519008	7.20369435402428	8.44604318960911	8.87161859367959	8.84159083270695	8.90224859966295	7.76618958978712	8.56048465389093	8.11939568529845	6.8657147353946	6.24180201880418	8.11583347330481	8.37468738302016	8.772583856059	8.46530117330295
FBgn0000426	3.64688176893146	3.24161089549322	3.5681236053021	3.50369732893476	3.30015781034507	3.52780105015978	3.30017264007675	3.64403553167666	2.84181977780963	3.22490969527683	3.12398217302457	3.06492137273714	2.85715757053718	3.24342915136064	2.56857033613255	1.93819222279031	2.74157490822374	2.9901422503783	2.04647407709865	2.09685895142064	2.18104240585483	3.21580882431947	2.20756379447813	2.22634896333684	2.85559935028538	2.060000311343	2.22741115062486	2.08913998567122	2.59459801568321	2.15905219392547	2.17175182017883	2.08976443750635	2.09224887824919	2.928996631773	2.12528563727865	2.54161522171735
FBgn0000427	-0.00507880349838752	0.0027989987469037	0.320708201615039	5.52489814745971	5.6213406697928	5.75282620149121	0.0247839419500955	0.204892965978897	0.239827068384566	4.71045655128424	5.0815125782316	5.1715269860696	7.68415018966354	7.66999414532759	7.7397683986506	5.99225218748771	6.74366573801878	6.09859977202152	2.21634890620951	2.37022899884449	2.60525695154682	4.98753513138064	4.13500645886071	2.72305108053067	1.75395011198903	2.25883190324859	1.83991350430867	5.27722731639319	3.06616026309979	2.54609077414614	6.26590192306189	6.35202225524887	6.18017062141254	3.6340379288361	2.45230721232062	3.3820752142128
FBgn0000439	5.98519163901114	5.97254176429752	5.89770100694369	5.9461336500489	5.26393219662962	6.05996227087637	6.01349361652295	5.66324932074779	5.83900759929378	5.59756082824333	5.79728681863666	6.06155020535511	5.59521605727137	5.66430757379881	5.36369632880132	5.12776904924547	4.84813264595907	4.89962180226625	6.62925410613541	7.27033550710314	6.82698926265074	7.13688555625609	5.44905206060409	7.46567723109677	6.42332307035294	6.81303729542372	6.73963236833622	6.4878040273796	5.66712418446171	5.6459941382586	5.27650119949095	6.21751812566009	6.16884315769202	3.98726128600671	6.13909904683959	6.35260946253128
FBgn0000442	5.22661756987955	5.35897193501551	5.01706249349205	5.63142585032281	5.68481965762787	5.45976578189887	6.04988337453468	6.18134580690297	5.95724949284453	4.71103381129929	5.23911473846785	4.81460346701779	4.35678864700894	4.72124912186967	4.13081724510688	4.67613340333462	4.86166535337557	5.15215536469413	5.03892523760634	6.19481667883347	3.38837592093437	6.9719216017941	4.6179429529759	6.02581853527092	6.11804633829128	6.24410253643566	6.45983609553773	6.35454705894664	4.577698074783	3.32226104419872	4.71424656716675	5.35874510084274	5.46784937136406	4.99353420332075	3.65632146226354	4.67743550888321
FBgn0000447	7.4337415631572	7.22929228679089	7.30199265786461	7.3826193856116	7.32614639188284	7.48086322228116	7.03477950562238	6.87036747461365	6.84527182915828	7.65853271953962	7.63946696682918	7.3591280391548	7.75968507902995	7.48438988011716	7.78384369584607	7.69904187317988	7.68184545366341	7.66023925697132	6.53369984452114	7.42314377072553	5.12700813267917	5.76451067761604	6.75322734780431	6.9342321333869	6.66856196420317	6.31018021025591	6.84481307117726	7.18457192534469	7.48233597409515	7.44656405385874	7.31116898669246	6.88074272686781	7.30274847600742	7.04029200739139	6.43845062935683	6.84423878253076
FBgn0000448	5.78324307245993	5.9913663031832	5.76260405896939	5.86517234462778	5.6751219425721	5.63581366207653	6.0909875953895	5.85170671356731	6.15972140231728	5.22667003577339	5.49113667887742	5.3036594894202	5.16413070937105	5.1842690603692	5.56925254266204	4.23846231539753	4.39226468187954	4.31305307424521	3.24376407949677	2.97570956233584	3.69127672668805	4.6904592683621	5.55118912632135	4.53749756673531	5.33523107145702	4.46732078670026	4.26412837423661	2.95380316961413	3.55801476630712	3.62025022327287	3.66132823295841	4.88609745750073	4.44024171137264	4.25684749194753	3.05511346044121	3.74575792698144
FBgn0000449	-0.517456665329167	-0.468125205013749	-0.542644937061826	-0.542844534477656	-0.469599937016401	-0.542722074599932	-0.454007897802541	-0.375955498438258	-0.542708278359387	-0.542160376006075	-0.478494580561092	-0.54205235966908	-0.427699113879363	-0.527260468878086	-0.542845608182382	-0.510978552686611	-0.438374585358316	-0.403561027174213	-0.502000969047246	-0.49149487335763	-0.474514798329613	-0.48053069146868	-0.46921411016456	-0.465452137233351	-0.531589564986038	-0.499141061194334	-0.526267214927588	-0.493080806227481	-0.482754752486949	-0.47891441875955	-0.476372257902756	-0.492952236940891	-0.492441190799275	-0.515663903917345	-0.48570858833787	-0.517294585511262
FBgn0000451	1.48770494109528	1.45020672002016	1.14741719919443	0.92030956530536	1.06235640025132	1.01699283441155	1.98842043882725	1.41639403761798	1.66485420573706	1.28976125208014	0.868648975454938	0.880965897105711	0.719455790432556	1.08386153282829	0.826251988729182	1.24649028460217	0.732600245673813	0.727545599917041	1.84487367390311	2.7037405028024	1.52386905923365	0.982884007517902	1.04824701298865	1.06997564734167	2.3117872976605	1.34021159151732	1.73596474685985	0.929239195440261	0.970038139265138	0.992219374718476	1.00690254355937	0.929612422878428	0.931095430054999	0.8727077593113	1.43869094565753	0.868869822316169
FBgn0000454	8.77984381257039	8.66303177073275	8.70567563386686	8.43558427120462	8.36646680933033	8.28877071029367	8.44171237953618	8.32513077020608	8.39832266389268	9.02636778466128	9.13635694003573	8.88119775787862	9.04939120007559	8.89155877749416	9.1236864784794	9.29130676356924	9.27165697617259	9.14606851934686	8.56009507305455	8.26085617609341	8.56228915585668	9.32994706197029	9.15899274956421	8.6323271907995	8.09015268539881	8.64763831973346	8.50270597086857	8.7612571994684	8.698068226545	8.89365547694759	7.70240228755005	7.98058621601079	8.82917496808185	8.75494794297637	8.01799763479785	8.68973863450143
FBgn0000455	6.85714041741595	6.86391092258844	6.80396893655034	6.75234038958631	6.99443571149449	6.88736551801434	6.34793938036062	6.42499690660032	6.26932720644652	7.30542661780734	7.27980416224022	7.24096804476714	7.35202256843651	7.62148330111791	7.34324012307572	7.81127101200343	7.9091349445982	7.96756743386412	6.12434834904136	6.35477359355465	3.81181223819558	6.83559341214381	7.20645525302597	6.22193945700411	5.12310843922915	5.21316359071211	6.48872847827415	5.1078861131801	5.87209501474915	6.987463796767	6.56967651255503	5.49219539713455	6.38939888447268	6.76311300473049	6.31311853360589	7.09770137598189
FBgn0000459	7.11183933987739	7.26509543264044	7.17794701252312	7.13850538396901	7.09501093253701	7.4230090745196	7.30325003187438	7.10950666786621	7.10696422853367	7.37772544550983	7.49674171746317	7.44756063642799	7.75215265510275	7.5934224367347	7.57085553707537	8.41323287555756	8.2822832135534	8.45637938969246	8.09489877690411	6.06931572802339	7.14014002991313	5.65530761628948	7.5402126207068	6.8807078175422	7.80481383495807	7.39042179268862	7.57163538121478	7.45691574333102	7.23614242182393	7.58109175792417	6.01385443357026	7.94389239907312	7.11441853249588	7.51570219145315	7.6726068117369	6.06162089328435
FBgn0000463	4.30099173942632	4.45831633683862	4.78620212364475	4.74828780947352	4.79719304847569	4.86933306276162	5.07523703750971	5.19177117411229	4.60814067803902	4.45476009873309	4.21108287126586	4.135410326447	4.54231521724742	4.67298646343118	5.17740960165153	3.4543513159856	4.18113589659923	4.52289692374262	6.24365494230824	6.30051192637891	5.90581369616869	4.92656228171817	3.35828656042844	3.40947946207594	5.60779494956968	5.74318317225364	5.70625365100941	4.05835203227789	6.20833832916191	4.96208961971864	4.3878322403762	5.95508366078546	6.561839011157	5.14994001005393	4.96724849870778	5.56387181343536
FBgn0000464	4.49888608778214	4.37651576917092	4.80379795897252	4.05495425666278	4.36412148660215	4.42111113723539	4.44391324656589	4.47137989116182	4.40168169094913	4.17244008909277	4.25114617836854	4.50969736730077	4.07790851246541	3.9640230138428	3.93155440383104	4.36295514842791	4.40230550270561	4.76025697900125	3.45490426892873	2.85407395008606	4.18201509887503	2.97378742380824	3.5993695207534	4.34168125840096	5.09700879568284	5.20708986089011	4.73941668033736	3.26684171049046	3.76002607693614	3.46423517332234	4.14942359967843	2.83808471784044	5.49213923881791	5.53878177785048	4.71829237911131	5.38288036862491
FBgn0000473	7.69883294686271	7.78355212172734	7.79293659779643	9.07611156321803	9.24485477709249	9.05726678819586	8.74920835070144	8.97481583458291	8.60903380183117	7.92256592466003	7.96321018797797	7.54302188089148	10.5421555960883	10.6312540081248	10.5762023364389	11.9757914780474	12.0417467921601	12.0067587996008	7.52219259008265	8.17227056949196	6.99320645226072	8.98888389334845	9.25205932367598	8.11182339131363	9.71004162145451	9.29300808139982	9.22105781366143	6.81975129875977	7.7518447999287	7.80448934966571	9.63134310506834	8.88342577971147	9.60335063384181	9.86481071432612	9.77710597829533	10.019790503008
FBgn0000477	7.49061061573195	7.46640794208166	7.5966029573669	8.54347256519957	8.54042671009324	8.23340427600564	7.37982188792879	7.24253147960964	7.02260258944659	8.01967130005857	8.11492823023232	8.04788072011446	9.67638337396578	9.62219793390154	9.58196638365811	10.1021697456322	10.1253308140412	10.102133039957	5.49504092747385	6.99049278454849	5.51359118781141	7.62478728538163	5.95845353863181	7.11257236117706	6.6081336082162	5.13088472279747	5.63217644263635	6.55244005718558	6.85544624372903	4.55891837296762	8.29222677113129	7.69564448884743	7.52185157429987	7.34667303853316	7.20440055438156	7.23690269033065
FBgn0000479	10.209928818015	10.1847972278333	10.2559875144926	10.1502572854252	10.0299018740606	10.1681456171446	10.4618549006797	10.4786162437409	10.4534472766993	9.92001644341025	10.1026545362222	10.2482404129844	9.80630939972271	9.89419465352346	9.85423095110141	9.5970850057618	9.50868376297602	9.58528676930123	9.60509221542721	9.76140974067371	9.29999542959665	9.26135895471176	9.68072417621232	9.24523386627724	9.71387274049681	9.4707956359896	9.73383904174907	8.6316494965129	9.14490615640588	8.99905902183957	8.87478230224873	9.3981716798451	8.62356863526402	9.37754797384436	9.62326025644747	9.34658205520156
FBgn0000482	6.31218701339881	6.12878961203781	6.64797651296442	5.77322927297604	6.31766661213536	6.86840456747955	6.16984930566278	5.99488346743594	6.00656578698069	6.46367193242052	6.64198333200826	6.08615984406329	7.00557944525612	6.31854521464735	6.78473989382711	7.06078253884656	7.37589654535866	7.09034752034541	6.01887357652871	4.78006670578786	6.13727707465971	5.2218156565035	4.58464127137232	6.37494676333556	5.33733349339792	4.59525612112822	5.81427624547514	5.91197608771925	4.29069547796497	7.06660353807764	6.77201845120983	6.32273392641357	6.82370395431293	6.73577673295829	7.16428499857909	6.90936474571938
FBgn0000489	8.28943264184941	8.28313530872242	8.18603604305665	7.93473913461393	7.8705069725297	7.89961178043013	7.99827799613613	8.16808255485327	8.10743784186829	8.00728367043232	8.08555236746553	7.90185583825361	7.18783878208769	7.57889735825108	7.76387631743764	6.61990331048417	6.80271988106052	6.88214048215357	7.93412045030928	7.68951450791078	8.35034578999758	9.04896845037662	8.68999813126609	9.4668392873344	9.190889304294	9.10410838511703	9.30320592700078	8.13013402762402	8.36414452651409	8.24193754175799	8.22069249145742	8.07659430441165	7.49238455432508	7.44953221642929	7.88926752102785	7.74516861116934
FBgn0000490	5.86360392572802	5.67853856220035	6.10877533939295	5.71754464360268	5.87345521932801	5.77336088902071	5.23861385253887	6.27988582554215	6.07276440304868	5.75413480677179	5.51131904940691	5.96989607047227	5.45767279627123	5.29740819425053	5.35407172633234	4.96374357395821	5.16945221095538	4.62387542698596	7.18806068881378	6.73587936012898	6.57281883365181	7.32924253020751	6.07086216519825	8.14174180654656	7.19630208166604	6.91371321842831	7.90593342110405	6.90192159189745	7.1905978657907	7.64347110328259	6.19343140420901	6.98119417459556	7.55891603449162	5.8752518259015	6.19461154820684	6.92564052594784
FBgn0000492	5.79442626676122	6.35795417898951	5.93981572280958	6.30816107789525	6.1149252320505	6.24855928269933	5.81990154050931	5.58748468218099	5.74510451783252	6.74485997736739	6.91790147522916	6.64235926181936	7.38084272494757	6.99467171453917	7.36062426312816	7.51604207824657	7.7060729596613	7.87247817498387	4.72160325907227	6.4038287105865	6.87251495797798	6.11643979123014	5.8547001658382	7.49517546526165	6.63592160103001	5.4261421039174	5.70737090746201	6.57873398241554	6.58368798296868	6.86630866179339	7.44138507585963	6.30307942688448	5.25391474578463	6.66633916892491	6.78365706602785	7.68863768837279
FBgn0000499	7.40179285118495	7.45352267496612	7.31939963071632	7.11190281990397	7.27888314412419	7.57523624503786	7.5301804765543	7.39334405938568	7.55644935639878	7.2514579281678	7.26743876140183	7.13557485454154	7.46914893832167	7.19876246828573	7.45831752313552	7.68413326905291	7.90459138297395	7.39798443914545	6.75047545861194	8.12550044393853	7.86294159616874	6.51927971194461	6.07578899634918	5.56361565465923	6.32594337976974	5.99699709211364	6.87161792315709	7.32377448807405	8.18673120977324	6.48966052576349	7.36404750892863	6.97111911248814	8.0794235940508	6.69975058477044	7.00597613127225	7.17567309411252
FBgn0000500	7.5302652912037	7.59225017674886	7.78514577078173	6.76219667588002	6.82827224616671	7.06265811672146	7.07590508110618	6.46229794041172	6.89839804611661	5.80972617796201	5.89746004159785	5.82684770342013	5.59917500761279	5.52595625287183	5.38819635079125	4.97624624860405	5.24658335096434	4.56145243248206	3.17322110311315	5.11666551249443	5.07584444436988	3.09034445521539	4.50770963508559	3.85046916334102	2.90513698413355	5.35204511708679	4.82557860612707	3.3420137765344	3.53478826977525	3.1159864318665	3.15605605991653	3.34443197624651	2.89761150585539	2.50510390768654	3.00735444819655	2.47682919172211
FBgn0000504	6.73001307375583	6.54852067180524	6.50961757733474	6.40811120644925	6.07914306258264	6.49304901969899	6.20320675751588	6.52227284056649	6.34901420013493	6.22592132960113	6.24220087657479	6.37211201008767	5.99890067195891	6.08536986663017	6.25206542164347	6.07673637918785	6.18166367131076	6.58529813716837	7.24367827427735	7.88333641979546	7.25138208330323	5.85460228651398	8.2223965586835	7.5100669873849	8.15173521349071	8.59091869069895	7.97201663242565	6.57122709600078	7.23793119126008	7.73915108047425	8.01430487486502	6.57487347448484	6.6917399780064	8.14662085976397	7.74308973114381	7.78647132725582
FBgn0000520	6.36482935073386	6.15761447186157	6.47228668333409	6.77817965156999	6.76460175121845	6.97464832620761	6.22785463862923	6.39860456588238	6.20012242862076	6.62642668511194	6.28042486097511	6.54145162376924	6.59778253503063	6.15476435773559	6.07932731914729	6.12562651860781	6.13278723467791	6.51235317988005	7.23828848835523	5.50329476510956	5.21137578048952	7.29098633411436	7.44399837218862	5.61484331395819	6.07978232953048	4.93071038017936	6.65299860236965	4.93048171332305	7.02532752814621	5.43936369662721	7.2876149506622	7.08798985023015	7.23088988665543	4.98010498633546	6.59522811396777	6.15648702204842
FBgn0000524	5.60557325424465	5.29262303209111	5.49565126583225	5.43546394875736	5.47467832088181	5.30331134644763	5.01507892199924	5.08846414620927	5.32477294899732	6.72088969988664	6.7565356155785	6.80047893354625	7.43104168875121	7.1747405824987	7.63696008131241	8.13546097856601	8.02376212750722	8.40255565967462	6.16469665810968	6.51317003095987	4.77639241889897	6.81918007472317	6.95532873831816	4.35759539387273	7.66694887215539	7.24795576460376	7.39392009369748	6.62479268065191	7.63136896596202	7.02224982477928	6.124206080594	6.72328926313787	6.31093913563385	6.29393259733197	6.61807437243268	6.75668684964339
FBgn0000527	5.99390200271483	6.1282426935417	6.1911283982393	7.08089828742011	6.76309238465151	6.65486434710062	6.72182389473168	6.89202273213914	7.15659009992212	5.97434702135115	6.37051147532663	6.04094143215897	6.00489072503786	6.48315112503439	6.16707982462042	6.19614034833849	6.54388074202581	6.17284883489833	6.83188683059382	6.67671638323425	5.97933409795079	7.65669524792089	5.99784535221118	7.06308284526655	6.33410701319909	7.01185027041606	6.56062979796764	7.24492301696255	6.52518463628228	6.07413066953027	7.04564765587403	6.77429786997806	6.87324429799828	6.18691603712919	7.25301771602585	6.26073098971521
FBgn0000529	2.95412513507588	3.59527878808915	3.42757177468759	2.14134715894872	2.73544980569863	2.97299950794778	3.37090670123759	3.66901609204797	3.542369526212	3.48907694261501	2.71140255251926	1.86294889323167	2.85893513089965	2.32480634967903	2.10000487944259	1.78555226968276	2.89683418704552	3.02736830776926	2.81204051081715	4.00514439632603	2.26937205597806	2.23244112660433	2.30172308175328	2.32450767958673	2.66403228317211	3.0927345175383	1.96241208693541	4.08458530209077	2.21876332127877	4.11098243138524	3.65311336761126	3.72236619053174	3.86694822093211	2.86759942033794	2.67108825543696	2.36283084649529
FBgn0000533	5.44594007353587	5.89001779925629	5.2500786345342	6.28960636391165	6.67927258506405	6.22097069088784	5.97233712143748	6.19958756030039	6.34937527894637	6.17405857795224	6.38853813276932	5.84992552970912	6.9853252356919	6.95638145308205	6.93603133067683	7.42645096837484	7.55905319193429	7.58909754807009	3.76517398657486	5.16631772653141	6.74912007732264	3.88038116281119	3.64692094317293	4.54250204782829	6.12521225478443	5.32381549833143	5.98594883951556	3.22598135214842	6.33614922313087	5.94573933867131	5.23555369835482	4.22989904046989	3.23754671512152	6.30962897111982	6.5619057076996	6.23000743555985
FBgn0000535	6.76394785615578	6.90081456570451	7.02744925574858	6.48428361379105	6.49505548666389	6.90475037860647	6.73445272500395	7.06203169282387	6.61439528538327	6.06584883483249	6.35466133579691	6.83125225826474	5.63338345346995	5.82840474578772	5.38061570706277	4.99324932438639	4.69624883020973	4.98553889385256	8.20953290220989	8.06418657375157	8.81868572213917	8.24638186818589	7.82197259275785	7.81509193987552	8.16153439459661	8.47725742245574	8.72395575206139	8.01706691696531	8.58919874570078	7.98020460319233	8.20930839601016	7.71846068070582	7.68446121825605	8.66154579260916	8.41830172446621	8.51238508176124
FBgn0000536	9.2498480223895	9.4081361781161	9.23589528800241	9.00268511533248	9.08787887516108	9.09794605285282	9.29242331677876	9.21776764216593	9.25301109095887	8.56843072195286	8.65323449513652	8.63865380564461	8.55830538225889	8.58407856254091	8.15351733813921	8.42992122540841	8.21261116492983	8.19715878657441	9.17348054639374	9.7973671569454	9.53283980460589	8.7063687216243	8.03222640774419	8.80187241526941	8.81875884604198	8.99445998832842	8.71350336197747	8.59743388295775	8.85710505792871	8.77260297143399	8.55398382581103	9.18478411586063	9.14422067292517	8.73759822585297	8.54804101469708	8.44542896822835
FBgn0000541	8.42075483241289	8.47670096284503	8.40019729310534	8.25475154094262	8.20501066421589	8.3874234857479	8.71536442452076	8.63478219105756	8.50337162626838	8.38398542686166	8.35247995150849	8.67708095560883	8.53679031221502	8.78646663916539	8.44002092684855	8.57907702482344	8.39169388267114	8.47445456363559	9.86926476694115	9.85674835846202	10.0393594700109	9.66651754921071	9.45949189427991	9.17721090555587	9.80570575079617	10.0576594612851	10.1330398353348	9.6433462845572	9.3726404282751	9.22337507202997	9.90366029548876	9.40698221323104	9.8858919318989	9.78242231995237	9.35085477765661	9.77912287223058
FBgn0000542	4.57808010665317	4.10912928294402	4.77508227846702	4.46858017603382	4.50495453253934	4.0613207555114	4.87685073811524	4.76545273703955	5.37650266368417	4.01404594522829	4.26745266756909	4.23206550205466	4.0158886765361	3.60897767998701	4.36147033399734	4.04253116239291	2.64230075058161	4.04047107639316	7.3382450371063	5.9212598927223	5.31343552984615	7.76343795008711	6.50154528282811	3.47324317062546	6.72244514744012	6.53855745474026	7.18591421198218	5.80698748006289	6.67762024548309	5.61013909398978	6.74671571834825	6.08143942591687	5.27314089939407	6.09643633795984	5.99763829869523	6.29096313263203
FBgn0000543	7.1719961597379	7.14129437102176	7.05550875480711	6.89722248340871	6.88193457215404	7.21141948971033	6.9662681844664	6.54927509305907	6.69129128875224	7.00070288418098	7.15790457977212	6.66441746602389	7.1653934626081	7.40268118001378	7.20433894840936	7.55247431813492	7.40000959883474	7.45298964342599	7.13866526207863	6.24124410162727	6.2147477541132	6.31952334791289	6.85621412427785	5.2945795514522	6.63868457852006	5.9612850883592	5.07308804658362	7.27441191216653	7.65949523279268	6.58830602272961	7.1740728725242	4.8133572696719	6.76882532409365	6.24489513863779	6.17809465016085	6.75786261991064
FBgn0000546	7.15145163339153	6.97260109372618	7.08663671401626	7.11465960569113	7.01860839956913	7.16855449325514	7.14465693662274	7.2038386157491	6.99809447774651	6.79681252302056	6.81077732653286	7.16387433954358	6.80369574697666	7.04757244402827	6.53772537575231	6.18251910850208	6.14571279384918	5.44667107799632	8.14660879670585	8.32036929263732	8.97631365525664	8.10253973125575	9.52022424288481	8.67414487015414	9.28046694863861	9.15158936533344	8.92726152090686	8.59982373615584	9.01455048524653	8.61290967864818	8.47722785497638	8.46434016870373	7.2115532229911	8.91902115739447	8.84902716792872	8.56096050460645
FBgn0000547	7.83026315919152	7.80115631100641	7.85036223951464	7.74235089342274	7.58350956189692	7.79660768832492	8.05950115826854	8.05661818148113	8.11400273107325	7.68498231068266	7.77013280117384	7.85535613758129	7.98834577538465	8.00283087048287	7.84253539063557	8.02317507189281	8.34924138461501	8.11874948319938	9.08377856729969	9.79823823855617	8.88614347324944	8.70335844724806	8.66603134855408	8.48929527725374	8.81710240665513	9.11442024276024	8.89734124903178	8.74856449689284	8.32006676141073	8.53688330428699	9.11553485125625	9.10828261848349	8.67945368406392	8.25404372051341	8.88453577036478	9.03787323331006
FBgn0000551	0.216853181558357	0.774550180877834	0.71360517408781	0.599346016753151	0.513213102075098	0.248796188413064	0.11035919400432	0.111950238907721	0.161672910539278	0.208050919894078	0.288539818844476	1.02393603645434	0.110508007120533	0.111465647551816	0.110413842515492	0.157946771847042	0.114578714002233	0.112998412336584	0.218641222091664	0.255530901279553	0.315152433281107	0.931314682409008	0.333764550632858	0.346973832048692	0.151403071348991	0.228683114562253	0.155914746512067	0.249962271741926	0.286219776053601	0.299704202939054	0.308630401711811	0.25041371249364	0.252208130588754	0.170667046050114	1.73354647408424	0.164941291913241
FBgn0000552	-0.358979919685353	-0.185122412430977	-0.501297127059268	-0.469292601153806	-0.501644460581676	-0.369046885053454	-0.315228251554356	-0.501433260035262	-0.501394167306073	-0.500556793269834	-0.388758867156282	-0.500392246902012	-0.501594306183829	-0.501487533402882	-0.501604770736105	-0.374739585418393	-0.501135999060767	-0.501315303648264	-0.340085606259029	-0.439450923861838	-0.418424317222829	-0.425873861374357	-0.41186041896097	-0.407201928060275	-0.489100604902227	-0.448919279193901	-0.482509882488488	-0.441414801321461	-0.428627939674667	-0.423872413770611	-0.420724429073212	-0.441255592612989	-0.44062275876647	-0.469379690229879	-0.432285705874818	-0.471398980508173
FBgn0000557	11.8617609376552	11.8716574374078	11.9124462204367	11.5263396805675	11.4697304854391	11.5245822051614	12.1679482466131	12.1462225360705	12.1547023389138	10.9523575930458	11.0384548984103	11.0242303089752	10.4137506508284	10.3720621280084	10.3608616418229	9.30345308572494	9.22507022057954	9.11941127388602	11.548727351317	11.6104748090724	11.6814287167099	11.8539072095271	11.2644421690266	11.5928340580375	11.7279585480626	11.4578558130327	11.4534898310614	11.6705634420475	11.6513144358485	11.4309011905774	11.054538540865	11.1938556663392	11.0588081046127	10.422041867249	10.378805109544	10.6894944662846
FBgn0000559	14.3455977978617	14.3107823967202	14.3225395768557	14.364075168985	14.3908550371389	14.3589543478109	14.4170856659522	14.4369241932018	14.4061469803405	14.5503409008533	14.5522206764143	14.4644474399901	14.5653767387505	14.5187286670352	14.5231811987926	14.86856312957	14.8951085229963	14.8743768660541	13.5072138563562	13.5274648461807	13.676594816396	13.6175815506909	13.6225760870011	13.6908709415421	12.9089672232413	12.8513354550184	12.8365447578147	13.9149613702904	13.8760185718572	13.9385386508946	13.7754169144834	13.7058876508496	13.738123547105	13.6661498847569	13.6804207308848	13.7548820662515
FBgn0000560	0.462395622687907	0.495890935781394	0.894694619284651	0.563325892058285	0.736030419542509	0.850973427477295	1.57782789518368	0.523441923420387	0.442382815710578	0.487922731361387	0.488455437439158	0.843580119225466	0.393231011345653	0.394291347113942	0.393126763021875	0.394581581529296	0.397740094215637	0.829210884131396	0.48753425053773	0.528104324219671	0.593674152951805	0.570443331995562	0.614143156449818	0.628670296075955	0.438764705928915	0.498577998447895	1.42879678828768	0.52198012591753	0.561854954157589	0.576684689854537	0.586501433992266	0.872909653072607	0.524450048695416	0.45488994017513	0.900881543509619	1.91059368844659
FBgn0000562	7.79773201286733	8.07926427825421	7.70956244203457	7.73339400828593	7.69340523550276	7.83884528913715	7.94515799733068	7.97258314361728	8.08820282094587	8.03452361288836	7.75609405923808	7.72792024053415	8.05995677034415	8.04032942663625	7.96950817203119	8.17135812250103	8.1067978696228	8.23625921153168	9.00415125307972	9.04618287079212	8.2962872235096	9.22872317266573	8.92759637563702	8.59529953825727	9.32436681138161	9.22822253240518	9.35547450663096	8.84561317810267	9.22817285894103	9.14545316471059	8.81525448883753	9.00165790704429	8.89914784993197	8.27684719357018	8.74941650951535	8.28859784654138
FBgn0000564	2.9378543370982	3.03250025556291	2.85511559036157	2.44825947130937	2.55730699866935	2.68567917457026	2.51254013991122	2.54383937869562	2.06778906163433	2.21489722718262	2.13718024215195	2.08865104922379	2.05925351566076	1.84017113459654	1.88476204573876	2.0795429571586	2.19209799440309	2.65455761759588	1.54203315303552	1.57303920765477	1.62599192447918	1.60694636811179	1.64884372420938	1.67158503403993	1.46631387082085	1.55029895270768	1.47847393190271	1.56825193869083	1.59997045055176	1.61204044344617	1.62008841674947	1.56863874529681	1.57017852581214	1.50468530503358	1.59077508990859	1.50048771145461
FBgn0000565	7.67651880208375	7.65603717357781	7.72997798804211	7.62772959312515	7.52761215859872	7.40784948360905	7.02067344491562	6.77012281245937	7.18367502781997	6.59849002556005	6.66847757665652	6.86419798019347	5.92869708144605	6.32315585301167	6.59821458877862	5.92993777688431	6.29850764751219	5.77482686178067	4.2663149078048	6.06608785119243	4.0357991780918	3.91389717190155	6.59055957508458	4.21744164545821	6.12478999092209	6.1197391746028	6.11645060149793	6.2238328166533	6.14732836059935	5.7644109457094	5.5756429320963	3.26014893907341	4.86841774012374	3.94131467979592	3.80818682655721	4.53500805682306
FBgn0000566	7.02580769040922	6.70963196860577	7.21521758062461	7.07292008437645	7.08241384169256	6.61106650534896	6.40955054727832	5.96665474597498	6.22659322322742	7.68926819479819	7.45974091806344	7.6135796692219	8.03481689076945	8.03952196743674	7.96519621281554	8.44499891205124	8.47744624276115	8.48657359254513	4.86418380792851	5.40795751350707	5.86190107729993	6.78957669005648	4.31922425910893	4.73927839541722	4.08754292611362	5.52717112924814	5.25670493359396	7.36704224158131	5.03430408772905	7.32399414443847	7.850374307803	6.49555436388937	6.5643956623719	6.62488646672801	7.08773826711385	6.88280095480139
FBgn0000567	6.34511200139571	6.19919985956229	6.32077224992538	5.95539709281689	6.33309384754018	5.92300984911588	6.59396148481663	6.1284661584006	6.59319248813636	6.29524470842693	6.0718173862211	6.67843994252737	5.82756928165101	5.72053522552164	6.02311236869506	5.922403963977	5.68588022096769	6.37777983468497	8.5614026882566	7.67682318758724	7.98517815926323	8.25538206810031	8.59007563180523	6.59506463791752	8.20930361671754	8.79793008121756	8.8495034180024	8.02497664995205	7.3389681478049	7.63408425352719	7.16983656500329	7.97030042118758	8.13621413219108	8.3145032168256	8.28096455728124	8.4838535882518
FBgn0000568	9.42990588147218	9.51465600282615	9.57531194631061	9.19780750418994	8.99907336028442	9.24577330565221	9.36276770820916	9.32958114235424	9.23118737176373	9.454108690239	9.65366884188858	9.78837647541953	9.48566934891822	9.51557132855856	9.68238099969336	9.72231809555776	9.82474903034455	9.89399937078695	10.3403965640448	10.0713884697982	9.89014980336563	9.89585784553516	10.0462826802935	9.98826319530911	10.0331196665894	9.97221486341288	9.93917173955221	10.46285269075	10.3747225841716	10.1747114518275	9.93206931752494	9.95095431443663	9.80381649367149	10.2754831458313	10.4050320658229	10.1676195348732
FBgn0000575	8.31527600699218	8.2436645440918	8.337661979417	8.16069062823031	8.06811362905375	8.19870673471441	8.2663575414411	8.41072538020257	8.26826078449322	7.71399623628626	8.16645673392257	7.91018539098381	7.60332547799162	7.74062227974975	7.67909681312513	7.24522616556739	7.06124109937526	7.19145326786694	8.62483598529879	8.49438027220841	7.84839434530965	9.03948372759446	8.61841128954905	8.63875662030182	9.88975179806684	9.7834976669044	9.7355271630799	9.28879876585804	8.66577724872498	8.32500320165292	8.40189164714362	8.80979430570915	8.58209362542008	7.63348814887307	8.2275302373726	8.07949218239007
FBgn0000576	3.63986136178485	3.11692555687958	3.81972941569265	3.70808288576924	3.48528507221675	3.83449747491138	4.13867695464416	3.96660349648621	2.8180985172546	2.52671546583039	3.50914937234705	2.26997034231074	2.16110408450934	3.14084343468918	3.33388959597898	3.28363695408019	3.15583110773524	3.27579261357281	2.307280672427	5.20005907255168	3.81092439590201	5.44862760307413	2.60900013129855	4.22684894595571	4.75715126464743	5.25922940912507	4.65237416831001	3.92450193388889	2.48673398162471	2.521856170763	4.23774063671343	2.39219389320965	5.11244806158683	2.17863522522225	2.45952127103323	2.1633311665274
FBgn0000577	2.59643518315923	2.78718082215506	3.03306039548897	2.867079544008	2.88863179650706	3.21563002983229	2.72254412095852	2.95623575748925	2.9367689885673	2.39987108850307	2.94251763121762	2.71580289731783	2.41400425980152	2.38964301295372	2.78769625306249	1.98426465835352	2.05223241375871	1.7205791848005	2.18800813700429	1.86858595133699	2.40915451273831	1.90960611303227	1.95306201856285	1.96760748779978	1.98565721211239	2.4852935686548	2.67415838134485	1.86278719507499	1.90117275657012	1.91576306005705	1.92548829878018	1.86325581015864	1.86512110614386	2.51324679947271	2.62764164518191	1.78039236653004
FBgn0000578	6.99210292456033	6.67970449005634	6.9674065832282	7.12096797404606	6.76980164318849	6.88403850265913	7.12460888309408	7.37358037593922	7.46633205673201	6.88326301799086	7.12524085152974	7.08826064658994	6.78246141669328	6.38880779592171	6.74179747932821	6.27006760612384	6.65842412024705	6.37326729005041	7.42406363000387	7.65647175137034	7.07461062235772	7.4499241742074	6.91181110922032	8.19328764210421	7.55199119076038	7.48325948182537	7.88292232850488	6.01689238512062	8.25277547864873	8.049934749232	7.99130855340861	7.09039157559838	8.22358563008621	8.32357023903471	6.96130128475474	7.6029452175413
FBgn0000579	11.9445380179479	11.9991020709636	11.9592142651308	12.0087479787221	12.0381424872136	12.025549746319	11.8161999523675	11.8607342792004	11.8465372152611	11.9519861859478	11.9673768635377	11.7112342213028	12.1706274744003	12.027696229693	12.1787591759194	12.3668682094115	12.5261110559314	12.5294130691805	11.0777197991649	10.807693591813	10.8248266204908	11.0671543567908	11.3429745556841	10.9803361601548	11.3327652886862	11.1273578813452	11.2149418241297	11.6617443090967	11.053643293584	11.377554728654	11.0138563312964	11.2916750067074	11.4118685673999	11.0297207153446	11.409808022423	11.4113248384797
FBgn0000581	8.08916913381313	7.97277788387698	7.94791731548212	7.94906361864147	7.7435630166122	7.6668252015093	7.92534733541219	7.70058805615587	8.14837964871398	8.34378896170779	8.39573820079786	8.13189904123718	8.53364905463201	8.758684550828	8.40053722755183	9.14760022345249	8.89209574126069	8.96626361683871	9.39693491766002	9.57007977373449	9.83108367569459	9.5262302819185	10.2144620739524	8.95270302692495	9.49441981859271	9.99135883706257	9.81612727969095	9.55700470671631	9.8475730336292	9.79690802226728	9.48201043643521	9.90034059576824	9.36255603222407	10.0290849666711	9.55391655579642	9.73581132857389
FBgn0000588	3.54298846023063	3.25027853222141	2.8416582016521	3.13088555159882	4.00450915513817	3.43761432343534	3.04768547419316	3.54559374063142	1.87441338858897	3.23083850782577	3.00475640804372	3.84988533554801	3.27579732399183	3.08270696584497	2.66106594917718	3.32283993963833	2.03028302061503	2.1091885362703	5.46612122542503	4.54454355727458	4.19611968774634	3.8296806143198	3.70400357169065	2.75512630212418	5.88042458949317	4.97638387708016	5.39374436866791	3.31724781505167	2.57614906152312	4.11258895570754	4.5619638272505	3.60947373187081	2.47191721923609	5.09478152163116	6.19680941402994	5.44007229860383
FBgn0000591	-1.72880374835937	-1.72880369762566	-1.72880118356065	-1.72880349539964	-1.7288038061287	-1.72880207891273	-1.72880355344335	-1.72880221461738	-1.72880191895348	-1.71808310830617	-1.72879542427311	-1.72879422425395	-1.72880342907609	-1.72880262453468	-1.72880350779245	-1.72880240307255	-1.72879995786873	-1.728801321466	-1.72299466174182	-1.72219263695266	-1.72089639508539	-1.72135564232329	-1.72049174587663	-1.72020456064282	-1.72525342542727	-1.72277633924976	-1.72484712257133	-1.72231370547451	-1.72152542490684	-1.72123225768859	-1.72103819168296	-1.72230389062435	-1.72226487787536	-1.72403767646226	-1.7217509177679	-1.72416216105675
FBgn0000592	9.01818049078969	8.85548085114735	9.00851117233416	9.62517783255493	9.64506337196637	9.59397695710187	9.07170854078092	8.95680220172162	9.16357434172484	9.00007911439565	8.83616719070548	8.93512339795419	11.1046430950502	11.0283473859049	11.1369934671946	11.7665670798051	11.6759826226398	11.7060554311592	8.88784839756312	7.99025387706049	9.4241263110877	8.57280718556214	6.80657518901761	9.38787285308999	8.60364152931879	8.72984763855347	8.60327986836184	6.9206698689943	7.51924607910568	8.10834463868097	8.70104269758037	9.14012816781572	9.56421845531494	9.01857515123054	8.99203425504312	8.55632965583638
FBgn0000594	1.55084901860095	1.46500243773292	1.94358309577955	1.11752799418798	1.80865318787404	2.06236528688447	1.53432830039715	1.12244277099815	1.96549775665818	1.50983312383671	1.25420226581917	1.45689006750699	1.16728191016514	1.93233242945261	1.47531699562508	1.4576720222452	1.64585764976421	1.58481887903007	1.31543766670922	2.8608029490229	1.41145708184805	1.37926320309205	1.44290359465572	1.46522162700919	2.27564906223595	1.7227991735308	2.09596814195578	2.52078490142947	1.37246727773687	1.38535618402293	1.40043763976095	1.34175739948076	2.5296146523594	2.22411865610971	1.82477347806772	3.08444720162077
FBgn0000606	0	0	0	0	0	0	0	0	0	0	0	0	0	0	0	0	0	0	0	0	0	0	0	0	0	0	0	0	0	0	0	0	0	0	0	0
FBgn0000611	7.65033431088118	7.58766180020548	7.47318163775518	7.47661051573718	7.31386006007468	7.36878584337245	7.52048788413029	7.39109774617505	7.2140264912619	6.76603395851488	7.10695316953391	7.40097840955047	6.51566665011263	6.61751871373413	6.74391130585326	5.82799761497258	5.82331424015335	5.73139098614032	6.87586907126581	6.86066456612605	6.86491958784306	5.86438337390803	7.35057899134366	6.01506210426123	6.94667423781081	7.12227715821495	7.02856712017304	7.02074834473424	7.01630061266947	6.60998090905713	6.8747739969316	6.67988770469371	7.37525564442961	7.0466065037694	7.23085689075532	6.97650272484615
FBgn0000615	2.67975818505737	2.80493356486188	2.88527014178078	3.0845137482711	3.00384688667479	2.80222082208979	2.20698622635651	3.07449820885822	2.95458126879036	2.82722940553519	2.70517017979733	2.61022826452684	3.36447390321994	2.46424577645095	2.96410799970649	3.59698917108961	3.62915753117576	3.38189351105712	3.56027135431339	2.05306787711489	2.65695669167599	2.11223407210356	2.17340700298989	2.19358241759647	1.85263040299209	4.69267750793987	1.87691259068679	2.04457702577557	2.57694740606986	2.97107861252972	2.13475671445673	2.04526444759906	2.48466343704658	2.53873492029745	2.08421838059017	2.52094448914525
FBgn0000617	4.83827901876191	4.83149778182354	5.05412165700965	4.9530104019213	4.49179357919877	4.7955659502065	4.19941614919008	4.81242699346835	4.81174720570775	4.67618612927797	4.95973263517722	4.50846521702847	4.2719196167639	4.84584308981813	5.00230441836978	4.38038812539981	4.42033464487446	4.20075284761967	5.02081485172481	3.30138928449721	3.05471649123055	4.09661754402207	4.92932157488601	3.15412236827015	3.00348493213017	4.81454235174969	4.49561271907977	4.28365357293921	5.81040201234244	3.0057285493238	3.51680006836744	3.61215616805205	5.05678215508577	4.46555725061657	2.92933211280569	2.56914312142423
FBgn0000618	4.40687759618204	4.55917265126266	4.27458172665157	3.75741207816965	4.12088229470528	3.99041907003893	4.23139890965586	4.37075638746323	4.38252688679223	3.89372265179044	4.02325215215092	3.778480939697	4.34550826671884	4.09466419582775	3.44719205007393	3.22052053535781	3.72244512766417	3.91452089442887	4.01411950139397	2.496201724001	3.12782124998455	2.5810908115326	2.66818060091888	2.69680306211296	2.74607536770441	4.18595990884953	2.55908650408896	2.91617458246402	3.38073059429205	2.59359057971968	3.46937765364061	2.48494325732883	2.48888967726876	2.31315225405921	2.54099228256064	2.92177422177891
FBgn0000625	4.61662901283648	4.48631139814888	4.39840729064699	4.73943283872005	4.65931103057073	4.90478506659374	4.94160906685772	5.0728095549079	5.03729070240534	4.30434168957847	4.50380101951769	4.485585244745	4.27069139848849	4.68393263126351	4.52229624752589	3.91748403802034	3.79617263046875	4.15979825286105	3.17640103292167	5.95452734954908	5.47766888984536	3.0177951662465	3.14525605999515	3.18692381506883	3.84678397603467	4.19021151127823	4.26732214223028	3.63449510494365	3.8031862104189	3.03616634843958	4.19623227122435	5.06970454671628	4.87526638589739	5.02001436222261	5.12864934505666	4.85460505614919
FBgn0000629	5.90600142319253	5.96745216466493	6.30224198110851	6.27074926363816	6.14332443253928	6.19328673545655	5.91455757484963	6.22065858593913	6.08984085739809	6.2181902035489	6.45732783631005	5.94187650450226	5.85398052886399	5.97219034757557	5.78758611310719	6.28018595109981	6.147012705262	5.73294722687325	5.75848282944638	5.30735346689708	4.66904472450046	7.34458392162331	3.6915078786801	6.90873574666069	5.4878850329116	5.60718301280804	6.04992762262183	4.26547595722081	5.39529646010037	5.34724524980232	5.24961150574788	6.3553287532217	6.42068505468501	5.40699046849917	4.85441697679402	5.36517045304233
FBgn0000633	6.26495852504197	6.28076325261449	6.35905954822827	6.1998098832439	6.22205920941416	6.5157806458518	6.45183120779131	6.62210030045114	6.2288180256159	6.15087660179721	6.13210621656212	6.32125201019912	5.6832256350668	5.71425637609401	6.13728964431459	5.56183533062873	4.99338381852136	5.54428076462678	7.36055533726192	8.34379019845734	6.29453432596604	6.59701401292073	7.45542718261486	7.6908734184294	7.49047378380126	6.81639839393581	7.68920110095939	6.94918939795804	6.3972958756138	7.18188508381915	7.1121720029484	6.83010829584145	7.58570097062843	6.99316909886272	7.67510927161227	6.99227200079135
FBgn0000635	7.32371412963567	7.31995428291372	7.20045388598756	7.30619808087986	7.31157758404516	7.38863389546326	7.60597865706952	7.65252327606072	7.77218016187085	7.20538744180387	7.49345394259935	7.42121772359347	7.69655394786078	7.83920404624634	7.82711363314121	7.59655487594312	7.7341220881039	7.64774058177807	8.07327809103926	8.33866195207946	7.90440792944436	8.51097345640008	7.01761647630887	7.7644329370616	8.2002946032956	7.92068594359341	8.30665892561317	7.76663158970919	6.97918165933042	7.37144104081726	6.04243172965389	7.9682108069587	7.85467797550765	7.69706338980709	7.69657010222592	7.6332329265724
FBgn0000636	7.21325511524981	7.34077344796071	7.36350709886984	7.23732228573964	7.43898850291689	7.38222405007625	7.43083634337566	7.36077696564205	7.45997004118275	7.79950095394524	8.03896621594759	7.97443263387518	8.09992295527773	8.17748775025984	8.01808058731117	8.18774622210707	8.10516103053172	7.96042609422296	7.55923361655153	7.38331750368433	8.1255003621371	7.60573121620789	7.66772172451165	6.66689067543091	8.18942383359868	7.8559484018968	8.30328599259678	8.20352916979376	7.46821295847829	8.26939841483168	8.45419906628993	8.34049594173259	8.4026199590996	7.62889829938722	7.87340751255774	7.84371030741003
FBgn0000639	2.32748567186786	1.9578595177384	1.92915664560005	1.1784946564526	1.50213529874289	1.65167631301949	1.01963676097287	1.02611764634902	1.02752491407578	2.90955620068545	2.30132980161648	2.62175674152879	1.31358271156464	1.25525231784014	1.4233626481624	2.02629834855086	1.60961859368384	1.73395216355215	1.25388781211751	1.28800877109392	1.88883497242833	1.3264197762621	1.39620390409595	1.41940225286259	1.86726871466673	3.3753135396338	1.18133069020657	2.32026793593918	1.31703341314046	1.3363865832259	1.3520629145699	1.28321321477079	1.28489297381294	1.21170643998151	2.97585835534894	1.20688663440853
FBgn0000640	0.409414336630839	0.409514091134594	0.414370749013622	0.742019595923315	0.409300662475355	0.467965667325335	0.409797202978486	0.41239923782315	0.412967427010832	0.61358738358578	0.42489720663552	0.426992933809211	0.410040950637075	1.01431961504522	0.741403556769511	1.87058114806443	1.66834968597043	1.86998531539063	0.530540124253029	0.576604223292786	0.651053560220694	0.624676806614266	0.674294489280118	0.690788903457153	0.474467367325762	0.54307942357726	0.481308244460688	0.569650682134825	0.614925385149746	0.631763373151274	0.64290950706647	0.570214395670842	1.72927216157613	0.496089754203544	1.61010423020656	1.4171025935564
FBgn0000644	1.73538322432995	1.98909238295237	1.86258753862243	1.82071282763223	2.05044827885691	1.10661305129872	2.02138494293744	2.25867282282899	2.24224237768202	1.34473175359721	1.61981124633431	1.2870255854455	1.20060025161645	1.09186925247609	1.34306658090377	1.33114140127012	1.16074774702036	1.79873190666083	1.12367244563404	3.49015630403265	1.23847254104777	1.20280195698393	1.26990239500576	2.80133929584584	1.04443041010397	1.13205712454513	1.05746857899636	1.15009994369885	1.18961462907079	1.21238547022267	1.22745893653097	1.15048618451406	1.1520226773131	1.08515390706709	1.17248400076021	1.08075762062688
FBgn0000658	1.70960906248577	2.92432792481395	3.35473603361974	2.57127659723831	1.75841476349693	3.06540256979163	3.19538610496125	3.7254957459221	2.56393640565776	1.81485804967732	2.39858771781424	1.95744488580455	2.27977153218987	2.35464938432265	3.12104870293149	2.3422291264997	2.23338105605203	3.41832565671919	2.89297933122208	3.25413600001001	4.49895397337488	2.04155879959699	2.10505794556531	2.12588721124343	4.36643287577126	2.68296615438524	2.74606531821369	1.97069746915232	2.02899557164231	2.05067910471539	2.06499901957039	2.42563857568001	1.97429769421581	3.18987109701033	2.84833097202444	3.02722281577052
FBgn0000659	5.5921635266199	5.59067202237961	5.32611988602201	5.18424764544619	4.76611099383299	5.03667430449242	4.89575157430544	5.83081051975175	5.09052044867295	5.05836573497015	5.36887760245509	5.37174583388512	6.07849904614793	5.61812108900998	6.07043032460028	5.33572647280485	5.45982435420451	5.75160660495333	3.42718615387065	6.68093520685204	5.03097417620737	4.17065996164216	7.18730422146286	6.75881688838899	6.34318189355467	5.82839895783833	6.41734211588876	6.10798492719614	5.02172755097167	6.47319225127992	4.78233458800561	5.20097714916273	4.62620946163113	3.92232778793279	5.69682440737765	5.48931956461444
FBgn0000662	8.15387796311228	8.19718479716662	8.06148771472404	8.23961191330935	8.29370190400715	8.19845746865542	8.27263243081051	7.96257957918658	8.53807850819111	7.97978321317918	8.09018885159521	7.92543816778923	7.56838513183961	7.77702282296368	7.48127006124642	7.0764953909987	7.29472415080704	7.57547968051217	9.54859860590896	9.22084591050183	9.35206350121708	9.1307843271601	9.49001347236922	9.79079591291894	9.55787087492081	9.43797515914044	9.49087033741506	9.78810178290432	9.56112495764864	9.07695149043613	8.90625166918989	9.41254710160392	8.92991066441358	8.77500433101123	8.68330087264152	8.73963851497165
FBgn0000667	7.55289438966883	7.33123653181845	7.83021062606639	7.32049816098912	8.04347449850383	7.69090946952544	7.91387446769389	8.00796862813397	8.30328512136024	7.60853117027298	7.59331863568059	7.23857102302043	7.02513486964932	7.2563779286426	7.27876669907142	6.84702439743648	6.64172980655596	6.63116987203795	8.71017819607517	9.28319010683784	8.87147046052842	8.26531092851194	9.11317647773875	9.1791076047431	9.28385925912056	9.27166302301673	9.05957125229949	9.43442697288356	8.5881883000853	8.6165277080253	8.41304298668942	8.54208182218711	8.92726220576314	7.90812144036112	7.81065184758593	8.26520024545
FBgn0000709	7.2977177656602	7.81656883540153	7.59037719710765	7.60349274238562	7.36575361265286	7.30175468812731	7.78488810057715	7.54063851859927	7.39335008673794	7.42657698894485	7.08105744348916	7.64624679470204	7.3724980093023	7.44834572502337	7.72058557285537	7.50367471145468	7.41624779160741	7.62122138292902	7.18551429562104	7.37086984054624	7.49775561875928	8.7266731176831	7.31607922013554	7.36939230457733	6.89970497916715	7.7620531285934	7.0381749146078	8.42774605875932	7.65986862452287	6.80251321557786	8.2353393038062	7.9455796478552	8.58603626738106	7.86650752716052	7.93470362852367	7.88338172318939
FBgn0000711	10.143799687073	10.1524592168234	10.0998649916858	9.94214155127347	9.90357544731466	9.9266843103451	10.4948377028352	10.3943457990937	10.2622442057262	9.8713175627832	9.76296396094669	10.2072497886833	9.63389484147798	9.62844670832938	9.67847304827167	9.63870387154911	9.5660195392933	9.47451958783313	8.01215479264695	7.86723781071485	8.12132569126486	7.81712963699082	8.36768866047998	7.54797171584046	8.16569436626945	7.79222440441813	7.97099721899444	7.52673055265017	7.51016114599429	7.33887402142126	7.32140885903815	7.61635043220946	8.65746740083611	7.50369473690867	7.45739337742622	7.19310554388079
FBgn0000715	4.00971746662562	3.31164592515625	3.58080593247079	4.05803956333476	3.56381499880112	4.19855870726952	3.23166577969384	3.05332307781059	3.46063831324638	3.66154980253472	3.66640058380978	3.85955259870801	3.32529022122257	2.76812547570349	3.78573534122164	3.09089367229657	3.39949572054689	3.35982984988279	2.24440430812322	2.30841084956632	2.41388475063658	2.37641626509653	2.4468126284518	2.47006552131249	3.7193579897211	2.26166292090222	2.41021311185945	3.4854629979048	2.362570799545	2.38648390168602	2.4023198122262	2.29944312223191	2.72706795815165	2.76489939198386	2.79472895908191	4.05014178821396
FBgn0000719	6.31757603816409	6.52163213204053	6.02104682121264	6.63647178429845	6.43902805905254	6.5586440303928	6.56470507911771	6.32323227866266	6.40212749247997	6.28772094093341	6.49921084472458	6.34170427620131	6.32467577729807	6.51152431204738	6.42630339823059	5.60865391330834	5.80333381247205	5.94090622058109	6.81127957081575	6.73882752141751	7.47412374061886	7.34315689506788	6.24318773509282	6.71969673650583	7.5230561954919	7.2368382366311	8.11625180473643	7.32316912982498	6.98321882502935	6.99207669408635	6.77951321554719	6.12280022590483	6.45445924638877	7.47603539121033	7.27112871186219	6.60733753745197
FBgn0000721	9.44010952991472	9.36990665186697	9.42709588820826	9.61102313371317	9.56347840231677	9.5507710391047	9.37015155073542	9.3493487688458	9.4097796982334	9.78502544566602	9.73666866953275	9.79210538734943	10.4213145395146	10.4149729328605	10.2474836278707	10.827379423451	10.820583536465	10.8411923897307	9.53807199101287	9.6784891527515	9.66885599879881	9.97795588177187	9.84359668880487	9.97047001409641	9.53997200854487	9.7206578032625	9.94601154293219	9.91520366769407	9.5831173538466	10.0211638876514	9.96561484683636	10.078984789679	10.0436259410639	9.98594540841206	9.85868974530773	10.2021453883446
FBgn0000723	7.94147580879224	8.01525908084921	8.05569465450053	8.01965974393883	8.07342556791316	8.03857333652649	8.23204452129434	8.20634540009165	7.990745176888	7.70201725420959	7.82461329563557	8.02920911854097	7.44833429437285	7.42505754381078	7.45998166001897	7.04935642384136	6.94813168201835	6.77438798588776	7.49531533937418	8.50015183845198	8.36366432551887	8.4597887779418	7.91259241202777	8.05984682714461	8.6375168879129	8.22534555105323	7.94279305072507	7.96349935699081	8.59030507357473	8.08380919253514	8.05109964461726	8.38062241608366	7.18917725528819	7.89946254387894	7.35079009135911	8.4322639027401
FBgn0000808	-0.711760221503721	-0.63968888968426	-0.711637593319788	-0.701356595630921	-0.640995334195276	-0.686179247844266	-0.691501514251169	-0.711686776453863	-0.62916476008387	-0.663701840204105	-0.622463566296522	-0.684351439467533	-0.64484108027782	-0.71170637258844	-0.711748679183006	-0.711695782568062	-0.711579323175642	-0.711644162820774	-0.681292486573319	-0.673047721385137	-0.659722435225591	-0.664443468404246	-0.655562666406825	-0.652610419979756	-0.704512437444741	-0.679048144868874	-0.700335669235349	-0.674292298295765	-0.666188822853848	-0.663175081996913	-0.66118009547156	-0.674191402243639	-0.673790353598887	-0.69201461333795	-0.668506875507732	-0.693294307263812
FBgn0000810	6.05790643952911	5.96644522915296	5.94102491698272	5.97702683065685	5.95118325891963	5.96492042230203	5.60229426118295	6.00873333223539	5.88560834979033	5.74158139830273	5.82323310579984	5.73988973310525	5.78764245446879	5.88516200177267	6.19472419259092	6.67042997781287	6.28693040892143	6.68867362267545	6.73903730599845	6.06573165818606	5.76413060959852	5.83929821619143	6.23081986600431	5.15351296036524	6.94411949907111	6.22831186821984	6.85775045560622	4.03345665430575	6.95566127888683	3.57960445542015	6.14085888542636	6.67998031163235	7.03302697960432	5.04144369188143	6.28677767241116	5.79693856558298
FBgn0000826	0.965362673114475	0.969316374719144	0.503959993399977	0.447047969438047	0.443962883584805	0.394650259287622	0.773951877803178	0.651403384980803	0.494097027657014	0.575001173586222	0.399117624888867	1.415658023933	0.47329936070816	0.425566454650667	0.724274843160868	0.835221115810908	0.480925653605234	0.967031366141077	0.455283324268567	0.487837970865791	0.540453172369979	0.521812063351474	0.55687811604396	0.56853512954374	0.419070576999377	0.464145159549983	0.623350276183093	0.482923730064048	0.514920490820683	0.526820316503259	0.534697567075801	0.483322120466328	0.484905670343153	0.428748674845868	0.505767606145554	0.659954489885465
FBgn0000927	0.523711409873139	0.658893998979996	0.981748125083794	1.20360091831764	0.867862720427712	0.571270299708176	0.801603126531314	1.18333826008323	0.495663157250853	1.14364159529109	0.952714592632246	0.833496264485343	0.494177949080501	1.05101050142708	0.49409998000517	0.495189202827314	0.547455536630194	0.844956311018619	0.564589884588785	0.602246595636749	0.663107813523311	0.641545212503298	0.682106924942414	0.695590861489919	0.899781811215773	0.574840573981168	0.533467532040352	0.59656217988557	0.633573571506273	0.647338374509483	0.656450172045873	0.597023007258343	0.598854735947627	0.542438175709275	1.66878323533643	0.540980917361133
FBgn0000928	1.01081857573374	1.25432321411552	0.701299760566658	1.03067796543294	0.555860660415589	1.13308839768608	0.732129807806548	0.432049658934439	0.433657179812579	0.4656744625388	0.954580644008321	0.632925234282419	1.35580614724662	0.717790895763345	1.24593443416209	0.516147839464766	1.42185503799484	0.436866869328874	1.13412431999826	0.704418784398012	1.35135763011017	2.20942208599959	1.38475630422979	2.7132224960229	0.922122529691624	0.670179104544523	0.593844067431769	0.694872873012301	0.757026571851054	0.780141979917951	0.795443536956396	0.69564674625753	2.62740154414365	0.622554579473095	0.739247095924391	0.618052911568492
FBgn0000964	6.46116840677737	6.27206676725574	6.4179408105475	5.89050362595645	6.19276227934781	6.22392348291465	6.08636552087145	6.18177975192841	6.46183732913715	5.91054892653298	5.84478612294834	6.35859754815308	6.22558384191823	6.67640468230291	6.68040173626825	6.2297974738806	6.11697965812446	6.26024494922985	6.91194880303801	7.10545714336701	6.16823589284427	5.79912565888814	7.11470778884276	8.06152723917191	6.9210602055816	6.29379769112043	6.26694719806723	5.93882954578876	6.84792934840934	7.26957045327672	4.47258635868258	6.95655052027805	6.85303197592018	7.13228461065521	5.87258167726648	6.20499076994248
FBgn0000996	3.97670442768509	3.92516730138753	4.27909177330395	3.54401115598221	4.54301639938852	4.07270557042947	4.58449224018985	2.95715340793446	2.91794735935976	4.21370818342667	4.23920684725382	4.09944010304133	4.06071043948136	5.14447865957406	4.37527954287936	4.58395232110716	4.84261821009846	5.34878546591969	3.53038683528339	2.65850130141208	3.9791483922077	3.87936587448659	3.38420898492954	2.89950440558205	2.28940577038889	2.5867246493777	3.1539166680242	4.23449602664833	2.7403235652923	3.26084723782932	2.79961684944504	3.67594739921023	4.51459509438881	4.16758815070456	4.37436322836308	3.91636416907508
FBgn0001075	2.57515471345215	1.90137925469355	2.4386574470061	3.17290178848486	2.72502645313945	1.41774646184098	3.07590235324451	3.80384762148526	2.53275608400134	2.55542599890965	2.85066638609254	2.93859353852068	2.87363430684193	2.73578998073044	2.14803671481282	3.73124076600286	3.01188347331103	3.10698920363006	5.26289270426978	5.15539738942739	6.24704230334106	4.72450001819609	5.31454411355278	6.17993498093021	6.62692945034412	7.06913654449852	5.79436360688766	5.31391698839562	4.9952462161859	3.33221080789785	5.52410964854377	6.11442771276904	6.12766859198734	6.22046298252319	5.58584866800496	6.8894188668655
FBgn0001077	-0.965419557992823	-0.965415852537329	-0.817899763667657	-0.965401088533196	-0.965423778051383	-0.965297944649061	-0.965405325167697	-0.965307805780897	-0.89487986362848	-0.964825262111084	-0.964819619129914	-0.96473444254058	-0.965396248524174	-0.965337619138053	-0.965401993022906	-0.965321507257332	-0.965144375946505	-0.965242983162552	-0.922284577642545	-0.913785857577799	-0.900050126569358	-0.904916576793954	-0.895762228743543	-0.892719047358369	-0.946219748368359	-0.919971105828568	-0.648275977917461	-0.91506876988895	-0.906715691570708	-0.903609121607079	-0.901552685598906	-0.914964766041286	-0.9145513643147	-0.933336966860607	-0.909105144775384	-0.934656077859676
FBgn0001078	7.59401687285607	7.33188372093905	7.65604534062127	7.68499047190029	7.38418040642959	7.51727969521006	8.03330572537278	7.95549232684557	7.92887516794195	7.23471575195888	7.47189910556982	7.75950910760271	7.27409711825086	7.09173545496111	6.9153449915097	6.55912922277937	6.49667475007969	6.38018311250732	7.90799078875945	7.86017082372142	8.13961464051952	7.87828554474931	7.89045114564661	6.74186257586529	7.94778860771681	8.20504224933569	8.54863799671399	8.30808792979742	7.8958554962901	7.49313088919799	7.78439712310614	7.94778221496881	6.97591740628723	7.78538728044416	8.39332124982665	8.3398486763394
FBgn0001079	5.67433376414033	5.87098323741605	5.99895667416608	5.98649962050794	6.05799279735013	5.73403466238767	5.52295043101089	5.45754643167295	5.96317063570528	5.83719101399765	5.66597884135928	5.50717382991763	6.41726155891138	5.95677021638715	6.05929349870776	6.36219890439855	6.05901246906745	5.80644175777353	5.44651418311944	5.79846051201427	4.37861718207898	7.16806518225961	3.6827044884176	4.20269621927471	5.93746808144939	6.42836488487931	5.66837663021155	5.58151898040547	3.87426378705284	6.48798160195814	6.94289542407053	6.29789231831755	6.64990652858446	5.53169993263371	6.02756294084042	6.1464158663067
FBgn0001083	5.27214064496237	5.697960676573	5.30712385820725	5.52899501056452	5.84482225705715	5.77894267597834	5.98484202763624	5.97561539170429	5.67698217656269	4.70274795149894	5.44114387489105	5.02728933905365	5.29005960340276	5.54867984205467	5.77020205167299	5.47721404020434	5.62835803095915	5.70561421193593	7.1169477501588	6.36466774059522	5.42164395360913	5.66505324513384	7.64976149580879	6.67510410920282	6.22429879416476	4.51605390979676	5.77273556222637	6.09301780288786	5.90971087885328	4.9797924371199	3.96214969060962	5.73722553640755	5.90585661933332	4.90092439446344	5.29405901678573	6.0477354581746
FBgn0001084	4.25881525559942	4.75302296566473	4.82070862477842	4.53019121822084	4.19518232732585	4.51241494927238	4.6004563126151	4.91805049790899	4.78735457636799	3.92134312134835	3.81594376950812	4.07896424680282	4.46402779174336	5.07239189171458	4.60923989868537	3.98941896487329	4.04231725274782	3.35509911291132	4.62477119250781	3.98969114871031	4.54183708792141	3.90694913062214	5.77823525464741	4.46852749714407	4.89888820138506	4.25219061049635	3.55860529685089	5.14131496280413	5.15946495835845	4.22015505276753	3.13837401957854	5.90558639290636	5.05584477929738	5.78294121757923	5.64581230756492	5.11416894939571
FBgn0001085	4.78501290313767	5.0155905407593	5.18657297998071	4.67236103303437	5.11891856762532	5.07211381680219	5.42357839118606	5.41784292179389	5.24733706846615	4.4301667058872	4.92729991762744	5.00477822908795	4.88703470189992	4.56922352740614	4.39537695301757	4.35744921619387	4.07488311592419	4.49573412925591	6.84058750353511	6.03546270191084	5.97938298212184	3.20874121028185	3.36202336865245	3.91080936095131	5.6311144975678	5.1273564077105	5.88811955687473	5.16582454044584	5.1655728143232	3.2308247947446	4.62754106175906	4.80137331056908	4.49311070002395	5.88749188241654	5.53659276987415	4.61330073791352
FBgn0001086	-0.81390842932546	-0.969850982833336	-0.979098107574537	-0.979174754417791	-0.979185083246187	-0.979127750339451	-0.979176683341906	-0.979132247769752	-0.979122450637509	-0.97891125997104	-0.978908664378312	-0.978869456036823	-0.979172550608848	-0.979145840338275	-0.822586143317018	-0.979138495434553	-0.979057613475057	-0.979102669825901	-0.949675498580472	-0.943784931405765	-0.934264527676435	-0.937637524049061	-0.931292533071504	-0.929183266706967	-0.966265259147285	-0.94807200287486	-0.963281119132494	-0.944674133672756	-0.938884512579892	-0.936731310813711	-0.935305969779491	-0.944602047329586	-0.944315513519548	-0.957336045184434	-0.940540671919855	-0.958250337206257
FBgn0001087	7.27325239986772	7.46848698120799	7.36720170269277	7.2945038757069	7.29662839801559	7.17339225683759	7.53604127180084	7.54324686399097	7.24158558388307	7.27386557260897	7.44469153865838	7.30516996269253	7.09494292474921	6.47712080767243	7.08686824255413	6.80715297132003	7.29710138253984	7.05118639038111	7.28081109932805	8.26204211314986	7.29450028985054	8.0139988559564	7.96781783956762	6.53105058802609	6.97829108518533	7.16055501013777	7.31739244857557	8.26431488812968	7.57331774713505	6.90394882861916	6.57632676944578	7.46139592259737	7.11573932725556	8.216959385207	8.0508344809312	7.26800229685335
FBgn0001089	4.2353553589032	4.71097285086228	4.20188337145851	4.50593726071366	4.77362708675248	4.13754067542946	4.61315236338945	4.11798746913161	4.20036507285626	4.5935695130963	3.98062567018638	4.51427628372667	4.82976892992449	5.37744029631806	4.76644045382357	5.02091130480828	5.08066180458847	4.68874444971738	6.23377929805719	2.83249267654006	4.42267083002582	2.95462431385728	3.07894701715888	3.11963817830027	4.36599587530299	4.14658279798237	4.13093972386421	2.81477606040703	2.92993751385254	3.81428127858234	5.39774439122303	3.58592523801113	4.2759423533283	5.10030024689948	4.57633636629098	3.19801774797052
FBgn0001090	9.3817111505174	9.42635804927801	9.45737955650429	9.59922502529851	9.50988309862277	9.50780930338135	9.79772970635192	9.70573667796542	9.79469622292554	9.48258160753843	9.41273959094686	9.54628361593542	9.44661974110313	9.44323193201809	9.47744339273706	8.72894083437355	8.7516555751125	8.82154029941419	9.93907063549446	10.0022507129568	9.27599606704799	10.7604900069667	10.350292002359	10.4883913705689	11.543837697155	11.390420164991	11.5597049205002	10.0328092152468	10.2527004007789	10.0269085182456	9.87506551531913	9.93467971884384	9.6815481458744	9.45702265949152	9.32924874356701	9.76769604699004
FBgn0001091	11.4188459743603	11.447403870094	11.4794941645495	11.3583072327401	11.4888933188429	11.4875569017984	11.3555466399174	11.5236081888295	11.5975488056666	11.3696959800132	11.3926471928892	11.1539289794037	11.2561481286709	11.2599447351883	11.3135911841327	11.5471844015888	11.7018435011147	11.6607287631136	9.86941926054242	10.1293382026731	9.68490305535284	9.45618941338517	10.6489616908403	9.72718966874997	10.2681790152208	9.94448977482703	10.4392557062815	10.4885593439743	10.4435594830308	10.5836662189492	10.7761329964108	10.7508934753585	10.1836752199657	10.7337802979404	10.4420503652857	10.7718537479362
FBgn0001092	10.8797790889655	10.8543210437612	10.9280367577379	10.7225352810208	10.802349094892	10.7086593183161	10.7700446476075	10.647606589161	10.7292418722254	10.3889381140401	10.3866281512091	10.3330677271924	10.3033940656656	10.1919531191387	10.3211161243113	10.1918633795317	10.0864560888146	10.2028778114153	8.82033497740165	7.95825741515357	8.11749207558179	9.04639551850499	8.02151415820681	8.80540363810096	8.82440395038629	9.62939085499804	9.15679492353844	9.09754284760408	9.31491713942625	8.63534450456668	8.7324921042345	9.21645680509142	9.47702742056285	8.58182865299403	8.69749907099806	9.05156262230778
FBgn0001098	10.2097447666176	10.1283253644074	10.2526343539699	9.70845974012479	9.78822461695945	9.82898462060066	10.2544417366941	10.3204693651362	10.3395168961655	9.93674821547233	9.93035994344027	9.717603000599	10.0010688012157	10.0604338640427	10.0561936093276	9.96682407629241	9.95108636366166	9.87530589419163	9.98305885643823	9.61746155391738	10.0875145272541	9.690045506541	9.49706088983861	10.3773056870999	10.1041369130846	10.132999026089	10.1830642545148	10.3179506291008	9.93234897379203	10.3423850789128	10.1171452725823	9.98228757666342	9.95990293707494	9.63821406909723	9.94156212809712	9.73019341551782
FBgn0001099	-1.46482189204145	-1.45746670962996	-1.46478423649225	-1.46481817203059	-1.46482274178254	-1.44574907597615	-1.46481902549903	-1.46479935755556	-1.46479501918969	-1.46470133426013	-1.46470018099168	-1.46468275359402	-1.44188627745586	-1.46480537542894	-1.46481835424721	-1.44663490171823	-1.46476628992673	-1.46478625766682	-1.44325450028388	-1.4399177730006	-1.43452491524526	-1.43643555792009	-1.4328414210774	-1.43164662159247	-1.45265181383019	-1.44234619592017	-1.45096143986294	-1.4404214639656	-1.43714191785613	-1.43592223104728	-1.43511484286618	-1.44038063046674	-1.44021832263573	-1.4475938370744	-1.43808005367416	-1.41929001512761
FBgn0001104	6.57391133060163	6.62586267345934	6.37111340262836	6.51376876118744	6.67815040596156	6.42539809453831	6.35578607226732	6.36580006581841	6.58826302381398	6.82945507265512	6.3116774258596	6.74939293170408	6.76875614521977	6.7271502787334	6.96417780531341	6.41951463818134	6.20828847868545	6.12219377023443	7.4214999331567	7.44119082743918	6.40360297811802	7.43298553841946	5.41307877945389	8.00115419159652	6.78452519439737	7.35769112683965	7.13559973171568	7.8508369088905	7.36982763569166	6.59180022766655	7.12844023203623	7.04405275758764	6.4090877219043	6.75205743272428	6.81640570000369	6.76060114960632
FBgn0001105	11.6948905034847	11.6719986591006	11.612973831063	11.6060810137006	11.5716710350419	11.5469600407093	12.0876411029695	12.0044661358422	12.0197235483012	11.5166880673389	11.5308848403488	11.7708301088579	11.4480133645361	11.4862103908821	11.4444168584906	11.3851038765437	11.2720810160307	11.210680125692	9.88882399393162	9.54199573159367	9.19179005962351	9.54062249709718	9.20785737583126	9.85743307741531	9.70759236853836	9.76278519340517	9.45803088992808	9.73770353298945	9.31728114108906	9.5007390778101	9.31938013689302	9.70914823545631	8.89080842212325	9.34135384338943	8.97775669631813	8.7039770431487
FBgn0001108	8.36723895176458	8.26271586906497	8.43943074814375	8.25558600030316	8.21939256773206	8.38560831565792	8.06037325321339	8.26873430300183	8.18098785790942	8.96517158109106	8.73329542541801	8.65167370192099	9.43821187278335	9.21269950819142	9.2504648943371	9.86712182638155	9.8136018929624	9.95466631717751	8.47562562016514	8.18572720740983	9.20082592930709	7.1472618356335	8.4678961553335	8.77253602848591	8.12301640298596	8.30551678388354	7.81629865776125	9.05974087182814	8.87933263832237	8.46984774260051	8.58787185366839	9.24140517819857	8.44947416431772	9.4308831949285	8.65523784789231	8.57041323098914
FBgn0001112	4.80410011428727	3.72635516516763	4.49075974291954	5.02873821273161	4.8179381750848	4.91614202292058	4.49196040100162	3.94814932219176	3.77721681464844	4.62692904474635	4.15318958930683	4.78386460138748	5.42153999459122	5.39553539986363	5.25464017480123	5.98482456906151	5.92826463119493	6.3622512824894	5.49211950806297	6.26376839371927	3.09335877703625	3.01572767175217	3.16068351837933	3.20779801712198	2.32565604325354	4.22902412312676	4.30451429584036	4.15650990244267	2.98672537620347	3.03670486217273	5.04546747271576	3.9268437363785	3.30896484335897	5.43989623245942	6.00960165644462	5.84785819366948
FBgn0001114	10.9661031877497	11.0378440885548	11.0503867433211	12.1786387346889	12.1714917188203	12.1674297744268	10.1262919100847	10.2355948103925	10.0459369874901	12.2175781828955	12.2586186664301	12.1668678230044	13.7883210105169	13.7427517046689	13.8535540737594	14.0706928245087	14.0576217084615	14.0924846572337	10.4265040281806	9.71763313495503	10.2712465747687	10.9601862376893	11.1211365825812	11.1443696248569	9.82079934670911	9.75508521870669	10.0451115973894	10.8337361295989	10.6526418425013	10.4242121637313	11.6295505984597	11.7587038128449	11.882099182913	11.3010913146518	11.4276623225631	11.4524467790541
FBgn0001120	-1.48901362992591	-1.48478689225494	-1.48900144024564	-1.48901242687794	-1.48901390469531	-1.48900569350683	-1.48901270291156	-1.48900633834812	-1.48900493347782	-1.48897450953094	-1.4889741339756	-1.47723805122262	-1.45424843727421	-1.48900828650182	-1.48901248581262	-1.48900723393366	-1.48899562131885	-1.48900209520447	-1.47665499718068	-1.47476165106594	-1.47170160287753	-1.47278575137932	-1.47074634436483	-1.47006838396513	-1.48198727805993	-1.47613960158732	-1.48102811576956	-1.47504745846063	-1.47318655843575	-1.47249447631915	-1.47203634320067	-1.47502428846804	-1.47493219077017	-1.47911725008761	-1.47371888117458	-1.47941112183135
FBgn0001122	9.49885353267836	9.45185310446696	9.55594183625797	9.2977227191158	9.20299948346432	9.31691588909082	9.90963368119219	9.69474547432094	9.7194554941212	9.08281832747633	9.15896877486131	9.50841236977299	8.75188224990986	9.00905289705438	8.86226594934425	8.65247612396152	8.60655118453211	8.76449863597859	9.0479779677936	9.18417563426432	9.20589725866419	9.45376143061662	9.51246419691567	9.34057356128225	9.65622899311412	9.57354092862149	9.37575300478724	8.52087146046794	8.46858781494242	9.18858691096612	9.34057741476346	9.37711363798825	9.17401999612328	8.35948642518578	8.59134831040276	8.57547322772939
FBgn0001123	7.45831867375004	7.61705042677416	7.71773529114898	7.58474751515499	7.6021972391952	7.44706971409881	7.52228450327664	7.58601539713997	7.463627543156	7.65603562964216	7.54221299597731	7.59644744291769	7.61873151524947	7.28899808953766	7.36309229274023	7.72483874282837	7.44198189179983	7.55316491807498	7.51004156539696	6.74111642573989	7.45557189663501	5.8845613303522	5.63896564005402	6.40483019211005	7.61231685424379	7.2051134854245	7.15498647773108	6.59388145987129	6.83315545144812	6.23384572533397	5.60880998974368	6.74788655865006	6.7624833565838	7.29987037632463	7.43502384167284	6.22815150395532
FBgn0001124	9.54558101270031	9.66486500492624	9.5865827923389	9.24747022608903	9.46491696304011	9.30605183149705	9.39687008274482	9.42647489472771	9.53616094144691	9.35221956486532	9.23806108324469	9.22860304855285	9.01750631056747	9.10497172812903	9.18400266116214	9.54993901491919	9.57446671660494	9.65277781489628	9.09285261636124	8.45779964517775	9.0565691000072	8.34767284631411	7.64234626372325	8.51716490544822	8.64925443514674	8.73785679119113	8.71168501215639	8.64351041006315	8.86281904362912	7.35139466948737	8.8729529680618	8.54963648726165	8.92178874021398	8.80241374141453	8.87008455778061	9.09101747786774
FBgn0001125	10.1335669268542	10.1419354296144	10.0591554673168	9.9216839881346	10.105676853914	9.9640980532805	10.1053330089963	9.91579955586583	10.0854397894567	9.7449051525789	9.87663765017748	9.56890285482459	9.89382381714605	9.80690329525369	9.76583080696876	10.5922788728111	10.5687052906431	10.5869189066894	8.43340716443973	9.08381165105979	9.67139131430271	9.33786514562908	9.95092641819916	9.08564549806661	9.1506742458408	8.87760610988243	8.67108598375178	8.97090733298691	9.01567106114839	8.22496263216771	9.44441320578073	8.87359959146818	8.93533748409613	9.14255766439356	9.22094701953738	9.07412391899976
FBgn0001128	10.7694374356157	10.7854931317043	10.8080086871282	10.4860814901751	10.4980406402169	10.477905568159	10.6461382218359	10.6663113608863	10.6650769838408	9.77601728539976	9.71326866989168	9.70462207096822	9.37171752694999	9.42579093601232	9.36835103937794	9.34941806029052	9.57179615278239	9.41717751853828	9.91184595922895	10.1435502801438	9.88224171373002	10.3770804188856	9.37319838628612	9.19813413965804	10.5046363496116	10.2399265909718	10.3854954029887	9.03961303039364	9.69348929867403	9.14019082560236	8.79092357341345	8.49237468503659	9.4326908994727	8.99829444185461	9.17173688075986	9.43006352938957
FBgn0001133	6.68633543351973	6.61307009835918	6.66193880421403	6.60892459510266	6.45164235303481	6.41263592604137	6.47477235105567	6.62424908781014	6.65307288410788	6.53773268879445	6.45847824621404	6.41650226482591	6.37037179931367	6.39944704321656	7.07098928557062	6.80733248742654	6.53945033954378	6.46084032070237	5.94002380906747	6.50470222560064	5.78524272815501	4.32536584800317	6.03942837951412	4.64509118859269	6.39912201996867	5.16475987177977	6.31283879642405	6.11148168885969	4.977495480253	5.06869883466041	5.73835333471853	5.9741972488422	5.07050085583422	4.96149702297155	5.91909589319615	6.3082851011502
FBgn0001134	4.0868082921305	4.30701811506716	4.56035667850617	5.09788545187356	4.72469328179831	5.06359485700852	5.06449535404233	5.16579694127555	5.14319659490852	4.75099621290383	3.9593628782738	4.17877484873989	3.93560360335954	4.13454695083457	4.03240648101042	4.1419702743248	3.61340238110145	2.85444971209304	5.80976254006115	5.1809293090316	4.73403437884502	7.17806285989892	4.62929961135827	4.12990867542906	4.72289176597658	5.87982839117982	5.50929353949316	4.92994745888684	2.98558753886045	5.47148435223893	3.56103154998952	4.15464496822649	2.85930898906562	4.3141200177131	2.94734371283169	4.2789295995601
FBgn0001137	5.26639722520682	5.36363045604333	5.73337039708697	5.32272297529893	5.61574347354882	5.29501711857109	5.31002497773519	5.3741148077725	5.65854872224223	5.62624705704908	5.14229177670212	5.78756109067409	4.93295413799511	5.39420850724258	5.42640868691549	4.13514466692027	3.88677410233351	4.4747848067451	5.85216813773974	3.57732053892195	6.03923347659924	3.33041248353746	6.42210432441268	6.85367707990831	5.3108647566626	6.52924035401866	6.50185005825297	6.57165857702072	5.83331805131911	6.90239127777218	4.74576462346343	4.58155774491824	6.09677870485786	3.13017845836228	4.54209961346796	5.46327972257405
FBgn0001138	3.56102015315923	3.68211245819612	3.99346913600557	3.85389236888025	3.81254418524482	3.79072675285191	4.20145973852208	3.52680782470641	3.82706265355528	3.69249402050764	3.79351085132821	3.77250402893186	3.46821502424192	3.43341838078665	3.48985260951844	2.75494461948599	2.88804928823466	3.24778188930662	4.45892684638864	4.55659980797612	2.83466766495903	4.89812150219006	4.08975104253352	3.45242002870618	3.55123519081341	3.9846400914352	4.57661681016764	4.84062081446814	4.28607683739736	4.52825905689296	3.67989804477007	4.0975227692851	5.59044903268534	5.06748234210871	3.53870758755732	2.42685528181559
FBgn0001139	8.11843128031298	8.08020635556455	8.23571593604459	8.0643597363118	8.16814407830595	8.07815514140825	7.91953510221926	8.22738521225861	8.32056140515829	8.09889311462083	8.01554682320912	7.97551852121384	7.64096377944682	7.81712679653272	7.93118877077328	7.2476394089839	7.25809877277959	7.93815490004123	8.5382918782122	8.71018740234136	8.17872717669476	8.55240206355725	7.92972151523726	8.78899754721807	8.50021617005839	8.87888318763171	7.88104844896932	8.36133444075673	8.85370135387876	8.75722663428771	7.64228606277661	8.00281752943765	8.2641381440584	8.19165911844167	8.72135496855173	8.6062985262003
FBgn0001142	9.62215369604509	9.62139818756568	9.69338121600937	9.28403012065203	9.25512546652833	9.29686441828573	8.97295356353505	8.90413431152169	8.82945484427708	9.27376162275168	9.23393312223912	9.21487692443761	9.23181018869701	9.22166321356571	9.16664263297487	9.42457649535401	9.57513344958844	9.46853005423387	7.82256950274288	7.56944911288957	6.62477854997776	8.47660123504365	6.51300208813391	8.49856853652136	7.85458644750441	7.47760998679656	7.97700029789995	8.07448502359534	8.46679754403795	7.97916696009538	7.76808429122732	8.42973297257925	8.39787163886021	7.28429334034572	8.03654590839321	7.77593972650013
FBgn0001145	10.8560142500848	10.8976607573651	10.8716135631432	10.8693474719917	10.7597104820293	10.6620056202547	10.9743540515129	10.9605527280461	11.0356386161324	10.2548990992787	10.1226753654285	10.090732025786	10.081636968747	10.0144832907741	10.1622383807341	9.35902436015505	9.29961103477213	9.383156578574	10.916541786656	10.45431405849	10.4884114535139	10.9472391684841	10.6253223389384	10.6273831424121	11.6226245122603	11.4509845813148	11.4284987102761	10.0541091794463	10.2363283297433	10.5875542918622	10.2473842187464	10.0988187525372	9.91033158194958	10.2212504664682	9.88214209879371	9.90372362638769
FBgn0001147	0.937411438679395	0.890972163713384	0.797369594187545	0.75759997262107	0.658069984430575	0.66041260542264	0.896492006371136	0.660230054222174	0.660627458329954	0.747741109175881	1.10707860631388	0.967797490489434	1.66486869886592	1.27675084148116	1.16012320053495	0.878073648039638	1.27016265539135	1.56224129483682	0.740247942778608	0.776160504808599	0.846193111786102	0.82138116724924	0.868055265537542	1.25785517540285	0.924385081146297	0.74462457420991	0.711341614938677	0.769619484631496	0.812208251880524	1.53778091264943	0.838532207105299	0.770149755687557	0.772257513958598	1.21508504748344	1.17430948572709	1.37523631967457
FBgn0001148	-1.23388793909784	-1.23388718055819	-1.23384943827673	-1.23388415749568	-1.14466478225049	-1.22493523424603	-1.23388502510568	-1.23386502963409	-1.23386057151928	-1.23376421416427	-1.23376303148814	-1.1784723732259	-1.23388316620286	-1.2338711480828	-1.23388434273209	-1.23386784212159	-1.2338309418302	-1.23385152386376	-1.21295937697218	-1.2093829738146	-1.20360274910124	-1.20565063252567	-1.20179833017619	-1.20051770869059	-1.22303169604008	-1.21198582944532	-1.22121990314221	-1.20992284471346	-1.20640773003205	-1.20510043357534	-1.2042350510028	-1.20987907815963	-1.20970511181776	-1.21761040670337	-1.20741325179544	-1.21816551061388
FBgn0001149	9.1691509298458	9.26120719930608	9.1529473055684	8.93297620109017	9.21427906866327	9.23250329499473	9.05798778108239	8.92211522760833	9.2619781149461	9.08941117572004	9.21579669674205	8.98315461431858	9.29335165092901	9.33223469322624	9.29419656919949	9.06437808442772	9.12446426711201	9.36139630216636	7.05950627590296	7.67623254048382	7.74366367898892	7.36417525520625	7.30888555258209	7.58077178930947	8.063526833214	7.84373232070646	8.27725794264202	6.98947037316737	7.06704344019718	7.32428178627656	7.5305401016898	7.78628928359831	8.25619241618397	8.19982944286528	7.44466471921567	7.51779524027051
FBgn0001150	0.597307720186032	0.598176992212897	0.996063275816096	1.06425341556515	1.97942315308951	1.91825478249971	0.600639340805339	0.51471086693508	0.770163599868228	0.529016549845722	0.529177598337851	0.531591955594592	1.64702168610685	1.43329432223186	1.5794426510507	0.514288438370566	0.519678167093102	0.51669672270028	0.633314685950956	0.676604001327838	0.757847313498372	0.729063513457717	0.783209125068788	0.801208759388602	1.2236489288429	0.640019850533044	0.59318564182128	0.669015905338026	0.718422212798242	0.736796774238009	0.748960063724976	0.669631061317531	0.672076226085555	0.609673187158521	0.70428921234089	2.32194966328461
FBgn0001168	7.16974150971177	7.04699326097499	7.04908305270125	6.73175695106034	7.10521544761738	7.16248052212534	7.02167634705645	6.76696814094793	6.90996187569103	7.22303492271697	7.45987855818006	7.07866677310096	7.18227568735646	7.29214658048327	7.16622991653635	7.07313409529215	7.06676238367153	7.23532275777782	7.85939438607793	7.79490772537687	8.03362326166669	8.81570219901543	8.72491644290479	8.14652628222697	9.15320531334933	8.90388271662627	9.4637097457786	7.56746864550597	8.54223695029999	8.14529682801575	8.42781956722941	7.88942246889301	8.06972475086045	7.29612869524659	8.06103779204857	8.05998805596017
FBgn0001169	6.01711295393226	6.01460985880384	5.90250703229777	6.23165917351061	6.01750353045113	6.01896295888242	6.05050392664155	6.18879206260544	5.78313842789008	6.00884732974853	6.01664377670198	5.86778249196853	6.41743929501335	6.30687776181026	6.18351857404469	6.4254224614332	6.43535234170304	6.84477213052707	7.12165561054747	7.6916655979642	8.1353775410727	8.94487027779427	6.79403474115019	5.84476935145707	7.07175719481802	7.8831822875291	7.34916960174003	7.76160211027589	6.79866557556425	8.49202877795285	7.23482432165656	7.89268216937272	7.66418935074364	7.55216484122215	6.82214270794062	7.64028985412716
FBgn0001170	0.885384430104038	0.72676246748005	0.727434347557255	1.21997794535682	1.09200547408678	1.30243855875997	0.787967115659259	0.63362098275102	1.3320867806318	0.91725710722101	1.16936077253807	0.643619382510247	0.699789977572288	0.633086297484652	1.16717636975501	0.633375443161116	0.691040892613699	0.915258410085297	0.711239063388053	0.749185818627353	0.818088859670657	0.793677110535903	0.839598395617454	0.854864015754891	1.21756970374195	0.718158535563647	0.683148954193819	1.77182164310282	1.15289929766249	0.800235744972479	0.810551518817135	0.743272017738558	0.745345779674989	1.18490776921327	0.772665846456852	1.72999050043967
FBgn0001174	-1.77171687579633	-1.76614439237298	-1.77171493532095	-1.77171668442654	-1.7717169194997	-1.77171561276349	-1.77171672833821	-1.77171571543705	-1.76922514213768	-1.77171063641523	-1.77171057628995	-1.77170966690271	-1.77171663425074	-1.7717160255732	-1.77171669380205	-1.77171585801993	-1.77171400787149	-1.77171503966569	-1.76667143275242	-1.7659913966197	-1.76489231424919	-1.76528170958938	-1.76454921253119	-1.7643057084171	-1.76858663654927	-1.76648631729815	-1.76824213270525	-1.76609405051582	-1.76542566809675	-1.76517709186316	-1.76501254346298	-1.76608572851276	-1.76605264963627	-1.76755580404173	-1.76561686330077	-1.76766135442292
FBgn0001179	5.19319611665159	5.38853451861032	5.1146426232606	5.37224039841944	5.72836484662391	5.93865103116283	5.72903965726616	5.61771456721516	5.48348309371562	5.36362224053604	5.74011690583904	5.48166290768358	6.1262940748108	5.62924432731255	5.93479230317482	5.87351199907462	6.15067591117773	6.06639672924176	4.82564538434843	5.40659316031923	6.09225042951978	3.78470810143612	3.50988908828323	4.96893107976205	5.29574087290166	4.89139031223863	4.67393892883558	3.56471608074327	5.51052223306259	5.70837896554826	3.40415605285717	4.16106247704389	5.65215655157159	5.91194652708131	4.30808475551761	5.87063983922322
FBgn0001180	2.67109621233849	2.10160701150471	3.13910281442535	3.73133252517645	3.83071029728694	2.8913150459	3.6283000564532	3.61680891463557	3.25128389294621	3.39489548351966	2.35305630650445	2.75532473142526	3.10636255208546	2.4193954824456	2.01184926533906	2.44381254300058	2.09445145903438	1.59576047066908	3.26448467422499	5.41809670021243	3.4024767322491	3.6185774498397	2.4812963432833	2.51311989496011	4.12652805569011	4.28951039126159	5.06293464723709	2.27055787739816	2.89021819714798	4.10640383432146	4.33654236432151	5.38417640254842	5.39605584658655	2.47910795474891	2.3369773423543	3.81290410007307
FBgn0001185	6.5577983132944	6.74342499964076	6.47046810515997	6.16616045175354	6.14483221825974	6.31437142314079	6.42429293371417	6.17285822589353	6.38339654271202	6.22339001674635	6.62241824195916	6.35843921400609	5.95304171580927	6.32355964814837	6.06123729076319	5.6505596807082	6.15484875776552	6.08414879574013	7.18510960677485	6.997315508548	7.91010806994066	5.83470921293757	6.97931067650316	7.98289808836673	6.73496461046338	7.09284212102199	6.9068844680922	6.64783919524159	7.35717802133236	7.04427563860268	7.76977128931285	7.83930062542997	7.15304348455165	6.87472531795436	6.45881865033868	6.51557190145018
FBgn0001186	10.8981774229117	10.8274628463494	10.9238844979623	10.7454974648518	10.7548057363548	10.7339323519838	10.8592160027848	10.790116224723	10.9089370529811	10.8036671530308	10.8922718063498	10.9787006541525	10.597550473818	10.554786482661	10.5604106777691	10.3285790994068	10.2170926801716	10.359652721865	9.84337889896937	9.92617500263695	10.1303460316825	9.81215872171333	10.3813099882319	9.49970617015389	10.2768928747111	10.1633607938967	9.86456608092709	10.0259067549079	10.0965427831993	10.0714477064789	9.85070927306203	9.45628286608455	10.1324924562429	9.38641580938586	9.58491991016766	9.55304366388598
FBgn0001187	8.92615365225025	9.03364492685578	9.09484461858596	9.07262675276801	9.10974538832708	8.97866405155266	8.47101032646561	8.23707065646036	8.18683048428983	9.02895053675687	9.07082261387963	8.95687540853413	9.40525116250506	9.17084361411355	9.29782255660563	9.82445360057157	9.83913267421164	9.94517392834065	7.64973304154785	7.56193764184908	7.45374265140579	8.34492881580244	7.06140842791228	8.71354679786095	6.68536276478722	6.30702615009821	5.9962384953768	7.78123705823057	7.9391642190854	8.08232017632516	7.72345943345316	7.60349067740721	9.07748969809875	7.94459266724759	8.09908167166385	7.84066426175069
FBgn0001189	7.18248035042603	6.78082910453949	6.9422192966091	7.867666240901	7.48858422789823	7.53223096749341	6.92920926753984	6.90175163284238	7.0088892908435	8.01075199975993	7.80049170177815	7.95440052345365	8.83736017545268	8.84164656220053	8.91782455475004	9.64575892198682	9.6225478353216	9.7000029741246	6.46648823422723	7.30836530079053	6.5689971016432	7.88525290405638	7.47658715204158	6.90883317229066	7.92699528448386	6.77872892405159	7.77952112234029	6.62443937637375	8.12810979641646	6.98290716906608	7.79084173501023	7.89057165918264	7.7182265013815	7.68639721611965	7.40945314897265	7.75611124449609
FBgn0001197	7.65988127905225	7.4487215824051	7.18615605469523	7.15624968889983	6.81362976729134	7.02967332446522	7.1782298684529	7.03526896051847	7.15746913994184	6.86096684934787	6.67683908113657	6.57090029068191	6.7263656986917	6.28457304715581	6.56805512031829	6.20503359524618	6.10686600705776	6.11356514955484	6.00135887211651	5.73910903734607	5.86134755948119	7.99508880475165	6.43411332318463	7.07548933271739	7.01515900185364	7.31337340605919	7.57003377270634	6.11068954335733	4.35584485762025	7.89140011781499	5.5388152553982	5.49291708811783	5.71371602039308	5.9104919285012	5.68479466326941	7.34211547647646
FBgn0001202	8.13599917763558	8.20309997646318	8.15219497321908	8.0015579887404	8.0160817561565	7.97101934562354	7.91781698244409	8.06050917433779	8.07245636208402	7.74180373004103	7.89420336638239	7.73579886546137	7.70375526920899	7.51304768464455	7.33314059021384	7.05894316244413	7.23816024859778	7.30466967529289	7.11222000338018	6.94602822033597	7.81994945670855	7.17349244021066	6.43048908304926	7.90609475052172	5.74332161775583	7.06703596425757	6.8847873566303	7.34195595908756	7.61192750848251	7.22023093303527	6.32687344073397	7.24764858185782	6.82918953844081	6.44466052897404	7.27780392456376	7.01354915970916
FBgn0001206	5.32652258899353	5.32680429670869	5.41914153887264	6.19690979243739	6.14189037818924	6.42308432062008	5.26888918192776	5.09018318098675	5.56360763057791	5.65718828934101	5.43781248405945	5.44225658737733	6.69008795373828	6.18954048987906	6.3201281395203	5.82068066187056	4.89531041518907	5.69694171238821	5.16454722043237	6.35780401194621	4.38713896578688	7.4062061219642	6.953479683017	6.86963989922397	6.1045289654904	6.45061833177295	5.95969749151265	4.4875572591033	6.41008917298392	4.81227573985486	6.02341453853052	7.21561432506786	7.57563630004225	5.10686813326222	5.33025998856527	5.6729913300775
FBgn0001208	9.10951385255979	9.08228341308749	8.96066660233564	9.12678549895936	9.24575973371473	9.06008397866848	8.92396424104135	8.84552598326833	8.99027768904089	8.49644581084333	8.67770283127906	8.58581932010634	8.92910344657674	9.01929420264562	9.06115935409746	9.2125655124816	9.1335930726106	9.26801132007223	7.76654195360733	7.68683381448002	8.25405316915739	8.31260157126296	7.08011118206878	8.85693763463342	8.19532358156874	7.89372698193579	8.74332934278003	8.24659301567543	8.26701930488465	8.33935318004046	8.48256712315031	8.72610571698598	8.3846284649834	8.32548288722253	8.86968433294637	8.53560254899497
FBgn0001215	9.3820473940405	9.52534086898435	9.51278660530624	9.1516224523076	9.17599432928017	9.24835910325216	9.38499882670619	9.24754036202407	9.23306319611924	8.77928762639934	8.8295348403872	9.09906752543338	8.56623898636369	8.69507659543745	8.71652632760684	7.78727816670635	8.05278469863551	8.09262390031444	8.68687836926406	8.38620694836795	8.64928358773718	9.06117829174487	8.8698270040054	8.88486960330609	8.60855966299766	8.93643297367711	8.71814398506863	9.01329750299737	8.68628761356081	8.3455002561826	8.12299074225732	8.75708939392732	8.35729016437702	8.91572906943947	8.51210245630958	8.41642245894718
FBgn0001216	5.77284049043992	5.79110639894244	5.97455762587072	5.5114435315697	5.59016651863824	5.44019000017802	5.87001125080142	5.82812674532974	5.52524822054759	5.42040964306604	5.40333676102305	5.26189791105494	5.19893804594999	5.29569341554857	4.64579486348441	3.9261493476216	4.11943548616921	4.11243287982589	4.50781404478952	5.02979170932405	5.12050085611419	4.60428265770322	5.67735207419606	5.63436465013276	6.09145630799429	5.28347910810186	4.87555070341564	5.42890467562521	3.24159343093787	3.2984804870739	5.23778648734571	5.23219565649907	7.20823472373292	4.47651490717944	3.19751886106322	5.57070478166676
FBgn0001217	2.81192973318336	2.4863582453293	2.68449617320785	2.54018329080543	2.82429130568727	3.22279409358013	3.47203622937335	2.83902971022569	2.66605118838172	1.49832721712638	2.21943477710977	1.81236926615236	1.33388469135047	2.32047059647812	2.21385423730951	1.83916258160737	1.35430130610306	1.34646371137676	2.54483411741934	1.66051079708745	1.7292140354744	1.70475169766414	1.75073328382173	1.77149442730071	1.79694754351532	3.61710931543789	2.55495551970065	1.65418765182596	1.69572444187681	2.57127940466439	1.72165953360407	1.6546992999777	1.65673474118607	1.56813637228809	2.49288898707894	1.56230117611454
FBgn0001218	9.88040896423224	9.79557386833423	9.95433038083932	10.5022054018389	10.5377209037736	10.4776218369835	10.0692805440433	10.0204635725818	10.1062606756894	10.5437696113624	10.5984759639603	10.5739975110588	11.4234971921026	11.503670639999	11.5425317608617	11.983165825179	12.0461248610661	12.0487017753188	9.98641673335885	9.73596659661837	10.1266905046516	10.5765533698416	10.3431996996976	10.5236160846112	9.92059798137464	9.73022482331645	10.082720414555	10.3895683076181	10.5487594123384	10.6598750653136	10.8548086125651	10.4807621295535	10.2992449480749	10.4657958593066	10.5277547987782	10.5516178789162
FBgn0001220	9.68483495722351	9.66716048750527	9.72519797229933	9.35931077952872	9.44373216380881	9.43212726635869	9.44416847747406	9.51695881158249	9.40579695084459	9.27589948609979	9.52672674474173	9.32690481184971	9.45861729367964	9.50215393766073	9.38392594815365	9.68583820792561	9.74734752296703	9.88019948847087	8.48120498550208	9.47503878142393	8.58477762176007	8.81982609751483	9.51808308459782	9.58365597905114	8.79955610959427	8.67817557598441	8.64859360524373	8.9879697060945	9.84444291870041	9.32597110565671	9.81155771821622	8.88088346828444	9.10079233179398	9.43353418461944	9.19424264330772	9.53184173929712
FBgn0001222	7.70368638983577	7.59505937115635	7.66627792534718	7.47785585146873	7.45878643065495	7.60398840349519	7.79062536466789	7.38261715096518	7.61570298220275	7.44176534794722	7.51804385053131	7.5031182822582	7.23851529504324	7.08621276056305	7.12029122102838	6.99222751882059	7.33191601596794	7.14378416028983	7.51258041811838	7.45906719878893	7.01289357819076	7.44469028848183	7.61092182777981	6.60821260936526	7.17867709499408	6.57326027706731	7.27276329201259	7.35295391200815	6.38090854137325	6.40912305029941	7.12463869748308	3.92427888579519	7.46067803445932	7.28249592447972	6.44335891940064	7.36687355243332
FBgn0001223	0	0	0	0	0	0	0	0	0	0	0	0	0	0	0	0	0	0	0	0	0	0	0	0	0	0	0	0	0	0	0	0	0	0	0	0
FBgn0001224	4.9704887299777	5.07921625185246	4.94982558810559	4.39023632261332	4.97733046841867	4.71169177293159	4.61512273133185	4.77325111498439	4.23523447828308	4.89121250507333	4.50003211307919	4.38424301066689	4.41048644450834	4.44361449383799	4.82404553928497	3.96815179960648	4.33372808742742	4.33982938755066	4.20142774985864	4.9088704823407	3.45595786833781	5.42865564359454	3.01331563924929	3.05252343816752	2.33641587615361	2.69066143197083	2.39371998221524	3.80171842306134	3.34158423205931	2.91050032670308	5.12372126066124	3.19997441104274	5.38660116830725	3.18051515879094	3.92942892028944	3.5884863198242
FBgn0001225	4.23548635698214	3.80354832650626	3.76325272672428	3.24856001392672	3.59548249266177	3.77150224269303	3.62448514951734	3.36014038781679	3.97421837016728	3.76178039905474	3.44537458173292	3.21803480957229	3.75474745654872	3.25954913952764	3.67326191396161	2.99383526929516	3.41128207576837	2.48545277937585	2.76099603862559	2.43879080760076	2.56119968988753	2.51784597641788	2.5991967705179	4.46921489748907	3.19899183048553	2.38413306771733	3.89305796782326	2.4274044721054	3.31347756927741	3.86771817455043	2.54783220408693	4.43689267835084	4.34682076232023	2.26938179201626	3.27388593149255	3.67558572113213
FBgn0001226	3.84510704290867	4.19405822344486	3.69866466560778	4.04057946133925	3.95553490296935	3.9532513592886	4.18550866837597	4.14996613962057	4.18970472197381	3.39538924185113	3.70863468832921	3.43088340225013	4.15021202046987	4.13519133573355	4.14418180655809	2.80336418310144	3.75955679123202	3.82834642782795	2.40133942045073	2.92721126501311	2.61819649315797	2.57081947786986	2.65961512120937	2.68875393618228	2.49089521930178	5.14552517042504	3.18421918519034	2.47151787505339	4.23459265693228	3.94490147695637	2.60360260070481	4.18657147803276	3.50473869267959	2.65757491489128	2.52986342772403	2.28387648907541
FBgn0001227	6.48084005759658	6.44812135825017	6.45081484299637	6.34514707831368	6.43129331779751	6.25309195324671	6.50469218721721	6.339259567483	6.28435006330837	6.08980297961485	6.12596689503141	5.64360596126928	5.44597235426754	5.50191306163365	6.17874168809227	4.2503396423886	5.50756330660725	5.53290849753245	5.1666936222411	4.41216770104724	5.17469968399377	3.32526776554417	3.97586873778944	3.55783847238375	5.9952858541874	4.89605294819044	6.43365324208469	3.87604732799576	5.41278612229519	4.44480187695483	3.84757422656651	4.57793556929481	6.03215824238288	4.50704161471197	4.02210971061227	4.03431189554741
FBgn0001228	0	0	0	0	0	0	0	0	0	0	0	0	0	0	0	0	0	0	0	0	0	0	0	0	0	0	0	0	0	0	0	0	0	0	0	0
FBgn0001229	2.63155497528076	3.11369596911688	2.51069160472021	2.71739827324515	2.26694885269042	2.53675535258596	1.97537338647262	2.39553856623798	2.65317353503383	2.20251899688551	2.20609193354279	1.18258308088429	1.61672442675848	1.37430467281195	1.13673225337423	1.43203637837521	2.04216308960153	1.47325836865492	1.39247154018571	1.42950065763916	1.49515169182999	3.76865424946152	1.5290824529296	1.55316359123039	1.29804305693568	2.13300979164995	1.31363764726661	1.4238385906598	1.46099867221121	1.47492764878333	1.48415312260346	1.42429680778065	1.42611958388166	1.34666518398955	1.45031030945308	1.6863320446746
FBgn0001230	5.64174030708741	5.97324958700354	6.22081443027269	5.4447563592526	5.99818075452444	5.96071084082588	5.72606639710717	5.22230764614376	5.51442947206245	5.5752916522334	5.83273127398613	5.51889513602491	6.30942333223807	6.37371897611781	6.64119578100651	5.99741135957731	5.94815773267794	6.05258384311506	6.58944860713225	4.71153418314137	7.3294092789476	4.76305544901601	3.67585160715394	3.73784241361718	5.96700305111351	6.59106036947543	6.65994272390996	6.05110650261523	6.81818936178756	5.83687101263487	4.85676674007072	5.13921251910071	5.85221923008235	5.52925541676637	6.02533259067821	5.65855219907777
FBgn0001233	11.6999230219641	11.6610715899011	11.5975379795885	11.9134627090834	11.8931823605461	11.938609974906	11.0184389719164	11.1150454078878	11.0143871318083	11.9454783955385	11.958768777377	11.831555711255	12.7205072603936	12.736582574802	12.7798105761678	13.1488268489082	13.1352737316158	13.1958348975788	11.4543688149437	11.2149537708121	11.6501809546382	12.0582181597451	12.3451689739933	11.9889722059946	11.3787966423372	11.5796799420447	11.488636571778	12.169212040359	12.5020152897286	12.3967423697004	12.4782950060346	12.5357500676205	12.5481515850623	13.0371541154651	12.9761606890642	13.0081325478592
FBgn0001234	10.3968869525115	10.3324139283231	10.3928158923857	10.4361352385534	10.5249604571666	10.3609228418486	10.6756735379793	10.5297495846275	10.6072718591285	9.99716431638247	10.03200078303	10.1456576277584	9.96160874535433	9.95092677982074	9.91347694461988	9.84953071235138	9.75964932444738	9.87045430402326	13.1500844866963	12.966957864538	13.3114582704554	12.7494163177874	12.6898082288487	12.5496472425594	13.361124570552	13.4103681521663	13.4262697130202	12.2210746953309	12.2389828349687	12.4443672956222	12.013739679809	11.9457451240932	12.0680882074471	12.7771335375065	12.9158369931865	12.6950531811036
FBgn0001235	10.0994744668774	10.0782031713693	10.1423740256804	10.1869459287107	10.1433151474802	10.0964400285256	10.3987541006861	10.4600087324261	10.2111970537282	9.71981182379884	9.74203178231735	9.95124061104883	9.57303388985579	9.90324548792147	9.84887563313095	9.28724943524191	9.40542858733646	9.35316139979436	9.76771495942377	9.90903111327751	9.66465084002724	9.31868471882663	9.45113931838277	9.84147067060483	10.194458279353	10.2753556823053	10.36652768307	8.58961944004695	8.92323751345812	8.34767428101146	8.59831543837635	9.15140856100425	9.21459364044399	9.50173311806192	9.78405636893607	9.30669577624293
FBgn0001247	8.11457421688899	7.92317306946159	7.97821377621274	7.84389228799986	7.91069702899143	7.73879221629845	8.197164929287	8.18416288003373	7.95108004155301	7.65742089856007	7.5809895522162	7.6979469253392	7.64676730806635	7.955958527745	7.74346090186315	7.92577290768303	7.6700600985486	7.56603577937624	7.88911744596628	8.37455768577535	7.67964399308279	8.31560055168856	8.61033392736902	7.14604592141357	7.71795066412852	8.1127331432861	7.63171356736819	8.99095537489221	7.43662347535383	7.58735040841618	7.32996590728681	8.04658171642026	8.15708195240709	7.56759042222086	8.0503533018243	7.76629216344342
FBgn0001248	9.92081614329399	9.86804245702549	9.82454072135883	9.51101625914043	9.50362053447656	9.61932815031557	9.50239517143546	9.34885146893949	9.36597883224736	9.55294309103782	9.34202006824782	9.43693612319322	9.46104706084037	9.5825092395029	9.59630786374519	9.89260591971943	10.0627097338094	9.9675473103525	8.68766589033873	8.99015941831715	9.26109884226977	8.0903861238492	8.56196428242881	8.38285846399171	8.76499422621367	8.68653889470019	8.84712223747632	8.348983663698	9.20372002913445	9.77992310057116	8.52387030389772	9.29490050443681	8.89327787059626	9.07546494561692	8.55879413476249	8.26856223035914
FBgn0001250	7.40882039749805	7.6616367997249	7.58191026543382	7.71916212632677	7.86376561791355	7.64288387278891	7.89701473647602	7.8463804062036	7.83967433089782	7.77298779643953	7.59406412948479	7.92910880761255	7.95034635356913	7.95734479053842	7.89667361816429	8.32550298049363	8.10144745585695	8.18461223859386	9.16724052772381	8.44962196684689	8.90124128918074	8.46693044370777	8.23342103895027	9.27245065022804	9.2524935776602	9.1934983653168	9.06181682376312	8.49247500548524	8.77674567635402	8.32673810140422	9.2440290144357	8.64941845759782	9.10329708935083	9.0325899669274	9.05531268068117	8.6921260088681
FBgn0001253	2.16008686183925	2.08381030235454	1.87454383424002	1.80326901826308	2.11199473191062	1.54744725915331	2.90142091703415	2.60448506420685	3.69669930564071	3.35623698710376	2.13327938037603	2.37915143304591	2.74800299847615	1.29870268364887	1.74003741701272	1.31109439753099	1.28246841729309	1.2289543302724	4.67502467630674	4.90870884615266	3.94282902303225	3.61482199349552	2.12901279657117	2.79452140743255	4.55244427191435	5.37869455260837	4.88119113440659	2.85324787331238	2.02536683236345	2.05530660617226	2.66649890360474	3.15436070334777	2.47593753623455	4.17261850115543	2.95972080848867	2.50978742554779
FBgn0001254	-0.0380817999473768	-0.0379349685323162	-0.030877996874489	-0.0373514895404625	-0.0382492144567812	-0.033343128321891	-0.0375186691295492	0.359627411951494	-0.0328989098223285	-0.0163523722610086	-0.0161619644084617	0.12421988199491	-0.0371607496365957	-0.0348710785784338	-0.0373871640209769	-0.0342485123684459	0.541409320396957	-0.0312543294467849	0.0938916422820099	0.141996559244678	0.228596675074731	0.197915006012328	0.255630725767394	0.274817171707984	1.39215638039652	0.834938615781963	1.40628397354467	0.133908139729383	0.186572067805197	1.47397546920409	0.219123441657422	0.134563856214291	0.137170243699946	1.28736062069212	0.171507203462102	0.0664792374643021
FBgn0001255	1.25521395574204	1.6573736382645	1.6398131896494	2.00239148019367	1.42673532650125	2.59077458024603	2.0241850884096	3.06021630616999	1.48958773319798	1.56357973296439	2.17293075812881	1.87881746326025	2.03584315787124	2.39827836682387	1.25708726553003	2.28496592625427	2.24335073716084	2.5646605000266	3.21194292339123	1.64017040022789	2.25895937589031	1.68881688514867	1.73884902521134	1.76164637436441	2.50444232580997	2.35570815279374	2.92119028332285	1.63317394370086	1.67893273103913	4.14800058433989	1.70727415391953	2.42655669714639	2.09757652964623	3.51729857723253	2.15746908971259	2.37294079392869
FBgn0001256	3.79717945200044	3.4043987735784	2.74815836299131	2.84460484527869	3.72332998885199	3.51846789962325	3.14905076185928	3.92807468606179	3.16211145675058	3.55311357976372	2.96953814285791	4.01759269598125	3.21780787934482	3.38337541196924	1.38121042999287	2.34676654522111	1.65413790507008	2.44905635488498	4.82116964645391	5.80348340323066	2.31151840603254	2.26406171305207	2.35262550513223	2.38133505165141	2.89489395920512	3.91939976066928	3.4152956267601	2.16301664662289	3.16079063056696	5.05585296244501	2.84981467757925	2.16406195709073	2.16821536750635	3.32326478832307	2.22265205552196	1.96531033964612
FBgn0001257	6.13888905916099	6.14795952455574	6.3769070892435	6.30864373076014	6.30161627795093	6.31359227952673	6.44497643811049	6.51796667886747	6.48053489933639	5.50409505802628	5.62056116261819	6.22565051947347	6.20832657868827	5.91057379524071	6.15565511962536	5.67856835734656	5.82933212875211	5.73902497885536	3.31972395115596	5.73980354758854	5.12899629821625	5.84609352034822	3.90830909752016	4.67070598525739	4.41523030209048	4.97925579615653	5.54654008626263	3.05289308695323	4.31188366388013	3.2740549175569	3.31296464834686	4.09984105056912	3.83305203870129	4.33616047347052	3.16886001266316	2.66154180707844
FBgn0001258	4.24508160321809	4.17510152788628	4.25443194968288	4.47708148045486	4.07047639833999	4.03324413112002	4.62623073773452	4.47211436600048	4.20664387771913	4.2127630893864	4.63275909823944	4.15292557275338	3.96642492353204	4.20056460826375	4.06120126924632	3.44385087317294	3.23923247844358	3.88662095831176	2.39081464945227	4.08126272402655	2.61288027276784	2.5645544637704	2.65506540496578	2.68471236714438	2.15998686411422	2.83562393008616	2.53506379119099	2.46295297336878	2.54660094205742	4.14578609041697	2.59800281282228	2.46399518663093	2.46813810674374	3.34662136172012	3.61160473602189	2.26916233665941
FBgn0001259	2.71140436046838	3.41700715402586	3.09526451742041	3.40252496355953	3.0057960810011	2.47521810680199	3.31037450837173	3.11345780298275	1.92676993059623	3.26718976374384	2.61569622773282	3.11983305277384	2.74909809130148	2.68440102080788	2.8053143154855	3.18230041601366	3.08228586722152	3.54932749661109	2.59744590506328	2.26092236912199	3.77401190667725	2.33238681031966	2.40583565850765	2.4299873715859	2.01363835257736	3.38234225105655	3.57200123828381	3.01196905786147	2.79545484085683	3.70238312303568	3.512960801197	2.25145799112832	4.54245415890226	3.9345599252321	4.51149257184522	3.52169695321518
FBgn0001263	10.2170150933236	10.1105016929439	10.1437300100278	9.92950615463511	9.87595340106716	9.90851128254361	10.067874656543	10.115300299171	10.0990827292881	9.4290614804573	9.41251377623015	9.39643521636005	9.31555530250652	9.36473093498733	9.40997325834049	8.91732345778959	8.95794319838955	8.99835606910959	10.3753113178604	9.65405578551652	9.91337433243979	9.55636617889652	10.0948491047517	10.1432335972133	9.44279490504626	9.6176835663859	9.65172743342543	10.1445625153146	9.93975022085792	9.83461316771148	9.597123864935	9.82832296930733	9.91429976593581	9.02911086425797	9.35712845583536	9.32204001656007
FBgn0001269	5.01957361920689	4.42854205502754	4.73634499607608	5.06550063664314	4.77106662476982	4.43626023022504	5.19089852702741	4.76922783978012	4.39222503576888	3.90327919148462	4.306418774787	4.36811934302982	4.11303275612514	4.31863559975046	4.28190304842774	3.40607337753031	3.67358545960671	3.20181581984518	4.28868297943848	4.6493647318953	6.04980670074903	2.98986136927038	6.23923613727382	4.64224594375309	4.67042483510167	3.99716913839742	3.93875650779801	2.84075292300274	2.96366417376339	4.58468842148857	4.81236309827752	3.61930749371589	5.08945599660441	3.48608230464168	4.90526518781352	4.92742563582315
FBgn0001276	3.41312061863073	2.93967744744362	2.80765794384663	3.13040429109596	3.70835547616325	3.31517938818762	3.38618199861157	3.16779756864835	2.82451063183117	2.71667763136861	2.83481889585807	3.11950204363377	2.16377248366898	2.25122149027623	2.8697141990701	2.52170169678049	2.48769150779996	1.99371424708322	2.38128533307682	2.05223098810722	2.62750467028	2.10513475989223	2.1604061285232	2.17875393662508	3.21713133183407	2.92626509089401	1.89857053730158	3.64783451158789	2.09432078508774	2.11301070692982	2.12541968592857	2.04529714391713	2.04772532403541	2.51841685117001	3.48816003525243	2.70080222972216
FBgn0001280	5.63189245189011	5.83156599529073	5.52709513640822	5.96324356119744	5.76821817262725	5.55912717836727	5.72156795049616	5.82550675843147	5.55768837279909	5.47131023300196	5.51556882566509	5.23280909638636	5.4273977496355	5.24735759248883	4.82792492985294	5.22452130768977	5.075195789869	4.76254208265151	4.72324039326958	2.85391176811503	3.07322600664369	2.99655343420743	4.36350968428735	4.11762987453225	2.95540957979355	3.7949397884221	3.8173566866921	2.8330081291079	2.96790501575629	3.01727318784182	3.04968547458556	2.83470505747813	5.49769185293066	2.53001806864364	3.39973572963064	4.14356131939308
FBgn0001281	-1.48868849395189	-1.54157987802032	-1.54145733933193	-1.54156998481018	-1.54158518879787	-1.54150086715219	-1.54157282374349	-1.54150747533617	-1.54149308155772	-1.54118407454925	-1.54118029218687	-1.54112319904274	-1.54156674155349	-1.541527453799	-1.54157059090166	-1.54151665697597	-1.54139795298003	-1.54146403554809	-1.40131302623279	-1.49644555296685	-1.48699854240158	-1.49034553621348	-1.48404945901909	-1.48195645307131	-1.51875257898412	-1.50069957523462	-1.51579144382121	-1.49732790033885	-1.49158291166104	-1.48944630901134	-1.4880319559868	-1.49725636971212	-1.49697204480241	-1.50989220068033	-1.49322630360399	-1.51079944438926
FBgn0001285	-0.756813701330185	-0.756810668931119	-0.756660907578615	-0.756798585734835	-0.558857218787569	-0.756714129576031	-0.756802053242536	-0.756722207148536	-0.756704611995783	-0.756326172114511	-0.756321531498776	-0.694541886282599	-0.698035726803524	-0.742871228070187	-0.73304978291338	-0.524229961430229	-0.756588252062166	-0.756669096862385	-0.720042557488022	-0.711675737005911	-0.698153183649328	-0.702944106882959	-0.693931833718879	-0.690935882310869	-0.743606255920951	-0.717764990606127	-0.73936765494133	-0.712938738601436	-0.704715299515396	-0.701656943315546	-0.699632423060466	-0.712836348886723	-0.712429363128045	-0.730923414344284	-0.707067668561749	-0.732222052826444
FBgn0001291	7.68636345780855	7.68187608923949	7.46975653873797	7.42164864047096	7.29527488280951	7.09370510224376	7.01008020773653	7.21991758324035	6.86048024288323	6.99732484969326	7.31510654186172	7.17650346355991	7.04931092956774	6.6059803016178	6.99686709256758	7.2573144822004	6.88583285693843	6.69950582883709	7.0469645191234	6.79095261149552	5.44317132536582	5.94500766409285	6.91951987410255	7.37698399712409	6.77809037646073	6.15434570254894	6.87098089532945	6.04883842316869	4.63858559480358	5.15572390184392	6.78584129469688	6.96097754623005	7.31944793918642	5.50239812109581	5.31305597793473	5.59028758912876
FBgn0001296	7.62323089927492	7.39766109179784	7.33115996612806	7.57953534223573	7.62991213190913	7.86395950132964	7.57687329923663	7.75875909714589	7.42438726274978	7.70884339994921	7.38975722337919	7.46725288617038	7.9962612978599	7.89649144807987	7.66120287322993	7.66901706673753	7.81528457206926	8.17568255565566	7.34714526107119	8.08298153767682	6.08435187121916	7.68712661610044	7.46380589078	8.2551463398857	7.71809054227219	7.83700046034519	8.26743002926546	7.55637751973909	7.68545384615834	6.73212529316747	6.2433213156924	6.86858277705116	6.40989916757181	7.91372175480867	7.03315983413918	7.62655836769146
FBgn0001297	8.99762928473641	8.97998283333419	9.00999298568703	8.98629285891774	9.00759585518581	9.12777488817791	9.11715848794811	9.29097219577454	9.25875611516768	9.45007453564856	9.52584859050617	9.31492980998461	9.45378366880137	9.75056421535302	9.73870340735908	9.43021097809742	9.60848268004914	9.51429179307304	10.8942676218124	10.7830949147122	10.6991649034819	11.4757147540712	11.8029722702796	11.2931125682139	12.3353454334592	12.2230338754034	12.2100656507092	11.8253911127831	11.746676676729	11.6118875371281	11.0799764776508	11.0908512949929	11.272314835491	10.5365819072595	10.4803924537703	10.787157231204
FBgn0001301	6.50475848969959	6.6762775147012	6.73543279686171	6.63453609287497	6.27254685590353	6.42748603893549	6.43794002301773	6.50643815611702	6.55344352721894	6.80042793476844	6.54879944158428	6.83539844870878	6.57090153039324	6.84087531418183	6.78519516947814	7.30432651136866	7.76714764598052	7.43018820631256	5.67634553142085	7.51325217039011	7.3667081594381	7.96807134143539	7.42518085916218	6.93482063548553	7.29113251416901	7.68060433977709	7.48884372680644	8.30779305283339	5.69985272119634	8.01529607206729	7.01190298564613	8.23266287765811	7.97937566196111	7.71711763145136	7.81682301348012	8.6034545473625
FBgn0001308	8.90428899008409	8.97165286652902	8.93474607503187	8.88487241535578	8.90842740047654	8.87717043709218	8.78269696630644	8.77713046039305	8.80753172952688	8.9966447868463	8.97794411918308	8.6439531748949	9.25191410413878	9.1145996824736	9.19318405171703	9.25434277788917	9.53882212240892	9.26979186566174	9.221928805181	9.75407369783796	9.44542865287959	8.45817506852888	9.31363625424065	9.87874772927816	9.25348795644904	9.5863062312954	9.24517860482538	10.4591168503454	9.15619297624119	8.56734553750712	9.62246970783236	9.58131769670784	8.8926220161713	9.27910136828141	9.43812971351989	9.27024707489845
FBgn0001311	1.98656374650378	1.14318755800864	1.7228481336689	1.92368160832976	1.77262833201701	1.45326633701304	2.42197920019653	1.44799384534117	2.22395226489262	1.6702313623683	1.59466681428763	2.08230999170864	1.65825273439915	1.89691556771371	1.74276244810255	1.15023872620678	1.87036953305665	1.53407267544498	2.11330693126164	1.44018555397489	1.50526076374801	1.48009810368784	1.53932137726555	1.5634946736534	2.16082716187585	3.14327760532126	2.59957868075035	1.4344724728627	1.47196336368535	1.48601415591078	3.65978143455346	1.43493482725074	2.47158938879553	1.70841727410081	1.46118077096873	3.10544627001854
FBgn0001313	-1.70282117449982	-1.70281863603611	-1.70269340013245	-1.70280852207333	-1.70282406553285	-1.70273787681841	-1.70281142429952	-1.70274462994363	-1.7027299207586	-1.70241441046797	-1.70241055167093	-1.70235231407294	-1.70280520656248	-1.70276504803165	-1.70280914167373	-1.70275401335891	-1.70263273560745	-1.70270024165813	-1.66248307378183	-1.65687508095326	-1.64781137719508	-1.65102256873359	-1.64498195110813	-1.64297386762567	-1.67827701272305	-1.56407592465793	-1.67543602384947	-1.65772162760803	-1.65220973841196	-1.6501598271377	-1.64880286064176	-1.65765299929372	-1.65738021069727	-1.66977613897298	-1.6537864507091	-1.67064657181069
FBgn0001316	8.65283140383843	8.63527776135499	8.55513946305561	8.48503266394119	8.41558221296851	8.44610456360532	8.53754610301695	8.68345023877266	8.81432194353486	8.50281495367908	8.61086266131848	8.66207127715557	8.1572621626522	8.46337497126367	8.41550431537663	7.84198881128915	7.98688847408464	8.29325341804651	10.0485315241712	9.84539469903247	10.4027878608731	10.1614438355548	10.0751340702217	10.4311067287932	10.1689205816821	10.1826192858532	10.0887330096465	9.88989874577122	10.3146444728168	9.94051012236661	9.53469321640595	10.1618461911164	10.1963964011711	10.3127919594515	9.83051653743708	10.0760908676339
FBgn0001319	3.92284792582648	3.83551242119909	4.03003428003681	3.72847549736975	3.776258937212	3.85726841156954	4.10195206428006	3.96058854672386	3.94024521325734	3.25745208738385	3.66179268762496	3.76444920567931	2.6416620479282	3.61997397561133	3.88692543443628	3.20801993354049	2.9210057678637	3.08645890191184	2.47402049198881	4.29398521291172	5.25892823008255	2.65472045621961	2.74916624086654	4.01333308514616	2.23623442152329	3.86094816591329	3.65863423927325	4.26392988693321	4.31616291819571	4.02625360331934	2.68960145164151	3.78773068901079	3.58165077485488	4.82534907207981	2.61111727296157	3.55150984199612
FBgn0001320	4.97573380880323	5.09785614313016	5.07842002267286	5.70505841972212	5.61895696163926	5.31538042905362	5.72550950470704	5.44336740025859	5.56939261914208	5.29688903798462	5.03355454725012	5.01120361457634	4.96880158699321	5.22158709491222	4.67372867732179	4.66623652488234	4.65694612667383	4.58719721791905	5.76990790733623	4.88607612325069	3.37258550750743	3.28731461832475	5.22554214307589	5.61467887852093	5.57502605429184	5.58709698504274	6.35896223230324	3.10649996582513	5.08118672497784	4.83605838401851	5.36437207539261	4.98745156880398	6.11621518289741	4.21358562209235	5.5879480316622	5.39677011094848
FBgn0001321	3.4299562396583	3.22165308811896	2.60365980198169	3.90914679092909	2.51342588791572	3.36443471849823	3.14055104599274	3.25359021279553	3.13567695500051	3.93384746004253	3.73694797147168	3.07709902536019	4.14322936232463	3.65708654955086	3.31196480038924	4.08309927060901	4.4501864991122	4.25107252779163	2.3381449660859	2.86680375540113	3.96220680675745	2.50295762467271	2.58902497734374	4.65720699894336	3.20057836386706	2.35999609247739	3.53605918373478	2.84894813651703	3.31988865716528	5.02543977436151	2.53475193772403	2.407485051702	3.18707409226707	2.8804300522654	4.12478885114935	3.26780862297572
FBgn0001323	5.3834407161063	5.50908869866632	6.02106476616692	5.94570972664411	6.10552261105357	5.60883957713626	6.01727245502919	5.70907967211679	6.09087889182613	5.83253345881797	6.2261607194682	6.28638712668295	5.9683930945245	6.28215232330447	6.16964146596061	5.72383600811188	5.9744625110935	6.25303092420539	6.05005865988971	4.93195488733295	6.10351163354597	6.78695992196143	6.58681394633515	6.60670737041095	6.73681269018009	6.2881767851103	5.94922884895449	6.80752591779179	5.98464937948274	7.37736970629208	6.32057983504502	5.96374644344597	3.355493413324	6.34196983164603	5.71621056406877	6.22743225199538
FBgn0001324	7.38264233878574	7.31635882250639	7.53987336523144	7.12592451033787	7.00740086769233	7.05972413246367	7.30541963603633	7.35595218883252	7.67050698220569	6.99451472734169	7.49741636606248	7.46434584360862	7.4554703197849	7.46175001810871	7.2552399517664	7.53105299834631	7.4367472260752	7.7546520594398	7.16536729612084	8.77363715128741	7.78396557841218	7.70778626482945	8.19927332878217	7.82131676896032	7.61326038066362	8.27868554676276	8.04589884186868	7.99822397450747	8.17935521661988	7.96838026780342	7.8310943733655	8.4792831231839	8.73299563329657	9.23650134681656	9.22142631467785	9.18713349056477
FBgn0001325	2.18126140773115	1.73120273654604	2.90817477175906	2.4297330215373	2.15962857905127	2.32542120400182	2.76982936156955	2.37992944212026	2.03046192078172	2.09782352580892	2.18311834701728	2.00059847563803	1.80053618933101	1.44272340951195	1.79509856088017	1.44790503522424	1.37674543904078	1.41935544335512	1.49006293556239	1.52143088483866	1.57476280669129	2.35660478155629	1.60293509352012	1.62568849485329	1.41299373721017	2.16193510261626	3.04696741542412	1.51659461688594	1.54859196204134	1.56074004158591	1.56883160902661	1.516985474831	1.92926998934252	1.45213511916872	1.98085651566115	2.71046123801731
FBgn0001330	5.55936629569948	5.38898288538192	5.73395080871876	5.0319120646196	5.23759403780154	5.40251024683388	5.48927782246901	5.5257049667318	5.69191979729485	5.52944103756332	5.39102863202467	5.11696931756237	5.29210403695382	5.64781303886574	6.07720639532134	5.40895867656424	5.40836896532587	5.16437170307961	5.07698724748209	6.33589379348316	6.72188945391535	5.20826469353007	3.54015549619773	6.06692085158094	5.93997574089278	3.07412013377408	4.77327952897377	6.82017141235109	4.11040242267957	4.18527607065932	5.89964109411147	5.82065221026028	5.83341595403197	5.50886640083868	5.46725619147503	4.60700536791435
FBgn0001341	4.85582330366684	5.04209368060463	4.91154684404914	4.46511225320186	4.92753008849379	4.96368918070178	5.00960932183272	4.58893268523147	3.85755134570953	4.58702271729342	4.26902928594517	4.55995075251329	4.95222314442438	4.91768969377146	4.81888449407277	5.24581414468291	4.96166149518336	5.03841403762661	4.33094898152365	3.37600361761883	3.98493943244969	4.59218707022055	3.20456394401438	3.24697993480153	3.88295728471647	3.83491694157424	4.47403476560054	3.67932433947526	4.8660074922989	4.42662840634076	5.65438240497577	5.43335139241791	3.3622845541269	4.77960954710301	3.45996646744216	4.48866338467729
FBgn0001404	8.89066904795369	8.8501320656261	9.00809901210044	8.82084149235583	8.74353117413832	9.03460579741328	9.16444844364577	9.02725845132446	9.07211463100201	9.07664872433255	9.20723962230602	8.98382904596537	9.09284335513226	9.29864181084549	9.12918052973738	9.20673008700993	9.05002038084773	9.12512360094318	9.35737930414119	9.44775271025349	9.0014199826205	10.0553766183905	9.86415290020727	9.79403141766961	9.98918032106352	9.78132960812371	9.83418270644575	9.57129359200182	8.99408075335402	9.49507237385322	8.52445923977099	8.69318345943014	9.24918618863043	8.87948394540558	9.429997232775	8.96909251234067
FBgn0001491	5.64640522316884	5.88613054758222	6.01595847405819	5.35936289607346	5.31444443841375	5.80082193915355	5.57237953932232	5.74847977346527	5.56225259987544	5.28435570772172	5.32345062371314	4.74261239355373	5.27664154226261	5.22424846313461	5.0354520382965	5.04740537697309	4.75078166283706	4.97573930031342	3.46756559935723	3.93162677161207	4.50193134583492	2.98876686454733	4.35233857100601	5.40232620127068	2.31652039035823	3.18209035399362	3.65976066767022	3.27718720295767	3.43855471562684	3.00918998459868	3.0411413664338	4.91366664384792	3.2872105649968	2.92238748169861	2.92280479678416	2.89678509522881
FBgn0001565	9.26609772248436	9.21788485528955	9.19638629174405	9.25995895762174	9.38732916169664	9.35900656236443	9.53505878882513	9.62292986771247	9.58757295829899	9.53966008770257	9.49418960080676	9.5040389918593	9.45893998968709	9.40814312211286	9.37645693740101	9.70155179472586	9.75813529225825	9.54790952739631	8.76827641730951	9.00810878967015	9.32104905986439	8.32744480216813	8.34997302099133	9.24313402508734	8.3976107683151	8.05600593803696	8.0402458409511	9.16092040251934	9.72935938612557	9.52067058223262	9.14566266121744	8.55130050240388	7.87217494586047	8.51922221869549	7.92862836090047	8.42312236054252
FBgn0001612	5.78407186259999	5.50783498484952	5.69191189928268	5.65374210170201	5.33647757444464	5.56315567334598	5.71765520397188	5.95092927527225	6.17453820392932	5.28244911890053	5.53914296181962	6.00146702183881	5.28449766919025	5.1857731349332	5.58785368584887	4.83551744528897	5.00707900953563	5.73536173754979	5.84012939250567	4.67679953664029	5.99853575098529	4.20821359371365	7.24822320872724	5.26580644659543	6.79830889282439	5.97346166277276	5.82911919542198	4.96276385009349	5.47210938687475	4.75799958599891	4.57527294209803	4.96578025147264	5.23828728986424	5.94578425725039	6.05318638558131	6.72002806697587
FBgn0001624	9.62426522244343	9.50666420158192	9.63755094511969	9.42253207494609	9.36206522349871	9.44772507393543	9.66418630592966	9.64201291778	9.77873443573835	9.40443300557606	9.43687690014552	9.50646551619943	9.07368600742592	9.03752450447681	9.13300474604367	8.69972559145329	8.79659156376864	8.80809106435157	10.7509779752971	10.8163845239198	10.1311966944366	10.5423165343355	10.3951485320947	10.8345082372155	10.4012110584314	10.5679531400949	10.4361618003469	10.6502563254395	10.9285059280235	10.6583853164258	10.5780314278571	10.4359926454473	10.6936716431515	10.6144927957907	10.3758135830313	10.6512098519182
FBgn0001941	6.77837878135813	6.90574061359941	6.77294289072744	7.04824819475088	6.55096947831124	6.86974925194306	6.97046707253255	6.97144059906238	6.7167622769625	7.11221425176287	7.09834281096616	7.28699483821527	7.10736618088531	6.88399129945426	6.80753840470952	7.35323686456674	7.079480670242	7.14983082375242	5.57280978232742	6.80089673510077	6.40633945336585	6.61708559994191	6.93061968029391	6.89443447489007	7.33652722279733	7.50602737593758	7.46421041709911	6.13379270034762	5.25013484923894	4.97638125836555	7.47907517645791	6.6656642864527	7.23424682327025	6.12214815483543	6.8189058071612	6.78941790106732
FBgn0001942	13.4129971008722	13.407600522453	13.4344370349904	13.4001047587659	13.4637784442352	13.4626697599963	13.3061752763357	13.3617011431189	13.3336707219517	13.4667691716393	13.4757459744744	13.4002803612577	13.2783291435947	13.3167553920552	13.2599240790927	13.222348615254	13.2843765313802	13.3492140529237	12.4974129603829	12.3269865621524	12.4576758030513	12.076977542782	12.3824700206955	12.1115980746644	11.5364141653725	11.537933650818	11.4884061573558	12.9272128530431	12.8831501735503	12.7765441466366	12.3402664122814	12.401579871824	12.5270509834212	11.9779365833501	11.7588000248158	11.8986710870714
FBgn0001961	9.66554887435052	9.7210161573225	9.60798755572793	9.63732166101517	9.41916562255449	9.57249521298877	9.72092022940521	9.86319041961172	9.7938371281434	10.0563452241923	10.2273356275207	9.94298293700827	9.90733868005276	9.93705593530717	9.94745330828147	10.1067490835384	10.3004548465399	10.3966673660623	8.43146063880847	8.33432951229467	9.08465888561588	9.04160873499606	9.77121319310029	9.39412415985537	8.20258978658871	8.3247719242018	8.64325712545647	9.51989231698739	9.0520625963449	9.51188280171764	9.19698228877051	9.40873663315839	8.95534839125302	8.96578562511497	8.8263787661762	9.31692483536346
FBgn0001965	7.46817771294601	7.70943600722276	7.517722867927	7.32338617769791	7.40672084960001	7.34625035482859	7.0447388274003	7.09821442009713	7.12616435911421	7.66240617042347	7.59214466274513	7.12014118450666	7.62489507963457	7.50656080250967	7.28692265806453	7.82946910671941	7.83589668444168	7.90270206884891	8.74640585307367	8.08026518457528	7.61003549612822	8.50810671771786	9.25704645280803	8.80291015584502	8.52503937982152	8.03745319109383	8.76994416612607	8.83676598814785	9.32101759549964	8.73372984649864	9.46362219118149	8.22424992168407	8.48149342001802	8.63382716520211	8.54489976498445	8.56006392631392
FBgn0001967	-1.19404345801631	-1.19404277483169	-1.19400876496977	-1.19404005204404	-1.15104049020462	-1.16106682374307	-1.19404083348307	-1.17770671286859	-1.19401881617437	-1.19393184229515	-1.19393077483826	-1.19391464917471	-1.16089909605955	-1.19402833404702	-1.19404021888326	-1.17033877885046	-1.19399206848351	-1.19401064776278	-1.17409950291956	-1.17049224046807	-1.16466214060209	-1.16672769436001	-1.16284215209734	-1.16155048066209	-1.18425873183539	-1.17311755505641	-1.18243130573089	-1.17103676968816	-1.16749132454557	-1.166172747972	-1.16529989837351	-1.17099262549096	-1.17081715806594	-1.17879066444999	-1.16850552253764	-1.17935055812104
FBgn0001970	6.36062136412452	6.08456284148668	6.38135279779702	6.84314893201501	6.76569756765475	6.06783520405306	6.39747112573885	6.76900249418996	6.1674051673968	6.95372494066662	6.85211511041231	6.4299972377258	7.53708777690289	7.96202551023765	7.9271777684096	8.40775745309618	8.48471761705373	8.37201362994432	5.52824234032869	6.62405548072601	5.01453266462184	7.25395641646647	7.35198987364169	4.36125714054982	5.59477059578048	6.12829242615508	3.73890508168439	3.76814321463602	6.9205753742086	5.44853456272663	6.6285249087225	5.9455942057196	6.87454287735787	7.05158574657635	7.18613819174229	6.25087765791705
FBgn0001977	6.69509240101735	6.50999713811724	6.79601516678331	6.55134688734929	6.29894131768237	6.39252875935177	5.70432692010284	6.4973670839409	6.43725909693766	6.87091321415898	6.48707292331933	6.46179831174021	6.58528666750817	6.47482858228663	6.56916437738251	6.83822656933981	6.64649244508682	6.7413149236028	6.62158014962497	6.01478886419468	5.74628539443683	7.18103035609735	7.841744186929	6.7210221640136	6.37203159613007	7.18019088069758	6.67052941668847	7.09841563119603	6.66568918498603	7.18268391633904	6.4246351799829	6.19493286663501	7.34085072126043	7.28451320063247	7.03590868947012	6.97121388499064
FBgn0001978	8.98425441387003	8.92018772049413	8.9562565432763	8.70557894715447	8.83775748127163	8.93831380526222	8.70819589987222	8.79571822584705	8.4506734100846	9.60728814316811	9.50460548523643	9.46080896014156	9.60144820395663	9.73328276991297	9.82471534180563	10.0981488254506	10.1495238646923	10.1419172053114	8.82148611754182	8.92202315762909	8.96864581670741	9.02141715578296	8.90356359838914	8.55015485093399	8.45433777703356	8.82870230052944	8.17614005900975	9.58484565878461	9.7095591378967	9.26306853963138	9.59322224278863	8.96656750275486	9.68623397960429	9.295214699914	9.23293465360275	9.53232500859527
FBgn0001983	-0.812550412149683	-0.812514076710671	-0.810739396896549	-0.812369450966766	-0.812591812059853	-0.811365666286408	-0.812410927980834	-0.811461138284456	-0.811253317601205	-0.806907774609385	-0.806855914847093	-0.806076892104309	-0.812322090825595	-0.811750415135838	-0.812378304353918	-0.811593964131484	-0.809892165243444	-0.81083544801501	-0.68936604250289	0.991573871592411	-0.625720898922982	-0.639650899814364	-0.613446978965091	-0.604736005370034	-0.75787942169268	-0.682743830635194	-0.325291877419134	-0.668711108454334	-0.644800787162892	-0.635908366534859	-0.630021908417575	-0.668413401989908	-0.667230057631274	-0.721003023167231	-0.65164049243776	-0.724778920699272
FBgn0001986	6.25535801890266	6.0702209639287	6.49584769173958	6.22273325310525	6.45912422220644	6.39675696719565	6.19604844643247	5.72051893897683	5.32419593243032	6.78819844369052	6.60160814483761	6.72308040840267	6.86301200852626	6.93638902363774	7.31400511200015	7.28361578181296	7.36069646484255	7.7867194532087	5.83522302327561	5.6059553710559	6.77731053924339	7.65072946883505	5.12712330382849	5.772873210597	6.16719766478427	5.06205672550638	6.02092898645076	5.45772744245574	5.7255958293398	5.9348496584799	6.90282017550724	5.34542639882037	6.61660018518334	6.11512465062397	5.85761466489779	6.40811197123209
FBgn0001987	5.32954507805752	5.95862353560468	5.40567861695163	5.54124993056017	5.27784313851185	5.28346565412433	6.04248639727143	5.45287411156492	6.13044771774309	6.0381169611704	5.85760312838169	5.52812691232451	5.7643668697853	5.68059090901671	5.54381485362413	5.91101032602511	5.82315967994761	6.06742078015281	6.20691927805538	7.10078442029419	7.34701336955497	7.09322785537359	7.21642032179916	5.61323093564006	7.35560969356555	6.38946141856583	6.65662660187616	6.86998924865901	6.89167524132332	7.41799328729437	7.20896892364753	6.873571949358	7.32753756749286	7.65634834893184	7.65497643697088	7.06171782803306
FBgn0001989	8.50498429718934	8.58222846188454	8.5453526318582	8.15585012709045	8.24762460153618	7.99422037674187	8.18251900489706	8.35884125906253	8.36637754404854	8.00306021208276	8.06638708584944	7.24581692970483	7.43703800289489	7.6996954294017	7.76441255778458	7.75603741459371	7.97992737755881	7.85213110454358	6.53140939107925	7.08947884375942	5.91922135572968	7.36900173233129	7.10270763953372	5.72610826715023	6.42606535391478	7.04772508852425	6.95059754123203	6.53568735285512	7.13393939461925	5.91857930852318	4.27170018787915	6.53937763186134	6.37663891815423	5.1105803396387	5.73223864388914	5.47035562002746
FBgn0001990	5.30889135517059	5.30202352081158	5.09319813487111	4.95828344217376	5.18217429775525	4.65097531231395	5.1906638018414	5.04201382627417	5.03059896878686	5.19743962459419	4.70363993782071	5.3460186893943	5.13800387415335	4.99476196775103	5.01594458491562	4.59972234364718	4.66125595149854	4.95030469863808	5.53131658438922	5.50047895471474	3.23106706503038	3.15398009055865	3.29812200504902	4.78530089064209	5.14811659434495	4.3056172220258	4.96476750146869	2.9904267395505	5.33535416705095	3.99547330558257	4.7710058001079	6.25278225650696	2.99883575377299	5.01609435265173	4.5791455311982	3.76792633344095
FBgn0001991	8.16110105545464	8.2321583216545	8.01297866550672	8.11346401042324	8.08096786340816	8.22324823018986	8.46148054994019	8.34524410780479	8.51895410292895	8.18173457553886	8.0419626212429	8.16857141759933	7.24317537421607	7.51820174750042	7.37388190169708	6.06812771914579	6.71509189067362	6.80268089361617	8.96406773887433	9.57772489257215	8.73173868821649	8.67364823256115	8.43182808402172	8.01756364159377	9.71637936003359	9.63074702852114	10.03947203841	8.37365084649039	9.20972192025268	8.806134129081	8.10742907556149	8.51551335961818	9.02022415896479	9.91778612474615	9.84520110187025	10.1465879571927
FBgn0001992	-0.56658754453399	-0.68369401837465	-0.707321682848715	-0.695026193258471	-0.695743026835694	-0.707380983197274	-0.707478963245305	-0.648033699153256	-0.707370378140802	-0.648278397574765	-0.70694370649529	-0.706865697921229	-0.428461627892686	-0.707417192346461	-0.707475923828442	-0.635877430665529	-0.707240740454425	-0.707330806969341	-0.669397352878717	-0.660448731095316	-0.645985863654495	-0.651109932003127	-0.641470974871624	-0.638266694812186	-0.694599593747306	-0.666961411453171	-0.690066254333788	-0.661799557686415	-0.653004287571901	-0.649733263295728	-0.647567964530888	-0.66169004812619	-0.661254761910425	-0.681034828894152	-0.655520232659501	-0.682423770444298
FBgn0001994	8.58463144449703	8.48768399381844	8.74471517264894	8.53062593337757	8.53133990789757	8.58349131875119	8.57954859202056	8.86307467845161	8.63370371995837	8.61309632648236	8.54849499161319	8.73079464467229	8.32387756021372	8.57699357367936	8.53099152844853	8.15985629841014	8.17804707630151	8.04518703270257	8.84705645246713	9.0808022306276	8.93641137374021	9.52512166139638	9.16231786866669	8.75334369103474	9.13807635573554	8.67335848369977	8.96947967806424	9.50356553530853	9.01730987279887	8.9118462188132	9.27588780615547	8.00433140327468	9.62167940450703	8.81648401511731	8.79178925040643	8.59761457339077
FBgn0001995	6.18865862479415	6.25259722716886	6.31689895575897	5.98924460780673	6.33262222402799	5.38253721269679	5.44929068831	6.0046860854999	5.54379549941162	5.79381291202586	5.94327660871683	5.74155562600463	5.91544504793047	5.60768461930189	5.48412708846683	6.03660742979629	5.56640158457955	5.57884436215555	5.19403313599496	4.64506612547829	4.28742448322283	5.49455353469342	7.13051364069145	4.09421378334314	3.5817128437205	4.06127455056781	3.87097365010519	5.30676390120791	5.1736903672391	5.75823877393649	6.33205784179265	5.19634638090797	4.94746905816836	4.10579012952426	5.68989992845802	5.69517086348266
FBgn0002021	6.2670915401725	6.69461323507241	6.44661919087129	6.29285968263468	6.40961854450975	6.07550832063476	6.12477694794059	6.19318986557009	6.35759763510129	6.47721159997282	6.49050564435395	6.52319306897136	6.23872727960863	6.20200779687263	6.48462235642921	6.47419011950646	6.33589281537024	6.62038948274738	6.11887999755572	5.30538026583975	6.40035704821194	3.49254754497229	4.77991453742263	4.20434328595043	6.14791486557109	4.53792611005584	5.53172744389596	5.91823708843354	6.02712690310111	6.35916416602462	3.56343454278833	4.48681909352356	5.50273610153242	5.33588165909674	4.65100143496112	5.86288439582457
FBgn0002022	6.58969209352458	6.47142270809439	6.61094157218357	6.49139814728059	6.64611257566633	6.85282976453308	6.04069078870206	6.16464012993713	5.91365608739146	6.45877867673126	6.75925973364252	6.88041067515741	7.34302663276714	7.40873807066932	7.52727546069691	7.88633424847787	7.83564247907678	8.13767282603237	5.22277892602954	5.49709227878738	5.94099549279527	6.73885499924134	5.67855465653222	6.29098665507653	5.34142775618522	5.40371070089281	5.11044768769025	5.75606783539731	5.47759860126991	5.27383707988764	5.49721805509945	6.55799164731566	5.67984658365825	6.85828758871935	5.53037674857828	6.11387911148795
FBgn0002023	4.82160792396499	4.60158422348244	4.69360512145847	4.51279769707224	4.6815292543835	4.22387686751434	4.50184352774852	4.45730954952976	4.96951686372968	4.1649596365874	4.80385451240917	4.22783200076689	4.32514706579648	4.38319332868633	3.70685353372442	4.13646420947199	2.89103712509238	3.69420542206738	3.14374743614239	4.48710165557453	5.81760204379076	4.10122614819219	5.86230574073836	3.1517896223757	4.14117453835134	4.60440795507642	4.64639867756263	3.87694353104613	4.49291691313727	2.99978687502059	3.02886195433737	2.83690177930375	5.24881790563469	5.01084601906533	5.63015942608455	4.91087165991367
FBgn0002031	8.80727538265525	8.65777980460554	8.82397222354277	8.51546467558321	8.53900547480041	8.38737277798258	8.07034871932589	8.12252866446947	8.19901383653342	8.46196919435002	8.55224603037787	8.02736703397397	8.32023283951689	8.35275216904381	8.24353942511981	8.05793407363611	8.16705658457141	8.17888331548082	6.40541858451991	6.85775126710127	5.68008682279128	7.3120141068766	7.001909191887	6.0680308499999	6.54271468189877	6.72435217943917	6.01446819518597	6.17790601502535	6.54460416255216	7.5950761205197	7.34545504952787	5.85844032299593	7.54492191597303	6.32479903247966	5.96824504866804	6.80940667472307
FBgn0002036	8.02442718002713	7.9100865464395	8.05500386903342	7.86361357769242	7.65006254276862	7.76657874506823	7.93179840811398	7.68735284584193	7.66467113634452	7.46782974419371	7.52467864653317	7.66780384205742	7.17557688683485	7.2900564037514	7.40780435091324	6.71970233087768	6.98913781118524	6.79232994895179	7.90321008872434	7.43147691682289	8.31121202887214	8.37234061863076	7.51473805792192	5.611392686689	6.98983381055014	7.38047019137389	7.40749956144188	8.13257920532078	8.01914171685047	7.97683845439648	7.56275823237704	7.92184427520476	7.99887886402912	7.35009152841637	7.69174427754533	6.92448744149705
FBgn0002044	8.34723399741822	8.47597539951448	8.369703532829	8.28549291803335	8.32779015619107	8.45863411639271	8.74163787862246	8.54254174634192	8.43626143660629	8.63479789333749	8.67031505248679	8.41467252196334	8.56951504628505	8.87657558924765	8.63594060429513	8.75152957824337	8.90633931952699	8.94342666782058	8.3456197491212	9.03532522150898	8.81295715313399	8.93172508866885	8.6119235980175	8.89893112246712	9.2432078458627	9.42453369468047	8.74389592359477	8.3163683886677	9.40403413772827	8.98108641590415	8.68358512136042	8.47918063229467	7.68705625795592	8.35650113832446	8.41789746672138	8.56977528553837
FBgn0002069	8.45787027317149	8.6653292100389	8.38932125550665	8.86413748850211	8.59696567446798	8.58043720131192	8.36666663102135	8.32801331301585	8.08497815844019	9.12978997119551	9.11730838108328	9.0267708907882	9.49089929128284	9.52900457412292	9.43542518694754	9.73254345327661	9.81866633462796	9.64055950934547	8.07933577898554	7.84320639958411	8.40762360701792	8.10118192379765	8.30914230280759	8.88279935043367	6.96450564652416	7.58629169702156	7.81750950765047	8.63479582753306	8.76360888458475	8.38746224795322	9.41733478885892	9.35425201915035	8.5566535601733	9.39590346242611	9.47587206290929	9.31159130798322
FBgn0002121	7.39127804880746	7.45448544166834	7.57337275570613	7.64485394994922	7.47380279875468	7.34244703712786	7.80836238543013	7.4999223494068	7.36395773162512	8.08260356597622	7.84554418459285	8.27704566601542	7.51747671150187	7.45027513063204	7.54177796789174	7.38744758920572	7.59455668171173	7.60786436544004	8.64046016715725	9.03171957116652	8.08470638755262	8.23699449473239	8.74855579557432	8.16984692720272	8.76739134345629	8.82015241693205	8.82872179401756	8.71561590686836	8.38100687192941	8.16679579554875	8.5129217710031	8.30739426601994	6.66483376384421	8.75328561350949	8.42275889465775	8.33830450780386
FBgn0002174	8.16122457005229	8.10562857939558	8.17963283858456	8.09165277970756	8.0525108002022	8.13763875543073	7.86202793588856	8.1825463994886	8.17164645506095	8.11299372914218	8.17692978014078	7.91684023348427	8.15808977598441	8.48257498670531	8.28592685076609	8.45931529244146	8.75165046156096	8.81530961956338	7.69710040083436	7.65638661634326	7.95859498723784	6.15394161118401	7.71912178456679	8.56348719507788	6.51361203261317	7.62842937467676	7.08948621534634	7.96431587912345	6.50838474602008	7.94782602320903	8.48596662356652	7.47134002627887	8.45822407557368	8.00338960436744	7.38841306658787	7.92913950918076
FBgn0002183	6.7615819116845	6.90706563343883	6.9842318497	6.58731693595899	6.91554777205712	6.82413771979588	6.25995650429759	7.04349295523766	6.7226321773444	7.52357303206739	7.23168618010065	6.96218831900425	7.50575520251738	7.79810361341805	7.63610151809511	7.93266317203004	7.98049994772019	7.98617440105573	7.40957503881986	7.17876183464173	6.96748870780639	8.01655917459565	4.47975337763534	6.95625184070412	6.97600814377123	7.15911932439749	7.15098265680415	8.51905695293504	7.35797814245434	7.43029801079835	6.85197264159127	7.88326839792204	8.27134869886137	8.76249714933653	8.62591198108676	8.44045692414364
FBgn0002283	6.41701643334707	6.58005181434705	6.89122505504954	6.46135161068948	6.37821616687538	6.38067413116052	6.73904537817447	6.37901669098149	6.49671473457479	6.25985663797859	6.28147714268706	6.10128608011341	6.00811722375968	5.97761202919231	6.00467389915281	5.73161104439445	5.78248984267952	5.59388274483783	5.97186866629851	5.82475205064688	5.31886588590669	5.17524669597312	3.7318686065697	6.09822392200361	4.720075335045	5.98569794285605	6.13480892479091	6.52618281481874	6.59540716645366	4.60013368083828	5.09596988301187	5.86760484972847	6.63477572310826	5.77925800419505	4.87773250845975	5.736367098243
FBgn0002284	7.60570109870688	7.68722582118045	7.44313812950287	7.33962381652261	7.59070020261577	7.48617874528228	7.15682453305633	6.9560392258087	7.33483456933566	8.07590309946898	8.08384638024256	7.73086846751443	7.94016846210124	8.18684297424086	8.22704731276812	8.49534484812055	8.68079864606381	8.5684700172755	5.61768959680178	5.81933240498899	3.77262166156705	4.63849951922482	7.32526360829114	3.95169618636056	4.71398362261504	4.92163181115054	4.569669449095	5.08136115256419	5.19395347553935	6.94332307037852	5.17864149856276	6.24595425594058	6.38716305858614	5.73059568276645	5.8827912145169	6.1356526989244
FBgn0002306	6.76577809679047	6.83393868295203	6.80107334918447	6.82411885715314	7.25461316578398	7.00946111801211	6.45995835874468	6.86075043985314	6.87995551896171	7.84068775236721	8.00099651707423	7.98582248492273	9.13530411842095	8.76426794292602	9.05499031193622	9.53576370383095	9.49979525030489	9.67698390932771	7.79229430344847	7.80384437265536	7.63633347861681	8.35735633815204	6.46013535662051	6.99558077166363	8.04918391590908	7.57472976691351	7.90772815565063	7.19845704655576	7.88406701635467	7.94225950666114	8.95516305141929	7.43414584773032	8.09921490042816	8.4441778642392	7.92774178205065	8.24145207403507
FBgn0002354	4.98998940472012	5.51075591333566	4.898685167835	4.93994041211887	5.0134408732474	4.89226153842099	4.75544649955607	4.88288847837136	4.96102326282407	4.84861538731332	4.35323040279713	4.41918292201994	4.04547834044352	4.60882350143431	3.80352561615308	4.48381652081094	3.94092070986688	3.96112453388775	2.89160665034115	3.02852585693797	2.72972045292588	2.67189346414805	2.77996141127383	2.81515033791378	3.82822939049376	2.4893262817945	3.08710220610537	2.54920273548315	2.65032897068991	2.68750532392156	3.60858972416162	2.55046988496526	2.55550505575609	3.25559347729422	2.62155529685476	2.30969224655755
FBgn0002413	8.67103967857814	8.68151380036934	8.58597550638901	8.26802513568687	8.31040527774207	8.53490331275142	8.57349805772031	8.65102843403142	8.70768471069825	8.47252927495542	8.62783002174892	8.7546463533759	8.23041107734545	8.58489141556099	8.29917378850037	8.6328078033797	8.57463310656493	8.6229934893532	7.78155330669809	8.57388252415355	8.67319463179264	7.86848959593053	7.70750836097907	9.14723051604197	8.44121034368501	8.09050351767314	8.3043314446246	8.55412496166789	8.34381240528818	8.61534722945259	7.57755127536714	8.70515013190741	8.69508085039586	8.27783964362653	8.33395349650912	8.4592819053402
FBgn0002431	8.506120762688	8.37101754781949	8.45567055393873	8.35257619003437	8.56923771696467	8.35858098741959	8.56077123655731	8.4567903790548	8.44433818049892	8.6786860421377	8.52808680634928	8.8373691630379	9.10917755304575	9.05287333788837	8.98075575793185	9.48317422854285	9.23609372173173	9.27511651024332	9.6119554999195	9.48857849696013	9.55951250464512	10.077378893203	10.0048527540465	9.80704438768356	9.76376035658586	9.78845548779299	9.79281769451669	9.31785726279966	9.98206371872871	9.73074050347788	10.0179567746914	9.51170382065991	9.46701822413776	9.83846301474385	10.1729469584365	10.0804537813853
FBgn0002440	-0.407980356661437	-0.407925814086138	-0.4052663309267	0.189889167550534	-0.327078430730237	-0.0519733239664119	-0.3231966814721	-0.406346862363515	-0.406035583972143	-0.212865320061724	-0.132522160992553	-0.398319540123941	-0.0789879047409258	-0.406780345840347	-0.283286182031857	-0.406545874167092	-0.403999736126292	-0.405410048463632	-0.278219561576461	-0.246194257239837	1.50516477547037	-0.212772587366527	-0.178276712683717	-0.166809243550803	-0.368413275571456	-0.2695018207458	-0.35218937228297	-0.251028591926568	-0.219552102143239	-0.207845768981269	-0.200096603400003	-0.250636679397593	-0.249078878222081	-0.319867730437032	-0.228556159871331	-0.324838470839953
FBgn0002441	8.77249695469245	8.72134507009288	8.51245865141387	8.70149579916865	8.59594478189967	8.82402264252884	8.65043396855538	8.42403662443343	8.59548734717794	9.62844728570831	9.59140290782383	9.26124047508619	10.1882025355268	9.89910093550894	10.0331205348596	10.5599878910441	10.4153435289662	10.5176646936777	8.13400315300346	8.21384425269444	8.29253029722422	8.5307903203733	8.97094966310477	8.97345541577803	7.78055769612238	8.54770155852789	8.16230879405139	8.99957857881061	8.53748938381346	9.31547570480047	8.71484226756253	8.75087678281896	8.90997494187603	8.98166293004372	9.37679450530768	8.71404451335608
FBgn0002466	1.48891743752986	0.938639544580232	0.913234346102574	0.780791315983651	0.330682146348686	1.13952280440815	0.487833252219248	1.04871893205157	0.615361017579958	0.548985625508852	0.80777798998667	1.2053375713346	1.0696651290328	0.590073151788456	0.332795630070617	0.598130254755779	0.356411642119215	0.45609063022061	0.601644300939319	1.54511508979907	1.72953292309646	0.706921336459897	0.778649465191545	0.802494058487269	0.51369491441752	1.46404915635013	0.528870739141577	0.630807512888945	0.692824523055005	2.90577026812788	1.70911401631876	0.631222052971405	0.632867977100952	1.86293361539399	0.674102162257771	0.555139030830924
FBgn0002521	7.24576114551742	7.16535019230636	7.36001788070812	7.30231495762588	7.08704213986367	7.10716457611334	7.25153978980362	7.60756133156706	7.49234658661062	6.96917569742649	6.69689356780341	7.20324008117256	6.63370236515829	6.46521573365219	6.68842961290666	5.73573203727744	5.80852623699236	6.18144150402772	7.27485843641523	6.8856503222047	5.88579177963036	6.79764773565336	6.45644295047764	6.12454085891081	6.72407526712608	7.30433096782681	6.83514742450969	6.44819384148196	6.17816286464962	6.8426903489713	7.78353951708166	6.33317516681455	7.01999326330606	5.4402956024842	6.96007767854146	6.07347989526895
FBgn0002522	1.99518084291761	2.99378903766036	2.08475211689248	2.10887452637599	2.70015751120527	2.99778862984161	2.98344676051891	1.2700194172188	2.39814808814679	2.21540923101191	2.58124332177961	1.50698399350038	2.51449746162069	2.67132311479686	2.10744559764907	2.26879995165505	1.4851712000656	1.80526585964456	1.85067864169494	3.35721364977952	3.86439808703004	2.5709204445651	3.74000847282573	5.59186074969775	4.06438372960114	4.64439922190343	3.23302411779766	3.84865808897253	2.9471798595398	2.01954848369712	2.03759639867431	3.09623638193866	1.92142300344721	2.17723609705713	3.66084126338165	1.73704370948303
FBgn0002524	6.69735037125823	6.54057499814598	6.71221424735537	6.82688684640618	6.65031181205761	6.56655403679481	6.83205910273703	6.50660560593978	6.500916657523	6.87604406035563	7.0751576657924	6.96037029631937	8.11172448918851	7.93756262762249	7.84554500995114	8.31040704786556	8.38882074641493	8.5870581233339	4.15487603317741	7.74681362723325	5.43079128096513	6.79009649762743	6.8508097628569	5.97404041171712	5.35860282389303	6.47890930873184	5.80627462237323	6.31769600712639	5.76705256880118	4.44226667461872	6.24882010345973	7.03847095498728	6.05955691388451	6.74440481182846	6.64460415677263	7.15105835423023
FBgn0002525	6.38088509986944	6.54021271812018	6.3331701777617	5.84539629271243	6.21400932117605	6.13016317953573	6.48928014330604	6.42991433838998	6.60665748508613	6.22851321596155	6.16052188996218	6.63856837183488	6.49710011353006	6.61774058076945	6.28065771036772	6.55813270579237	6.33076499967281	6.46607797777362	7.35108939070708	7.06305600824127	6.94324521428261	5.11242530243709	6.68943589982752	7.13437308024024	6.44161954285552	7.22808603306567	6.61615874072033	7.25365940143191	7.10990159222744	6.57085429966045	7.45046706993528	7.37530227029572	6.39093022054597	6.52311336530967	6.69003691316655	7.19214327692445
FBgn0002526	5.7986562037408	4.8775541977989	5.61809143101223	6.09601911134076	6.55115697965056	6.41811986660135	5.31409421660103	4.86247429827639	5.74602616106612	7.05095483090402	6.52172749548367	6.64477107930875	8.75466242771774	8.73026039907312	8.70967526974029	8.97233377856697	9.03365488149866	9.01424642990824	7.90701579698751	7.95095857289761	7.7829243783584	7.88592056187869	8.38185602907364	7.34344473864249	7.21802430480398	7.44270415161926	7.40675859275644	8.20785529659054	7.7915744098558	5.80786764518221	7.08267971555968	8.22866652362224	8.41813421494871	8.08594905703251	7.58422342273154	8.00248089791933
FBgn0002531	-1.58113117346647	-1.58113102560973	-1.58112370206851	-1.58113043627549	-1.58113134183085	-1.58112630949847	-1.55014730974504	-1.58112670476818	-1.58112584360654	-1.58110718037095	-1.58110694982538	-1.58110346360136	-1.58113024300239	-1.58112789885923	-1.58113047238983	-1.58112725371724	-1.58112013397788	-1.58112410361998	-1.57134686176562	-1.56990746995093	-1.56758110802446	-1.56840531785447	-1.56685488513611	-1.5663394745398	-1.57540065910964	-1.57095503895381	-1.57467146842498	-1.57012475131396	-1.56871002621804	-1.56818387976971	-1.56783559001136	-1.57010713662776	-1.57003712054806	-1.57321875758665	-1.56911471767254	-1.5734421697664
FBgn0002533	0	0	0	0	0	0	0	0	0	0	0	0	0	0	0	0	0	0	0	0	0	0	0	0	0	0	0	0	0	0	0	0	0	0	0	0
FBgn0002534	-1.07643986250319	-1.07643867899759	-1.06447933912036	-1.07643396249042	-0.936010954530297	-1.07640096966753	-1.07643531608088	-1.07640412718302	-1.06560673925204	-1.03597444653712	-1.07624549901373	-1.07621759534985	-1.07643241597049	-1.07641366922329	-1.07643425148236	-1.03689989408128	-1.07635170926264	-1.076383358625	-1.05106646178119	-1.04630795775768	-1.03861720776573	-1.04134197370666	-1.03621637812302	-1.03451247556413	-1.06446796287013	-1.0497711296781	-1.06205732195119	-1.04702627102696	-1.0423493130282	-1.04060991867721	-1.03945850305881	-1.04696803840796	-1.04673657134418	-1.05725478639512	-1.04368718774367	-1.05799336761073
FBgn0002535	-1.02111381939627	-1.02108090148913	-1.01947343663608	-1.02094988092975	-1.02115132573043	-1.02004063035804	-1.02098745573918	-1.02012710297795	-1.01993887405936	-1.01600488303875	-1.01595795697425	-1.0152531114925	-1.02090697687124	-1.02038912238487	-1.02095790135363	-1.02024741122444	-0.594195630966748	-1.01956042252322	-0.897392308437484	-0.875324747619614	-0.839658897103603	-0.85229499824357	-0.828525050438328	-0.820623202891224	-0.959541765256163	-0.891385206242516	-0.948362418800665	-0.878655925165721	0.286714294867257	-0.848900093289273	-0.843560403743941	-0.878385871414552	-0.877312442983664	-0.926090661765308	-0.863170927555963	-0.929515831905717
FBgn0002542	3.50793711149937	3.06990135496768	2.91739564814627	3.36274620957103	3.3971460736521	3.26391965209788	3.70495403211373	3.95482897568981	3.84194449412996	3.29936379068614	3.53543263006595	4.18451117676589	3.79335561173358	3.95581549991473	3.72387782984528	3.91820868242048	3.90775836614283	3.61332288422568	4.83748650734536	3.63794332065122	2.77409954871449	2.72544635261193	2.81694730749619	2.84724932454685	4.83516176739689	4.4076269918082	3.44575249450939	4.15623360313809	3.77442799466762	3.83511025592778	4.29762032713231	3.82522183971342	3.04938942708489	4.62298882946976	3.72803908408101	4.39475379815348
FBgn0002543	3.78508169589654	4.57156647063897	4.82099162373821	4.31467046198359	4.14845463198647	4.77918591918732	4.80521249523351	4.23881317987806	4.79577305565929	4.69037120995106	3.89355790310994	4.56452045172111	5.32537099682057	4.99088937624176	5.33140483967727	5.60104720564278	6.5724341826367	5.82531326727935	4.99215546964904	6.13076747600271	6.36724028101174	5.7599311740382	5.17282321361784	6.82208180367295	7.187943026307	6.31405563725312	6.14769709003112	7.0211121860737	4.64768241835256	7.16258223922437	6.71561636292017	5.08986274979553	6.79417423882787	7.73793829042111	7.34556179454114	6.64081654758903
FBgn0002552	6.74526882032161	6.7423464787555	6.24922351453972	7.01585618975079	6.66079342220775	6.83467802406186	6.10859276935066	6.65131096390164	5.97303963398451	7.45068669722351	7.19997138393762	7.23660567375807	8.08174286210163	8.20555650572396	8.20788722790772	8.27597301794822	8.3492402892831	8.54051942903189	6.65683532904385	6.95858885774117	6.87786408712825	7.23080142066603	6.39177344021659	5.33465977391911	6.19680137755861	6.30122299670237	6.46880532413194	6.73433387964206	7.672513261603	7.23284691356883	6.7602361128706	7.59828411313643	6.24020226888584	7.40494501621625	7.16641319371149	7.97058610602833
FBgn0002561	0	0	0	0	0	0	0	0	0	0	0	0	0	0	0	0	0	0	0	0	0	0	0	0	0	0	0	0	0	0	0	0	0	0	0	0
FBgn0002562	3.03443962655946	2.22360990611771	3.27387920493964	3.31763135434785	3.09654710104769	3.4822807883724	5.00220848697325	4.30480396029012	4.58626441546894	3.15831791022818	2.49414964392823	3.2305796758588	3.43866037087157	3.29760009759376	3.24000704376031	4.85151033395891	4.46762248232974	4.83931801875388	2.22589739229813	2.30195232204283	2.42717087118251	2.38275958341179	2.46609230065407	2.49350345481138	3.66869276808949	2.24638715209055	3.67541693172431	2.29035024646038	2.36632305756282	2.39470352972948	2.41347532918399	2.29128953679432	4.74928612013525	2.13124512375289	3.46963125423894	3.62250075871553
FBgn0002563	11.3174186834997	11.3115516684836	11.3115610003029	11.1263657448878	11.2041870951985	11.0727931394834	11.2724514672438	11.3873093766663	11.4297967416349	9.39047173830399	9.4291030541121	9.01468622370788	10.442365134066	10.3756603272564	10.5294272876345	11.4863352316236	11.537934930457	11.5456992242459	10.7972949559654	11.0962859992639	10.7387864134761	10.5694602061993	10.8805602457367	10.5480815888307	10.2873536200734	9.98186131740187	10.3751991665999	9.29510408246098	8.07186413058368	9.09532708281743	9.40247564669586	8.52982437942151	8.95899112948982	9.94347614383919	9.79617054942381	10.1939685505499
FBgn0002564	0.0318348774955774	0.0318971022499081	0.323395363903142	0.0726042897515817	0.0317639782458304	0.0338631230981905	0.0320737384557486	0.0336997265486601	0.337081585905669	0.133073054574539	0.216136495748155	0.0429026190148367	0.311146397667123	0.592628474364852	0.110824341631926	0.698676003183461	0.03638392765293	0.0347704202410182	0.146983360910148	0.183480202265665	0.242466825156873	0.221568376866013	0.260880742253234	0.273949358160644	0.0737373903111529	0.780735812281878	0.0782828097764188	0.177970873009445	0.213842271512814	0.227183102868432	1.49086282424202	0.178417506373016	0.18019281572741	0.0995200613994015	1.3642117995825	0.0938552807622534
FBgn0002565	8.5610216706643	8.39019111157645	8.63268118910471	9.48350962404501	9.61021411879076	9.65520030412126	9.89844647711537	9.93535877728033	9.99155270865854	7.0782890485153	7.45739978681914	7.42142306249808	9.59905515596545	9.6565945866672	9.56638012078973	11.7368083923075	11.8199823870069	11.8182657989426	7.72547806344823	8.57586583562725	8.5269247899005	9.26577146829213	8.93278697747272	9.42393814406097	8.96301404029495	8.74600496433231	9.17894077373859	5.63302289565622	6.61346018383633	6.65697520228899	7.84636806789372	8.50114132761179	8.81412524311471	9.32657513218423	9.49618985000628	9.77906568352888
FBgn0002566	7.39644366537868	7.13522375045494	7.25241372414949	7.02583404507998	6.91937057742005	7.16439956989846	7.28600961434451	7.16297050529126	6.83312335287791	6.89763302633581	6.94456501675129	6.86396260698296	6.56009235652842	6.61604889582028	6.87549674441618	6.2415046166878	6.24698615080651	6.41665670830135	6.24785517925853	6.23547222223538	5.9955843597499	6.8436656712283	6.53597135082105	5.8358426282928	7.61053293727942	6.02590373320112	6.74034629619888	5.12728996640675	6.93762857752551	7.4288981728338	6.42585210821341	5.89365880449948	7.18692833026379	7.26831470583223	6.17214400768598	6.19461608912829
FBgn0002567	10.1344414427001	10.1298200574406	10.1469291731193	10.1883514139282	10.2667463281085	10.1712711122367	10.4861224063513	10.5516582832631	10.6360002368327	9.70842802307601	9.6307749766324	9.64530844031998	10.2132795498903	10.1628883244558	10.3087415566403	10.0557673987563	10.0988562162457	10.2788871563061	10.3942361147481	10.2987880628931	10.8121761081789	10.4445370307686	10.7079126417301	10.3762587642178	12.1414625572165	12.0726103671222	11.9909333218861	10.2081195211487	9.23760672125625	9.8299718644342	10.1228175632759	10.4344163739567	9.33190307885151	9.93249138836186	9.8025389771183	10.0906384490539
FBgn0002569	-0.0512976831182882	0.151141027238937	-0.0506094511462268	-0.0512294131710711	-0.0513132862686125	0.203487098266177	0.421674872666966	-0.0265395762312472	-0.0508058882485605	0.0420923127930874	-0.0490954185269933	0.253313047840396	0.190221730164739	-0.0509950375532543	0.00666578212771181	0.193306350827972	0.150141347342739	0.30067646036412	0.00271419443435984	0.0227876724630922	0.0552306629964845	0.0437363931632472	0.0653584260172925	0.0725462418539544	-0.0409189887200318	0.00817847908830265	-0.0396421030034818	0.0197575088743992	0.0394869896451623	0.0468245255840508	0.0516817067493417	0.0200031598589104	0.0209795904758093	-0.0233909002673789	0.0338432414055061	-0.0265065630325398
FBgn0002570	2.68943431967456	2.10538094168686	2.5434567480785	2.65596566534182	2.54889690520371	3.0790083756188	2.02238368686544	3.00753182514141	2.82855716730095	2.91108256046734	2.62291003163957	2.16969900473578	3.35237401859528	3.08164117000847	3.35728971622128	3.82547482560015	3.88935788297325	3.9633814327961	1.84816379311259	1.89936811752603	1.98371600842449	1.95377596235178	3.24354207848506	2.0285076258933	3.49805238675218	1.86196494309706	1.73759508382563	1.891559520298	1.94270353911487	1.96182458914053	1.97447925629299	1.89219169920453	1.89470605173129	1.7842388394283	1.92801557675011	1.7768766720159
FBgn0002571	-0.609483051492416	-0.609447900319797	-0.607728936461081	-0.534967874703064	-0.539101931761451	-0.608336019511588	-0.132649394985077	-0.60842852111938	-0.608227150868401	-0.604003440451102	-0.603952884590729	-0.603193023740686	-0.57074203926061	-0.608708724232637	-0.535132114837904	-0.608557194357877	-0.21714748547929	-0.337490428960929	-0.495198150925512	-0.469902892190763	0.663446757108524	-0.443504710992969	-0.416258066707835	-0.407200460394378	-0.566437858994179	-0.488312423702559	-0.553623372453906	-0.473721302327506	-0.448859526003325	-0.439613252398719	-0.433492556517232	-0.473411749334111	-0.472181316568267	-0.528094050870227	-0.455971401272352	-0.532020201369017
FBgn0002573	0.535138602190616	0.71606483948887	0.642308042631144	0.475484554885667	0.797610068527292	0.928583997839874	0.744829700662502	0.622048160401065	0.837329316197718	0.686067158838131	0.624899484503395	1.34355411947385	0.475552575938221	0.644631686316436	0.746747903005438	0.709709695267472	0.577926834876966	0.742228558322707	1.84499133810496	0.587141037029841	0.648453748028949	0.626731186919618	0.667593802535427	0.681177768374041	0.719775904512641	0.877366164373	0.516051391443905	0.58141445198515	0.618700409067781	0.632567324942987	0.641746717476214	0.909559897772604	0.583724015154657	0.790938823382154	0.608034514861339	0.523756616606293
FBgn0002576	5.89777546739129	5.60348794013591	5.41867846777775	5.27784729050012	5.72742306701162	5.87576520593462	5.87565594090789	6.03030773144656	6.2529995347253	5.61774914126164	5.69393739770044	5.37954519010648	4.74433610596642	4.66564784181482	5.3481646085354	3.67421270601843	3.1458247562028	3.06228378230658	6.0036803349615	5.4058943148676	5.71519617498235	7.36064158926784	7.37565179606876	6.38128073036028	6.64330921741143	6.07967522772596	6.23315999911786	6.72577925405389	4.45437578420383	7.37168442091067	7.00418996907621	6.05621068135549	5.13803331261736	6.39991523130417	6.49520252119861	7.0378714414189
FBgn0002577	-0.295716785149599	-0.295658112150515	-0.123280240810242	0.166967597122667	0.122347836998765	-0.293805686912794	-0.295491572822728	-0.293959540974396	-0.29362466947233	-0.286650249485417	-0.1872514160322	-0.285322575600212	-0.250968598998963	-0.196879714058378	-0.171032421394654	-0.294173634808506	-0.291434424630657	-0.292951710835923	-0.16580015579372	-0.132456270625374	1.55680095378176	-0.0976585272323303	-0.0617423506953326	-0.0498027303900808	-0.256797798318593	0.131291755924506	-0.242815532390827	-0.137489649823441	-0.104717175600997	-0.0925288564958223	-0.0844606337999101	-0.137081601043488	-0.135459660375402	-0.209163108581356	-0.114091958234719	0.683319869150495
FBgn0002578	-1.03268193388529	-1.03268051806648	-1.00722439566817	-1.03267487586874	-1.03268354620461	-1.03263541322464	-1.03267649510283	-1.03263918950165	-0.955007069501095	-1.03245352483309	-1.03245134304377	-1.03241838175577	-0.854356383127561	-1.03265060198565	-1.03267522157429	-1.03264443521793	-1.03257651104602	-1.03261435267231	-1.0052347596745	-0.999913855128762	-0.991314146819156	-0.994360948799263	-0.988629566687182	-0.986724282415843	-1.02022016427045	-1.00378633419423	-1.01752461328208	-1.00071706477635	-0.995487344058903	-0.99354237327328	-0.992254873553258	-1.00065194973061	-1.00039312591838	-1.01215447318237	-0.996983340199701	-1.01298034621475
FBgn0002579	12.9500245713367	12.9471401310649	12.9410967603456	12.8410014046394	12.8634710818019	12.8230916872772	12.8467904948566	12.8259448745135	12.8340807438498	12.812219555621	12.7543270922608	12.5015683377005	12.7653420780167	12.6369151917253	12.6733697271258	12.9451335464179	12.8852413059784	12.9859147688568	10.5471466251059	10.2381347360638	10.2851199529408	10.4487111489907	10.1151935250931	9.97556820101427	9.41770649102655	9.37967584258923	9.45793243057487	10.6810500057766	10.7727044681368	10.7781197160612	10.5689750733357	10.4157831453154	10.3654180756771	10.3359594242159	10.5600989650378	10.3180552206998
FBgn0002590	12.9943753911136	13.003049784117	13.0207933570706	13.1160050428962	13.1763220815724	13.1450763598716	12.9808013405218	13.0943989565382	13.0341287686021	13.2346334423532	13.2852077898803	13.0866420559063	13.3401606674092	13.3188936376446	13.3407416993949	13.4879923458768	13.5747199930687	13.6320605208841	10.6082463585451	11.1631311738288	11.1329736159016	10.8713785922051	10.7130867666382	10.7918245470651	9.58904735522106	10.281515569901	10.057204691528	11.502262339654	11.5398680646795	11.6111781584676	11.2747048252302	11.6834172486498	11.4700777278349	11.3539938251839	11.2842681087884	11.4243665862144
FBgn0002592	1.35939213189556	1.27509520382801	1.33916104340217	0.878492948578188	1.28563165026944	1.59012740019484	1.02021713505624	2.26140154910759	1.81392071863374	1.0093144656099	1.13026285237545	1.36225953706464	1.34930162267991	1.26088125720613	0.777053357229521	0.778762294791161	0.782473810821979	0.874137957127677	0.869265807201808	0.895878256306563	0.970483344524712	0.944051409588589	0.993772894630834	1.01030181584844	1.8982430269908	0.873595296623423	1.26732901864853	0.888910168034393	0.934279587721091	0.951152801534755	0.962322253652774	0.889475060883943	0.8917204362675	0.850030965701292	0.921301365665168	0.847904487059763
FBgn0002593	13.3369391833254	13.3786413443312	13.38140249805	13.5255796870311	13.5865480582982	13.577199128551	13.3671221805103	13.4726015997591	13.5408273763612	13.4049589554952	13.4483410937899	13.2042412939948	13.3931678609557	13.3839326429251	13.4803540464157	13.4341236780437	13.540304924824	13.58435702824	9.86029284981912	10.3442643810772	10.2111660778086	9.9575810855919	9.67696531060106	9.43311583541958	9.14247801014664	9.2347752245137	8.82865748611736	10.63774739087	10.8808225237974	10.620708689523	10.6519302343586	10.5110694370074	10.2045812415409	9.86261987513928	10.0619059212993	10.2268474213809
FBgn0002609	2.86476856633874	1.99106978110696	2.86964263106076	2.0890623175192	2.32336853419799	2.55623108132302	2.71299232307782	2.24817283896782	2.18576135973211	2.29915185407284	2.52331417612459	2.57712814497449	1.8553686166419	1.74201868317303	2.06160158954133	1.41434493693644	1.73504235827748	2.13012686046488	1.7129765027027	2.97659007300009	1.82970534242775	1.80376094844373	1.85253049043515	3.74284488653214	3.54780851607481	2.13296144680587	3.42602308105004	2.1841516642613	1.79418666705213	1.81072771408763	1.82169304256351	1.75066774286674	1.75282738912832	2.25887424028517	2.84782851076471	2.44740551344072
FBgn0002622	13.2209069864996	13.2204254368833	13.2035258844709	13.1935205445689	13.3014906690689	13.2554966441802	13.0314605584509	13.1407352034681	13.1236969941228	13.1992221208837	13.2222438440702	12.9683917287814	13.2447314456448	13.1840942606588	13.2388089958603	13.4509691328158	13.4527356277262	13.4985694855605	11.1600912895605	11.0014025049174	11.0125142064387	10.8861257374093	10.9856129684509	10.3751018986662	10.0388901534332	9.84169381214329	10.1252103174262	11.2367835014657	11.0534660131305	11.0517603287519	11.0362017154594	10.9414434398413	11.0183106972627	11.1210630495691	11.1325226055394	11.1024757468005
FBgn0002626	13.2251406235113	13.2198781894331	13.2032930870449	13.1311900699791	13.2165290877276	13.1865916307208	13.032768167668	13.073795441191	13.0648477591763	13.385799280426	13.3476437017247	13.0793895744395	13.3598690410479	13.341845849307	13.3478600969409	13.4765965361954	13.5340185554072	13.6338620155001	10.9938709642038	10.4832664933265	10.5972649232423	9.85158843727748	9.81890651821959	10.3328694638819	8.36192698224215	8.77411872912973	8.88143614134066	10.8506439882343	11.0476282989208	10.6589710003769	10.5062707909489	10.6176845570412	10.5687879150294	10.8900695843012	10.6573999395222	10.4734623885078
FBgn0002629	0	0	0	0	0	0	0	0	0	0	0	0	0	0	0	0	0	0	0	0	0	0	0	0	0	0	0	0	0	0	0	0	0	0	0	0
FBgn0002631	-1.77168497157959	-1.77168494128986	-1.77168344007318	-1.77168482055229	-1.76522480102209	-1.77168397476528	-1.77168485520717	-1.77168405580113	-1.77168387924409	-1.77168004672306	-1.77167999930665	-1.7716792820748	-1.77168478095364	-1.77168430057455	-1.77168482795141	-1.77168416833467	-1.77168270801156	-1.77168352243221	-1.76717102176834	-1.76655657052399	-1.76556348721898	-1.76591532801069	-1.76525347534252	-1.76503345555429	-1.76890151710461	-1.76700375944836	-1.76859023832771	-1.76664932414571	-1.7660454026931	-1.765820799957	-1.76567212113778	-1.76664180474359	-1.76661191610114	-1.76797010142462	-1.76621815841205	-1.768065472185
FBgn0002632	-0.972145807179726	-0.865372455192043	-0.97135315405695	-0.972066952310594	-0.972163836560671	-0.971628141432207	-0.943203234435438	-0.971669980291849	-0.934419775835697	-0.781408744251508	-0.969627062152648	-0.969276445243586	-0.972046302090139	-0.971796618717045	-0.972070812023721	-0.937000650639062	-0.970979660731065	-0.971395389419617	-0.885331689308397	-0.868899275606714	-0.700402382730486	-0.851750376717681	-0.834050295624584	-0.828166254838504	-0.93161073184546	-0.313104021080677	-0.923286130527382	-0.87137980746083	-0.855228994448729	-0.849222390813514	-0.845246238289381	-0.871178714326998	-0.870379395353728	-0.906701663920996	-0.859849041147633	-0.909252186527929
FBgn0002633	-0.0942759868109176	-0.0509842617379004	0.378055982096554	-0.093924417837439	-0.0118752434247416	0.267789724696233	-0.0940049829750896	-0.0921624547475193	-0.0917599465752204	0.258788312775974	-0.0832958578750826	-0.0818065652011778	0.495913151702616	-0.0927231145332157	-0.0939416139057026	-0.0924198341472262	-0.0891293379710981	-0.0909513139581852	0.0341499572785134	0.0718482908659552	0.132776779588808	0.111190345095631	1.12868014876395	0.16529573156585	-0.0479322984119472	0.0444119769148824	1.54999244007003	0.0661575920429827	0.103209892921717	0.116989910372511	0.126111779318275	0.0666189287753086	0.0684526821023684	0.909235436479417	0.0926108376151299	-0.0207271228711333
FBgn0002638	7.42407617104451	7.33086440531616	7.36736522257428	7.5707608541235	7.43743491233977	7.40012754665014	7.19774191227071	7.30013728329011	7.48473325792867	7.55572478387377	7.80534799756887	7.50431355265691	7.58565343344551	7.48011912756963	7.64243458175251	7.76162929705319	7.66569368427786	7.73894176623933	6.65888090364629	7.22499472387743	6.43509942932946	5.33365307642151	5.24849569135406	5.10931230072125	6.97514691350088	6.563524184099	6.94391523228429	6.95524197572279	6.20741916664793	7.18708255306768	7.51407069331079	7.03772776016566	6.65591961396298	7.19087883074745	6.49972446749637	6.94041059865463
FBgn0002641	5.74772917270034	5.78007373381016	5.75415521182691	5.80586952769867	5.75045681259129	5.49626416733599	5.64855076525098	5.97464462280644	5.46993720214036	6.14714385696139	5.93492455978758	5.67863975343448	6.29412008959455	5.68463719568586	5.9137345651076	6.49382055728614	6.29480774739398	6.41132958942083	6.53234952693931	6.29705269862344	5.13380299140366	6.01109407615419	5.99392095649633	5.13379592582461	5.25338467707074	6.52934945767759	5.44472541582922	5.02474791904918	5.27283105203619	6.05232141360003	7.13938436248608	4.70764069963216	5.87301693012444	6.31187541964981	5.96520357627935	6.67254877034426
FBgn0002643	7.96085586193177	7.95811859474811	8.01030311577404	7.73015930633753	7.78071675574809	7.85600029954322	8.08360459731627	8.16521955788382	8.02172881641346	7.81128772341105	7.50032593446649	7.81084685573461	7.22322160108513	7.4913424412117	7.52804011041551	7.61005194264894	7.51154446944607	7.57779370050886	9.7744297244182	10.0118876510615	8.99499551151342	9.51192166453279	9.52777934613569	10.4358601826019	9.43336924565705	9.6723475741677	9.45243647986529	9.39390456941396	9.67188503874373	9.09079180038336	8.90648136660821	8.47661126606121	9.79738694721132	9.08736752088415	9.0453210586146	9.4655591417148
FBgn0002645	7.52781975280985	7.70468640333937	7.80705185769689	7.53369519091112	7.33343382584557	7.47265903028244	7.72022483526638	7.58063794363186	7.63857232282837	7.5798500735641	7.52552649048661	7.87261349930081	7.97058672668819	8.19179350667299	7.94431529301751	7.89267791441321	7.84065948536907	7.62717134870628	8.70631163116332	9.18294673320496	8.60348551510977	8.69623798762766	7.77898241058821	9.51929437191046	8.4331470432412	8.8037122907955	8.65357632926709	9.07789347421184	8.64534323005796	8.64165539190792	9.10782954292558	8.81730923536351	8.94471611938249	8.7665529704589	8.78277899622499	8.74584191520638
FBgn0002673	3.43830241987248	3.43242547199271	3.62178654572937	3.65594442750962	3.49564023875408	3.53467826846265	3.52281623069706	3.31871756543909	3.4855038157195	3.46636894392188	3.50485868752491	3.16984085225588	3.78798196697942	2.88943613052155	3.11241453453138	2.43374464873182	3.01313096468632	2.96185224343395	3.89388558379482	2.46958879330503	2.60831781105987	3.92566230494528	4.65649043483932	2.68090571927798	2.7222122423406	4.31505112954891	3.70060917253156	3.49727855916929	3.02332764576258	3.43445301421408	5.3107899569525	2.90352224763808	4.44696781911045	3.89359076744746	2.51708679638498	4.95600705192288
FBgn0002707	4.77659616819793	4.09825785986293	4.41808227755576	4.57215123824081	3.76668627876098	4.40074213527398	4.55342566484097	4.47748693502444	4.00440824378474	4.40160583315997	4.5704869284672	4.1920163177151	4.25583641602296	3.74511256635358	3.9348042001633	3.91875176480736	4.51577930564912	4.48425354402179	4.44188486220509	4.51213111862517	4.85921122777423	3.01764083381213	4.03295980227298	3.19026866545333	4.55252598260157	4.35797274196809	5.36131658527714	5.98303466462248	5.57341931714616	3.03640815098179	3.06581367093424	3.90626981107801	5.49790693292041	5.75480038656441	4.91259804629477	5.05680337103053
FBgn0002709	-0.495308188140968	-0.510469642803414	-0.525922346994928	-0.478118232715178	-0.451871307540965	-0.324292980966759	-0.494162569723375	-0.430316348001529	-0.526018092483864	-0.486111381967552	-0.525181765419831	-0.525029491005668	-0.43170359673541	-0.488736670933388	-0.52622588250259	-0.450637949690206	-0.473459613492172	-0.304664984373237	-0.47659001937121	-0.46389567878966	-0.443378936712109	-0.450647840276827	-0.436974203415201	-0.432428674128376	-0.512341427436926	-0.473134440306516	-0.50591052043472	-0.465811935083543	-0.453335136192851	-0.448694924860052	-0.44562327420289	-0.356006392881338	-0.465039098405986	-0.493098716199092	-0.456904206894409	-0.495069041631566
FBgn0002715	2.80171269178786	3.08564517789665	2.96012978890528	2.5565392884362	3.04476906865238	3.21880434564336	3.27005366243084	3.18909985326354	3.35948127337836	3.06075296355786	3.12879874629484	3.09263569683323	2.56354220539899	3.42815195262646	3.33963228786577	2.99324494657436	2.92219249181519	3.5592265740922	2.05871349678999	3.13129123386861	3.60327681566516	2.17836552347165	2.24205591445189	2.26306243277504	1.90751550433101	2.0743634563868	2.24248610172497	2.10790172755049	3.25441918044015	4.63513781310213	2.20181566378484	2.54129799802154	2.11146628225773	1.98609935010285	2.94884233491698	1.97771922535617
FBgn0002716	0.713948230172698	0.80394198253103	0.903961875116729	0.714655974800585	1.04990341878246	0.718567307808817	1.45758005632571	0.972753696403132	0.982479073475406	1.01879815907921	0.935939920549231	0.852701449432964	0.93125005944349	0.717070982080337	1.06573568742567	0.876183956331124	1.65897967033564	0.720623596981935	0.861426936764535	2.10479852472331	0.982563417842379	0.951705703768355	1.00975258427398	1.02904911803579	1.45870135068309	1.27674310399498	2.62077179923228	0.887331579449491	1.39423793711497	0.959996157067818	1.81009902313718	0.887991058298694	0.890612400691602	1.7916603531485	1.37247449613363	2.15376897816957
FBgn0002719	9.88415619631012	9.90803325820681	9.91596923737971	9.69918497086042	9.82467532946998	9.82333338721999	9.4260849766813	9.59099598370201	9.34520023564995	8.79928184688752	9.03559886185292	8.98085915647922	9.39099829636554	9.20084661823428	9.2338779947321	9.22000953802132	9.48531004097136	9.34934750462977	8.4513250167179	9.25827746456613	8.57885145194181	9.81625210293778	9.28357566816235	8.49474296344872	9.11314444230069	8.41955973234185	9.14197328575502	8.96126657435534	9.39450369474574	8.48596379990344	8.56382555890233	9.20413028360107	8.56897466052276	7.9787431845432	8.62315966869102	8.69512227090811
FBgn0002723	7.22966437360075	7.24579856523911	7.56337263522533	7.02454611845225	7.08367322504541	7.0857234428983	7.43826108878057	7.28118898882494	7.35435928788902	6.89008171197378	6.96949492792376	7.05305997119097	6.80735970561916	7.03860958363353	7.04067154021046	6.74089078677035	7.03902487709197	6.42853761076932	8.0423671946747	7.45562134984251	7.32166562541176	7.1026217867972	6.19268805688512	6.5092968113512	6.98219923758086	7.17455326895625	7.27008428127569	6.8801139921072	8.00008985247834	7.79028728494646	6.47821258244534	6.43012616616545	7.56756461417667	7.78580179396596	7.56306162107714	7.17162932340851
FBgn0002732	-1.08509612655567	-1.13287686078915	-1.12175861340459	-1.13287274165947	-1.08556786512719	-1.11358611990886	-1.13287392376956	-1.13284669398798	-1.13284069088739	-1.09625590105372	-1.09604902883148	-1.132558944993	-1.13287139109967	-1.13285502300644	-1.13287299403767	-1.13285052228011	-1.13278085852835	-1.13282857092351	-1.10967789923271	-1.10540895321482	-1.09850943261119	-1.10095387285034	-1.09635560189207	-1.09482699794266	-1.12170064512608	-1.10851583174342	-1.11953801252125	-1.10605336594524	-1.10185757644375	-1.10029713212102	-1.09926417489437	-1.10600112433616	-1.10579347075526	-1.11522956496368	-1.10305780973363	-1.11589216046085
FBgn0002733	4.8989938259863	4.83738276182338	5.21966329651923	4.72712383862461	4.67011697400072	4.61968948239958	5.12341321742314	4.92976615797972	4.76659264696695	5.26643122588932	5.34338713079148	5.39352090381035	5.19748390579731	5.16860737601279	5.07098751217	4.55602424870365	4.55252912881421	5.35570047734758	4.78966413053711	4.01111417316578	4.58979658610216	5.39500941473869	3.2421882823861	7.25880512600821	4.57154031109661	2.83491660460003	2.8141765794021	6.40280679210295	3.0612883230824	5.53950052391892	4.00627689156061	2.92120853583452	5.3186245478112	4.68679571408769	3.02101413691453	4.64956083170188
FBgn0002734	-1.00325385295348	-1.00323543477191	-1.0023331009987	-1.0031621025355	-1.00327483552	-1.0026521453441	-1.00318313705525	-1.00270072293912	-1.00259496054965	-1.00036637466498	-1.00033958094784	-0.999936529366683	-1.00313808085523	-1.00284781566406	-1.00316659266167	-1.00276828065751	-1.00190041458552	-1.00238207677735	-0.910982934394803	-0.890852414830588	-0.858317233098788	-0.869844165473096	-0.848160690653065	-0.840952449653832	-0.9676770505556	-0.905503122228063	-0.957479002189724	-0.893891189043888	-0.874105644252937	-0.866747257701314	-0.861876274190889	-0.89364484000848	-0.892665634730329	0.102507225742685	-0.879765429975734	-0.940286726643792
FBgn0002735	-1.21406392011643	-1.21406251007375	-1.18705040873456	-1.21405689099936	-1.2140655258708	-1.21401759476883	-1.16773470229544	-1.15675271626443	-1.21401316402742	-1.2138366015095	-1.21383443172933	-1.21380165449615	-1.21405504861152	-1.21403271850882	-1.21405723528329	-1.2140265779938	-1.213958956222	-1.21399662638229	-1.18566279014845	-1.18071748810785	-1.17272483297064	-1.175556561283	-1.17022975727614	-1.16845896696897	-1.11415807984792	-1.18431660898289	-1.19708510332883	-1.18146399920857	-1.17660344433233	-1.17479576898082	-1.17359915383053	-1.18140348063211	-1.18116292718565	-1.19209404127065	-1.17799383814681	-1.19286161594846
FBgn0002736	5.70854177187469	5.62288996705804	6.10938534178906	5.64869672980861	5.54090124527316	5.78807515289716	5.28635607682679	5.46296359204911	5.14453043128887	5.05974430505677	5.13307256605767	5.01280565585428	5.29325780450003	4.65348222677726	5.01233524993127	4.56401760721955	4.64942908047301	4.5729234543454	3.80454227372516	3.72765625473884	4.77670354220597	3.08964073148465	3.23399451603743	5.15111799818002	3.45010610748868	3.26600010169478	2.8375865146193	2.92538044361917	3.06081615905598	3.11050116752533	5.21496053470997	4.39580518893917	5.28745976995484	4.46807946369341	5.34759248767781	5.14980297496506
FBgn0002772	9.3651088662954	9.30684043758122	9.2718264566462	8.91928821986028	9.12784244161384	8.85394646147737	9.56717111306819	9.49753046902188	9.53694603770846	8.81355938721352	8.81463162432969	8.79453556939868	8.25162736709314	8.18622822591133	8.41934373403423	7.27282378600173	7.42646509810237	7.236087946696	9.1523319164221	9.30355851183631	9.58866283693912	9.4239558593578	9.3172668383155	9.43284199120309	10.1682771176573	9.8734025328344	9.94577188534292	9.17353740911544	9.22706509071803	9.03329907532925	8.51286688300541	9.33534073869479	9.03647600490405	7.11011025355704	7.56663522211288	7.73923010846776
FBgn0002773	11.4801552684991	11.5172345245054	11.4940913280203	11.2382132355615	11.3161945181405	11.3242503459241	12.0384641579277	12.0517213492944	12.1681765949463	11.0662218265657	11.0296235613646	10.995113778338	10.7341503126116	10.7228040367369	10.6810240944743	9.95127882735077	10.0012369161206	10.0551830789552	10.5453061776169	10.6710516350055	10.4861192088625	10.3759473302505	10.4747581911911	10.3748595945435	11.4842126433905	11.5679203736981	11.3513451807681	10.4786467475234	9.84102302028435	10.2775636093211	9.88154592164638	9.42876334892625	10.0560838303485	9.2531482398663	8.69856553615078	9.6278569469882
FBgn0002774	8.5461562603941	8.505388346175	8.55644919699199	8.65047453776746	8.58669917235059	8.49355641741811	8.63100953508414	8.48024082743876	8.61667316861068	8.57633031013122	8.81962216466657	8.77095675322315	8.7094578370813	8.72685708872607	8.66340735955187	9.03686086721076	9.04342010160062	9.00258865733557	8.65750584811851	8.76821256073243	8.94474459549787	8.57241681380708	8.67569908281544	8.72253840358462	8.07058942445269	8.45716152937655	8.2924644353889	7.90811795026537	8.70978435539566	9.06093337505092	7.87356075558155	7.99870473952712	8.73932136495475	8.5579824738135	8.17553470752182	8.0893420367517
FBgn0002775	5.65244708062011	6.1996394188198	5.67459632586483	5.60624591970825	4.99219363140955	5.38447351261848	6.14135423268877	5.48831020637269	6.10622524802243	5.4315555462137	5.38703829854531	5.44668016999489	5.50873265204491	5.41443778679076	5.74627048703315	5.50807076131522	5.68823415757682	4.49901563506989	5.8778188569569	4.83419387864375	5.04225756360017	5.50515004338405	6.28476485112694	6.61219351176375	4.0686370502578	5.5413481146656	5.37642899432827	4.79819738667929	6.58609354364164	4.94420308738788	5.17850016946272	6.16466348390409	5.33391983139755	5.05579092529475	4.96571758445555	5.24261338560612
FBgn0002778	6.01798480807486	5.67641882564852	5.94997879306726	6.00058031336729	6.27481420038208	5.91457261677348	6.14778993464692	6.06031243342908	6.00846186909376	5.45389795896376	5.57684681660787	5.87488215357629	5.75088009301698	6.05993246126395	6.2578224373774	5.12215618993724	5.44643054238457	6.08157994029854	6.71782064865434	6.30221581758826	5.617554222208	6.94798602257617	6.39440309411137	6.72856401428722	5.78669858576589	6.31186715240899	6.61971228725805	5.0258792453574	5.11945701201057	6.57426084363818	5.42964864236942	6.26385314747808	5.30291794280809	6.31682412632031	3.85494921347616	5.38124695794376
FBgn0002780	8.38348551939017	8.3543214311171	8.49903836466853	8.37998108478182	8.367404306646	8.38472348712472	8.43047167630176	8.0786560898423	8.1412637322073	8.25777119645062	8.23281310916045	8.34593126679856	8.08371785588569	8.40586453619953	8.29076170258071	8.47295406224752	8.16983611240975	8.28229729057532	6.14939160932718	7.8525117389674	6.5017597844537	7.83611497564866	6.65255087591744	6.36059305715061	7.2623889039499	7.99096037053761	7.82145158427038	7.5215916933309	7.99111764215193	7.88414290723191	7.76700322941014	7.71237195534704	7.4521740633249	7.26361138015447	7.95323028433385	6.96198265400319
FBgn0002781	8.16058352802579	8.1396819634349	8.09058483847183	7.45602106462779	7.80701275135973	7.63601599970329	7.90057489368339	7.76579050251732	7.79829125454219	7.64429697138821	8.06370222310366	7.62906925846279	7.40291278608343	7.10896895523767	7.47051362414739	6.52117933980621	6.97981996205809	7.1592541931109	7.88451626489559	8.67203720492017	8.44684453559394	7.80292495889883	6.13500506024437	8.08692044944832	8.28622486527651	8.24850423436849	8.15505380016235	8.41538367074847	8.11023233288553	7.46635286887292	7.61942125273651	8.22607211708846	8.17053634721688	7.98397650690985	8.5269782062187	7.93499800463973
FBgn0002783	7.71901938372172	7.81207397426241	7.93224730507718	7.34685751726223	7.61284646145922	7.53255536072679	7.23746206638685	7.62379920829878	7.37277909752979	7.89696443920137	7.72933389709144	7.53989485259753	8.12640182225911	7.96451462476495	8.27397001404773	8.21463083700598	8.36566803845922	8.35343063749814	6.98026873009068	7.92611964610376	7.75725211388478	7.78048611694844	8.6798048531833	8.85423828792804	8.03660793054573	7.5328570012403	8.06238169007292	7.83348120054562	8.5920284157323	8.77270221483046	8.74981245958725	7.79062529382767	7.42669520068727	8.09999432468076	8.20653527341091	7.89121118537028
FBgn0002787	8.45521872120037	8.51600626979714	8.49321031260728	8.36702036380305	8.35709443867004	8.46826824722298	7.99521626006637	8.12089703178241	8.21565146781196	8.60536169597436	8.59726815902701	8.60839117141034	9.04846600797282	9.22081283281124	9.26705045894334	9.349439110808	9.43645078186677	9.51690157672188	6.62619114063851	7.06647532827609	7.9993514223588	7.21574641501764	6.90547644982651	7.1557037556293	6.79108887956401	7.29215218486253	6.86440035642853	7.05994468605893	7.84188161283281	7.16641094639229	8.06192609563592	8.3925131738574	8.13212801174804	8.2200520902663	7.72420580509772	7.83073916348845
FBgn0002789	7.9875576474873	7.89889722638588	8.2256710093759	7.79994916607963	7.71831846671604	7.91875163118068	7.73149649560332	7.76668402480824	8.07564636529811	7.68758617808752	7.67717632804019	7.17822937938975	7.36480483118389	7.15818318376753	7.05790825720747	6.10130004720162	5.82216768953949	5.88893852275949	7.03051302824486	7.52847482848188	7.73892616715113	7.79397221964508	8.70386998036976	8.95314232387973	9.25503413393882	8.73660551065254	8.80730131737145	8.8982509678372	8.55855938635647	8.06813827780033	7.53114466814907	8.05356769052677	7.63930125601358	6.37491025349401	6.66858696959798	6.70415304451304
FBgn0002791	5.90617257033904	5.83084422475026	5.81664820346966	6.06170326259086	5.59756911643703	6.03022259187634	6.0807160063506	6.14829895759157	5.79315640746152	5.79008257959566	5.87405007793685	6.1101636484869	6.10848293782049	6.04532017529889	5.82007180910205	6.15410936810497	6.40861022545413	6.19905330465965	6.141213086184	6.07035969414388	4.64354977799663	3.47150733917696	5.55284837303658	4.17812287504912	4.98576607462021	5.50026864496621	6.05721913421199	3.66215409366568	6.69446589061544	6.32576798666494	4.60393114517422	5.7399609734018	5.48044331303765	5.88117476283023	5.83724228942399	5.83881506224347
FBgn0002838	-0.847064637451139	-0.847052052651347	-0.846433433174526	-0.847001929334021	-0.847078972387033	-0.846652626898521	-0.847016309380478	-0.84668595670939	-0.846613376471666	-0.845070996893135	-0.845052302097146	-0.844770646664378	-0.846985504446408	-0.846786807424012	-0.847004999150606	-0.846732289493801	-0.846135351734475	-0.846467114118324	-0.771736330877106	-0.756357624637482	-0.731502379311596	-0.740308376904605	-0.723743290819877	-0.71823655660579	-0.815047789141793	-0.767550029510576	0.32055212233641	-0.758679095566527	-0.743563932733281	-0.737942494855634	-0.734221308014633	-0.758490897272097	-0.757742833603252	-0.791735983264248	-0.747887724860577	-0.794122956878814
FBgn0002842	-1.4027764042776	-1.4027756675247	-1.32256811552488	-1.40277273131814	-1.40277724326392	-1.40275218760766	-1.40277357399622	-1.40275415404001	-1.4027498701844	-1.40265734562142	-1.40265620643756	-1.40263899128546	-1.4027717685159	-1.40276009618469	-1.40277291123124	-1.40275688546411	-1.40272150016281	-1.40274121853805	-1.38152044004076	-1.37813747384708	-1.37266988422262	-1.37460700374976	-1.37096306092733	-1.3697517044326	-1.39104797745683	-1.3805995487916	-1.36011305506838	-1.37864814474164	-1.37532315211351	-1.37408656341718	-1.37326798680304	-1.37860674538997	-1.37844218836788	-1.38591990946667	-1.37627428820826	-1.38644498946478
FBgn0002855	0	0	0	0	0	0	0	0	0	0	0	0	0	0	0	0	0	0	0	0	0	0	0	0	0	0	0	0	0	0	0	0	0	0	0	0
FBgn0002856	0	0	0	0	0	0	0	0	0	0	0	0	0	0	0	0	0	0	0	0	0	0	0	0	0	0	0	0	0	0	0	0	0	0	0	0
FBgn0002862	-1.43453901240844	-1.47233390948078	-1.4723211493082	-1.47233288234993	-1.47233446063403	-1.47232569142392	-1.47233317714797	-1.4723263800701	-1.47232487976901	-1.47229239262737	-1.46121242665653	-1.47228592911253	-1.47233254551239	-1.47232846058262	-1.47233294529086	-1.46692440370807	-1.47231493540691	-1.47232184873921	-1.45957830235239	-1.45760552724618	-1.45441710499052	-1.45554673530962	-1.45342177180808	-1.45271536985171	-1.46513428120698	-1.45904128506405	-1.46413488047696	-1.45790332473234	-1.45596435688296	-1.45524324078039	-1.45476588822217	-1.45787918272036	-1.4577832213722	-1.4621438508288	-1.45651901143844	-1.46245005097676
FBgn0002863	-1.58532600594309	-1.61778194438688	-1.62900006671174	-1.62907179593461	-1.62908146875647	-1.62902779724857	-1.62907360222787	-1.62903200569541	-1.62902283846642	-1.62882559156619	-1.62882317192494	-1.62878663297772	-1.62906973230008	-1.62904472669927	-1.62907218157099	-1.62903785241434	-1.62896220595532	-1.62900433380575	-1.59732579098723	-1.5927677297977	-1.58540093786402	-1.58801092827794	-1.58310123855452	-1.58146910961525	-1.6101627796066	-1.59608502225876	-1.60785368230202	-1.59345578550144	-1.58897583536712	-1.58730970965926	-1.58620679521024	-1.59340000581956	-1.59317828886085	-1.60325344432359	-1.55088608598038	-1.60396091422538
FBgn0002865	-1.86505031842011	-1.86505030564239	-1.86504967223556	-1.86505025470829	-1.86505033296961	-1.86504989786429	-1.86505026932788	-1.86504993205713	-1.86504985755853	-1.86504823932601	-1.86504821928703	-1.86504786381101	-1.86505023800297	-1.86237886474479	-1.86505025782972	-1.8650499795392	-1.86504936327327	-1.86504970699125	-1.86212867577658	-1.86175016438258	-1.86113840982989	-1.86135514915585	-1.86094743775751	-1.86081190219221	-1.86319468745459	-1.86202563962118	-1.86300293495209	-1.86180730203667	-1.86143527715594	-1.86129691842445	-1.86120532999064	-1.8618026699696	-1.86178425810727	-1.86262092110507	-1.86154169732939	-1.86267967095673
FBgn0002868	9.82044044607252	9.70954434785159	9.89626476665156	9.14302422471697	9.05767597859427	9.14267998063711	9.1422567795225	9.09252505887584	9.1807541004851	8.89642685392028	8.60050813646077	8.34823514293798	8.27340690302958	8.05514590240537	8.08016970043105	7.88898738694005	7.51651686024386	7.43522367191833	6.77411561409824	6.66836242706991	6.56719539910403	6.93527385391263	7.14856467044076	5.61148874533038	8.17679468977764	7.56970393921188	8.24220668942669	6.18564163927379	6.55653070742166	7.19291893538244	5.7854577000428	5.77214039716923	6.97520961088515	6.28677263841494	6.89160791792297	6.50544022730761
FBgn0002869	-0.440663688738619	-0.529472650236378	-0.38540544930039	-0.41771978184593	-0.568778736375019	-0.568427539746674	-0.56872716416661	-0.25723647843147	-0.359048817812587	-0.567118316359112	-0.567102781177426	-0.566868557739665	-0.568701805669716	-0.568538147766562	-0.568717854072635	-0.49693799578693	-0.568000462351362	-0.568274498498046	-0.506314021496974	-0.490976835784594	-0.466188696421629	-0.474970918954676	-0.458450556470058	-0.452958689729502	-0.549508544399557	-0.502139022605258	-0.541738781617611	-0.493292039040958	-0.478217685201682	-0.472611424482692	-0.468900284367157	-0.493104348857698	-0.492358304864465	-0.5262596773971	-0.21757308863037	-0.528640206490166
FBgn0002872	4.57942115674082	3.95512141999495	4.46186995993095	4.8798822668667	4.19428742579541	5.29343925276001	4.86842041384866	5.04038955260714	4.30547960625913	4.61926945265071	4.90477636533349	4.16552872269809	4.57624583989779	5.19716177806109	4.76256381203807	4.5293402484617	4.99661552413565	3.55310908074378	4.38555824707127	3.41748031851385	4.78145671275985	3.12463993688359	3.26524378948634	5.31071777189272	5.53584808770164	4.44445640816088	4.68151937296163	5.83290515630183	5.82591938637076	3.14492213089395	5.9035781867541	4.97011485098057	5.19057149330154	5.05935699823773	4.55319460901345	4.95432189208246
FBgn0002873	1.15730541324495	1.0863300579118	0.923777051863442	1.20270549163609	1.08297736354648	1.44245272161622	1.09075784559165	2.14318774023309	1.30973275407094	0.940668585972315	1.22467867926293	0.944277507143029	1.20568015547566	1.71916693874253	2.19127432681279	0.976513205517718	1.77992738608846	0.923348090416501	1.08434874262958	1.86658639263364	2.32839991048615	1.15935910246138	2.10549370093558	1.24240119980966	1.01911827264354	1.09139627721183	2.23003882542351	1.1066492729021	1.14711053481324	1.1682603985378	1.18226083691207	1.10697707564025	2.47075774909925	1.83293146733734	1.92681876846189	1.81524890193929
FBgn0002878	5.38053744254622	4.92409163634936	4.69808265114862	4.99649973198213	4.64919218864818	5.11812377765703	5.15719107728632	5.09505192945072	5.54430577890115	5.20339658008833	5.30963448964784	4.75492609283768	4.95924779539346	5.40271253162002	5.96663883840046	5.7652300033444	5.76115584843731	5.59823777887863	5.35937168180032	4.21202747548824	5.84055154510397	6.26516791853942	5.30680197382152	3.60018979208677	4.56431020959095	5.58927676895704	4.60093626560397	5.88293631171277	6.27319986695753	5.38392504718637	6.23015017912468	6.93970462613346	5.30329859585758	5.56148527700712	5.99655544894344	5.52072512846764
FBgn0002887	5.89751884883645	5.94316250048024	5.75685783186927	5.48136562143231	5.56802494301895	5.97961536332561	5.47873811296651	5.22330018039349	5.73721331525876	5.97426277647455	5.96453080568396	6.01491106593562	6.04601431951077	5.94636300719801	5.92741078785158	5.73871149406605	6.03777110799759	5.70634833346011	5.32717999581488	4.27492211180636	5.25229872872439	4.73812190012657	4.45261203075776	4.52690342493991	5.58311919274054	6.03669260845844	5.45136511152402	5.23381974069482	4.68953224403718	6.49772939073339	5.63563677085076	6.40379290253967	6.50996882807084	5.81819350187034	5.63047186143546	5.26691921213117
FBgn0002891	5.66515181780483	5.67745345775505	5.48254459080494	5.62311618211282	5.74131533435572	5.70689950788259	5.75776899003052	5.72853076536889	5.3569307329051	6.24309140490934	6.38969745445008	6.53966447891323	6.25252744682637	6.58411669655489	6.21191098077632	6.33727461710252	6.33838312907882	6.47184748596313	5.88973017065923	5.690303186714	6.55799791167978	5.21815887105268	5.31421021268241	6.94164288960218	4.81373958288083	6.46514600148885	6.3590509406556	7.89198862037076	5.81823700960263	6.51032047050276	5.98453900178798	7.03460006259037	6.64870289823434	7.02057708651691	8.06388537789618	7.22706432087583
FBgn0002899	2.13753830203141	2.51189054737276	2.01903604384019	1.96503383897016	2.94309801819499	2.50018433965078	2.40550897372443	3.02559748582527	2.90261163329402	2.66579854438694	2.44093184859532	2.63806715162566	2.5228865802994	2.32033138393395	2.09851281702951	2.39420698247801	2.42057600378248	2.53783460136971	2.98969683220344	1.90854739350083	2.51231395967478	1.96275322239007	2.01880459766766	4.32810168370803	2.24466820792862	1.87131144240953	2.05830701945721	1.90077176077095	3.46135913442109	3.10946979387496	1.98339207251557	3.29712504012461	1.90390488679277	3.0832940696914	3.2309996102376	1.7866956329401
FBgn0002901	3.79438523348179	3.16138888111385	3.36254801305226	3.498168455127	3.36438573942944	3.759156980719	2.91779505373292	3.57725221514031	3.77861153541856	3.37879624962641	3.89499904713558	2.87103356511941	3.43228530307238	3.00112527918373	3.5319934050095	3.78630111194084	3.39197788533466	3.55975253997036	2.77036130731369	3.99481133656097	3.42833860032057	2.52906914156588	2.60932440091091	2.63577679035001	2.4786206040998	3.34401037898292	2.52823732794751	2.44002682801436	2.51324843148509	3.86745329550227	2.55863420235107	3.64090863287339	4.11320239872463	4.30718031422047	4.57339038809824	4.20741411605138
FBgn0002905	4.94797845819194	4.45284317198576	5.0510892028893	5.21591997741063	5.11967457608731	4.94886788843372	5.49884200380674	5.6717468772082	4.37571280847087	5.086394279008	4.96011777900167	4.75762595989148	4.86913694373788	4.85527599377102	4.98543096664419	5.1459471043081	5.35263183563003	5.2293304583318	3.71462802845761	5.81384946985438	5.89896525874737	6.15534328854878	4.33475135902711	6.01805844702372	5.02698409506852	5.82236853047949	5.70874059708298	5.14207335039672	5.60254859156256	4.15143410094522	5.10730724398241	5.91345221969568	4.58057313574749	6.56655713877128	6.38305766947238	5.37502803073652
FBgn0002906	5.17773439274728	4.9553007951495	5.23829052485246	5.48343235511285	4.6142104905472	4.93610477048314	5.26691745639824	4.98677263110051	5.01835674448152	5.37234803547092	5.66656527243712	5.99207391732408	5.73765716166476	5.57250882353614	5.90095187819795	5.7176349704545	6.19672710819801	6.08560076289833	4.4044504111864	5.61987296143416	4.27660620154198	5.05427806831976	4.91930305012601	4.75103248671352	5.64902038450787	4.46730008487688	5.06557060709408	6.713902479869	6.50740050744919	3.84425970936039	6.07814769129574	4.92403137976118	5.19461842209283	5.39043516959749	6.00137051410105	6.52407558291979
FBgn0002909	0	0	0	0	0	0	0	0	0	0	0	0	0	0	0	0	0	0	0	0	0	0	0	0	0	0	0	0	0	0	0	0	0	0	0	0
FBgn0002914	0	0	0	0	0	0	0	0	0	0	0	0	0	0	0	0	0	0	0	0	0	0	0	0	0	0	0	0	0	0	0	0	0	0	0	0
FBgn0002917	8.186038293243	8.31402659636456	8.22160844642937	8.01260095649984	7.7179161353191	7.95692935549849	7.81677096035408	8.18616197168262	7.79287767748119	7.43803055790027	7.66074301731664	7.62437469162242	6.86219030137254	6.60472193576923	6.73745217255651	5.85923642000638	6.05289758935259	6.49627789546505	7.827952514718	8.50704200703477	8.72521091762686	8.26655940935526	8.10636996999192	7.94006660313308	8.52074504519359	8.50506891732618	8.65130838441939	8.35341063834967	7.5034477967736	8.20028781485993	8.07061213877472	7.33868465065868	7.84347161092028	8.02019626461652	8.25761836706067	8.00727356733603
FBgn0002921	11.6313272965641	11.5761622964154	11.6704987545087	11.5646976975047	11.5442283481777	11.5978683056922	11.9386413084835	11.9763907361521	11.899862618027	11.2136536643007	11.3160835332356	11.5181561166929	11.5436487811139	11.6412656654333	11.5660339387289	11.6152248938408	11.6290350947149	11.6255745092207	12.201738829856	12.3491091891667	12.3037068099142	12.4569759146151	12.0010153962363	11.9839537386407	12.4676871405701	12.4641158031582	12.5026512116164	11.53976096283	11.7251218600416	11.7357774980929	12.0698075581261	11.9670391488673	11.7274233207647	11.9244387317747	12.09693250494	11.8364223341233
FBgn0002922	-0.381951588517209	-0.331688712802445	-0.257274448693061	-0.235081229900716	-0.272218202081713	-0.354263554205698	-0.399264769843173	-0.334146703724823	-0.33142466625739	-0.397864496244091	-0.397850940094212	-0.397646473139501	-0.399242754399235	-0.299846661943565	-0.36345601527265	-0.399061596213757	-0.398633166494402	-0.398871512833794	-0.345127256442046	-0.330134887421615	-0.305904044838841	-0.314488821961851	-0.298339876818626	-0.292971480404219	-0.258278023118117	-0.341046121531228	-0.379755583056109	-0.332398039360155	-0.317662593122417	-0.312182374580367	-0.308554669788757	-0.332214568902033	-0.331485297765739	-0.364624486195732	-0.321877764810464	0.151048210844383
FBgn0002924	2.91510984031479	2.98538718202703	2.91178747743393	2.08257125469239	2.87419140295579	3.53715733892177	2.48102016015441	3.8094700235568	3.48419269122478	3.62363604629815	3.31764285134874	2.77759145748404	2.43738126482721	3.11967973817517	3.65163783062289	2.74997046313516	2.78610111560495	3.72500801663277	2.12386725139323	2.18652855801065	2.28922536048098	3.77868396102612	2.32114435399259	2.34364297732971	4.78296000507389	3.10147604857624	3.49190700464983	3.18628844660981	2.23934839964665	2.2626121497307	2.27799855956396	3.39598700908015	2.18083611471447	3.05859449950944	3.02578423678916	2.03595205792592
FBgn0002926	-0.899040692298326	-0.899038742576869	-0.898942386145049	-0.899030973003007	-0.870697479051643	-0.898976643853799	-0.899033202718338	-0.898981841775779	-0.898970518807452	-0.827220664677812	-0.89872287692537	-0.8719292513006	-0.738190928405574	-0.898997551931119	-0.899031449042792	-0.898989062672491	-0.882348397248916	-0.804783409657375	-0.868009828907747	-0.861597173428941	-0.851232964461515	-0.854904913702971	-0.847997558273785	-0.845701345004732	-0.886069960612488	-0.866264213380946	-0.882821332552097	-0.862565186800161	-0.856262424380139	-0.853918381660084	-0.852366710875052	-0.862486711354628	-0.862174781696192	-0.876349339296741	-0.858065371184785	-0.877344666159008
FBgn0002930	9.34280809730895	9.18933623838112	9.19479348338767	10.327058377478	10.4395582064032	10.321422074809	8.44801517783831	8.46461892539691	8.82656787053711	10.9480607927547	10.9244544449783	10.6308840451329	12.381016927759	12.3277823682118	12.5323145593302	13.0725761185345	13.1034494753488	13.1994215012339	8.23468467538349	7.53148342513313	8.43224470721101	8.60221267196301	9.14511338931672	9.71993003063665	7.10595707344522	6.65625786208527	7.46453805480301	8.91607169747883	8.69119980280386	8.49559067675394	10.4774677518154	10.3549998091326	9.8770279333184	10.3694323242345	10.2068100176421	10.0483049521096
FBgn0002931	2.7602483009797	3.0935071642024	3.45942675856201	3.90498417485095	3.70935948857636	3.05304712205878	3.2287881792658	3.11490574828621	3.74512890467619	3.88300425802712	3.67933333251425	3.96717280810969	3.11326855558656	3.41557125461723	3.83403520443123	2.74055528085997	2.97667871141685	3.38064134909417	2.31844650339356	4.23119700615693	2.55685853818813	3.01391776153849	6.0929124992492	3.93023756639725	3.69447654526092	4.42741678637882	3.1518435818408	5.04292631759547	2.98667775420729	2.5193250408655	2.54105749336832	2.39765571111817	2.86832030082874	3.12493392179303	3.59788405197003	3.85981452475241
FBgn0002932	6.02620769648033	6.03858059622246	6.10680976768823	5.68185413615744	5.78121662643918	6.08839856189863	5.77628092587346	6.12885881462293	5.94433925018355	5.49151421729638	6.58613473542053	6.36658557466746	6.08774883314685	6.20200075106633	6.40346445318202	5.97622292013251	6.52005277464673	5.85984811149512	6.09527518620265	7.12729028079173	7.33753396508162	7.08562584651658	7.74942025132585	5.61711342907055	6.36074510024275	6.48343170488481	6.48324164123796	6.07967331389389	6.73121070823491	6.38604197869532	6.84959299698569	6.65321037038634	5.77914983189819	7.5319594891574	6.04425503361854	6.73314150819952
FBgn0002933	-1.57734113915673	-1.55035623669168	-1.57733359241028	-1.57734039452821	-1.57734130921983	-1.57285651243669	-1.57734056538336	-1.5773366253838	-1.57733575553863	-1.57731690433151	-1.57731667146655	-1.57731315017737	-1.57734019930528	-1.57733783151696	-1.5773404310069	-1.57733717986867	-1.57732998835955	-1.57733399800965	-1.56751067068996	-1.56606188379443	-1.56372033742818	-1.56454992697335	-1.56298937439703	-1.56247059965473	-1.57159092764929	-1.56711629040425	-1.57085697745068	-1.56628058337865	-1.5648566242045	-1.56432704353599	-1.56397648044915	-1.56626285371931	-1.56619238063636	-1.56939478459668	-1.56526395712804	-1.56961965501418
FBgn0002936	8.85216666994167	8.83369578130203	8.67510218140122	8.0382345915174	7.97307573474444	7.93919278622972	8.75059657367853	8.86666157588761	8.62260419372371	8.6821810994521	8.82705931039203	8.50350794655443	7.48857980969566	7.82048546059235	7.69889761597365	8.20053125754872	8.28774925598518	8.29529759922968	7.34810788734998	7.57841049362613	7.31144104077822	7.44044419209349	7.60616961967447	6.64040921026058	6.4170904875526	5.68909423575381	6.16980536596689	7.25327855514532	6.74551134266611	7.02904912268898	6.33213316457492	6.11244618202602	7.27216234035713	7.04350845754505	5.64940957377124	6.10875530398634
FBgn0002937	7.97689182726838	8.05678744478902	7.97424490030013	8.10015936514336	8.1551117858495	8.44327561048324	8.70493297968614	8.6722633080766	8.62731150153442	7.65205679068961	7.77614702484138	7.71919854744537	7.5819199410103	7.38205136413403	7.49068941777834	7.43603455395166	7.1667117590205	7.22494793677961	6.92167930400179	6.86428680050313	7.72765093708098	6.39125368422779	7.07416363679371	7.24511866847237	7.40106634552406	7.79866143300709	7.92989145471188	7.73643138167639	5.47271004223087	6.26423819884686	7.04788868043725	6.45406578430222	7.33797901807634	7.56391871950788	7.77471216888458	7.92979456620096
FBgn0002938	11.7536469948038	11.7195855704284	11.7316180221538	11.1766677751451	11.2454115790184	11.2058934772473	11.506891528983	11.5199831075925	11.5199727947292	10.9033307737943	10.8937568383988	10.8919024251517	10.272365466738	10.1964001206954	10.161711779649	9.57369120692277	9.45865280558058	9.56879276876209	11.5735316850634	11.8360196400581	11.650413261636	11.7440095395117	11.7407266811227	11.3045952176999	11.5781923424381	11.5142032789887	11.4855877181159	11.6325545742564	11.5396794167011	11.5450225610966	10.9536510739405	11.1480313915322	10.9611141842472	11.1944218330348	10.9228150976096	11.1143320988657
FBgn0002939	3.81635718372394	3.60009906080299	3.43861934393112	4.41545210095236	4.31568548565481	4.61794176484272	4.46607184947887	4.21202149789346	4.2841315268659	4.25061521629246	4.44599117145946	3.87593179024975	6.08803684487022	6.07608630922541	6.08260792904989	6.32690961904328	6.52697839858293	6.32044172368986	3.66819863293776	5.11473979675594	3.8752073037648	3.77024404315406	3.56404957436702	3.07527006404404	3.12025824431484	4.14791415267832	2.97409551312717	3.55095041334616	2.863790310859	2.91168942592152	2.9431140184881	3.83804079793421	5.58328563376073	3.81224245700734	3.67979368717902	4.52895211204504
FBgn0002940	16.9008000971677	16.9134077622401	16.9068062147887	16.1913576496469	16.2412272999442	16.2276554235334	16.6539120434491	16.6819676559529	16.6972303694661	16.5052956172528	16.5020039232317	16.4155229396502	15.6758483679589	15.6301602712636	15.6696616688755	14.9446891134459	14.907934659502	14.9547571991546	15.6474213102225	15.6904396077726	15.7481189470948	15.04468929414	14.9206744942962	15.1132016519204	14.9701515146892	15.0003183298798	15.0129746134826	15.4475962919773	15.5403220712555	15.5710591521777	14.8274978610358	14.7725548163951	14.8021458237452	13.9063472896303	13.9301175019643	14.0221760945691
FBgn0002941	3.82478298133151	3.5040047365978	3.75201396119993	3.56609842353758	4.11096128405117	3.50809188574739	3.75230883853857	3.77495536077014	3.76968952495151	3.76943584191762	3.61937728086407	3.53363043458777	3.0308010391527	3.19973800668702	3.16794276496523	2.80173072419763	2.71009311170659	3.81817385219492	2.94977816198155	2.31631612035683	3.30652068107813	2.39003015418742	2.46579939561481	2.49072122006492	2.59891184585605	3.75252313922736	4.99711294319987	2.30569220227942	2.37506653547265	3.52652408999247	2.41796959053753	2.30655279509325	2.30997475405998	2.15797855432347	2.81795266570429	2.49663303023791
FBgn0002945	5.33517141384641	5.26530495454949	5.85482154950603	5.48573587001736	5.57684224317953	5.48911425408443	5.23316784003326	5.90640930972489	5.52611455385034	5.71938579115676	5.60320825032285	5.3747308740182	5.44260719852758	5.26931626132119	5.49423681469342	5.10136250674102	5.5296538002357	5.6318307032527	7.35071929571272	7.60309785865754	7.26864029111522	7.05405190869146	6.29629965971714	4.31996562486466	8.13179289492527	7.43243614261649	7.36316749249711	7.60570967856633	7.612083229907	6.95277407797212	7.30346473589432	8.09799188286952	7.57604838109392	6.983901557724	6.95417602862005	7.4764647435293
FBgn0002948	4.77845232920762	3.95622541692454	3.91341127348899	3.77203229260965	4.24890754810423	4.39518373861346	3.60799128361487	4.09727533233318	4.11242267983924	4.06989276701056	4.10196783565492	3.18465671491396	2.89266069573214	2.53471932993608	3.92998520838665	3.67998051767104	4.05396256874984	4.07718480669188	5.40909105625948	3.5448352773755	3.44018745098212	2.87314324073666	4.20799638658268	5.47256674009073	4.63366744342986	5.08902764967857	5.51813614732556	4.36818036421122	3.96957008822734	2.89055970328507	4.52685675750692	5.43858778595832	5.51337621241028	3.16420408752949	4.51499470029618	3.89665939090064
FBgn0002962	-1.36273626853073	-1.36273093360907	-1.36246814243821	-1.36270968103667	-1.36274234482599	-1.36256137929638	-1.36271577897827	-1.22921352536832	-1.36254469353654	-1.36188558176014	-1.36187755169739	-1.36175645137137	-1.30494255117634	-1.36261838817503	-1.36271098285872	-1.36259523139585	-1.36234113313866	-1.36248247782972	-1.30712921572875	-1.29825223213287	-1.28390514717062	-1.28898819479247	-1.2794264023278	-1.27624777413089	-1.33212970006978	-1.30471277523115	-1.32763265230283	-1.29959224468232	-1.29086738509862	-1.28762254700577	-1.28547458253918	-1.29948361180083	-1.29905181026866	-1.31867352793535	-1.14000934298405	-1.32005135031456
FBgn0002973	7.33480957014128	7.24129431416839	7.37995921552559	7.53704035608867	7.36126577274972	7.43047735608732	7.39078845038209	7.68296997843427	7.31479048326408	7.29789548080703	6.87145348916519	7.03026100279056	6.80796631932232	7.08361455279995	7.28294984645948	6.68314880530604	6.31811046953879	6.16004278446342	8.47721207507576	7.91653479054198	7.95556663637986	7.03250722920157	8.55408059049176	8.19106248372624	7.86486139127378	7.57742815519459	7.27899026741626	7.49788125149811	7.61896615846911	8.1019118843002	8.1769871351929	8.20116140194456	6.58206476904311	8.14794530000463	8.25211371253016	7.76946486971987
FBgn0002985	2.05825504350983	2.02581153321533	2.24137097615268	2.5679584734862	2.24877881420249	2.49191700534163	2.49131126652622	2.91017586808454	1.82056426081463	2.3550192960102	2.28920740812225	2.54053704361202	2.97600622415678	2.57482159566692	3.05047096894337	2.42944434710976	2.77145671869772	1.97910948598236	1.84741322548478	4.77207878729087	4.21303390007411	1.98092836825087	2.04983101131712	3.42906664139374	2.80472564968078	4.49213605125141	4.09147790598498	1.90298284021576	2.87280929192474	2.5329660886733	2.00646279073673	1.90378464835393	3.43519993725723	1.76343656820188	1.9488846105248	1.75358276160733
FBgn0002989	4.23777856931765	4.35696658203724	4.44561736789186	4.14089894036262	4.30086792000508	4.17295976238757	4.44347808133738	3.5435406229965	3.93977274227915	3.99811327489287	5.12372589131121	4.70699035631055	4.3622952756744	4.8178991983057	5.00370881939351	4.61415462678077	4.93379923662223	5.1278554228907	4.76042238356239	3.30833144600386	3.55096483814626	3.46504909641965	5.35937273071726	3.16310827594696	3.9455270741121	4.47480307282476	4.34151068537372	3.28568785495342	5.37043988084477	5.90813621599507	3.88883465752292	3.88444553263097	3.294818585449	5.4571255870465	3.73645113394865	4.33860637350362
FBgn0003002	1.53633296928535	3.07254014877143	3.52897803712571	3.58227863466422	3.26864773632063	3.55401324731014	3.77226608203174	3.58809934475434	3.08503005482592	2.74203478288735	3.67207007318352	3.23749002087419	2.81047551825262	2.74971824925513	3.12272810549589	2.9996365378368	3.05493573214342	1.50026330239738	4.52937450713628	3.56621083556068	4.63398253650083	5.39312101928919	2.67372574983857	5.0881053814322	3.75101122153987	4.49291320945835	4.19341154827712	4.80669732334326	4.83470156544078	3.77375488158352	3.51584182822951	2.45885536168515	3.55074090706926	3.83171458115077	4.09133854916645	3.80114265272905
FBgn0003008	4.78364449658966	4.66331703187558	4.53970659279942	4.26614075236858	4.42207511699973	4.48099715735223	4.62626987544394	4.32073018466043	4.72903952844112	4.44880809687539	4.13013404363193	4.24908046062247	4.46103092847472	4.7153047319959	3.6575536398983	4.56494672225505	3.50703128003898	3.45981540579647	2.87111416525749	2.54930251678856	3.87243725281583	2.64449473971595	2.74150782182387	2.77326903576745	2.53149580080856	2.48285565578428	2.5902370477123	2.97820803627976	3.10365877571134	2.65845616891453	2.68035493672395	2.53662435090044	2.54106992762754	3.41602073341097	3.69124032782446	3.55293415809617
FBgn0003009	0	0	0	0	0	0	0	0	0	0	0	0	0	0	0	0	0	0	0	0	0	0	0	0	0	0	0	0	0	0	0	0	0	0	0	0
FBgn0003011	4.94317738392042	4.64525472457384	4.6401257817455	5.25005628895499	4.74416982718051	5.19054296784931	4.64465527742184	5.50563053247695	4.8610297519887	4.27740933839841	4.95781417739763	4.29077681193994	4.23927247088081	3.67999406985435	3.68791319332133	3.38348643998442	4.11774593234513	4.04747917992206	5.22940172472507	4.92817496747278	4.70402360577635	3.51031110753087	3.1747914785689	3.731725610794	4.63471033410587	4.5197781543609	5.03437509454711	2.89350940596181	4.71048582852377	6.14488928438606	3.09166235738334	3.92618364580343	4.51266654252988	4.51469119034305	5.35830354746063	4.37961893640988
FBgn0003015	0	0	0	0	0	0	0	0	0	0	0	0	0	0	0	0	0	0	0	0	0	0	0	0	0	0	0	0	0	0	0	0	0	0	0	0
FBgn0003016	7.33445441244013	7.4616092464615	7.28882422244026	7.21027908415078	7.33744094399637	7.30011873410205	7.50032074624417	7.59308770677776	6.85657121967803	6.86635128267253	6.76432751365148	6.77482221653775	6.68201290094383	6.29658059811881	7.01005320821647	6.33589609909815	6.10966845882336	6.2688690141054	8.84310232111555	9.26721370425981	8.40083912198359	8.22052265456913	7.86369042583712	9.59635191804808	9.14625689582698	8.85450868723457	9.13643619736487	8.68814562910245	8.36495498221342	7.90684118835436	8.79132777535737	7.65400765437662	8.66968376212238	7.96859948586501	8.51012211495643	7.49217340750474
FBgn0003023	-0.758644552797961	-0.758641608755586	-0.758496202068473	-0.758629877562107	-0.597940194376812	-0.540665315322699	-0.758633244067543	-0.702027597123413	-0.758538637501775	-0.758171136023922	-0.675387009237034	-0.697191351133621	-0.758626031449635	-0.758579428495788	-0.758630596296408	-0.75856661733936	-0.7584256528209	-0.758504153685992	-0.722366266372877	-0.71413919053105	-0.700842494100474	-0.705553398186408	-0.696691650167949	-0.693745737858151	-0.745536398268994	-0.720126739958722	-0.741368591418453	-0.715381097171326	-0.707295007935141	-0.704287733133288	-0.702297026900559	-0.71528041759416	-0.714880229409132	-0.733065388551001	-0.709608087150082	-0.734342336862093
FBgn0003028	4.98503859353973	5.05020068986592	4.64371219868986	4.59936631742862	4.16784850636808	4.68761630031864	5.25384424700923	4.88498658258453	5.06350609758441	4.60914779630814	4.05147604277215	4.10886190484277	4.38685893407775	4.52033009044569	4.1359297342993	3.87671844778122	4.09947720952171	4.7136881256148	7.087087824707	6.74580935975787	6.18347151650853	5.86144827757655	3.44092957779144	6.41372502414869	6.60454612978781	6.71314755967363	6.60186012616855	4.71622706377161	5.71253248601488	6.29201906326266	4.9170266162982	4.34435853197088	5.56434686203862	5.83261287262281	6.7433791592891	5.83381149944687
FBgn0003034	0	0	0	0	0	0	0	0	0	0	0	0	0	0	0	0	0	0	0	0	0	0	0	0	0	0	0	0	0	0	0	0	0	0	0	0
FBgn0003041	5.09596467020651	4.81409782202547	4.9070607951892	4.8472049491207	4.93306538952855	5.20653006451135	5.25101855605919	5.38988719530203	5.24340128189802	4.74729106784246	4.47598962163905	5.06692160010231	4.66651794085756	4.48158534009936	4.51066709666993	4.47376662086828	4.63228401142826	4.58546671563292	5.31302254942616	4.76906828754129	4.36499439341451	3.18013835875682	4.16987738013462	4.23398371726029	4.83462550400327	4.73620517007826	5.66655175105804	3.76452678985169	5.08641871783909	4.51563363261699	3.23116711858752	4.86771826477689	4.44211097856041	5.25190372403025	4.89070724407685	4.74242436447949
FBgn0003042	5.58163147385971	5.89585300332752	6.15869944486594	5.68644788378943	5.88428164824179	5.48193768114112	5.3530179490175	5.29877881136989	5.81046885306705	5.20593060840954	5.25595078900171	5.64390452501613	4.69987068139005	5.5790056428099	4.67443073620256	4.91136573747113	5.00556458663184	4.60489367630316	6.1964625489285	5.61539023528007	4.80728178552952	4.16721631752292	4.67633729224154	5.94925324236893	4.99923291291796	5.66197132821156	5.18810987027585	6.18123605989294	5.99233513751431	4.71373031534078	5.6876550538709	4.60785108945796	5.75356774765631	5.18698915609403	4.76614176618977	6.07805909495368
FBgn0003044	7.22202914883866	6.91484844032706	7.29250198471172	7.25006494793448	6.80029106638305	6.76603062769407	6.39649407752789	6.53270649494686	6.56638139971	8.0401351326631	7.88329863595569	7.88948336413971	8.85460728819234	8.65350237054314	8.90332408365174	8.99199819275628	9.09546893292685	8.83917897725076	7.15109187204159	6.61017499233506	6.85684717109996	8.18296078963024	6.7917759604363	7.47452994889029	8.08199696223846	7.55904292218858	7.87051206255306	7.3203732183233	8.11678636842299	6.97480887558349	7.39652759576531	7.61672061575949	5.78806910532657	7.79641309006175	7.72137487381333	7.88247151851364
FBgn0003046	0.4561478333895	0.411582832115518	0.225746350510192	0.215664773674821	0.0991960857979843	0.251024010689752	0.553149982383001	0.287084731827587	0.295401643367765	0.556359507273414	0.166044786548159	0.174653284259721	0.864184135234068	0.376625923362689	0.059013858227777	0.0606341266227443	0.131478229263686	0.491276765380972	0.141325579595478	0.186185365967725	0.258688278642929	0.233001126247817	0.281321590363593	0.297384769970743	0.106468077103148	0.1535370479769	0.111356351335746	0.179413620131396	1.31216157179723	0.23990241961054	0.250757145888386	0.179962595783324	0.182144702382824	0.122792976176084	0.210892118841864	0.120669855172202
FBgn0003048	6.6252835119321	6.53352410715563	6.47645471828071	6.76956214718368	6.37546773131669	7.02753305744079	6.21920389000902	6.39045021194332	5.99307517552602	7.13223710722537	7.19534317269356	7.22100285610467	7.95438663991788	7.98361570266388	8.16017623578047	8.56377713536216	8.38756723389976	8.32697039665252	8.52519026957055	8.67020296802049	8.76978598986705	8.69103304207274	9.1476915348121	7.70785446723341	9.20691513649197	8.89882604160311	8.8657498145001	8.97412819068226	9.14724436069398	8.98498606857449	9.28317739751337	9.11645806524466	8.94073070900492	9.72194789046319	9.83986126518116	9.66816860202731
FBgn0003053	7.58345880089677	7.52413426677077	7.54725009709996	6.90776323606454	6.78547201842203	7.09375743422597	7.38835980513185	7.8718314951431	7.58024674745741	6.88070527425645	7.03569116674099	7.08649659449662	6.58679956500754	6.20869997191909	6.33230531194155	5.92956141886288	6.36019631906534	6.4181771915877	8.50131079174784	8.27435025668446	8.18517681014298	7.25232012019789	7.17379909463085	7.89303863312485	7.21624147171264	7.18580828623317	7.73706274860473	7.45199558407315	8.48213798034791	7.64567421686024	7.3724428656309	6.8936898821899	7.03260719986508	7.59343808432087	7.66738929815626	7.09621499484769
FBgn0003057	-0.92009260122274	-0.920088483696193	-0.919885325748235	-0.920072078149662	-0.892464523344661	-0.919957480079492	-0.92007678578522	-0.919968435243607	-0.919944573335786	-0.919432616593696	-0.919426353740447	-0.844126828514505	-0.92006670011066	-0.92000155756276	-0.920073083191118	-0.919983657184154	-0.919786902542308	-0.919896425023993	-0.875225789430036	-0.866172119320342	-0.851539471542969	-0.856723691590585	-0.846971582251023	-0.843729686984979	-0.431505328581567	-0.87276125236419	-0.896137324170626	-0.867538803333504	-0.858640285095739	-0.855330862099204	-0.853140144782025	-0.867428008234982	-0.866987612172189	-0.886999878368365	-0.861185764990697	-0.888405124774018
FBgn0003060	1.84678035344011	1.35802094097681	1.53360202679343	1.96054186714372	2.34360708559513	2.16620443695598	2.36184858485928	2.17281065035813	1.95602605062757	2.09664172432352	1.30511166821904	1.49078835012203	2.44167801223738	2.42575427964815	2.37828103244006	2.58596369051297	2.58975299414661	1.99410248803404	1.44187895148098	1.46844473303753	1.51615493336229	1.49773490358457	1.54620212630862	1.5675270416787	1.37803011488148	1.44893932529219	1.64122316561752	1.4643288239233	1.49168979118383	1.502155239572	1.97426541088419	1.46466119832304	1.46598462475943	1.70270217492512	2.21071935223482	1.91442886338496
FBgn0003062	7.30306014612132	7.41707294469689	7.41462645933996	7.10401988848978	7.53359178443625	7.46738149234421	6.85893768731327	7.33977462110277	7.15901335970202	6.90489135160703	7.19999643476768	7.02994617214452	7.05715477435161	7.16685111395311	7.28721304011889	6.95895852542456	6.87616963293139	6.87666817958423	6.58790874240282	5.75613205754367	7.02100605692222	6.47284478271508	6.99043317534174	6.73217358691462	5.98385580963717	4.00567529704672	5.21489318009702	6.92267192920764	6.79039480288236	6.78222311471306	6.72660537074237	6.13060671383677	8.00474676450508	5.70083027998708	5.91221656030486	6.19837357970165
FBgn0003065	-0.395440098250433	-0.0696743253384356	-0.362277677404124	-0.395366972329156	-0.395456813522515	-0.366115399970374	-0.395383742080865	-0.0902847274984417	-0.39491368569852	-0.338769658413753	-0.194567064421637	-0.392759647536846	-0.395347817393163	-0.395116049555037	-0.395370552330261	-0.39505244334806	-0.394355588297603	-0.394742974057516	-0.326728549648764	-0.308003072171876	-0.277738735934461	-0.288461127468578	-0.268291085753165	-0.261585955562733	-0.379465608513763	-0.321631209812177	0.59662120984688	-0.31082975023684	-0.292425169462407	-0.285580373370627	-0.281049368012132	-0.310600595529766	-0.309689735463647	-0.351080600756685	-0.297689921310375	-0.353987036445163
FBgn0003067	0	0	0	0	0	0	0	0	0	0	0	0	0	0	0	0	0	0	0	0	0	0	0	0	0	0	0	0	0	0	0	0	0	0	0	0
FBgn0003068	7.93441300781773	8.050783357012	8.00256417048664	8.02899561140232	8.2507398536675	8.31822997701863	7.08719295300392	7.38569022329506	7.81489630091681	8.22683887412234	8.45369267451314	8.07640058959202	7.89631750350906	7.85251353603808	8.09737773032277	7.64583595439036	7.83486252093671	7.59025710542588	9.1476544282664	8.26756054433162	8.43942965340157	9.87962337701462	8.98030376054546	9.61767697658427	7.57498220506558	7.80306003560053	8.44205303989635	9.40556389847444	9.30226068726465	9.1447045874338	8.83104446561618	8.90492707850665	9.06711654855724	8.80327096735698	8.85946323104044	9.19510622038768
FBgn0003071	9.38104057236844	9.36649804910295	9.39616703790256	9.53848301265229	9.46626472107155	9.49339943646909	9.45881821401169	9.59881719066449	9.3489103442606	9.15372158449884	9.12839942986248	8.97784631103067	9.05004554417544	8.87516811731724	9.17918137969154	8.93488145219633	8.97450605070397	9.28396561844475	9.5645316372093	9.27515581776757	9.3694600672433	9.45148497172793	9.801770657418	10.3161362696944	10.3899165881247	10.3495687020102	10.0186848162017	9.47475243915558	9.03919541693234	9.40680797264578	9.81446500866326	8.61725714712827	9.29043737745593	9.7467788435476	9.47241396137471	9.54697189559443
FBgn0003074	10.2401705650409	10.2746389216264	10.358390763744	10.3335567751799	10.3976714475587	10.4012821233128	10.3557665564003	10.4019206595691	10.3744613166817	10.1025516009242	10.0711743120335	9.88448210370595	9.95439801392049	10.0491066266479	9.96666663648764	9.98135094740625	10.0851063288908	10.1161587499871	10.1998112690041	9.81821648657281	9.76821557842431	10.2685062415371	9.89495552039256	10.2269480745644	9.79993250370774	9.61078711991435	9.47210644432944	10.071917267837	10.0002149419187	9.7911817782642	9.59299256796154	9.73475687739212	9.42771552147807	9.12619421361221	9.44796008397173	9.54883799877665
FBgn0003076	10.9463361102829	10.9937288282844	10.8501929283346	10.8682995999312	11.0637463666631	10.9561484766376	10.8230797282869	10.7927431411268	10.7270727442648	11.0792418986324	11.0521837192153	10.9629159281616	11.1762099419825	11.1936993577887	11.1698193944565	11.8640918441184	11.9304036252895	11.9426476807787	9.76975666956344	9.79390718415664	9.64861608749252	9.82250173944983	10.0420567847179	10.2613508401452	8.63225187437307	8.97928854428984	9.27338733232169	9.84929021921444	10.0349155132069	9.44828941518831	9.87863935035961	10.0634300569306	9.85734629397595	10.5629286437457	10.5740675830764	10.3487377053945
FBgn0003079	6.66575925410628	6.98699788176057	7.13349674001469	7.01818982231232	6.76535026362932	6.69160301520966	6.62576911449528	6.5821985171552	6.81199082495076	6.67673456386653	6.47342737105273	6.74159046656763	7.21622101613419	6.85481075472784	6.831559657306	7.03737312681339	6.87480987435505	7.1806989512131	7.78553130837173	6.8307768208669	7.31474965792175	7.98313714769918	6.67012781933701	6.77433147045542	6.45538712256146	7.44385181622637	7.02356826030503	7.21532018989603	7.54604271117407	7.84184337969347	7.51565981734846	7.2190205707282	7.75773067206913	6.75163542239916	7.97572815729937	7.4942428542968
FBgn0003082	6.95688159310377	6.72561523267016	6.80991192996248	7.22304823272873	7.19935830856677	7.20954141989988	7.59462337649058	7.61268612575819	7.53747381876181	6.63586721384304	6.70426765261391	6.50453307952508	7.18941040278063	7.12831344751508	7.081434741673	7.92546642600156	7.79366738935581	8.0033972584754	5.81720703335886	6.61121604648855	6.22686456346584	4.93786998031983	6.72304096464285	7.54678028925153	6.79248217338202	6.76265801711052	7.34968034018592	7.4089467842962	6.80310350607787	5.17501556660315	6.44562910734988	6.57018055944187	5.15404283060796	7.61337210098974	6.0170754607878	6.99318757398615
FBgn0003086	-1.92031999459321	-1.92031998154873	-1.92031933508822	-1.92031992955298	-1.91919917814196	-1.91882373046791	-1.92031994447703	-1.92031960023007	-1.9203195242019	-1.92031763408797	-1.92031760386902	-1.92026888824442	-1.92031991250003	-1.920319705634	-1.92031993273939	-1.92031964868892	-1.92031901984395	-1.92031937055338	-1.91741830522012	-1.9170587298863	-1.91647758001608	-1.91668347636879	-1.91629616184013	-1.91616740680947	-1.9184309867696	-1.91732042372814	-1.91824882720666	-1.91711300907411	-1.91675959574812	-1.91662815878783	-1.91654115231409	-1.91710860873877	-1.91709111797984	-1.91788592463955	-1.91686069196345	-1.91794173537037
FBgn0003087	-0.125826910534088	-0.191328082531115	-0.0956481788981512	-0.106611061779162	-0.0389014761821185	0.0713989857241645	0.133088213914389	-0.169273172156885	-0.0264693829349239	-0.033729897493334	-0.147340488597248	-0.18951836703755	-0.191275759878391	-0.170637115141375	-0.0755393912328724	-0.054250997490495	-0.190604882491848	-0.119550230450963	-0.141091103865853	-0.124237265264525	-0.0969978937210605	-0.106648566530835	-0.0884945500005117	-0.0824596073844999	-0.183748302438702	-0.136503250605076	-0.180018922877789	-0.126781412720504	-0.110216396726639	-0.104055748020498	-0.0999776232779867	-0.126575162361733	-0.125755344092121	-0.0174303472028317	-0.114954928923279	-0.165625065018512
FBgn0003089	0.876956558512497	0.81610862446395	1.04974837014626	1.02927675157637	1.32312573059672	0.635341873958404	1.65812708842624	1.0057010632341	0.635656367328301	0.741869037862141	1.1549081628704	1.06556678791858	0.675102002656445	1.07751155767284	0.632503182059923	1.47936046805898	1.01684770809791	0.636825317211371	0.744345781714344	0.784861518559666	1.28113093229285	2.54470402234416	0.88750129173124	0.904831400443897	0.949018984096283	1.13544145083907	1.50590229825929	0.777555674113661	0.825124233794565	0.842815323604543	0.85452617980125	0.778147948368274	0.780502161264897	0.722021110543912	1.22531791739718	0.719524319726959
FBgn0003090	5.7518669475989	5.50229719942322	5.91143078210677	5.30691103977734	4.85063758669381	5.28172496276142	5.73677653441424	5.53482611170222	5.90919561433135	6.02195491594623	5.91644566384287	5.68955011035552	5.79702701226114	5.5747221101766	5.44856348247419	3.99622055164945	5.05423407230579	5.3806653825829	7.19741016639196	7.30452977802238	6.91137499525489	4.27792842555495	5.90379353169846	7.36649355276045	6.83885616889489	6.69388826993596	7.43559447847124	4.27066403636908	7.57776395796051	8.0334271091682	5.2807911016538	6.70038953808839	6.95439411161955	6.65856061066799	7.06545177725333	5.98885301222624
FBgn0003091	8.19937938745665	8.30733528772914	8.29166505859565	8.15768517260554	8.16914619604633	8.16058686627714	8.65073097703666	8.50428416604964	8.60131321637566	7.85944719049624	7.72137867702175	8.03799520644689	7.63090768705485	7.76111827546954	7.60856333676554	6.94486214948302	7.28156893728813	7.09940821483445	6.93800041643422	8.68679057534277	7.82036000413689	8.39488579955196	7.277451665128	7.26889965575106	8.37715521147777	8.61404311208213	8.18250912699708	7.52032662420979	6.93828183688867	7.20326627272419	7.58207914913883	7.16889451795422	7.18397451764825	7.67809709709928	8.37370614394212	7.42802302884322
FBgn0003093	9.94289531364227	9.8939941878663	9.89428232458466	9.89829713918657	9.72554852937641	9.78327735258097	10.3170629799235	10.0772534212049	10.2995165905276	9.69683726790008	9.78530939449188	9.82904382485203	9.45009150736171	9.58183278087539	9.55698334047049	9.1432703208722	9.33654419427225	9.31147244591317	9.38747160039052	9.76649408277466	9.91157925479104	9.26019944894013	9.63387541160633	9.15934606103918	9.81175693303928	9.7925238781605	9.75398275816478	9.4091321623299	9.74568488656789	9.66084168014465	8.95527206381827	9.27904925415994	9.92961910833857	9.38649448616712	9.28566739411995	8.93873124457281
FBgn0003114	0	0	0	0	0	0	0	0	0	0	0	0	0	0	0	0	0	0	0	0	0	0	0	0	0	0	0	0	0	0	0	0	0	0	0	0
FBgn0003116	6.68263044087833	6.7938198600261	6.60645394691704	6.22195887798581	6.43235147737371	6.75966289155113	6.4779208696646	6.5015613852064	6.50654994118592	6.33588397036708	6.40318150200781	6.59210129478631	6.56414490472292	6.43165528476373	6.50556627985496	6.60521394328307	6.44441168668747	6.69976464690001	4.48056289065894	5.64080164509886	6.34348886750695	4.78315201439839	5.74532492439388	6.09410815849087	6.19197856560166	5.00450255371725	6.41516656871471	6.61805576076793	4.22320523804127	3.54036734012979	3.58457127870374	5.2831915929072	5.17002968816356	5.4175198852324	5.03965679412685	5.07075366119985
FBgn0003117	2.60234738946514	2.39856981727753	2.38015140329579	1.91786349372427	2.38614078010837	3.35904774558325	2.65027198676591	2.72748495507424	3.20475439313765	2.42676521732092	3.47590293703681	2.61751154120684	2.92973425511483	3.05096939843601	2.90112544407141	3.86385059911074	2.935240236356	2.27800898004943	2.03236035112397	2.1021775118683	2.21464404516021	5.15109876726513	2.24914902077882	2.27334993635364	3.08060865906489	3.46848717351841	3.88528532630083	2.55703296837384	4.06284821020248	4.26798345659022	2.20245885576979	3.73275783454071	3.17635034769106	1.94309355764199	2.140694346209	2.59308373159508
FBgn0003118	5.38196622439405	5.23875490500979	5.01386167251511	6.02205890202843	5.01543699541539	5.62510630351856	5.83783155463413	5.68582060231979	5.20672596698941	5.49003249430616	5.53484175839553	5.76792813459435	5.26186329221321	5.5758649694266	4.84744540806464	4.74304836448222	4.13258608094311	5.05537570614878	6.53893572596153	6.82015370585196	5.57259036657334	7.11462800468581	5.70199587291672	6.44896182535993	6.12863426785964	6.72330712529153	6.24355741138976	4.46245256898112	7.12880626667375	7.03822171528071	5.98639421812024	5.65882168567623	5.83784416099753	5.38757875689573	5.92934192234507	4.95673834036899
FBgn0003124	0.158293082153244	0.158330997448559	0.202726647804432	0.349742608311691	0.427465093619845	0.447769110780758	0.158438661844039	0.159432174720057	0.367149300221983	0.164249294926317	0.468032844629182	0.541640141959317	0.189351412099192	0.648941290935081	0.158472723153914	0.578716175407642	0.378840082764869	0.382398753977937	0.238676935005512	0.270184574240785	0.321107590171376	0.303066007807814	0.337004282466713	0.348286388534578	0.185286009729607	0.247253760073337	0.585366623673066	0.265428382959944	0.296396078818863	0.307913187857338	0.315537093970534	0.265813960515896	1.51186101374996	0.197701977656929	0.287537564952194	0.194155802862716
FBgn0003129	0.281273900288977	0.209271687320841	0.18476858819906	0.236340095889079	0.183232800353533	0.491182342740313	0.415286659744229	0.363205140904302	0.251451240736493	0.505952761651233	0.188041603221066	0.188706977254622	0.333831216486342	0.53391484081912	0.688368488013176	1.1544633100283	0.345479890066013	0.323139412013302	0.252178248688978	0.281224491732011	0.328169370279061	0.311537207447063	0.342824203176656	0.353224944166404	0.205044994838862	0.260085046897418	0.408460455262076	0.276839857044821	0.556281730921213	0.316005722804259	0.323034044673999	0.277195313044507	0.529501597772488	0.214404280257461	0.297221856116036	0.21238802831157
FBgn0003130	1.49309338944859	1.51458374831095	1.44530542303576	0.877317983173529	1.48829094657248	1.69689132179636	1.64032218028409	2.06553312262266	1.59159734245646	1.69838673375692	1.25411202095225	1.21572251486125	1.3837894324279	0.922756452329817	0.877293815126726	0.879434076976276	0.88407229095823	0.93347195725395	1.60038129895253	1.00861082834017	1.08864936876187	1.05987667366152	1.11400139561299	2.24551090069226	1.51543977784816	1.62631241832615	0.95067552268828	1.00561534929741	1.04923947847139	1.06760695090944	1.07976554773583	1.00585716845057	1.00682016256943	1.25826448035765	1.03511193059939	0.963904794288147
FBgn0003132	-1.51592030024815	-1.51590472871959	-1.51514191866502	-1.51584273093424	-1.51593803987518	-1.51541161599689	-1.51586051421896	-1.51545268150227	-1.51536327480587	-1.51347983068503	-1.51345719330877	-1.51311668719212	-1.51582242228025	-1.51557702992624	-1.5158465270315	-1.51550979264827	-1.5147761850193	-1.51518331817599	-1.42128496629601	-1.40739900412739	-1.38495634927013	-1.39290758700939	-1.3779504017229	-1.3729781822281	-1.46039236984221	-1.41750501098011	-1.45335779165605	-1.40949513997874	-1.39584714020524	-1.3907713508322	-1.38741136339948	-1.40932520927352	-1.40864975688868	-1.43934333948464	-0.919978876929614	-1.44149861996097
FBgn0003134	9.02851208148269	8.94999146412021	9.21352168781262	9.0214643041316	9.09439996742785	8.96018060169673	9.11140290507348	9.15765405435601	9.16478495138327	9.06572237557222	9.01175675480178	9.31016748061987	9.10044554203494	9.20157996926306	9.04941337818082	9.68788823636397	9.75600565524174	9.60456491819938	8.06019059297794	8.08583422124581	7.96349342590447	7.64728586808916	8.12346456729896	7.9112776010965	8.49336371475244	8.71491081693547	8.74391166761826	7.79231882583586	7.80804356856313	7.24326625131623	8.17141103959765	8.46364409132419	7.90588653759762	8.4431456381508	8.064030435333	8.06692756177937
FBgn0003137	8.33648937070916	8.44295682503858	8.15245978137847	10.2315873168369	10.1425907229101	10.1976424200682	7.8810642316507	7.79656303489404	7.84270485993354	10.5128547625673	10.6382475840033	10.4058106739759	12.8637141136768	12.8700290633535	12.9517175238379	13.0139867385138	13.1699785920414	13.1300196966929	10.3615401416406	9.62815064310577	10.1601336268927	9.71171218432229	10.6709042459588	9.90791547895945	9.0767055663809	9.16329987056862	9.07158221684107	10.3832489488656	10.627213500823	10.2423596143517	11.3499968057881	11.1897066315073	11.1212629167119	10.9295567979526	10.534479343735	11.0903244287653
FBgn0003139	6.71710682458645	6.72744476455061	6.6277338247746	6.52327521960362	6.81255547957565	6.44090626831857	6.74742501315719	6.47195014605465	6.52030970430481	6.64870212231275	6.30041141068574	6.85292854137886	6.60057426475244	6.4047362626087	6.80383008071942	6.69964559489702	6.4571037344071	6.60480885348144	6.02331932558134	5.11237418596084	6.0402012410972	4.34930368460182	6.37702372216897	6.37973601579167	6.49182126028299	6.42291930348057	6.18449167763753	5.33620318131939	6.19084366814765	4.89016009021884	3.69422571934981	7.07174107699174	7.18312986248914	5.24097096632899	6.0301974415645	6.93450311859533
FBgn0003140	-0.948907879295639	-0.948896225911908	-0.94832335899315	-0.94884981202073	-0.948921153253816	-0.948526348538267	-0.948863127900061	-0.948557213709888	-0.948490000328527	-0.947061468176857	-0.947044150961902	-0.946783243470068	-0.948834602582817	-0.9486506057051	-0.948852654664435	-0.948600120020978	-0.948047301023146	-0.948354550541048	-0.87431058283223	-0.859873303197031	-0.83653960258659	-0.84480653009897	-0.829255496334493	-0.824085863695263	-0.20248669528688	-0.870380551103678	-0.907656802762177	-0.862052662399644	-0.847862793033853	-0.8425854784583	-0.839092088691876	-0.86187598489757	-0.861173714875386	-0.893085931656828	-0.602511462178797	-0.895326783716706
FBgn0003141	7.04577356912803	7.25303024234956	7.24833359915269	6.27940857323908	6.81518304124929	6.65226413060067	7.0923089580213	6.99918086468724	7.04071362486581	5.93758895697456	6.193777981278	6.0818272102662	5.59103790179324	5.74755979121625	5.8242406477841	5.68821826395749	6.05652188564843	5.45919214403061	6.04601742872647	5.37324240483107	5.20415896379194	8.14314571616872	6.77507648969934	7.92653505619458	10.3890828828643	10.3411095497093	10.3111015866262	5.32981342040907	6.59898595066626	6.70933800924966	5.50362630887093	6.36900554931784	5.21637586027469	6.65168951720368	6.22783459204336	4.88818058946998
FBgn0003145	-1.66236205838137	-1.66236196674375	-1.66235742677532	-1.66236160148204	-1.66236216272806	-1.65156531304531	-1.6538633450343	-1.66235928843697	-1.66235875455501	-1.66234717732571	-1.66234703423129	-1.66234486940619	-1.66236148169101	-1.66236002867407	-1.66236162386562	-1.66235962874641	-1.66235521413215	-1.66235767575529	-1.65462104679042	-1.65352703622125	-1.65175888351307	-1.65238532466415	-1.65120691739285	-1.65081517927535	-1.6577021377723	-1.65432324163898	-1.6571479159768	-1.65369218104506	-1.65261691842955	-1.65221702052161	-1.65195230269226	-1.65367879299278	-1.65362557723149	-1.65604378227612	-1.65292450440021	-1.65621358683068
FBgn0003149	8.46771758431502	8.49767468441836	8.43928808807056	8.49257480566952	8.40415792627066	8.40710167194954	9.04735707710152	9.03316099561288	9.02336501904503	8.21564096959741	8.00531441521653	8.00179256229349	7.93694029559663	7.52427735281558	8.02690839077107	6.32552631811652	6.28846676830196	6.265855495547	10.257384155304	9.81933485819022	10.0841554820288	10.1709516287424	10.0171892438073	10.3571432833586	10.4525064394711	10.6374398930805	10.221488758342	9.71425777881467	9.64960620684527	9.25148624978114	8.37603432409583	9.03977850710175	8.98204736020277	8.68948348026761	8.36549790306056	8.88013878296292
FBgn0003159	7.2191089601679	7.32110919392786	6.96017996857469	7.0648881521577	7.29227571346892	7.51458350308824	7.0057674748677	7.16723033694817	7.12022853070588	7.95253038774852	7.88918800971797	7.91150222401573	8.58266937655147	8.43836740287395	8.40223831868523	8.31491344354087	8.3875820704986	8.33040652080308	8.26595748475671	8.82859732752023	8.14530199110953	8.097183385273	8.55829377781104	6.59033890756779	8.13520782229278	8.09088245611054	8.35233785710381	8.30737858471845	9.03324220606938	8.78441430701915	8.70879166825115	8.88686365226985	8.78803390635709	8.77949313242331	8.94367189828282	8.60164511617898
FBgn0003162	9.00133600939852	9.05163384736199	9.06827077276633	8.82585321532134	8.73339568065481	8.90322017899541	9.43576388173493	9.32672578223694	9.36400621177617	8.51524964345686	8.48931816279129	8.39082110320865	7.95252677863261	8.09974081286237	7.86768751945423	7.90996319669896	7.74105170342119	7.8482452848872	8.24874818491857	8.44947425780999	8.11900661746057	9.69252837101072	9.78203327209094	9.61687325800381	11.3564119363567	11.2961369461724	11.3804443795141	7.93217800954609	7.80896218888593	8.29713342721015	8.11946620790113	8.43629014889298	8.42038970170336	8.06946667663845	8.56179861691273	8.23581083887109
FBgn0003165	9.20016905146473	9.22033383187341	9.33538032024693	9.08178412720277	9.04661664785578	9.14374257965212	9.46037825876714	9.3914142148679	9.28226530761097	9.07693783120457	9.05089254746837	9.1079666513222	8.61329544665503	8.70693818113728	8.82572412553694	8.31006079194593	8.35570768804255	8.28105444769746	10.1859341463501	10.189722170704	10.598483309748	10.4164863140934	9.36575715085349	9.83689734662977	10.3494601076433	10.2246682632871	10.3781715959474	9.83213060941527	10.2890984909623	9.95437140675728	9.73698054099259	9.68607532936586	10.0816858573151	10.2612403994095	9.73588089772504	9.93412787114081
FBgn0003169	7.01985592291322	6.86888541620642	6.9556997981545	7.24050477367662	7.19938875653298	7.27152249366664	7.37549797260449	7.35569451784968	7.32723760040044	7.02419417722458	7.09377302370578	6.9490981604562	7.76786228135254	7.58425117223059	7.58938474673392	8.02049713244828	7.91043497770169	7.95262864676481	6.68290873353914	7.18263726640627	6.97256667790533	8.54023050163865	6.9273808050436	7.45796805063213	8.24516349893993	7.65942512140188	7.86522799035086	7.24187984209113	7.73346057833776	5.95033543932561	8.00689384646283	6.38529272073449	7.08014654195954	7.58528760058487	7.78779642914524	7.66075176214009
FBgn0003174	3.84141095053464	3.86448700891173	4.34816802647265	4.19795843712257	4.01868949734815	3.75337013895802	4.78082018400616	4.7502923299489	4.27233105311793	3.79579945085483	3.96984385082802	3.84594198994688	3.48679854609149	4.11463969695535	4.38680825098492	3.7451213202545	3.45253020863213	3.77263125959755	5.86120865757072	5.07052070779805	4.41900748728223	2.92076403372665	4.52113404454199	4.80939693845386	5.11986235224703	4.9012468235937	4.62230812962156	2.77409621744143	5.87862493695181	6.33391216378041	4.38330578903611	3.83994785944664	3.23108846781505	2.50518199081125	4.57583779766828	4.59271348424498
FBgn0003175	8.59950947731177	8.64821530587351	8.68415178166727	8.35590399528089	8.37708444990356	8.40970252018781	8.54870127301857	8.6570586466464	8.58175717636156	9.17139184865959	9.08608527213096	8.91761522307154	9.27397453318064	9.26626794658057	9.51376752427479	9.92056738665319	9.80605969667591	10.0710059535082	9.86470284797057	9.89034261192407	10.33907389816	10.1769163713728	9.62793277686725	9.9777422448228	10.0289191120357	9.89040021882703	9.72167981851166	9.94862441452458	9.25431210180525	9.98065558098985	9.24851106417854	9.515729974029	9.89579921839934	9.80265154326724	9.80571039510873	9.84447051561697
FBgn0003187	1.84607967507106	1.85092290976646	1.65126863206924	1.90140282274224	1.66858003166549	1.90051282370173	2.30920611798807	1.85081222125948	2.10594571258903	1.59449799615696	1.35199968575991	1.37157180393704	1.79181474847141	1.43031722420372	1.08537768407464	1.37424264842702	1.90841026441343	1.14594023069365	2.92746647537411	1.25131642161461	1.31623095462636	1.28413980554246	1.34450691801529	1.36457476686071	1.89326935830087	1.60194387651058	1.17936134534481	1.24763006350691	1.27227578600969	1.29276164227891	1.30632253193647	1.24792777281203	1.93986096064527	1.1991020110389	1.26500605293896	1.19592886282128
FBgn0003189	6.69367038575999	6.87964523026004	6.69199360887587	6.94640295195195	6.79941437149703	6.55970462092053	6.5867378181132	6.75268281981398	5.61958551664758	6.40089731012618	6.84080608012071	6.58068872901461	6.36047468003626	6.21581840230198	6.76093418004229	7.12993802207742	6.83416490773559	7.35347700015357	7.38100013913458	6.95589158126799	8.18026093186859	7.31155327038341	6.57681280007954	7.65909821823361	6.74559873240472	7.25209944656469	6.92069561486213	7.90773312403592	7.66764238513522	7.47576286508689	5.59122810967164	7.84932514492188	6.70214454337673	8.15438099288444	7.87900043687882	8.41873071965692
FBgn0003204	8.57558028512594	8.57436488960246	8.56511862003588	8.61170787457522	8.58706813960154	8.5503430212164	8.63072150291474	8.63056885237571	8.60317436963701	8.18981490074769	8.14522916512029	8.12884970763164	8.14006245776295	8.27809003103123	7.98745994300631	7.59916829501077	7.75971143013998	7.88045314211956	7.81580715181495	7.70797720165263	7.89307163440264	6.77341676975493	6.74013741699692	5.82013246947493	7.8906660637503	8.82318835514424	8.24686613806887	7.68635292027809	7.64818918685217	8.16002538435997	7.07330099406649	8.5839030722359	6.54778035164393	7.32738633951743	7.14568064637262	7.2166803532464
FBgn0003205	8.37109639313499	8.36697285935023	8.27052883451727	8.19986899594626	8.21225855079769	8.0697952573164	8.50408711247148	8.31761994896896	8.29351998030404	8.12449909062399	8.06169061776111	7.92395722932666	7.65797256107157	7.78236538374359	7.77054630357361	7.37463910419671	7.65883162161342	7.31822134834348	7.43648671021863	8.21145513571041	7.84751645758079	7.63612574848633	6.45955616129181	7.19925878410032	7.24287695391149	6.34765545553443	7.27616173039436	7.86579951689649	8.15072816893982	7.84555363880053	6.88445365878644	7.99669736337311	7.17900966776987	7.43563866032247	7.30141497681645	7.63966881136224
FBgn0003206	7.07745756307264	7.16774548740733	7.50394508982734	6.91641038193022	6.83801452272003	6.91392250646867	7.29128393265376	7.55183924674172	7.52302920528548	7.25624567035332	7.37538484695256	7.37027070092669	6.76842135473625	7.3269322305646	6.94229521198116	6.68125456976789	6.64770146845374	6.6691826396662	6.48458085570122	6.68579697434453	5.79176371678271	4.74876936105713	7.42106026345935	7.66741511413087	8.35016326036994	8.10821018147874	7.77550706983704	7.71954929428715	7.70519448588484	6.82059114691823	7.00898321519538	8.03569406100043	6.10236257367394	6.96608628669466	7.17031801745895	6.86820542031646
FBgn0003209	8.20297951314522	7.92376728215328	7.94622130983193	8.12502092929647	7.90505702138275	8.31822744849585	7.98164488106852	8.08612072799225	7.94003053727274	8.6592346583272	8.5382883543203	8.42520165882801	9.16425637395851	9.11719303554744	9.16601441117015	9.4121634524422	9.33527978737421	9.28381301455663	9.0709660986527	9.19231859104429	8.97242767362843	8.91051887347422	9.03528107715651	8.48337739968501	9.04903761830698	9.23079652456116	9.16478042859325	9.05586674407486	9.66361514462273	9.04534378919077	9.49732260937274	8.91165330894925	9.40568159289328	9.20926346776573	9.58081947531882	9.05643143048128
FBgn0003210	8.66672108797816	8.40015823881154	8.56881754577214	8.58744674643611	8.15671502600072	8.32015175375219	8.53047914935002	8.36484770397411	8.32620106620413	8.70259944596268	8.48383517984325	8.74254217463921	8.5934189609797	8.45057925659227	8.6375488238573	9.01291864132954	8.90724117797373	8.86904963806843	7.88313107594635	8.67792927180075	8.51574484836943	9.19014365036893	8.60944483981632	9.30081831209199	9.25238724227949	8.83010815489902	9.47423521924359	8.57460903674073	8.64556850330971	9.70239256417149	7.93815722124282	8.69915629183004	7.90517120078698	8.06789618654885	8.03909741976374	7.75008602551622
FBgn0003218	9.11483830714755	8.99471377693042	8.9451018833184	8.78040490511183	8.8471964022966	8.90096995961711	9.28079725845287	9.27144236295635	9.33814419913438	8.66952719615441	8.73656579270729	8.90167404668049	8.57281246246546	8.69159132956332	8.6855764358781	8.52271758251127	8.59723439422068	8.76099497899984	9.98359094059813	10.3922118976157	10.2413863800675	10.1387692862997	10.2354454731326	10.8301536772976	10.442383357228	10.3728209150373	10.4319935428266	10.7104592496873	10.1671524910094	10.4743217589021	10.1149249401494	9.97911125256936	9.91197140376385	10.368878384799	10.4736212971969	10.0808378377772
FBgn0003227	1.61197252139616	2.45065727325367	1.59679790482719	2.42294264289931	1.89570132658025	1.93784307470854	2.25625312046785	1.96542306804829	2.30337470953394	2.10248605022067	1.51666446612661	1.93897989030694	1.43476495938827	1.77606081597414	1.89196367168246	2.25823759723199	2.1242162497217	2.23947884317328	2.57420845079726	2.93870989890743	4.09556388112234	1.66098024341737	1.71436357812408	1.74024637210792	1.74996583665585	3.5203577937561	1.44866298870709	1.6010199002753	1.65037610004583	4.10689842693695	1.68072997707621	1.60163374073244	1.60407422402524	1.88009004637936	3.21924676529501	2.3740826335945
FBgn0003231	9.14024032690041	9.22844978881105	9.08459696435318	8.99733149654949	8.92247866517908	8.81913834281713	8.90860890841294	8.97540563043847	8.85083287241747	9.76239326554725	9.69230347394989	9.73032630716137	9.74240663032955	9.67452939902495	9.73139676017304	10.0719422507668	9.99829299082798	10.0692041404766	8.08979418707213	8.25579303661664	8.24530631903851	8.76585610691783	8.23603316022569	8.9389776614081	8.82638254843476	8.80631668957643	8.6509124416073	9.18165773506087	10.1169729736399	9.53297116066353	9.06324409851585	9.37646143955613	8.93685054149399	8.79826808151529	8.94017265059277	8.90222228440787
FBgn0003248	9.84607613617288	9.90463497983239	9.89744294578725	9.60950674801194	9.64703676227891	9.74120044418199	9.80449476068123	9.71315320802255	9.68541105500968	9.64322776599962	9.78525036894146	9.6525375398158	8.84226574237557	8.74435697589105	8.93104679123265	8.64703070540339	8.58594690641222	8.59962339443448	8.46510224192666	8.58570967157432	9.10671327591363	7.14680788036015	9.13189985772031	8.1045213442982	7.28227385089387	7.60915812135103	7.57543300946382	9.18763862913468	8.33416675775418	8.27336319369518	8.39752204396772	8.73048894298291	8.51255704639373	7.59290543113911	6.45719577991257	7.12709607118159
FBgn0003249	11.8011971407437	11.7989866653134	11.8520287032206	11.5925464181307	11.7114731818698	11.5660220731618	11.5679290153831	11.6656203218943	11.6030309321023	11.8556339226258	11.9193715025302	11.8519164282548	11.3018862896263	11.2047350352718	11.2280354036323	11.2634319409382	11.2870109464679	11.1956430992976	10.0978104931377	9.91758092711601	9.59713775421708	8.91837951098425	9.42720198331173	10.4179191248298	9.56598836119846	9.83922661336454	9.29487764489204	10.100982557617	9.84672796817636	9.8085686462433	9.74744401070546	9.18243345065691	9.75219958842682	8.74813064023638	9.20436952572766	9.07364010872949
FBgn0003250	12.0751149429586	12.0622503721469	12.0938810904847	11.6678456676157	11.6635782841354	11.6207234422862	11.4121054590037	11.4332282241028	11.4527842090208	11.9704357075207	11.9605829813635	11.8394325417802	11.2989365108127	11.2664141276772	11.2958233824968	10.9770042201985	10.9856883154539	11.0510100999195	9.97257411545996	10.0941424147629	9.73880431721642	9.83092416585925	9.23954074602375	9.46041083711828	8.7574143667606	9.107083385192	9.12363057698957	10.2112376545607	10.0355107337883	9.88148846923828	10.215531533118	9.60007145822923	9.86373129487223	8.95841604047645	8.97830485872297	8.53955124299292
FBgn0003254	0.699293208142545	0.542608201553675	0.770097830397401	1.37461332333483	1.48352480294138	0.85516886705037	1.43257783299325	0.548131126934479	0.750641590660357	0.571240858713234	0.697815135911296	1.10257543396035	0.708581562279273	0.731359479220567	0.91990770993278	0.547438340554882	0.801190327757264	0.701092799664512	2.76833880500817	0.771282805447848	0.863436723301334	0.830787390407447	0.892204510306002	0.912621413287741	1.19620475870232	0.731202900831976	2.1709660348771	0.762675662831091	2.76418142977785	0.839559192782894	0.853355956482745	1.22683629475594	0.766146970674635	0.691517797352611	0.802686013826377	1.71737108800305
FBgn0003255	4.03346012220888	3.70863213495485	4.32893969681084	3.32438035920405	4.26356349441108	3.71018499604883	3.813689717021	4.25596294632684	3.73117025163571	3.76350846279139	4.15056603102447	3.84683117740125	3.57222548964988	3.58839269149444	3.28636899563396	3.16479121995683	3.37933720733228	2.48429384089326	3.14368841440519	6.09408962101029	3.85694642835616	2.58144416905086	5.13454822547488	2.716831242384	4.16498114280486	2.40893067950174	3.75730468675313	4.81744375634297	2.5610612925245	2.5962007235839	2.61930641576117	2.93024872365611	2.47144701345227	4.8079453757062	2.53386536321125	2.92258101968285
FBgn0003256	6.62606213721087	6.47323560178585	6.70302925156536	6.57551795602277	6.47901247789364	6.35284517134826	6.80753578428467	6.57332327344373	6.20012314261265	6.07209943194938	6.1055548995303	6.38984301526549	5.66876148338109	6.05789879559895	5.63083340536278	5.01240402265232	5.18392431844744	5.35892997442875	6.18976307249445	5.59682992794423	6.87777344573835	6.32311872736774	6.06240479838406	5.41261230078265	6.78737896560831	7.16423958353703	7.28088470415273	5.74639038435334	6.4071601971639	5.26663930491364	6.35532259498088	5.55920118072336	6.86071986235819	6.18622941646319	7.04558547312877	6.51987064107908
FBgn0003257	4.03224667698316	3.75549445130065	3.79256444975934	4.27897613146884	3.86507200247489	4.29416538899529	4.33819154182298	4.36879671108508	4.35051735599753	3.95611162630039	4.00762778636547	3.82422478312248	4.09422742827507	3.73777884757138	3.78568578704794	3.69481531994391	2.99586014677858	3.94033590025202	3.26999033072602	4.47753651202946	3.65691403496481	2.75994440596349	2.85535517930147	2.88674378293868	3.73742543312039	4.79285076993114	2.94949595982699	3.64615531370719	4.52039643272604	4.09423461743384	3.27459700093003	2.65467316917867	3.08300207582091	3.08649027328895	4.463973796386	3.99276983241087
FBgn0003261	10.9941821189495	10.9977779373524	11.083391488534	10.7375400754546	10.7876259816874	10.7718240746916	10.7401287171153	10.8034708907073	10.7694963212712	10.8623164169623	10.9290842434301	10.8629094878631	10.2118451398381	10.1796385963121	10.2124584907962	10.1758468273254	10.1461405342361	10.1624024248536	10.8418277451702	11.4553876977751	11.1032861805865	10.7938529199535	11.0734957112872	10.9591306619351	10.6977751900602	10.6387348035551	10.6203119594914	11.1315950683717	11.5568616220046	11.0021972569913	10.2450558442964	10.9623387959825	10.44060189367	10.5327796626407	10.2888002007976	10.6413067966079
FBgn0003267	-0.417524980838537	-0.340211650229484	-0.359448827895995	-0.41746657276993	0.0585014800965205	-0.365929304017077	-0.417479968213821	-0.275488885038523	-0.417104292263832	-0.415659871996676	-0.415642302344738	-0.415377417558848	-0.375859393803046	-0.417266075636345	-0.417469432469567	-0.368295887826172	-0.416657710431275	-0.416967753630649	-0.355286156852686	-0.338417036861476	-0.311152967356523	-0.320812390439593	-0.302641913646946	-0.2966014991433	-0.402795106895496	-0.350694143781431	0.380780924837558	-0.34096349109813	-0.324383455590088	-0.318217221018493	-0.314135398636788	-0.340757053731982	-0.339936492132444	-0.377224057911746	-0.329126284217926	-0.379842362968917
FBgn0003268	3.14395299735035	3.79654006784871	4.08778601222216	4.32440139839014	4.510202521739	3.84244659095427	3.46229872463001	3.87456837156411	3.89769033687818	3.58202230815091	3.49861411299392	3.70390975467189	4.6562226153829	3.93980986032155	4.33967920732797	4.2756509905223	4.54233224339145	3.8479385790731	3.69411860416439	5.35934517903619	5.18891576268623	5.17021639231077	4.25895498065872	3.11902448989469	4.60952276575879	4.29217210152492	4.88823659479776	4.24883092459926	3.39736558625036	4.0897715965362	4.89228785962813	4.55541463741944	3.8565502619309	4.89272803070582	5.15805515131481	5.03360214808185
FBgn0003270	-0.811756040934643	-0.798019452334336	-0.811548194983548	-0.811735464504927	-0.811760742424973	-0.811620555861046	-0.811740184440324	-0.811631541641674	-0.811607612795307	-0.811093995817896	-0.81108771000205	-0.738328173659846	-0.811730072370231	-0.718010437099447	-0.811736472175335	-0.811646805797861	-0.743999021546449	-0.811559326584968	-0.768220651985562	-0.758870478534665	-0.743758618581009	-0.749112619341532	-0.739041133111945	-0.735693067335317	-0.390732765142207	-0.765675402516272	-0.789817029430283	-0.760281920791873	-0.751091980362082	-0.747674175354271	-0.745411713098707	-0.760167497207167	-0.759712678385152	-0.780380336673185	-0.753720823499203	-0.781831604222688
FBgn0003274	13.1435530021909	13.2475677117618	13.2278455133466	13.0602427246629	13.1445607793287	13.1084516041262	12.9594955382963	13.1485415903454	13.1442772707134	13.1247527592396	13.1413201811726	12.8544118135576	12.9498867727877	12.8898311679806	13.0598491877215	13.0324731634169	13.0330334638362	13.2234956834993	10.9989079816132	10.8771055497267	11.3272667385118	10.4354431647588	9.74568959811774	10.7655645994237	9.23394255203329	9.80749609376863	9.60078802729117	11.3344760315423	11.3590271568254	11.1192218355281	10.7066333028298	10.9536291599244	10.4661839107885	10.1518611683047	10.2135077795433	10.5057839472812
FBgn0003275	5.52881747884392	5.65906968515838	5.66867338501224	5.29395646584992	5.16200694187686	5.46225742204947	5.02493503273766	5.16830668964002	5.25430515856927	5.30734446779093	4.74428719190881	4.67639586985715	4.75841756649465	4.78403101797523	5.17440763982986	4.26819194814476	4.11140720213327	4.15092101690405	2.68852265133099	2.81637347084756	4.65541601395692	2.94768130587477	5.10734917116126	3.12297132393764	3.17625049370321	2.72346977574178	3.91591875884878	4.08879250537612	4.66406188447881	2.96679642500764	2.996716920053	2.79873627001409	5.61979567759138	4.13120478729769	3.35405204400383	3.18321954147074
FBgn0003277	7.3188857949803	7.13879605181537	7.26050981060347	6.98414598661646	7.34583085140505	7.22630691836968	7.06586812231473	6.69334672040304	6.83202061650169	7.91676151309297	7.95710876477991	7.8255139193055	8.43813436736914	8.04978949526794	8.11546150140635	8.83453035575719	9.09347296125554	8.9297221931791	9.10280150855747	9.15491012858913	8.55747045329571	9.1916895228933	9.05909816304669	9.03289794469643	9.07976912630198	8.73456180090642	8.77161125672976	9.40124656383442	9.64693554770244	9.92888158676256	9.72280688619481	9.81103452954197	9.67159280161355	10.1941389514084	9.91808079675959	10.346081759294
FBgn0003278	5.25578391560763	5.10147312159238	5.56655678657836	5.13241050887381	5.23789850652806	5.40175278784639	4.76830533238725	4.91537675776884	4.35155945409037	5.39413763537474	4.93041940834015	5.61156849125061	5.63183237820748	5.83689948268914	5.14763784479223	5.69795348900604	5.89791579851895	5.47262976364085	3.35645190871564	4.13922348782395	5.53348860754132	3.27130782499219	6.39368734971269	3.97550972153415	5.20327445329992	4.96340186623131	4.23511633102276	5.99193182312615	5.2164229293013	5.16445857270028	5.98878178667181	3.09062782239476	4.54053858930644	5.11807805156272	6.23291946730684	4.8419095629589
FBgn0003279	13.6359230672455	13.6368759829424	13.6665721531483	13.6942796013204	13.79616346078	13.7750926120992	13.5235662502336	13.8183138262746	13.8209338292814	13.7958903354941	13.9242805276206	13.5238627307333	13.7746487763333	13.7415619036966	13.8980179195389	13.8189557335417	13.9912677181797	14.0248484532715	12.2642957448784	12.4725746519121	12.6159946535769	12.5071993475868	12.332564990732	12.3976885645352	11.5377633464173	11.432822960503	11.4095186935994	12.80251094097	12.8958321044872	12.7500835733247	12.3357974752301	12.5774698524348	12.6469970764336	12.2402917930085	12.0882553184312	12.2810331559313
FBgn0003285	5.22645012108103	5.16224486380788	5.17204891170057	5.12573111389178	5.23570751335765	5.1054860853294	5.73378495778703	5.35975374918609	5.52279316335937	5.0983209706421	5.0559628449922	5.03117591795135	3.08743768268129	4.47346841157206	4.41145981402087	3.87301202564285	4.37144313912409	3.74655085349943	5.71567093581588	5.51317813680867	5.92967628341368	6.32239602360943	5.28999753806016	5.1895629508685	6.42326359045151	6.47226269932054	6.65817873843528	5.64883314017132	4.80455838969376	6.59519584353884	6.22206492041128	6.18095001678652	5.28860444716021	4.38053492221121	5.55652740234562	5.61423057050119
FBgn0003292	4.19513250147363	4.01023959306467	4.177635498435	3.38272276887925	3.81058304385134	4.07456958317272	4.07173123156276	4.34316491462552	3.61444209829098	3.64658734168036	4.41954321586134	4.32503068232469	3.6265038079769	3.43198496958773	4.27605248463701	3.4008686503979	3.48027289931187	2.83201386272267	2.92986163331386	3.87919426819904	2.76821599953725	2.71391759840512	2.81558452182988	5.63262830010726	3.50229465014552	3.92730284258295	4.18665076826169	3.6347117730718	4.22458081506769	4.0986525422241	3.61793192428608	2.60077225957539	5.3046156194657	4.13129326749114	2.66686005805139	3.02655644405342
FBgn0003295	4.46336397767087	4.38703539944594	4.49065719164321	3.87624196689955	4.38763604555698	3.5715162021698	4.18283046909139	4.32281094444039	4.88256256900332	4.14359029980641	4.07658484350622	3.80833325719705	3.21782362368595	3.87809650858919	3.59749300411379	3.76031123980375	3.23911074423031	2.76897814328048	4.76876120471109	3.38225414695946	4.93358088164519	3.8648564639855	7.11017487275701	2.80975595138023	3.9509493732661	3.25894160519048	2.1467979222727	4.87276255483687	2.62923615737365	3.89357935399986	3.93880404412281	2.51871142687216	2.52430762420134	2.26600251033471	3.09912513236043	3.22155743729121
FBgn0003300	3.11574077052379	3.17792060429441	2.73569589951443	2.67418144701605	2.40646078873217	2.95225380562093	3.31319199968344	2.47918688631796	3.81098975774968	2.17552472013159	3.07845573414722	2.83888487647505	2.29093934517485	2.40566928150236	1.95407943018028	1.85747683706163	2.12910008726096	2.16549722024267	2.02066381414194	4.1404948109907	4.21875494524911	4.96570191190827	3.21261346409644	2.26335336863053	4.33494589129114	3.28587139342776	3.66543917302833	2.08043340578748	2.14964251678639	2.17522025209617	2.72791672527609	2.08129657867219	2.08472763794388	3.19410276038567	3.27277415272073	3.43643547513624
FBgn0003301	7.92869461170087	8.01012116211957	8.20546430517754	7.99420403721739	7.9468601391947	7.96455691409685	8.33658135609129	8.13308070823006	8.07473304253246	7.30152475480531	7.29295815019509	7.76605801973054	7.08434112057395	7.00596734313662	7.00064927414961	6.69976607736228	6.88396259059604	6.51142640395413	9.31519939436149	10.1315721018871	9.60644289275653	10.0376333920775	10.2412862430998	9.73493172940558	9.79760845416966	9.55262885869554	9.9494851625622	8.43933090352071	8.90249653351734	9.10168850721644	8.83830843250562	9.16538674467814	8.29553578904453	9.81806225337294	9.60327463745349	10.0025197159791
FBgn0003302	5.04735766238897	4.87777895424644	5.10721696498759	4.81254123350688	5.39270026605513	5.4276767778356	5.21138670599527	5.24138650965836	5.63500702190786	4.85594039197952	4.78291347562246	5.0267965806287	4.27722631298341	4.54615530401465	4.82304374891649	4.17361907438783	4.46697147037022	4.40783231583485	3.78564468823567	5.41868725842347	3.1424804830626	3.07060395355063	3.70427326058771	3.75994933719202	3.04653579898456	4.7864949171933	4.21286221758565	5.12479789428232	5.83732565885622	4.44004585261061	4.25053467266449	4.36012954094601	2.92630276092517	3.74318614793619	3.80370269286957	4.83641443574556
FBgn0003308	7.8414886643546	7.66676466056079	7.68504373493351	7.66988146763268	7.91287411620046	7.66584517937776	7.64482095661723	7.58553470980541	7.57073745145791	7.71406949338269	8.00343101431108	7.93454053460901	8.38521009750959	8.53575257640012	8.67932763512369	9.22722245106181	9.38190981651256	9.12965469902591	7.82081945368651	8.17523440288641	7.292537531964	6.33870540018364	7.59276454439223	7.79279913418807	7.9422107896418	7.55984746493582	7.79460002809768	8.31990103257504	7.28078271980045	7.8005692501946	7.46963326554009	7.53294586666358	7.54822444017037	8.95139818565874	9.4677150512205	9.22865404675175
FBgn0003310	6.29109044727233	5.91868833449813	5.65297252784925	6.23920011203213	6.16057147292141	5.93522825931281	6.29864716056	6.17833851808213	5.92749477662315	6.02491548523278	6.30999251691697	5.9204167460405	6.46870952757022	6.50199043893778	6.39840894627651	5.98494993023596	6.45971484477461	6.30013212102231	7.22698873364934	7.83275432198628	6.93658524683449	8.97759445568066	7.51034894365956	7.31314065169646	7.98834477099346	7.585919342034	8.34769901875554	7.97430724446228	8.19742853958738	8.10893893257477	8.23094189865218	8.32202760272189	8.1758474705486	7.96150133909782	7.49223885883609	7.47727808853614
FBgn0003312	1.38700294414012	1.28757859999306	1.30434397049861	1.42406046055873	1.36357574680675	1.0309527102105	2.18420272076332	2.14579468292593	1.52805085815393	1.46194495998965	1.20417903224648	1.08571857414013	1.23231912691559	1.61809421881208	1.17808229734764	0.986295996136215	1.56433569201071	1.80310703406872	1.00552871481845	1.0239495364954	1.10101385325821	1.07276741385284	1.12590218880536	1.14356579053325	0.962076938083477	1.01040725345548	0.968892377453338	1.02108438881648	1.06232477410939	1.0803563034966	1.09229251827638	1.02131561490632	1.02223654939794	0.983803142273383	2.18392330686722	1.25846801641908
FBgn0003313	0	0	0	0	0	0	0	0	0	0	0	0	0	0	0	0	0	0	0	0	0	0	0	0	0	0	0	0	0	0	0	0	0	0	0	0
FBgn0003317	6.65095881787828	6.02241352095876	6.57966624798805	6.9941618277941	6.79191495133734	7.09163023159251	6.40365813326933	6.56963533847737	5.78509801173686	6.91436884023568	6.78885556865506	6.70948540113504	7.65228418527179	7.74555377372345	7.80723896577475	8.53766115739405	8.37290403319231	8.40828252748543	7.07064916791853	6.98652779977974	7.09707975178827	6.25190472122199	6.7295427079614	7.55591390113645	7.14194382102822	6.39993703751138	6.31076002539349	5.13864476641219	5.67815054002294	6.80142582954516	7.1971060888765	6.28131927624757	7.85311764529234	6.64660314335879	6.66908162623357	7.19228901791282
FBgn0003319	2.39947276300854	2.15069331478152	1.55159855031975	1.91134660126326	1.85106752001566	1.67412731479503	1.43774124372481	2.05764684472842	1.86470302135987	1.46864047368672	2.17759364446189	1.71574919245379	2.52405157659189	2.26683792372219	2.46468760778306	1.22173724750822	1.45227319853639	1.98698729984407	1.94733109829752	3.50286629294113	1.63074316939482	1.6029870092805	1.65940235687419	1.68607825142951	3.06978725505619	2.77500135899856	2.21406219038119	2.02747660766911	3.38759343394858	4.4560988702585	1.62220390066481	1.54520497548745	1.54758204968452	1.44171417337226	2.46470009171543	1.43455376739847
FBgn0003321	8.3475154604633	8.43973181853085	8.15322447023118	8.46253487443639	8.56894696583992	8.43149258897367	8.51355574985346	8.31926729627568	8.35869207668913	8.25572414602866	8.33852179503247	8.14001564882016	7.65709390697328	7.94967251167925	7.76968513759695	7.37946943894485	7.44767742907774	7.42324847327399	8.14983913710832	8.59797537876525	8.06065897740373	8.75127016025534	7.50554225694531	7.71080652785215	8.25919017357151	8.0226769764268	8.30548231218047	8.0354374758456	7.8436015340271	8.5774712487005	7.29485664154737	7.6489768218453	8.2768138982364	8.43849111019004	8.2571359070428	7.79072653548742
FBgn0003326	5.27434612471594	5.15276664058732	5.36518272478221	5.54781867077371	5.10219276831002	4.80225723597087	5.17766937151931	4.94763222077691	5.0196954413182	5.03271809535349	5.14107049225953	4.80154334100959	4.93640831894959	4.90250746870873	4.85771216049074	4.99547065878648	4.4160452360683	4.86887349470843	6.01993594624052	3.49060127307673	3.76893346435031	5.55993067200624	3.36810996651142	5.9147772875191	5.29483945573284	4.52067891633151	4.89428103850114	5.93632637859959	6.58971302031228	3.23673783235895	4.62974376971753	3.0421893261957	4.94795987395002	5.59214792676509	4.43941303479126	5.10480160415368
FBgn0003330	5.37397222443263	5.82761776075849	5.76675222446338	5.0874675775403	5.22346335438054	5.24306655208786	5.12219955988162	5.11707290020642	5.30833389284858	5.10012609000225	4.75574410215476	4.70536379629948	5.3041641616921	4.96441655392745	5.10855313149661	4.95618280688224	5.26655507728084	5.02820508887114	6.1122206283506	3.79187032641741	3.25324434451242	7.3435053114297	6.19030364451291	3.37705589701634	4.88419904720839	2.90307772969128	4.29188977578057	4.03696834407034	3.13807160643607	4.76561184587788	4.36666591518127	5.16088863155646	3.77436118049094	5.38470470268531	4.79570734938813	4.37792700929357
FBgn0003334	6.97289529871725	7.04099893020033	6.90234193672644	6.62427384874288	6.84750123053644	7.00130592693165	6.43152706879828	6.51949538041311	6.50083336619284	7.08975121874083	7.07395738395347	6.93184099899637	7.65665952609117	7.58585844465054	7.52261697730779	7.73221405476567	7.83022284802459	7.86795155125542	8.64392809232951	8.19533875777984	7.97689689375332	8.40978546052121	9.18897787658011	8.84129126674521	8.35948091118602	8.30346415607031	8.48620348918771	7.79819878269	8.64494217481773	8.66094477355573	7.95213067973239	8.55915201059852	8.25515049390622	7.7783698358924	8.43986695014688	7.78620388340534
FBgn0003339	5.08512333075422	4.79444996913485	5.17902528649033	5.33614413962474	5.1723958901137	5.25768901166874	5.48481639500652	4.99450939118109	5.04275436903926	4.98504133596122	4.65798299536659	5.23937780826881	4.10208675192383	4.20432135650747	4.81129173602735	3.83724641565259	4.35213679775919	3.62531164716174	5.2595361498774	4.85218328508103	5.82446643116289	3.2287566872855	3.38614719118859	3.43748913609676	5.77509918356553	6.07113287299151	6.19959360334587	6.07266790821484	5.53060704994408	6.12133382835761	5.45873250512008	4.66955742117431	4.5109172331477	6.23578792420911	5.11864459629174	4.97862711059347
FBgn0003345	8.41476947829348	8.11424825486604	8.45172224615356	8.35730166055705	8.32331842354924	8.59159538438285	8.81474042566848	8.49651918560517	8.66838857745312	8.70075730749384	8.68898786350944	8.86664157223921	8.27313468054216	8.46215804374766	8.42439136021412	8.23407951352324	8.07006210607103	8.14412090918278	8.49938906584461	7.16128107550191	8.36655222035603	8.20889287216795	8.5264182595159	8.0143314300696	8.1624847099381	8.76665570142208	8.44729267918029	8.8639090197424	8.45701782605512	7.78677902686501	9.24256063127795	7.63307590782973	8.46684146757841	7.9052445482881	8.1437721138348	7.71273115106511
FBgn0003346	4.80697818519762	5.34366919890789	5.07378313286782	5.15979782210116	4.72886081989585	5.12563320716431	4.66952981166635	5.36010930125879	5.23418729220732	5.11584132262816	5.19077480534248	5.44717220089323	5.50434234726453	5.02744357527977	5.52529381255709	4.95204563534007	5.27753402897527	5.42778554128734	3.67104947884825	3.5313822497451	5.97847356448549	5.56695927077602	4.25730229956235	5.694104231005	4.71916707550467	4.93228524979592	4.61412803572395	4.81657495668178	4.5217714316438	3.73413106275709	4.85200070261493	4.50682595708147	5.76958211998832	4.19479718769654	4.82689535425499	5.3007033390274
FBgn0003353	6.28671793149398	6.40847222824566	6.67547253564626	6.4875016364518	6.73156331247962	6.491095058316	6.59610719538507	6.53467033535524	6.33366542372582	6.31043682312745	6.29602391100149	6.30437077447734	5.8410084583852	6.4820900307873	5.92969024861798	6.06860818559282	5.60111053521885	5.99265505492114	5.31611920570251	5.36454774893398	7.21635492722964	5.96996799558918	6.16154062080394	5.74605003153478	6.11849690635157	5.9599661194631	6.55565378547276	6.18660880200964	7.0338269121034	4.36802093051325	5.3164135047746	4.06469859766204	7.41889534126438	6.96332029832205	6.01580578470607	6.48022678352967
FBgn0003356	0.989376869478765	0.54738083808284	0.550412410730408	0.581544177562287	0.722034869827933	1.48952441092663	0.899382002908195	0.991026614402399	0.927407186108833	0.705209949812877	0.557082851909766	0.558427113734936	1.21663811307964	1.21271297764458	1.93220818815473	1.42028692213567	1.60186398633687	0.550248068365742	0.624641081963763	0.665477790047297	0.731478556425334	0.708095058003116	0.752082086188734	0.766704700997181	0.590307051991106	0.635757411529521	0.595124309469987	0.6593133423248	0.699450235678415	0.714377435277804	0.72425869696409	0.659813085195993	0.661799497914759	0.605723770086602	0.687968812328166	0.604007067915913
FBgn0003357	0.688422242745972	0.688593357155688	0.696882312388194	1.13563571071663	0.871336550347545	0.69397234941531	1.32548632637889	0.693527304781187	0.694495576550399	0.714347462293257	1.17806221968325	0.841863028763212	1.7643634836209	1.221893605959	2.58272775315584	1.85537254770431	1.5776996575515	1.82498660520289	0.858235415958741	0.894715313781622	1.47254342134588	0.953524207065724	1.01422327508516	1.03440147596599	0.793878337235322	0.86509871412729	0.804393378679546	0.886208800678914	0.941594947919399	0.962193454824651	2.72265219157432	1.92122079518969	0.889639524087302	0.826825330393955	0.92575137481062	2.20072280457351
FBgn0003358	-0.28362188757249	-0.165553177270854	-0.392028613774337	-0.392314146143634	-0.392352703409406	-0.23643067922172	-0.171366774924143	-0.392155668295443	-0.335203686495559	-0.391336936458833	-0.319962775133932	-0.391183040446648	-0.238725275482834	-0.277308976246373	-0.392315683105896	-0.392178941521442	-0.320120600678522	-0.3305656542957	-0.347278793332299	-0.334235084296851	-0.31315368882808	-0.320622644186244	-0.306572687078691	-0.30190205759238	-0.384014137040861	-0.343728111232721	-0.377406241244153	-0.336204079013369	-0.323383898762295	-0.318615981429434	-0.315459794058126	-0.336044455456273	-0.335409972640594	-0.364241835767941	-0.327051195969188	-0.366266387691787
FBgn0003360	12.6642061032295	12.6171599223829	12.6647443372627	12.2688160012706	12.3015375175578	12.3289485626614	12.9937006057004	12.8978632395365	12.9064006636347	12.0260237657707	11.9882260333625	12.1240973678356	11.8591974247992	11.8704540418207	11.7971370742449	11.8568173333358	11.8637101920787	11.876372062073	11.0843551997964	11.0541862079851	11.1306923080939	10.4113772265112	10.9044637401352	10.5285713673319	10.4506809961715	10.944186709435	10.5471907080588	11.0517664276574	10.5546192139231	10.6520939601201	10.4366665805986	10.4750576680591	10.4950125312839	10.1821523214854	10.1887640845035	10.0927076210316
FBgn0003366	8.41593954392129	8.20105181098201	8.45632626956384	8.51716631719434	8.7240874937511	8.93127170821428	8.4910178474337	8.5486913709986	8.29901364491751	9.00823400280703	9.29788105327191	8.91116625910303	9.97092420975229	9.79432554727969	9.80819838623433	10.3656267925622	10.4659199342934	10.6221671376825	9.54316696971982	8.98586867669768	9.47855591400746	9.90489344301419	9.57253699524903	9.08440633544932	9.26066999891573	9.526599048077	9.44927842388252	9.8563312080113	9.915255296935	10.041734267348	10.2607646402735	9.43450901927074	10.117543770484	11.2993119630064	11.3177554806344	11.1523923790261
FBgn0003371	9.72873112556858	9.84908732873889	9.91401551798139	9.47579491143091	9.33761959145479	9.46028180909472	9.75680611976975	9.79643444283227	9.88209395656816	9.34541249351462	9.28034367600057	9.51239767192917	8.94703391242979	9.21232056530541	9.19997076338937	8.76066324579334	8.84687914121906	8.60413250804057	10.3043082341216	9.83809163232509	9.88004986696728	10.233700227479	10.2312542203483	10.2458002089178	10.2439828339105	10.2609526559411	10.1344327367094	10.0464713322369	10.3578615407728	9.89112145720179	9.55682259933243	9.95509268451029	10.0766115236517	10.2661667155837	9.9617908989155	9.94845858700437
FBgn0003372	-0.547326252297885	-0.443021389847474	-0.546874240557678	-0.473602423448391	-0.547336495836988	-0.499959000133113	-0.423910936562022	-0.523597494981692	-0.294102833435799	-0.457746155744249	-0.545878604976911	-0.545674447094994	-0.547269687545522	-0.547127527419164	-0.547283625221067	-0.547088489318067	-0.546660125887428	-0.546898407412586	-0.489331168799964	-0.475023149967461	-0.451898362181804	-0.460091273694419	-0.444679472469446	-0.439556124925572	-0.0773220781467051	-0.485436323690269	-0.522378831157852	-0.477182996787754	-0.463120173094744	-0.45789010771955	-0.454427995200415	-0.477007901126326	-0.476311918714348	-0.507938416935146	-0.343554237296917	-0.510159206050806
FBgn0003373	-1.54600836666663	-1.54600605808202	-1.54589210676783	-1.54599685957083	-1.546010995837	-1.5459325885084	-1.54599949917994	-1.5459387338369	-1.54592534809835	-1.54563785683507	-1.54563433635461	-1.5455811918625	-1.54599384400159	-1.54595731228864	-1.54599742310974	-1.54594727218794	-1.54583686863401	-1.54589833469078	-1.50806814969161	-1.50243144262237	-1.49332133057177	-1.49654896416531	-1.49047741715859	-1.48845905181697	-1.5239429573104	-1.5065337582975	-1.5210874219064	-1.50328232379487	-1.49774221243132	-1.49568180512978	-1.49431789064661	-1.50321334408747	-1.50293915874933	-1.51539855708977	-1.49932699786581	-1.37020850857255
FBgn0003374	-1.07986979317746	-1.0798310600731	-1.07794284100755	-1.07967692005043	-1.07991392852628	-1.07860838118141	-1.07972112088972	-1.07870991596703	-1.07848892380516	-1.07388966193537	-1.07383502219733	-1.07301493637376	-1.07962645441556	-1.07901768606442	-1.0796863545245	-1.07885121025323	-1.07704385804276	-1.07804485889833	-0.944851901380683	-0.921626805684139	-0.884090133726166	-0.897389050658086	-0.872372270732344	-0.86405593858419	-1.01026135437891	-0.938529701818688	-0.797883668140803	-0.925132717276682	-0.902305627806276	-0.893816068891095	-0.888196290533908	-0.924848498088803	-0.923718763894955	-0.97505560209201	0.495448090145915	-0.978660436579359
FBgn0003375	-1.3888258599552	-1.38882377009927	-1.38872056781821	-1.38881544272992	-1.38882823997633	-1.38875724155195	-1.38881783241765	-1.38876280778112	-1.38875068308854	-1.38848996619368	-1.38848676990871	-1.38843850860948	-1.38881271261744	-1.3887796338668	-1.38881595291646	-1.38877054108013	-1.38867050686479	-1.38872621066068	-1.35338992229655	-1.34773566646305	-1.33859719189391	-1.34183487408149	-1.33574442452302	-1.3337197754031	-1.22279447071075	-1.35185075388058	-1.31760983333615	-1.34858919668453	-1.3430318372882	-1.3409650153191	-1.33959685455997	-1.34852000222256	-1.348244963263	-1.36074315145744	-1.34462155663635	-1.36162076491037
FBgn0003377	0	0	0	0	0	0	0	0	0	0	0	0	0	0	0	0	0	0	0	0	0	0	0	0	0	0	0	0	0	0	0	0	0	0	0	0
FBgn0003378	0	0	0	0	0	0	0	0	0	0	0	0	0	0	0	0	0	0	0	0	0	0	0	0	0	0	0	0	0	0	0	0	0	0	0	0
FBgn0003380	9.96602523357265	10.1562808453364	10.0098199268132	9.89197572585189	9.88675160093554	9.9088887268834	10.2445357640085	10.1337148796351	10.1550212014979	9.47810882901821	9.52175907938739	9.99457653997774	9.15774342143233	9.42560618571967	9.20509561405472	8.7141349368599	8.79179255191823	8.6219334460063	10.0818347269495	9.72058206559809	10.0788418579499	9.466308142515	9.95266699982451	9.06897651534881	10.0668790401477	10.4528439062371	10.5162981292687	9.17457464220102	9.17918846779693	9.10937532418284	8.37745286850537	8.96536264186917	8.5646778918482	10.025742051497	10.3820769073375	9.92996769617505
FBgn0003382	0.043296301347544	0.0433553231708058	0.046238076005045	0.367810418157227	0.115834469747322	0.045220765145617	0.043522873846568	0.0450656821092742	0.0454032628261796	0.0524629133823567	0.363109325660329	0.0538130341644366	0.121141454163252	0.0445957877451119	0.120038035387454	0.0448499226702267	0.0476143545091537	0.0997205475441734	0.1544253819143	1.28102688781239	0.869093184376413	0.227847947888716	0.266547607656324	0.279412541736701	0.519401619914844	0.778748732954197	1.10837641621225	0.184929935977009	0.220242258290738	0.233375165186421	0.242068670547145	0.185369608305061	0.187117248451376	0.828127511553037	0.210140935340992	0.102125333174469
FBgn0003386	7.50612488786793	7.37073601820774	7.50598414252641	7.44985931033204	7.20549603433386	7.61161725445324	7.64726348701163	7.67249297377742	7.42708017933703	7.33462686513563	7.1775833585169	7.40679461194157	6.76747379239568	6.45496033670461	6.88162244441119	5.84832682279488	5.89600715183819	6.0989749154612	8.3654993374757	8.51967490913741	7.92068906077889	8.61702760934999	8.25271070055256	6.80966467607101	7.22687540193887	8.4255091284109	7.49950492869362	7.40633652714708	7.54848456096723	7.55435089486399	7.92719941865664	8.014178739383	7.72363114004722	7.69952441295551	7.35584613835583	7.55807510694682
FBgn0003388	3.30560995394814	2.94882670020892	2.74092337406657	2.89598975956909	3.32275715034298	2.84296962759235	3.75714363802872	3.11481991258935	2.96498812113968	3.31706398312332	3.05562003315141	2.92450480335128	3.17851673677159	3.58326315859864	3.44408734308629	3.09315503688112	3.00727343164331	2.82753995427208	2.20313302244161	2.27936004265462	2.92762141270833	2.35896642092187	2.44008147721162	2.46661624138743	3.44488413282366	4.77167487122091	3.3095645563834	2.26782598857295	3.19703762024181	4.28644831104216	5.32698311081328	4.26027564693654	3.06615378553783	3.34424499294342	2.32143063760516	2.46312474030832
FBgn0003390	5.94627939876829	5.64657698525426	5.86600585435556	7.02262582390634	7.0320859189294	7.11769561014101	5.65195337565159	6.00721438826702	5.89873273686594	6.859484487473	6.8152265623884	6.7701343885142	7.90911654313302	8.30985952227818	8.16617123493878	8.29746315619533	8.43531226937585	8.34056573657391	4.5165236389447	6.7156188657357	4.14827688189283	7.02510071839288	3.8381129701089	6.30801522932671	5.71916089123807	5.05152428275061	4.86049691190022	5.0697769860064	7.22432173310544	5.94619344556456	7.19010911368254	6.97335124837951	6.48359342117805	6.56995045649392	6.67230818302943	5.73305132830255
FBgn0003391	7.16842597633795	7.27936995368368	7.27085191018901	7.42558008062566	7.33111569168011	7.35719334330413	7.26701612377683	7.23197775646081	7.53005851765392	6.93800855157234	7.36086550207517	7.28390865809364	7.78238335100275	7.61587640032117	7.42396568532249	7.13122774006618	7.17172256316137	6.96612484878559	8.48596769729084	8.61262936243341	8.78620412017175	9.45283552150507	8.26225918313467	8.50998837297233	8.24052744053895	8.63048626347369	8.03049237375611	7.30565064515756	7.67796671825833	7.54755462746201	8.95517085519203	8.28244178797215	9.35863577754137	8.17589080168684	8.2835352412606	9.00836261370903
FBgn0003392	10.2091131734085	10.1460887138837	10.2644734767182	10.0255082909552	9.90048166413766	10.019597422936	10.2503272111706	10.2851714505103	10.3195541889047	9.66520857210369	9.80169563707846	9.76345934355778	9.26651690826139	9.40925151073365	9.40702778557236	8.82696896221635	8.99379250068682	8.91805967454917	9.83151969845869	9.77950002623801	9.74155000091676	9.24852996098217	9.44982694064721	9.48529386846241	9.70727455875651	9.82966892329411	9.53516260642964	9.00501831316026	10.0953425862457	9.57622921700421	9.68392101332394	9.08147025322806	9.15663685828271	9.44952975264585	9.53870915591888	9.15101477001585
FBgn0003396	7.40206069863895	7.5055537938337	7.81593731487433	7.49301483429539	7.36952071214484	7.55424093144396	7.36924304213498	7.53333031367129	7.43658038687404	8.28780210342866	8.24263829191643	8.23509118034014	8.73069407951232	8.94373713513875	8.82714127199934	9.08653924700675	8.92423134894957	9.03934808275653	10.0731575854729	10.0811530104413	10.1548888114336	9.85159779313321	9.86812385124085	9.49362732452512	10.2289458322856	10.3555753836866	9.94377209925916	9.79402081310506	9.33946346305046	9.55857340717097	9.91802010956211	9.63878158135768	9.61358341481387	9.95491933756854	10.1102005270935	9.96202134833056
FBgn0003401	-0.369302652640021	-0.351340983951396	-0.395814717965681	-0.34869078133415	-0.423690017872454	-0.35263366390982	-0.331968406042331	-0.25029031270294	-0.30636583635965	-0.291140860944102	-0.422048168292583	-0.42181834839436	-0.199450060968636	-0.31729919004236	-0.331239931656779	-0.355833627667394	-0.422928148064811	-0.320877536833902	-0.365489356662377	-0.349691611397866	-0.324159110287104	-0.333205053723868	-0.179732058917201	-0.31053182041206	-0.409980965646825	-0.361188986946067	-0.401977885062375	-0.352076337772411	-0.336549316945654	-0.330774706115093	-0.32695212436603	-0.351883011450399	-0.351114564540892	-0.386033959626233	-0.340990923771312	-0.388485973503633
FBgn0003410	6.77944057511245	6.87090030582031	6.85264153373811	6.38500961334083	6.39457793382033	6.93166596785447	6.75001514526826	6.64968672771628	6.84380401261081	6.61506593413953	6.3684134549879	6.86098623672128	6.45266552152173	6.41717391388338	6.33711457990445	6.19681716054041	6.33110272592858	6.14836781604935	7.22670816933095	7.49728666464524	7.25077713697865	6.65755605797038	6.2372461865368	6.10428767082721	6.1407555439079	6.84832832980622	6.83818597547331	6.4865495673051	7.0211310695377	6.87765393191651	6.1495293180853	7.67446483426313	6.50418784179933	6.15079127189028	5.69573634088393	6.3407777742018
FBgn0003411	-1.38994327795822	-1.38994290049148	-1.38992421535455	-1.36897706596347	-1.38994370779044	-1.33210559020285	-1.38994182784007	-1.38993187371607	-1.3899296769527	-1.38988214240384	-1.38988155609307	-1.38987269272591	-1.38994090270724	-1.38993492026301	-1.38994148824481	-1.38993327420575	-1.38991511975184	-1.3899252392948	-1.37468160016637	-1.37222592945546	-1.36825704566196	-1.36966318672692	-1.36701807496731	-1.3661387600424	-1.38159757072009	-1.37401313186399	-1.38035353682416	-1.37259662176714	-1.37018303364848	-1.36928540285079	-1.36869120400253	-1.37256657027697	-1.3724471195239	-1.37787514322716	-1.3708734564657	-1.37825629500298
FBgn0003415	7.50780015243735	7.48173889501017	7.36208888344376	7.44571223433275	7.313733305704	7.11203986277419	7.58835494450695	7.23887852151323	7.3336608977723	7.31139883744127	7.10034242736867	7.66105372547863	7.24458317657298	7.15091067239267	7.0717498146982	6.81119205364177	7.18484391306497	7.02243186449125	9.46166120182927	9.76087496112889	9.95326803616204	9.64347605367401	8.35080992282533	9.9124789698167	10.1577697150524	10.0219705195364	9.88944776742785	9.53151878698286	9.4947472608727	9.38434794044142	9.16325555773568	8.86401106538712	9.01091816478366	9.86088624141876	10.0768775055173	9.93539948144543
FBgn0003416	5.40804502583697	5.10675931722012	5.16923236303877	4.99312704519435	5.20462316355364	4.96988486933033	4.84077905449951	5.07737096333831	5.43904971606749	5.38579176328534	5.02312329031817	5.23481904194121	5.16815179253788	4.98223607993398	4.12236895146816	4.57137907206001	4.19151151196392	4.59068393910224	6.2483358287667	6.07650960933781	6.21597027998572	3.84146361189675	5.82683922652748	7.18346019171891	5.95201618368994	6.83364594800036	6.86519276256526	5.45351892437706	4.42645044904111	7.68225774084303	6.93830119170658	6.16663296958041	6.5978711893893	7.04756286262073	7.32634782755247	7.35501159381042
FBgn0003423	9.80057055140016	9.64551256569932	9.68902004860812	9.60018965568622	9.35396400903453	9.2794408573032	9.75553511925446	9.79395213462053	9.73825582309562	9.10992400128623	9.180065126208	9.31118330568681	8.68069866186959	8.47041442248442	8.87083344595094	8.21532977601218	8.48925667704613	8.29857474946001	9.21699640449153	8.86999600886134	9.15905782494449	9.26594352807542	9.02479927633489	8.78638426087981	8.95061703634786	9.43294548450799	9.24910685351835	8.27584936214697	8.7732190662614	8.99541235838424	8.67840028655762	8.49070879263805	8.06845385432846	8.16151205199941	8.91028312947373	8.8789537815857
FBgn0003429	8.8452556191141	8.85177631473117	8.96499260574957	9.16864233930409	9.02235925598283	9.07320721336679	9.22306170847324	9.3666285066935	9.16931970601456	8.47269602788134	8.6402941999507	8.88432454848093	8.6085199013663	8.37482805400866	8.54116501383654	8.3565082099725	8.30110503294904	8.20197078285147	10.3623741864434	10.1505377666865	9.77075263229591	10.0197440185412	9.01687903598189	9.11494982784388	10.1954566157263	10.3793398382513	10.7182895999711	9.56760257096838	9.21807000164285	9.45715772218734	9.18019578564886	9.84288243993656	8.97429220248691	10.5749243568814	10.354631181278	10.4609678628581
FBgn0003430	5.66292095854581	5.81916247656722	5.4719530744718	6.03334351005673	5.86895763418773	5.26969245476992	5.93344543213604	5.48508228133746	6.46391111707849	5.33514719448551	6.01841300368253	5.32003218338696	5.39601981642955	5.56084567740645	5.34135106125951	5.29695365685416	6.36054049485274	5.88515706764442	6.05845514597759	6.08317681302953	7.16471630419208	5.01860337142074	7.70486056136655	7.41348522365374	5.77286666163092	6.8076591164518	6.42280208011164	7.04363831655368	7.54740443299293	5.99918744148941	7.50623071418443	5.31150520326258	6.05797899024406	6.24496891855406	6.76448966399662	5.70400185919479
FBgn0003435	8.56106875209501	8.38429323798218	8.60662472035604	8.04315781210679	7.95273683707924	8.17242157887488	8.70471029476002	8.29759477706575	8.48957418730956	7.92375995512445	8.02598594358948	8.14573731467214	7.21792271878496	7.58411922634503	7.18491310124085	6.1757806313098	6.19409369144363	6.12060411054033	9.61116851544923	10.218597413082	9.67295591816831	10.1884937364632	8.54180082517681	9.95230815639126	9.93711604005171	10.2704876115856	10.3022527085806	8.97890482950313	9.27551708343804	9.08121126949274	9.82403635912112	9.29561907684148	9.08099814873118	9.31664191865839	9.67224059493647	9.22489626479544
FBgn0003444	5.49299599230437	5.61626366354701	5.38108645781629	5.6780629839374	6.28919593252586	5.69024083469538	5.8597118971046	5.78477299926863	5.23985101534579	5.90346869410553	6.09460288518942	5.62852948430321	6.76497576217983	6.84284631505011	6.53645876620223	6.64746823407044	6.96771704787532	6.89791385223594	5.87996403075579	6.45914088677545	7.02340407794901	3.58682816618847	6.04566723917117	4.6489282127121	6.14415395196932	6.53983310472401	5.88578741809787	6.70486508172713	6.58199522384855	6.56125903106511	6.92138901758779	7.01592961774583	6.06525620414811	6.79625117499272	6.44239670914303	6.08871529935732
FBgn0003447	9.30830389824491	9.32069931442945	9.31548660405561	8.78806739885738	8.6747389804927	8.74726024240687	9.18249349512483	9.06970443044979	9.11005816574683	8.37175404771692	8.330442502672	8.58587657739084	8.14358438649601	8.18458292398557	8.12166621912321	7.71386586525263	7.76764364859748	7.62729406520763	8.48237306857382	9.1504028387342	7.99010881358343	8.91178880610405	8.01746310812192	8.38449917883617	9.37402804134327	9.84005002501043	9.11632524820607	8.4395813689022	8.07619649377503	8.63734545087106	8.08351995895749	8.57540492253306	7.28480414245936	8.12484192351837	7.88392895722469	7.83269068391953
FBgn0003448	0	0	0	0	0	0	0	0	0	0	0	0	0	0	0	0	0	0	0	0	0	0	0	0	0	0	0	0	0	0	0	0	0	0	0	0
FBgn0003449	6.83887372950221	6.67325959613901	6.78524164747551	6.32021883393919	6.33861614085789	6.04592734567616	6.21969306667836	6.63789427584297	6.31027775358047	6.54526090920317	7.06803082448099	6.35674753465494	6.49127600893823	6.26331372535977	6.32550431614894	6.90599713055602	7.00729237718545	7.19288934280822	5.32458164314115	5.26804486158872	5.69116407072456	3.40907692710387	3.59957636234088	5.06043122622033	4.15896547271663	3.08510239101235	4.01599806689395	5.64429815079113	4.14658082721925	5.30555393822988	5.20505361947836	5.45549120168004	4.97705262262147	3.45494301301727	5.14048174071821	5.83629505456569
FBgn0003450	-1.06156443157899	-1.06156327177325	-1.06150591679593	-1.06155864969453	-1.06156575233841	-0.953128763922554	-1.06155997618827	-1.06152941096557	-1.04040189803354	-1.06137571173499	-1.0613738991716	-1.0613465302482	-1.06155713413018	-1.06153876234667	-1.013195692374	-1.06153370940082	-0.9957740978881	-1.06150905692569	-1.03646947337604	-1.03166687328818	-1.02390485472003	-1.02665487049867	-1.02148177708974	-1.0197620848212	-1.04999516338055	-1.0351621377005	-1.04756218355498	-1.03239184301672	-1.0276715446236	-1.02591603166793	-1.02475394612113	-1.03233307076817	-1.03209945874739	-1.04271514390353	-1.02902181714503	-1.04346056939723
FBgn0003459	5.39196306713261	5.36608713933711	4.84591792766707	5.29760210466631	5.53758197612674	5.53012385672852	4.55820323755276	4.29492479536716	4.89679294158575	5.866036293037	6.02360833207091	6.26340772662753	6.31970163657957	6.51557387910506	6.43033357365155	7.09846642270788	6.60716977831795	7.0537320567627	6.32097442730949	5.1336133559902	3.50456247300147	3.40451610937004	7.15155585145412	6.93408709823744	6.67795757675949	4.65802825673595	5.80113038150725	6.60210033367058	5.34682549774856	4.50762503381699	4.56265317284744	4.63032872460732	4.8162689871344	5.43320036989085	6.33899193758953	5.6266484324845
FBgn0003460	6.277339266019	6.27765631564241	6.06878925766664	5.91085956759344	6.42077975978196	6.23664000256606	6.50610108602817	6.58426935098165	6.42642343663722	5.83325456976996	5.99873918472038	5.76104008858453	5.61405678674851	5.32286558291838	5.87310416082394	4.77535023328198	5.11483676264358	5.03361569169843	7.32148224936251	6.08368992918411	7.52498328641752	7.69378494533225	7.55436139220706	6.72237068250676	8.6148398125602	8.18090908677222	7.7557818724209	7.20747018306819	7.74529998739525	7.36001150175404	7.35038088090232	7.24359434588125	7.05094064137866	7.76769437259502	7.3854999857231	7.66584621825968
FBgn0003462	10.9103913783367	10.9360862310274	10.8678088369961	10.5458312674794	10.5739935608957	10.4010169232483	10.2450792379977	10.3071629559839	10.4499461662483	9.98726816952719	9.95962935427112	9.76927663568581	9.71392778936927	9.77494160292095	9.78240255484146	9.57286164721649	9.68857271870482	9.74207233932566	7.96439868768422	8.45761774941998	8.69792498522627	8.36905851392549	6.53965970678872	9.08997573920439	7.18914790255386	7.51351355387083	7.78414233318926	8.61676258530591	8.38460111024416	8.39692557208481	7.95096057390878	7.72894101899776	8.63652021362808	7.7592038130788	7.63445060589255	7.59693277605238
FBgn0003463	7.75886653575215	7.67063638692755	7.79652838938632	7.35139587266633	7.69452080857366	8.02183842842128	8.04139041771444	8.06624959859209	8.151602380441	7.76444182313015	7.95301139713064	7.85209369603689	8.09192667494098	8.05069209593962	8.16000086807619	7.63057205044319	8.35796531365833	8.24281713963935	9.1393140293594	9.29827480719208	9.29945474197944	8.3944972928271	9.03963383202396	9.82986673214451	9.20983881547384	9.7657995131421	9.462879119295	9.16006507118881	9.2016854268393	9.44836278476705	8.19337498312563	9.62512292965037	9.13268580212558	8.83084647919371	8.93159621523405	8.80195096116214
FBgn0003464	9.67155417956427	9.61412832856822	9.65989750226912	9.38692667136393	9.56339974518445	9.4532524407942	9.52241949284521	9.58479116885102	9.60247756736458	9.50151966500687	9.48995103420702	9.27239873665214	8.70832546406075	8.90873124901291	9.12129713665066	8.76808493708046	8.87839757850781	9.01825384317582	10.2264279174388	10.2903341907982	9.85685499958157	9.87370155618778	9.82428574361835	10.1979140494747	8.89398529599641	9.56424066643569	9.21329646078944	9.75248897489751	10.2049885437767	9.72914707555966	9.35047698955595	9.2763949192752	9.26564041614265	9.87669043072044	9.1317131810072	10.063676652504
FBgn0003475	9.12217530120259	9.01684426885563	9.03450379658405	9.03064713377969	8.90322965304332	9.21234209716639	9.24087307960383	9.12949971302743	9.21588744672076	9.06703003823349	8.9300330894243	8.83617936227072	8.43638614018782	8.68264548569068	8.53613791723433	7.90582780591707	8.02872304288794	8.2187218201113	10.5967190495844	10.1709090054977	10.5781533086884	10.1988832000974	10.3636778536551	10.3805464703281	10.0799556486082	10.0799344767358	10.1981217190388	10.2061779691942	10.4333354282713	10.1424867730789	10.2601337419213	9.95590456832205	10.0971476281094	10.1213770203729	10.025655121446	10.2581642505774
FBgn0003479	4.42992466206961	4.8131873238266	4.89411118989852	4.71262002591572	4.76583678236418	4.70465132041003	4.66589206972503	5.16879082991513	4.26916322475656	4.39302117200484	4.97455421824093	4.5005099051436	4.50984592601155	4.14612862772903	4.8333529517811	4.1314457034757	4.57520431686776	4.77130777897914	3.66736932907295	4.40297989830766	4.12874592368763	2.9335151866282	3.04744904192616	4.52964527659269	2.98903415653685	3.71449279582357	4.5618812775876	3.81510135541954	2.91091531331369	3.42016620332436	2.97561458545509	3.23325208696345	3.56561409544125	4.0761826361122	3.32951955333701	4.45078659297964
FBgn0003480	2.93430786635844	2.99667526153113	3.47567544077424	3.33676706418609	3.18569133175218	2.80650932759847	2.39414503878061	2.91187652304059	2.52414758248529	2.41230808478054	2.2831228067159	2.58435088663793	2.55214417726723	2.123222322225	1.97599234178221	2.92781427645119	1.88677508930547	2.98417479353984	3.78754861214474	2.4602855361739	2.09826623699992	2.06400608704615	3.83097281605733	2.72021708707585	3.43049849388477	1.95802302869845	2.59357226723606	4.85727029917352	2.90553565077809	2.0732289328729	2.08771044525376	1.99308685908844	2.45104547573814	1.86691898779057	2.51719704780386	2.21763008192936
FBgn0003482	-0.535332023385655	-0.545990141638049	-0.513912483196952	-0.555354634477579	-0.54741173803825	-0.618451671495464	-0.618566972792455	-0.618462262068938	-0.61843919348396	-0.352413096987824	-0.586328806135028	-0.583559687462246	-0.618557228523094	-0.61849427824144	-0.618563395594966	-0.557803816015299	-0.618286689607464	-0.618392636839031	-0.57867953891918	-0.568794938887217	-0.552819332427574	-0.558479351074984	-0.547832210288805	-0.544292779575945	-0.606517800153692	-0.575988810975188	-0.601510297546433	-0.570287054755866	-0.560571846161812	-0.556958690142101	-0.554566912641811	-0.570166091078028	-0.569685276239006	-0.591534233036155	-0.563350945725438	-0.593068450485867
FBgn0003483	2.26277025586502	2.51975377852046	1.82598642761156	2.57988867742916	2.46956483764156	2.54318133432767	2.72126868079887	3.22716432898171	3.11385416335593	1.75427050538615	2.30007333457178	2.14443012767116	2.67341465154817	2.51429669526084	1.85369380946793	2.57957906005471	1.65854709985638	2.50823560062067	3.71413604441039	2.90403696316349	1.95154032734529	1.92196337607168	1.97748273926131	1.99576628674423	3.11254080955782	2.24961920482671	3.36391406373625	1.86046814968245	2.39901417632498	1.92991549595983	1.94241680495491	1.86109320465631	4.35025594925963	1.75430716437823	2.37160052634647	3.35088481545079
FBgn0003486	-1.51495091698188	-1.51495070291841	-1.51494010232584	-1.51494984971228	-1.51495116073804	-1.51494387599198	-1.4985876857823	-1.51494444810433	-1.51494320167768	-1.51491620379886	-1.51491587047333	-1.51491083057497	-1.51494956990823	-1.51494617650663	-1.51494990199584	-1.51494524267308	-1.51493493922227	-1.48632416438918	-1.50328093708225	-1.50151640306605	-1.49866454250152	-1.49967493193592	-1.49777427414181	-1.49714243816761	-1.50825044103194	-1.50280060596413	-1.50735653448457	-1.50178276581192	-1.50004847044507	-1.49940347351227	-1.4989765090681	-1.50176117216892	-1.50167534025502	-1.50557567282915	-1.50054457708555	-1.50584955127334
FBgn0003495	5.95352266098998	6.23120714037501	6.122032777798	5.80065481818842	6.0582986419126	6.30338354230488	6.51165070722733	6.34106200738605	6.0249903935615	6.3029570789606	6.16928122493447	6.42628719793321	6.85388511178417	6.90866614762802	6.71387242749806	6.8593335943081	6.74251316694727	6.96989428472629	6.25844863868551	5.61462513400108	5.55454830016956	6.78907806343975	6.19346160810066	6.29138232154717	6.76719102154428	6.61335121912088	6.91589392757835	7.20701397209164	6.61533621930003	5.94119849978664	6.29130682410095	5.57684842630167	6.7104575705457	5.08496469881242	5.8643992119478	6.37703261681418
FBgn0003499	5.63042278274566	5.2472408530152	5.77648476147854	4.98065821539409	5.11690026617389	5.3402954768478	5.63408682345136	5.78917993517237	5.37988656841855	4.80075699443274	4.68299257780366	4.42428444645154	4.80715399872258	4.52395747040108	4.28404947790267	4.00194236247281	3.44505654282113	4.34569722706618	5.01813728950965	5.64028021913053	5.66945760898309	5.52605313630189	5.05435685612941	3.98281970493407	5.99084366880465	6.49225312154784	6.72535116157588	3.50624057366418	5.57935679792919	4.84213115234203	4.44792057240282	6.93950658602279	4.54728318451578	5.20101437859977	5.28823862219499	5.61931383148229
FBgn0003502	6.83215818626135	6.94956938662539	6.97662221980744	6.625089077379	6.89054716884996	7.0398276208962	7.3012343536629	7.37023304744229	7.11003799854633	6.63569261571814	6.69854245905312	6.94284125493125	6.76327069154156	6.54698830537129	6.83012949894568	6.43610138965229	6.426712660026	7.06292988513816	6.97825799174079	7.51988535612125	8.16768522725858	7.34212443223918	6.80898544901123	6.67150457114844	7.1586284570708	7.6796024200757	7.22000864277866	5.40960997105779	5.55708927106845	4.76634718398385	7.33625835584595	7.70530572771986	7.18556046708386	8.00176887744445	7.79314913769717	6.9777695998674
FBgn0003507	7.71821601169556	7.60978072033096	7.95506996879543	7.76010938159713	7.87819946628025	7.83775053741928	7.24998561203737	7.23395281005612	7.51685308062174	8.516248918188	8.57226059193641	8.511980470831	9.20851458378665	9.1642919798271	9.16841420633625	9.37215230049049	9.53533857186145	9.67674205148731	8.2876658330406	8.06938842825443	7.94452414380945	7.62945865503707	6.76115964376691	7.71759826618497	8.28034082593348	8.65203982943731	8.03734668215121	8.02143114117144	9.10438916425784	7.84442372546303	7.78879429254176	7.91927138795355	7.69528477467744	8.67556735536059	8.90339017923509	8.57795477261173
FBgn0003510	0	0	0	0	0	0	0	0	0	0	0	0	0	0	0	0	0	0	0	0	0	0	0	0	0	0	0	0	0	0	0	0	0	0	0	0
FBgn0003511	0	0	0	0	0	0	0	0	0	0	0	0	0	0	0	0	0	0	0	0	0	0	0	0	0	0	0	0	0	0	0	0	0	0	0	0
FBgn0003512	6.49442422435287	6.30350966115909	6.1503678657571	5.79801745179562	6.27471065485099	6.33657032852928	5.96068236170399	6.08511889242923	6.03986723764433	6.26696933375771	6.12293305001539	6.2290502361574	6.38475542738105	6.18742254874024	6.35872544565852	6.34020359400967	6.46282654140368	6.35904303487176	4.79328339465752	4.89467582508921	5.96709592118631	3.92458914274177	3.69631309165654	7.15996310383688	5.24235074841449	6.3080554100698	6.06148062351477	3.67845456244515	7.09568376966972	3.95605654288107	6.69989026452269	5.93224697397358	6.79433144090318	5.47869959055386	5.18947880883946	5.8722707468462
FBgn0003513	4.07222793347888	4.67737072865225	5.13324109287496	5.48278841403602	5.18460708998777	4.70087999648022	5.09525712325255	5.45148738883644	5.48077504900223	3.73370441435518	3.09148546737275	3.5963351135263	3.24068449850549	3.02952423409227	3.08493328017621	2.4368586300523	2.49120443943871	3.47658784259262	4.91749271466891	5.89745773846297	5.99200107718302	4.91944293039247	6.26263926587346	4.89474715166646	5.39899942795568	3.99572751635592	6.32007209905512	3.59892594343431	5.63717948872819	3.85014167000803	3.00678253904938	5.12573848009978	2.79825721255201	3.45411537302417	4.94589392131359	4.36516316658949
FBgn0003514	8.9742346398135	8.89192346610441	8.83900712487291	8.48599994570738	8.7203582379712	8.35078489872873	8.61233411083851	8.58197838458007	8.54790453409389	8.71112271003877	8.87226183857858	8.64844995424234	8.21048393107097	8.16400377691038	8.3440080216175	7.98413543950779	7.95550561502842	7.84661741848487	7.55149397832188	7.0704918278723	8.14722497449359	8.28759830325439	6.67146466416961	7.84234750693031	7.87110524618359	8.05834265661608	7.88878866702186	7.88797379001091	7.90040463285516	8.7534804728383	8.19837656702381	7.77564400827476	7.52522278986594	6.83115963271916	7.39801573989752	7.57794428976763
FBgn0003515	5.21439421562241	5.17274261175274	5.27328528496335	5.1084458895647	5.05976649442032	5.3588473817902	5.57990696085934	5.21590433506546	5.67815754763689	4.87035958442398	4.87691728697616	4.75902758735618	4.8366923671738	4.65058658348083	4.81314735999505	4.52717753089704	4.89051495148625	3.72014392327002	5.60804743635823	6.04476764807672	4.42046350714435	3.19565869467854	3.35258775468359	5.92634424911924	6.07550087181154	5.22469373763069	6.21132900814351	5.36779090401201	4.87410590467086	6.66100327771928	3.25384138810643	3.78457857968831	5.55496020188777	2.6869569136822	4.96370794081204	3.96730250897315
FBgn0003517	13.7545769026822	13.7282568745285	13.7567722464736	13.8071454823178	13.9111998982609	13.8541694078	13.6329036116293	13.8838135293674	13.9165771450835	13.7708379181571	13.8617164296712	13.5184265364838	13.7408739318819	13.7363827075133	13.8299990424308	13.9450221315059	14.101919999227	14.1016927249111	12.0298121522658	11.7552974808862	11.5077702713505	11.6374682424931	11.4048294209723	11.5405641254602	10.6806004956713	10.6995622459068	10.5937139078824	12.0757583155209	11.8900762907445	11.9760558724099	11.5803982107488	12.0183322431781	11.8044520515601	11.7122536074721	11.7913788298339	11.8156446727707
FBgn0003520	9.65564388240732	9.48028948376426	9.57337838830682	9.36130269690866	9.56107191426707	9.43823005591598	9.34937525641926	9.3890031802205	9.41320506607229	9.47541880339241	9.32610319168292	9.51146303304007	9.16564240517945	9.12818308309095	9.20019107176985	8.88777056307055	8.78452135044799	8.78423762313484	10.2634443317504	10.4860472334066	10.8011930487012	10.9373764316758	10.7241594999613	10.9201714869986	10.2050410578669	10.4974305181622	10.3615039803596	10.3929129420517	10.2911311919673	10.3212428167706	10.3171373495085	10.2662461866947	9.54036923391894	9.64318291467303	9.63387596220296	10.0285674244483
FBgn0003525	0.778645439949309	1.01476318156519	0.74401742905841	1.02374267621775	1.54285602301437	0.972114020826189	0.892805465386417	0.92776940524419	0.935236379213338	1.14334127907352	1.14516760136301	1.10423613949063	1.02666319802805	0.740983655530654	1.74295509169265	0.922963601062898	1.03219203560659	1.18486888123831	0.858691386769219	0.889841317005098	0.971246329754175	0.942405240602638	0.996658619566975	1.01469407900525	0.810592576511647	1.52942909115616	2.13256756260774	0.882238118239699	0.931742760298622	1.99314256111763	0.962341391467205	1.82372832496662	0.885304530019489	0.834848439338303	2.11385911865665	1.13580714441767
FBgn0003527	0	0	0	0	0	0	0	0	0	0	0	0	0	0	0	0	0	0	0	0	0	0	0	0	0	0	0	0	0	0	0	0	0	0	0	0
FBgn0003545	-1.06321386707065	-1.06320564614529	-1.03214382922975	-1.06317289952086	-1.06322323077471	-1.0629445176831	-1.06318229495497	-1.06296632268901	-1.06291883571951	-1.06190657847831	-1.01011043542472	-1.06170876520997	-1.06316216742174	-0.989952701709871	-0.836361353000818	-1.06299662985764	-1.06260574873873	-1.06282310067378	-0.998389321653026	-0.98649939836426	-0.967282764946371	-0.974091051302226	-0.961283887958943	-0.957026400602275	-1.0318752279619	-0.995152716353717	-1.02585183584931	-0.98829422497928	-0.976608058159768	-0.972261888586311	-0.969384882849075	-0.68004313934183	-0.987570361557476	-1.01385189236476	-0.979950963337166	-1.01569736185532
FBgn0003557	8.020534998902	8.11809606774133	8.21592323988033	7.85450456029422	8.11424875212039	8.03673941923119	8.04540058551589	8.03760455932889	8.04082219811842	8.21608727845259	8.19809507457536	8.16549735348038	8.00662510278436	8.20396931901209	8.28477283947571	7.94291327147096	8.23162258025654	8.36680418249921	8.34893841004899	9.04341046156326	8.39231975527821	8.93309843090369	8.37617696886059	8.28799240398872	8.83187732725866	8.8306943918102	7.98345039560475	8.87717821646215	8.71660069314697	8.86433159605446	7.61401511940483	8.81235293453942	8.94069608004462	9.18901828483305	8.76146674950879	8.92761909971872
FBgn0003559	7.11422302929797	6.89539297234637	6.83424929204571	6.76836958804186	6.79939879982678	6.71002368206401	6.92678731979707	6.98678863203335	6.92282630555543	6.99144552662573	6.96216278166356	6.76856137356178	6.85450287534792	7.00639039922819	6.3456402558858	6.81736152441892	7.04872510605108	6.64694055979372	6.11990369187072	6.72336613921868	6.81364913034874	5.09786535370656	3.90960529684465	5.95950108303257	6.22196912631786	5.43513824944416	6.04624908800512	6.67932399810449	7.50535890332248	7.33155567635757	5.53546909560085	6.36818329352572	6.78771043411549	6.26545127447321	6.44283647288418	6.86201579142939
FBgn0003567	6.27666196084337	6.3314308348869	6.15456012957146	6.13819912387966	5.92976935783188	6.36918386288898	6.53284454791322	6.6395220241821	6.13681742023009	6.1359226084713	6.33512698148205	6.00590934771915	6.14678010406687	5.91349880656456	6.19115560225195	5.50057140537649	5.45250986364323	5.71904442961494	6.83406571824194	6.51105277857801	6.11930517627288	7.61261404031758	7.92821638484542	6.70764808955572	6.87785734046837	5.736412865265	6.25919675585087	7.08041730841299	4.26948146772728	5.06504322580811	4.40674721474285	5.31776671286366	4.91249813954845	5.85770389210519	6.61484147561544	6.20458361949592
FBgn0003575	7.39610637656133	7.49943835417088	7.43098483971584	7.659059989044	7.48319754414792	7.38009927450874	7.45391889715853	7.46440404361479	7.58216230990678	7.57664990528386	7.45871634440025	7.54976820393999	7.66537509052308	7.46455404698586	7.71482755241884	7.9894771508843	7.86706792762002	7.97573212912281	7.85313206947515	7.96741838583354	8.53859378002662	8.39936255842773	7.79815097414829	8.67911843548278	8.46505972953474	7.8424160569486	8.37921322255476	8.50871851062026	8.29207376520098	8.59981055151798	8.15834325344214	8.1241513221442	7.85022809468525	8.26138515514839	7.79995988191138	8.02510052562648
FBgn0003598	6.33974325283584	6.83211330603225	6.61062610500673	6.32158342145598	6.35778579309461	6.63343235978392	6.79870293856242	6.78639371694853	6.84616898323961	6.61265693122627	6.78743871499169	6.45918319886004	6.00413675798761	6.65184731141265	6.58530951942625	7.21044085240927	7.15605333803094	6.99570092757734	7.13386468477956	7.92285929979503	6.42569603717452	7.21951271313809	7.7446208362854	6.9884464210626	7.12978642749869	7.40602833316752	6.46573689427804	6.81897557834335	6.8146862899906	6.86620114499645	7.57670999508527	7.20655021126106	7.93572705100982	7.22242365083454	7.66006164384484	7.93150969702436
FBgn0003607	7.26499953166183	7.54688830859365	7.61205993395148	7.24020595632081	7.25611530540634	7.04030819112077	7.19862913481182	7.05809471907055	7.35008242865729	7.02521906495419	6.93231448473287	6.69724824221934	7.03483145032915	6.41001537821526	6.90955430051565	6.33339931024732	6.47081159743378	6.06541151848974	6.32205143260879	6.13404413306432	5.40322814023984	5.90993379984048	5.14749838642818	5.79329354020118	7.39115725219867	6.6308865216977	6.79829988227024	6.51721009101256	6.13539985905368	5.95262210366693	5.51585556464495	5.23280208472948	6.58623310998152	5.33310755278486	4.75215247966174	4.7277673599299
FBgn0003612	7.63062568195432	7.48739923486432	7.54362166154827	7.4212576409821	7.29474384566546	7.50748549729917	7.75940694626783	7.6205787056258	7.49177045197675	7.19152236663532	6.9818707595718	7.22673378250212	6.76088977751629	6.84135764106632	6.97596453279519	6.5157625560403	6.3721179612926	6.34019630522098	7.63418989773313	6.83332981888592	7.27052176328146	7.14610146117162	6.75307856350717	7.00607765109988	7.69267285565549	7.61109657319215	7.11696264544612	5.42894445135881	7.03563192318627	7.40659698370868	6.83270841424228	6.83687807002567	7.50989411625314	6.99219994711127	7.1715189496538	6.52127607614899
FBgn0003638	9.0712204935202	9.00925965575147	8.96911077268775	9.30018995868806	9.39357351978422	9.41774017956007	9.30821355886154	9.51171510712943	9.2603830302468	9.04742249481391	8.92894781865105	8.79562778139283	8.67310390575094	8.81836291477836	8.6304527725615	8.41360361915384	8.66054678779792	8.71996591189898	9.26195334149242	9.19022121100754	9.5086951249487	9.59353898379339	8.75932529238286	9.52121472725998	9.65826616784139	8.96395719128217	8.57574282589615	9.18814681439192	9.10392477629758	8.86115295509216	8.43198649832101	8.47687140169141	8.27942066188448	9.76180811356752	9.79363303966174	8.99634223994822
FBgn0003651	7.59624935308987	7.46421580240199	7.62570645724821	7.65438739519322	7.70656065294572	7.47988536152883	7.55854774715908	7.57730855126053	7.51375241296483	7.76331742766438	7.83574397242094	7.89302763758541	8.02693335598277	8.07059165807155	7.92965727416759	8.22280459497924	8.19915149210108	8.32795826278392	9.04117481738351	8.95665241390346	9.2098894815601	9.10385354588507	8.07584780938	8.45944174338859	8.79478609063214	8.23189860982401	8.79007794562905	8.78258183720591	8.99804677589986	8.47495166747426	8.30950477140807	9.19810309871134	9.13103638737066	9.10890174427864	9.51437536442838	9.13212804199074
FBgn0003654	6.65014697998112	6.03401151543092	6.23750639637566	6.3674488526665	6.2838595360585	6.45534615577302	6.76155096927127	6.21279475080018	6.22170103411693	6.57898450525132	6.9376508675174	6.65997233559935	6.6353566882224	6.90199383793266	6.07695517211603	6.5520090534996	6.74050085977731	6.99021743638635	7.1525946515599	8.06744330815325	6.79168787581847	7.98340138491609	6.26752597297521	5.85698016037229	7.07384482041517	6.91498956447032	7.76039078881885	8.56903145918703	7.3831828766756	6.60118518093252	6.36160483450581	7.76403973538895	7.10631481582262	7.64326997036965	7.06127886826632	7.16573607107523
FBgn0003655	0.0801804400634872	0.236994999892073	0.152630850745724	0.0409044078931178	0.493493484515786	0.459293237351338	0.332324039074359	0.0413109319391895	0.312074208890306	0.223877618278248	0.0434209264065174	0.429330776034039	0.0409255272682563	0.0411811240373209	0.0409004608279674	0.331678718907157	0.0420205494910299	0.24616563229033	0.0956790218610716	0.117729961771044	0.153368949380846	0.14074236553529	0.164494410223985	0.172390306235195	0.0530028557561651	0.101681599609811	0.0544909337621773	0.114401293210667	0.136074348289031	0.144134713505467	0.149470381288318	0.114671143561988	0.115743763505013	0.0670022836402102	0.12987462778611	0.0635796932791396
FBgn0003656	8.77247257235776	8.78445051021825	8.84053258554832	8.95704944506853	9.11301274342157	9.3088429465538	8.60493130753771	8.6544908345437	8.61335256635232	9.29847387009596	9.36189624294617	9.1953468624658	10.0181298539293	10.0903634521774	10.0884065886529	10.6218276200836	10.6631207068372	10.704991979535	9.61497841930473	9.87779729520481	9.55851463275155	9.9359937293184	9.48801992019872	10.3752513197979	9.70129913050729	9.732163710696	9.89769946975209	9.792235598787	9.74540070568021	9.47516316592313	9.78445383394791	10.1030530685704	9.97924766840539	9.7510617838493	9.77504506939789	9.77125822682298
FBgn0003660	8.47761062664735	8.47211728009142	8.61229498899649	8.24180570861262	8.35829573802807	8.52538947085067	8.37205700967393	8.21439817907183	8.13260584918069	8.44382642632441	8.44128428243419	8.4796205849516	8.62847824830349	8.21917292133508	8.43500202028679	8.50170593303379	8.63159705200787	8.44495703669047	5.4244482551328	5.61179559680865	6.92691767057692	6.02525051280697	6.34179216336833	8.03953957852967	7.54506425789165	7.51439247433605	7.36481132720136	6.77396687527597	7.49261963174484	6.35593693322104	6.73948976174175	7.59469157361887	7.09469980857013	6.48585639245292	6.60344359644726	7.02308870594924
FBgn0003676	8.01140432475135	7.48094608596974	7.55692202464139	7.51709245781585	7.35316329624765	7.40235776823342	7.1973627805746	6.96802048009569	7.49753871370931	7.81561653421992	8.08171719102803	7.7413544073275	7.72214278609174	8.2153203103134	8.15712544924538	8.36093762166034	8.13592231274122	8.26045088583799	7.07287787249321	7.24716359498977	5.66907751052072	6.45136161166594	7.6676431189078	7.02541129423472	6.43750667654548	6.79963498695495	5.9737949179728	7.78724986417468	7.43020209681032	5.55193307218661	6.64402395753919	6.37667765515126	6.18971820628525	7.07726326974409	8.38171230237607	7.35935673768514
FBgn0003683	-1.13257562547014	-1.13257456746288	-1.12104404433155	-1.13257035104878	-1.13257683030083	-1.12236739646065	-1.13257156112456	-0.984031684328502	-1.13253752769281	-1.13240337683008	-1.13240172641785	-1.08995234012298	-1.13256896849198	-1.13255220870024	-1.13257060940077	-1.13254759900532	-1.13249661048064	-1.13252510840483	-1.10832379972419	-1.103945320862	-1.09686877199122	-1.09937593180822	-1.09465967816879	-1.09309185321782	-1.12065502587207	-1.10713191584537	-1.11843690432468	-1.10460626796857	-1.10030282267657	-1.0987023403903	-1.09764287949211	-1.1045526859415	-1.10433970437397	-1.11401791039019	-1.10153385161613	-1.11469750679792
FBgn0003687	4.94872343955195	5.29661582354456	4.91308982258857	4.70275255226638	4.97859953714939	5.09443925515367	4.63517525400937	5.19566418286401	5.21926771610677	4.30340078282106	4.75960845276502	4.79786623520456	4.86995659486968	4.04354234510867	4.59945144977	3.98655196450069	4.10218148567078	4.32519481184185	2.80444920068367	5.38565615975926	3.12508808023725	3.05575731193244	4.60078177204931	3.22793698306399	4.50099439552027	3.8218216957017	4.97773622185256	2.90928473252557	5.50328652366511	4.6141684420846	3.94054517307678	4.99926375818903	4.16043852932056	4.91701657940998	4.28706500956892	4.4795378609201
FBgn0003701	0.9142720069999	1.00511418592991	1.14807172761248	1.15691578416493	0.839130003452978	1.0430916491134	1.26972178794895	0.518607897237189	0.846086748687968	0.479456377160887	0.731709443856601	1.41380934816887	0.547587689690719	0.467889293751201	0.583461210082609	0.944189744663602	0.472338485901245	0.79766340362852	0.572304722440734	0.617016405816297	2.45864257200253	0.663677605521091	0.711838541335121	0.72784868892343	0.524021610982456	0.584475875091577	0.530252294429963	0.610267016659128	0.654212480226726	0.670556114508081	0.681375004291375	0.610814179887376	0.612989082339183	0.543791785767531	0.641641590220435	0.541614321868392
FBgn0003710	6.0233112372929	6.08794177950208	5.84317910481182	5.47949788549713	6.25565881867708	5.62687220980102	6.09887280316258	5.95365650327152	6.21399972288392	5.35039941666628	5.42880983339403	5.23758324100583	4.82790695270545	5.18046708925625	5.55514930502243	4.46404814697569	4.9307798434386	4.37302681211182	6.9081401150726	5.31989091101441	6.91914706984001	4.98729560591906	5.59791078962574	6.80106260002854	6.98458818587567	6.0409581166271	6.96065604381668	6.69916776959694	5.95616894639325	6.51214428044258	6.64259726480933	6.57175947387483	5.79328234534803	6.31676372461405	5.88023974731942	6.00851949966324
FBgn0003714	4.75316043172957	4.60792713740553	4.76716645618461	4.88147323915508	4.84531753068984	4.74415890239002	3.97901398777938	4.56980550182075	4.52212325049671	4.36825548689355	4.60977749586159	4.37856268394934	4.46970699998765	4.93187123239449	4.53721415874147	4.10398995659388	4.25340633183668	4.28497259063538	3.3333283210631	2.71265561017633	2.88116749267261	2.82190755513888	2.93280290329547	3.89288173331255	3.29357986358713	4.75828955951561	2.36714493968894	5.2103700180059	4.33015563586187	3.68466882225501	2.86293787272687	2.69805781383694	2.70317797745842	2.84333944557241	4.2746380845959	3.33794923489796
FBgn0003716	6.81239737295983	6.82545052356198	7.16474997033591	6.82948963947604	7.14188235898541	7.08967529366126	7.15630246950546	7.01231259637381	7.36618722178224	6.94379382924355	6.99218527361624	7.23542798577905	6.95674849607368	6.96388323784281	7.33678363076944	7.3029091745151	7.25231593614392	6.95435225799394	7.9205972528803	8.14232187685468	7.74674919096646	6.46124356251723	7.49642249222336	6.62866321474048	7.4160241352204	8.05515912880802	7.3942036486746	8.03990954178219	7.7897051901463	7.65313895002566	7.3802735791967	8.25394499914095	8.1679558587953	7.56752710861371	7.86394591917887	7.53567213411531
FBgn0003719	5.83993108193613	5.62373158778128	5.81972803488053	5.7800232988243	6.2617128475715	6.53280991423374	5.84938287814509	5.97040421505054	5.80003609438828	6.98940597334805	6.7347220766652	7.04863100658208	6.9365453952004	7.07417291728183	7.12981416105453	7.71363885113245	7.88433486874045	7.82047284638658	5.74959568263583	4.94509078842565	4.97952475739613	6.93367898321396	3.80072156800686	6.65095680627707	5.5334296650728	5.58170401663795	4.77785942516157	6.13148937634008	6.01551342117164	6.11733031198436	5.62470915063502	6.32463362725531	6.07915031306974	6.37468697698979	7.17133088705947	6.61225696825955
FBgn0003720	-1.74607450362485	-1.74607410477462	-1.73731832232072	-1.7460725151549	-1.74607495781204	-1.74606139004097	-1.74607297137977	-1.7460624551606	-1.74606013474397	-1.74600996061833	-1.74600934218617	-1.74599999453893	-1.74607199388396	-1.74606567343202	-1.74607261256038	-1.74606393455734	-1.74604476181472	-1.74605544773708	-1.72979792806065	-1.72755854698842	-1.72393923304477	-1.72522152454736	-1.72280938794367	-1.72200752098706	-1.73610475636841	-1.72918833685729	-1.73497029402076	-1.72789658960249	-1.72569558458783	-1.72487701497698	-1.72433515175077	-1.72786918497613	-1.72776025516144	-1.71336703867103	-1.72632519660455	-1.7330577722737
FBgn0003721	9.89606161418351	10.0327063698866	9.96665542217866	9.82381441375696	9.77644640520618	9.81237809281379	10.2206215568739	10.3449785406396	10.2799515131135	9.31414312602206	9.5513537615202	9.40771947388397	9.13469399948537	9.14766271592775	9.24017762979425	8.64193815922081	8.74479771148676	8.61296658145988	9.44597423995265	9.33474459614709	9.70458141238265	9.34326446721523	9.27503287200118	8.52786931558482	9.72810544893851	9.85309172885697	9.7948537009068	8.33488448440288	9.21863201444124	8.78779999302374	8.4396443735179	8.69567144476014	8.37136159573697	9.26162777772429	8.78100934233303	9.22171680517367
FBgn0003731	7.99518528270746	7.99879822987993	8.0520634198368	8.46299578197062	8.52686996668807	8.47494621741229	8.47846226107122	8.12778775139384	8.23800982136742	8.26466322727882	8.11748928407727	8.36925617168806	8.51785690166958	8.68342643208355	8.84575726892234	8.98714218439422	9.21297285314034	9.14340061247804	9.33206383586795	9.4741855995111	9.17412408830462	10.3201033418684	9.68326842085568	9.8425340219878	9.69783374932002	9.87410797415372	9.53475018068534	9.26859798998597	9.81294609700018	9.80721741428978	9.47344210487134	9.27256865318389	9.70122676901061	9.62472600541541	9.32991441851088	9.70047699525863
FBgn0003733	1.16528052419131	0.942682414942721	1.28222612182654	1.9886819346592	1.85055612045475	1.29959989198539	0.875617998859367	1.56524721704903	0.887026400381197	1.70564988178704	2.03250864987964	0.934672714913509	3.28768622560097	2.75610357064631	2.46359421124141	3.35451111855398	3.34944270216693	3.20567508458647	1.17606491570133	1.2153327029329	1.29607025181929	1.25726023413008	1.33113453854413	1.35602015592126	2.27626759026039	1.18670176802622	1.0895793395695	1.20937984489735	1.24836671718553	1.26696656802728	1.28378307456523	1.20986227199247	1.21178017176968	1.12632374836497	1.23705722748578	1.12054801621807
FBgn0003741	6.1787910806152	6.00489723308447	6.19700449517069	6.30509891034577	5.742546015743	6.19559252295748	5.84512035744443	5.83010376748192	6.00254229958226	5.91616742129997	5.69992550640788	5.74819583960415	5.75094987701531	5.6389230248557	5.49017524466796	5.05052672663367	5.83996721458631	4.95734257901666	8.48523171688461	8.56793147378733	7.83585412340121	8.39110176306389	5.97459721940084	6.19703527538303	6.58837921467202	7.21894883992446	6.71830770822794	7.11357198315358	7.74264082189853	7.51645880890059	6.5494869061775	6.67502491363158	7.06124420040372	6.36747751263713	7.17761638737196	6.03838310256228
FBgn0003742	5.69392929412077	6.21344373769185	5.84438967983474	5.7975138924957	5.47429674624754	5.86633963433334	5.73454915473149	5.76689665661597	5.85499650373644	6.06980745544845	6.22190110248374	6.12365269502699	5.89132865124365	5.5829078989392	6.33924870711316	6.09653217827275	6.1868251064247	6.19246792534277	5.74695686643642	5.4099670013839	4.020929407716	6.06978247562324	3.66958491667411	6.76343492365347	6.02177846165938	7.11313623902746	7.15090396530828	5.74970954977955	6.17105606525645	5.72214621684168	4.85204044395343	5.2597078563923	5.01012561895685	4.45665083069725	4.84156733767321	5.70596311605604
FBgn0003744	7.52610979344208	7.63386989140295	7.69763837128474	7.3656365634259	7.32417482761923	7.40483728579333	7.5828390710761	7.40595617211888	7.3332564472339	7.23829569036424	7.31210583011538	7.41203730133131	7.02231610148012	6.9147663032393	6.99668309065781	6.55212975438343	7.13767000418741	6.63598485280919	7.69854516795967	7.68896685379666	7.41040395576244	7.87705116207477	8.7135483396343	8.29326557760391	7.92869156492224	8.00945952705327	8.13274626380199	8.44384710537298	7.81139091821439	8.06111668883213	7.78316314509504	8.63719401888253	8.02283268919172	8.10160720958854	7.36864590472244	7.2847628629632
FBgn0003747	-0.388598050285226	-0.330445946455207	-0.417584466774473	-0.298951172024316	-0.388951536549872	-0.418064053317391	-0.418861776163852	0.00238248192085871	-0.417978108580571	-0.341132697755737	-0.0990512003336181	-0.413975417679438	-0.418794109590536	-0.418358081431124	-0.356687283943449	-0.104083206739968	-0.230806768662212	-0.293529488837509	-0.32414924194518	-0.299897230020491	0.577227773739012	-0.274587783222086	-0.248464866313429	-0.239780820871295	-0.392450826353141	-0.3175475012604	-0.380164844871697	-0.303558158305143	-0.279721750771003	-0.270856819201444	-0.264988557838247	-0.303261372137985	-0.302081685840934	-0.355688423500838	-0.286540312527575	-0.359452648635408
[truncated: 16,955 more rows]
