# Supplementary material for: Local translatome sustains synaptic function in impaired Wallerian degeneration
Source: EMBO Rep. 2024 Oct 31;26(1):61–83. doi: 10.1038/s44319-024-00301-8 (PMC11724096; doi:10.1038/s44319-024-00301-8)
Supplement: Supplementary file 16 — Source data Fig. 2 [file 44319_2024_301_MOESM16_ESM.zip › Figure 2/2D /Figure 2D.txt]

Figure 2D. To generated the Heat map example of two significantly changed GO term groups, protein ubiquitination (n = 16) and calcium transport (n = 9), respectively, we used the following files: 

1. ddsObjectS1_rlog_F.csv: Regularized log (rlog) gene expression of all the samples and conditions.

2. nmnat_vs_wt_7dpa_IPF_vs_IPE_upregulated.csv: Gene ontology (GO) term enrichment analysis (biological processes) of 499 dnmnatOE-enriched transcripts performed with DAVID. 

3. Legend samples TRAP : describe all the conditions and genotypes.
