# Supplementary material for: Local translatome sustains synaptic function in impaired Wallerian degeneration
Source: EMBO Rep. 2024 Oct 31;26(1):61–83. doi: 10.1038/s44319-024-00301-8 (PMC11724096; doi:10.1038/s44319-024-00301-8)
Supplement: Supplementary file 16 — Source data Fig. 2 [file 44319_2024_301_MOESM16_ESM.zip › Figure 2/2D /nmnat_vs_wt_7dpa_IPF_vs_IPE_upregulated.csv]

Category	Term	Count	%	PValue	Genes	List Total	Pop Hits	Pop Total	Fold Enrichment	Bonferroni	Benjamini	FDR
GOTERM_BP_DIRECT	GO:0055114~oxidation-reduction process	23	4.722792608	0.038536744	FBGN0015036, FBGN0033395, FBGN0037896, FBGN0033397, FBGN0002937, FBGN0033079, FBGN0015034, FBGN0030593, FBGN0267408, FBGN0263986, FBGN0003308, FBGN0001112, FBGN0051472, FBGN0024289, FBGN0020385, FBGN0036778, FBGN0037801, FBGN0033521, FBGN0033697, FBGN0038349, FBGN0036749, FBGN0053208, FBGN0038519	393	412	10996	1.561970404	1	0.950482922	0.949654975
GOTERM_BP_DIRECT	GO:0055085~transmembrane transport	18	3.696098563	0.030604472	FBGN0034494, FBGN0035695, FBGN0036695, FBGN0039644, FBGN0033387, FBGN0000535, FBGN0020762, FBGN0003429, FBGN0260743, FBGN0028704, FBGN0262593, FBGN0264574, FBGN0001296, FBGN0036316, FBGN0003380, FBGN0032456, FBGN0013995, FBGN0031307	393	290	10996	1.736667544	1	0.937652174	0.936835403
GOTERM_BP_DIRECT	GO:0007411~axon guidance	16	3.285420945	0.002547739	FBGN0015589, FBGN0036494, FBGN0086677, FBGN0010583, FBGN0010473, FBGN0010909, FBGN0024836, FBGN0046704, FBGN0028500, FBGN0015609, FBGN0025641, FBGN0029840, FBGN0033159, FBGN0053208, FBGN0010105, FBGN0011722	393	185	10996	2.419861082	0.946660977	0.584960785	0.584451237
GOTERM_BP_DIRECT	GO:0048813~dendrite morphogenesis	15	3.080082136	0.006138658	FBGN0016047, FBGN0039016, FBGN0263864, FBGN0022764, FBGN0038197, FBGN0024836, FBGN0261797, FBGN0003721, FBGN0000588, FBGN0004656, FBGN0264075, FBGN0053208, FBGN0032600, FBGN0013733, FBGN0010105	393	184	10996	2.28094922	0.999154055	0.596896989	0.596377043
GOTERM_BP_DIRECT	GO:0008340~determination of adult lifespan	14	2.874743326	0.007799177	FBGN0037960, FBGN0022764, FBGN0003308, FBGN0262866, FBGN0038197, FBGN0003301, FBGN0000330, FBGN0052475, FBGN0029840, FBGN0042132, FBGN0037802, FBGN0034312, FBGN0040294, FBGN0038519	393	170	10996	2.304205957	0.999876143	0.596896989	0.596377043
GOTERM_BP_DIRECT	GO:0007186~G-protein coupled receptor signaling pathway	13	2.669404517	0.005054618	FBGN0035385, FBGN0037960, FBGN0038653, FBGN0016650, FBGN0031275, FBGN0024836, FBGN0038140, FBGN0003301, FBGN0052475, FBGN0033058, FBGN0033313, FBGN0052547, FBGN0030437	393	143	10996	2.543603979	0.997039755	0.596896989	0.596377043
GOTERM_BP_DIRECT	GO:0006357~regulation of transcription from RNA polymerase II promoter	12	2.464065708	0.045397144	FBGN0036581, FBGN0035145, FBGN0032817, FBGN0024909, FBGN0264075, FBGN0011274, FBGN0040075, FBGN0261793, FBGN0003415, FBGN0001324, FBGN0005659, FBGN0005658	393	173	10996	1.940784539	1	1	1
GOTERM_BP_DIRECT	GO:0045892~negative regulation of transcription, DNA-templated	11	2.258726899	0.010546263	FBGN0026411, FBGN0010825, FBGN0025680, FBGN0033233, FBGN0087008, FBGN0022764, FBGN0038197, FBGN0024491, FBGN0003567, FBGN0004656, FBGN0005613	393	120	10996	2.564800679	0.999994878	0.672617241	0.672031337
GOTERM_BP_DIRECT	GO:0016567~protein ubiquitination	11	2.258726899	0.035959022	FBGN0031107, FBGN0030600, FBGN0035483, FBGN0051633, FBGN0030674, FBGN0033486, FBGN0026319, FBGN0263601, FBGN0034312, FBGN0260962, FBGN0034704	393	146	10996	2.108055352	1	0.950482922	0.949654975
GOTERM_BP_DIRECT	GO:0016192~vesicle-mediated transport	10	2.05338809	0.027523961	FBGN0260856, FBGN0053547, FBGN0010583, FBGN0030089, FBGN0033313, FBGN0264978, FBGN0028538, FBGN0003008, FBGN0028968, FBGN0025725	393	120	10996	2.33163698	1	0.937652174	0.936835403
GOTERM_BP_DIRECT	GO:0048749~compound eye development	10	2.05338809	0.037673207	FBGN0027598, FBGN0026411, FBGN0013751, FBGN0030089, FBGN0265998, FBGN0265778, FBGN0003415, FBGN0001324, FBGN0027548, FBGN0028704	393	127	10996	2.203121556	1	0.950482922	0.949654975
KEGG_PATHWAY	dme00230:Purine metabolism	10	2.05338809	0.039461494	FBGN0003301, FBGN0004463, FBGN0000053, FBGN0038467, FBGN0000052, FBGN0263600, FBGN0003308, FBGN0035348, FBGN0034988, FBGN0031657	97	132	2737	2.137613246	0.956733397	1	1
GOTERM_BP_DIRECT	GO:0006979~response to oxidative stress	9	1.848049281	0.016700376	FBGN0026575, FBGN0003301, FBGN0010051, FBGN0033521, FBGN0263986, FBGN0028396, FBGN0026086, FBGN0038197, FBGN0038805	393	92	10996	2.737139064	0.999999996	0.793847175	0.793155671
GOTERM_BP_DIRECT	GO:0006886~intracellular protein transport	9	1.848049281	0.035408375	FBGN0000330, FBGN0015589, FBGN0053547, FBGN0030089, FBGN0003008, FBGN0037074, FBGN0261797, FBGN0028968, FBGN0025725	393	106	10996	2.375630131	1	0.950482922	0.949654975
GOTERM_BP_DIRECT	GO:0050829~defense response to Gram-negative bacterium	9	1.848049281	0.038913499	FBGN0005632, FBGN0019932, FBGN0283461, FBGN0035498, FBGN0026319, FBGN0004240, FBGN0014865, FBGN0043903, FBGN0033339	393	108	10996	2.33163698	1	0.950482922	0.949654975
GOTERM_BP_DIRECT	GO:0042594~response to starvation	8	1.642710472	0.006880456	FBGN0035383, FBGN0010051, FBGN0052475, FBGN0037960, FBGN0038279, FBGN0039016, FBGN0263864, FBGN0038197	393	63	10996	3.552970637	0.999641279	0.596896989	0.596377043
GOTERM_BP_DIRECT	GO:0006367~transcription initiation from RNA polymerase II promoter	8	1.642710472	0.00749537	FBGN0036581, FBGN0035145, FBGN0024909, FBGN0261793, FBGN0010355, FBGN0003415, FBGN0011291, FBGN0001324	393	64	10996	3.497455471	0.999823928	0.596896989	0.596377043
GOTERM_BP_DIRECT	GO:0007274~neuromuscular synaptic transmission	8	1.642710472	0.0088458	FBGN0003301, FBGN0053547, FBGN0262483, FBGN0038975, FBGN0267001, FBGN0263968, FBGN0261041, FBGN0000038	393	66	10996	3.391471972	0.999963164	0.634686154	0.634133292
GOTERM_BP_DIRECT	GO:0000381~regulation of alternative mRNA splicing, via spliceosome	8	1.642710472	0.014989468	FBGN0260944, FBGN0039117, FBGN0039600, FBGN0039182, FBGN0033378, FBGN0265998, FBGN0283477, FBGN0003977	393	73	10996	3.066262331	0.999999971	0.78217768	0.78149634
GOTERM_BP_DIRECT	GO:0035071~salivary gland cell autophagic cell death	8	1.642710472	0.020920211	FBGN0037980, FBGN0010051, FBGN0263864, FBGN0026319, FBGN0265998, FBGN0037315, FBGN0261793, FBGN0010501	393	78	10996	2.869707053	1	0.889496399	0.888721577
GOTERM_BP_DIRECT	GO:0042787~protein ubiquitination involved in ubiquitin-dependent protein catabolic process	8	1.642710472	0.029980827	FBGN0031107, FBGN0030674, FBGN0053144, FBGN0266717, FBGN0037944, FBGN0040294, FBGN0260962, FBGN0034989	393	84	10996	2.664727978	1	0.937652174	0.936835403
GOTERM_BP_DIRECT	GO:0048675~axon extension	7	1.437371663	4.67E-04	FBGN0003301, FBGN0015609, FBGN0025641, FBGN0034786, FBGN0003380, FBGN0261788, FBGN0046704	393	29	10996	6.753707116	0.415544887	0.268241238	0.268007578
GOTERM_BP_DIRECT	GO:0007480~imaginal disc-derived leg morphogenesis	7	1.437371663	0.019553367	FBGN0026411, FBGN0010825, FBGN0087008, FBGN0008651, FBGN0263601, FBGN0042085, FBGN0040075	393	60	10996	3.264291773	1	0.863356366	0.862604314
GOTERM_BP_DIRECT	GO:0045475~locomotor rhythm	7	1.437371663	0.026035293	FBGN0025680, FBGN0038693, FBGN0039536, FBGN0262866, FBGN0026086, FBGN0038197, FBGN0043903	393	64	10996	3.060273537	1	0.937652174	0.936835403
GOTERM_BP_DIRECT	GO:0007095~mitotic G2 DNA damage checkpoint	7	1.437371663	0.042942263	FBGN0032728, FBGN0033354, FBGN0010269, FBGN0040075, FBGN0004419, FBGN0283477, FBGN0260962	393	72	10996	2.720243144	1	1	1
GOTERM_BP_DIRECT	GO:0070588~calcium ion transmembrane transport	6	1.232032854	1.77E-04	FBGN0001991, FBGN0016920, FBGN0263111, FBGN0264386, FBGN0011286, FBGN0261041	393	16	10996	10.49236641	0.184096999	0.20326473	0.20308767
GOTERM_BP_DIRECT	GO:0045467~R7 cell development	6	1.232032854	0.001110024	FBGN0028500, FBGN0039883, FBGN0003366, FBGN0015609, FBGN0010473, FBGN0046704	393	23	10996	7.299037504	0.720883424	0.318576833	0.318299327
GOTERM_BP_DIRECT	GO:0040011~locomotion	6	1.232032854	0.005106986	FBGN0261836, FBGN0016920, FBGN0030600, FBGN0038975, FBGN0086906, FBGN0262477	393	32	10996	5.246183206	0.997213481	0.596896989	0.596377043
GOTERM_BP_DIRECT	GO:0006816~calcium ion transport	6	1.232032854	0.006658195	FBGN0001991, FBGN0016920, FBGN0263111, FBGN0011286, FBGN0013995, FBGN0028704	393	34	10996	4.937584194	0.999536103	0.596896989	0.596377043
GOTERM_BP_DIRECT	GO:0006396~RNA processing	6	1.232032854	0.007545699	FBGN0052533, FBGN0014024, FBGN0030246, FBGN0039016, FBGN0026086, FBGN0003638	393	35	10996	4.79651036	0.999833894	0.596896989	0.596377043
GOTERM_BP_DIRECT	GO:0009617~response to bacterium	6	1.232032854	0.02319922	FBGN0283461, FBGN0004240, FBGN0028396, FBGN0053329, FBGN0014865, FBGN0038197	393	46	10996	3.649518752	1	0.935703624	0.934888551
GOTERM_BP_DIRECT	GO:0006914~autophagy	6	1.232032854	0.039765266	FBGN0030600, FBGN0261108, FBGN0263111, FBGN0029840, FBGN0003507, FBGN0028582	393	53	10996	3.167506841	1	0.951052604	0.950224161
GOTERM_BP_DIRECT	GO:0007601~visual perception	6	1.232032854	0.048607462	FBGN0032879, FBGN0010051, FBGN0005632, FBGN0003366, FBGN0037896, FBGN0265998	393	56	10996	2.997818975	1	1	1
GOTERM_BP_DIRECT	GO:0030177~positive regulation of Wnt signaling pathway	5	1.026694045	0.009597869	FBGN0035153, FBGN0003415, FBGN0001324, FBGN0027548, FBGN0024836	393	24	10996	5.829092451	0.999984601	0.648138428	0.647573848
GOTERM_BP_DIRECT	GO:0007619~courtship behavior	5	1.026694045	0.01277008	FBGN0003301, FBGN0263111, FBGN0000535, FBGN0003380, FBGN0000422	393	26	10996	5.380700724	0.999999614	0.733002619	0.732364115
GOTERM_BP_DIRECT	GO:0006813~potassium ion transport	5	1.026694045	0.014579008	FBGN0262593, FBGN0000535, FBGN0003380, FBGN0003429, FBGN0261698	393	27	10996	5.181415512	0.999999953	0.78217768	0.78149634
GOTERM_BP_DIRECT	GO:0035206~regulation of hemocyte proliferation	5	1.026694045	0.016542067	FBGN0011286, FBGN0011274, FBGN0022764, FBGN0038197, FBGN0086906	393	28	10996	4.996364958	0.999999995	0.793847175	0.793155671
GOTERM_BP_DIRECT	GO:0006397~mRNA processing	5	1.026694045	0.028782554	FBGN0045862, FBGN0039182, FBGN0033378, FBGN0026086, FBGN0003977	393	33	10996	4.239339965	1	0.937652174	0.936835403
GOTERM_BP_DIRECT	GO:0048488~synaptic vesicle endocytosis	5	1.026694045	0.031732468	FBGN0038975, FBGN0261041, FBGN0083963, FBGN0261671, FBGN0028582	393	34	10996	4.114653495	1	0.937652174	0.936835403
GOTERM_BP_DIRECT	GO:0086010~membrane depolarization during action potential	4	0.821355236	8.30E-04	FBGN0001991, FBGN0263111, FBGN0264386, FBGN0085434	393	6	10996	18.65309584	0.614752606	0.317547971	0.317271361
GOTERM_BP_DIRECT	GO:1900074~negative regulation of neuromuscular synaptic transmission	4	0.821355236	0.003216943	FBGN0086677, FBGN0003429, FBGN0261788, FBGN0010501	393	9	10996	12.43539723	0.975331445	0.596896989	0.596377043
GOTERM_BP_DIRECT	GO:0070593~dendrite self-avoidance	4	0.821355236	0.004474965	FBGN0010473, FBGN0033159, FBGN0015838, FBGN0024836	393	10	10996	11.19185751	0.994219552	0.596896989	0.596377043
GOTERM_BP_DIRECT	GO:0050770~regulation of axonogenesis	4	0.821355236	0.024639821	FBGN0025641, FBGN0085447, FBGN0033159, FBGN0024836	393	18	10996	6.217698615	1	0.937652174	0.936835403
GOTERM_BP_DIRECT	GO:0006821~chloride transport	4	0.821355236	0.032670807	FBGN0029079, FBGN0037950, FBGN0259111, FBGN0024963	393	20	10996	5.595928753	1	0.937652174	0.936835403
GOTERM_BP_DIRECT	GO:0006727~ommochrome biosynthetic process	4	0.821355236	0.032670807	FBGN0000330, FBGN0001296, FBGN0263986, FBGN0003008	393	20	10996	5.595928753	1	0.937652174	0.936835403
GOTERM_BP_DIRECT	GO:0051123~RNA polymerase II transcriptional preinitiation complex assembly	4	0.821355236	0.037135959	FBGN0024909, FBGN0261793, FBGN0010355, FBGN0011291	393	21	10996	5.329455955	1	0.950482922	0.949654975
GOTERM_BP_DIRECT	GO:0009115~xanthine catabolic process	3	0.616016427	0.011801685	FBGN0267408, FBGN0003308, FBGN0038349	393	5	10996	16.78778626	0.999998809	0.713070222	0.712449081
GOTERM_BP_DIRECT	GO:0006189~'de novo' IMP biosynthetic process	3	0.616016427	0.017287613	FBGN0000053, FBGN0038467, FBGN0000052	393	6	10996	13.98982188	0.999999998	0.793847175	0.793155671
GOTERM_BP_DIRECT	GO:0006936~muscle contraction	3	0.616016427	0.023637112	FBGN0001991, FBGN0011286, FBGN0003721	393	7	10996	11.9912759	1	0.935703624	0.934888551
GOTERM_BP_DIRECT	GO:0048846~axon extension involved in axon guidance	3	0.616016427	0.030781961	FBGN0039883, FBGN0015609, FBGN0033159	393	8	10996	10.49236641	1	0.937652174	0.936835403
GOTERM_BP_DIRECT	GO:0045773~positive regulation of axon extension	3	0.616016427	0.030781961	FBGN0015838, FBGN0024836, FBGN0013733	393	8	10996	10.49236641	1	0.937652174	0.936835403
GOTERM_BP_DIRECT	GO:0090328~regulation of olfactory learning	3	0.616016427	0.03865768	FBGN0003301, FBGN0004244, FBGN0004419	393	9	10996	9.326547922	1	0.950482922	0.949654975
GOTERM_BP_DIRECT	GO:0090277~positive regulation of peptide hormone secretion	3	0.616016427	0.047203359	FBGN0264574, FBGN0035039, FBGN0037073	393	10	10996	8.39389313	1	1	1
GOTERM_BP_DIRECT	GO:0006376~mRNA splice site selection	3	0.616016427	0.047203359	FBGN0260944, FBGN0036734, FBGN0283477	393	10	10996	8.39389313	1	1	1
GOTERM_BP_DIRECT	GO:0007519~skeletal muscle tissue development	3	0.616016427	0.047203359	FBGN0261836, FBGN0008651, FBGN0086906	393	10	10996	8.39389313	1	1	1
GOTERM_BP_DIRECT	GO:0006901~vesicle coating	3	0.616016427	0.05636148	FBGN0000330, FBGN0030089, FBGN0003008	393	11	10996	7.630811936	1	1	1
GOTERM_BP_DIRECT	GO:0031936~negative regulation of chromatin silencing	3	0.616016427	0.05636148	FBGN0087008, FBGN0042085, FBGN0003567	393	11	10996	7.630811936	1	1	1
KEGG_PATHWAY	dme00240:Pyrimidine metabolism	7	1.437371663	0.056474056	FBGN0003189, FBGN0004463, FBGN0023023, FBGN0263600, FBGN0035348, FBGN0034988, FBGN0031657	97	79	2737	2.500195746	0.98926505	1	1
GOTERM_BP_DIRECT	GO:0045893~positive regulation of transcription, DNA-templated	9	1.848049281	0.062318292	FBGN0026411, FBGN0087008, FBGN0033486, FBGN0003507, FBGN0035720, FBGN0042085, FBGN0037613, FBGN0038197, FBGN0038805	393	119	10996	2.116107512	1	1	1
GOTERM_BP_DIRECT	GO:0043065~positive regulation of apoptotic process	4	0.821355236	0.063782768	FBGN0263395, FBGN0001234, FBGN0263864, FBGN0026319	393	26	10996	4.304560579	1	1	1
GOTERM_BP_DIRECT	GO:0016310~phosphorylation	4	0.821355236	0.063782768	FBGN0035484, FBGN0035266, FBGN0263968, FBGN0039924	393	26	10996	4.304560579	1	1	1
GOTERM_BP_DIRECT	GO:0040008~regulation of growth	4	0.821355236	0.063782768	FBGN0003969, FBGN0033246, FBGN0032499, FBGN0038197	393	26	10996	4.304560579	1	1	1
GOTERM_BP_DIRECT	GO:0042752~regulation of circadian rhythm	3	0.616016427	0.06607776	FBGN0014269, FBGN0025680, FBGN0026086	393	12	10996	6.994910941	1	1	1
GOTERM_BP_DIRECT	GO:0000209~protein polyubiquitination	6	1.232032854	0.069503068	FBGN0036005, FBGN0053144, FBGN0266717, FBGN0037944, FBGN0263601, FBGN0034989	393	62	10996	2.707707461	1	1	1
GOTERM_BP_DIRECT	GO:0035106~operant conditioning	2	0.410677618	0.070030906	FBGN0262866, FBGN0262477	393	2	10996	27.97964377	1	1	1
GOTERM_BP_DIRECT	GO:0048150~behavioral response to ether	2	0.410677618	0.070030906	FBGN0000535, FBGN0003380	393	2	10996	27.97964377	1	1	1
GOTERM_BP_DIRECT	GO:0006909~phagocytosis	13	2.669404517	0.070858031	FBGN0260856, FBGN0026319, FBGN0003507, FBGN0264978, FBGN0028968, FBGN0025725, FBGN0003676, FBGN0083963, FBGN0033159, FBGN0042085, FBGN0053526, FBGN0038519, FBGN0011722	393	209	10996	1.740360617	1	1	1
GOTERM_BP_DIRECT	GO:0007424~open tracheal system development	8	1.642710472	0.071744348	FBGN0025641, FBGN0264075, FBGN0053196, FBGN0016131, FBGN0052296, FBGN0043903, FBGN0013733, FBGN0028968	393	102	10996	2.194481864	1	1	1
GOTERM_BP_DIRECT	GO:0006897~endocytosis	6	1.232032854	0.073400127	FBGN0000330, FBGN0005632, FBGN0250823, FBGN0263601, FBGN0028582, FBGN0010105	393	63	10996	2.664727978	1	1	1
GOTERM_BP_DIRECT	GO:0007528~neuromuscular junction development	5	1.026694045	0.075463486	FBGN0003301, FBGN0261041, FBGN0083963, FBGN0262866, FBGN0261788	393	45	10996	3.108849307	1	1	1
GOTERM_BP_DIRECT	GO:0045087~innate immune response	8	1.642710472	0.077823211	FBGN0283461, FBGN0011274, FBGN0004240, FBGN0028396, FBGN0032752, FBGN0040294, FBGN0014865, FBGN0261534	393	104	10996	2.15228029	1	1	1
GOTERM_BP_DIRECT	GO:0016319~mushroom body development	7	1.437371663	0.078927393	FBGN0010051, FBGN0025641, FBGN0003969, FBGN0033159, FBGN0024836, FBGN0261797, FBGN0013733	393	84	10996	2.33163698	1	1	1
GOTERM_BP_DIRECT	GO:0007611~learning or memory	5	1.026694045	0.080441035	FBGN0003301, FBGN0000535, FBGN0003380, FBGN0000422, FBGN0017590	393	46	10996	3.041265627	1	1	1
GOTERM_BP_DIRECT	GO:0006635~fatty acid beta-oxidation	4	0.821355236	0.082995247	FBGN0035383, FBGN0027572, FBGN0031774, FBGN0031092	393	29	10996	3.859261209	1	1	1
GOTERM_BP_DIRECT	GO:0016183~synaptic vesicle coating	3	0.616016427	0.086982876	FBGN0000330, FBGN0030089, FBGN0003008	393	14	10996	5.99563795	1	1	1
GOTERM_BP_DIRECT	GO:0000462~maturation of SSU-rRNA from tricistronic rRNA transcript (SSU-rRNA, 5.8S rRNA, LSU-rRNA)	4	0.821355236	0.089889743	FBGN0039404, FBGN0030000, FBGN0029672, FBGN0037073	393	30	10996	3.730619169	1	1	1
GOTERM_BP_DIRECT	GO:0045214~sarcomere organization	4	0.821355236	0.089889743	FBGN0005666, FBGN0053519, FBGN0053208, FBGN0086906	393	30	10996	3.730619169	1	1	1
GOTERM_BP_DIRECT	GO:0016322~neuron remodeling	5	1.026694045	0.09086909	FBGN0001991, FBGN0263111, FBGN0032499, FBGN0053208, FBGN0010501	393	48	10996	2.914546226	1	1	1
GOTERM_BP_DIRECT	GO:0006468~protein phosphorylation	15	3.080082136	0.094341046	FBGN0038279, FBGN0016131, FBGN0265998, FBGN0263855, FBGN0262866, FBGN0010909, FBGN0027587, FBGN0005666, FBGN0263395, FBGN0003366, FBGN0250823, FBGN0010269, FBGN0035039, FBGN0053519, FBGN0010355	393	266	10996	1.57779946	1	1	1
GOTERM_BP_DIRECT	GO:0007298~border follicle cell migration	9	1.848049281	0.096166042	FBGN0027598, FBGN0032363, FBGN0028894, FBGN0010269, FBGN0015838, FBGN0052296, FBGN0043903, FBGN0003977, FBGN0261797	393	131	10996	1.922265602	1	1	1
GOTERM_BP_DIRECT	GO:0007269~neurotransmitter secretion	7	1.437371663	0.097744905	FBGN0000330, FBGN0053547, FBGN0263111, FBGN0030089, FBGN0033313, FBGN0028582, FBGN0003008	393	89	10996	2.200646139	1	1	1
GOTERM_BP_DIRECT	GO:0006874~cellular calcium ion homeostasis	3	0.616016427	0.098077928	FBGN0010051, FBGN0011286, FBGN0028704	393	15	10996	5.595928753	1	1	1
GOTERM_BP_DIRECT	GO:0000165~MAPK cascade	3	0.616016427	0.098077928	FBGN0010269, FBGN0265998, FBGN0265778	393	15	10996	5.595928753	1	1	1
GOTERM_BP_DIRECT	GO:0008306~associative learning	3	0.616016427	0.098077928	FBGN0003301, FBGN0038975, FBGN0262866	393	15	10996	5.595928753	1	1	1
GOTERM_BP_DIRECT	GO:0007271~synaptic transmission, cholinergic	3	0.616016427	0.098077928	FBGN0032151, FBGN0086778, FBGN0000038	393	15	10996	5.595928753	1	1	1
GOTERM_BP_DIRECT	GO:0012501~programmed cell death	3	0.616016427	0.098077928	FBGN0266717, FBGN0263864, FBGN0010501	393	15	10996	5.595928753	1	1	1
