# Supplementary material for: Local translatome sustains synaptic function in impaired Wallerian degeneration
Source: EMBO Rep. 2024 Oct 31;26(1):61–83. doi: 10.1038/s44319-024-00301-8 (PMC11724096; doi:10.1038/s44319-024-00301-8)
Supplement: Supplementary file 17 — Source data Fig. 3 [file 44319_2024_301_MOESM17_ESM.zip]

Archive with 46 entries (42 files):
- Figure 3/
- __MACOSX/._Figure 3
- Figure 3/3B/
- __MACOSX/Figure 3/._3B
- Figure 3/3C/
- __MACOSX/Figure 3/._3C
- Figure 3/3D/
- __MACOSX/Figure 3/._3D
- Figure 3/3B/Dseq2_wt_vs_background_7dpa_IPE_vs_IPD_Res_Ord_Signif_UpReg1.5FC.csv
- __MACOSX/Figure 3/3B/._Dseq2_wt_vs_background_7dpa_IPE_vs_IPD_Res_Ord_Signif_UpReg1.5FC.csv
- Figure 3/3B/Figure 3B.txt
- __MACOSX/Figure 3/3B/._Figure 3B.txt
- Figure 3/3B/Legend samples TRAP.csv
- __MACOSX/Figure 3/3B/._Legend samples TRAP.csv
- Figure 3/3B/wt_vs_background_7dpa_Gene_list_IPE_vs_IPD.csv
- __MACOSX/Figure 3/3B/._wt_vs_background_7dpa_Gene_list_IPE_vs_IPD.csv
- Figure 3/3B/Dseq2_wt_vs_background_7dpa_IPE_vs_IPD_Res_Ord_Signif_DownReg1.5FC.csv
- __MACOSX/Figure 3/3B/._Dseq2_wt_vs_background_7dpa_IPE_vs_IPD_Res_Ord_Signif_DownReg1.5FC.csv
- Figure 3/3B/ddsObjectS1_rlog_F.csv
- __MACOSX/Figure 3/3B/._ddsObjectS1_rlog_F.csv
- Figure 3/3C/Legend samples TRAP.csv
- __MACOSX/Figure 3/3C/._Legend samples TRAP.csv
- Figure 3/3C/Figure 3C.txt
- __MACOSX/Figure 3/3C/._Figure 3C.txt
- Figure 3/3C/Dseq2_nmnat_vs_background_7dpa_IPF_vs_IPD_Res_Ord_Signif_UpReg1.5FC.csv
- __MACOSX/Figure 3/3C/._Dseq2_nmnat_vs_background_7dpa_IPF_vs_IPD_Res_Ord_Signif_UpReg1.5FC.csv
- Figure 3/3C/nmnat_vs_background_7dpa_Gene_list_IPF_vs_IPD.csv
- __MACOSX/Figure 3/3C/._nmnat_vs_background_7dpa_Gene_list_IPF_vs_IPD.csv
- Figure 3/3C/ddsObjectS1_rlog_F.csv
- __MACOSX/Figure 3/3C/._ddsObjectS1_rlog_F.csv
- Figure 3/3C/Dseq2_nmnat_vs_background_7dpa_IPF_vs_IPD_Res_Ord_Signif_DownReg1.5FC.csv
- __MACOSX/Figure 3/3C/._Dseq2_nmnat_vs_background_7dpa_IPF_vs_IPD_Res_Ord_Signif_DownReg1.5FC.csv
- Figure 3/3D/.DS_Store
- __MACOSX/Figure 3/3D/._.DS_Store
- Figure 3/3D/Figure 3D.txt
- __MACOSX/Figure 3/3D/._Figure 3D.txt
- Figure 3/3D/DSeq2_nmnat_vs_wt_7dpa_IPF_vs_IPE_Res_Ord_Signif_DownReg1.5FC.csv
- __MACOSX/Figure 3/3D/._DSeq2_nmnat_vs_wt_7dpa_IPF_vs_IPE_Res_Ord_Signif_DownReg1.5FC.csv
- Figure 3/3D/Legend samples TRAP.csv
- __MACOSX/Figure 3/3D/._Legend samples TRAP.csv
- Figure 3/3D/Gene_list_IPF_vs_IPE_nmnat_vs_wt_7dpa.csv
- __MACOSX/Figure 3/3D/._Gene_list_IPF_vs_IPE_nmnat_vs_wt_7dpa.csv
- Figure 3/3D/Dseq2_nmnat_vs_wt_7dpa_IPF_vs_IPE_Res_Ord_Signif_UpReg1.5FC.csv
- __MACOSX/Figure 3/3D/._Dseq2_nmnat_vs_wt_7dpa_IPF_vs_IPE_Res_Ord_Signif_UpReg1.5FC.csv
- Figure 3/3D/ddsObjectS1_rlog_F.csv
- __MACOSX/Figure 3/3D/._ddsObjectS1_rlog_F.csv
