# Supplementary material for: Local translatome sustains synaptic function in impaired Wallerian degeneration
Source: EMBO Rep. 2024 Oct 31;26(1):61–83. doi: 10.1038/s44319-024-00301-8 (PMC11724096; doi:10.1038/s44319-024-00301-8)
Supplement: Supplementary file 17 — Source data Fig. 3 [file 44319_2024_301_MOESM17_ESM.zip › Figure 3/3B/Dseq2_wt_vs_background_7dpa_IPE_vs_IPD_Res_Ord_Signif_UpReg1.5FC.csv]

	baseMean	log2FoldChange	lfcSE	stat	pvalue	padj	Gene_ID	Gene_Name
1	9064.765509048	1.81906800654916	0.0926227601620072	19.6395357185147	7.10447127731595e-86	6.73290742951233e-82	FBgn0013763	Idgf6
2	4595.87532084347	1.72061048342884	0.0918745956743993	18.727815570766	2.93722966965066e-78	1.39180627896396e-74	FBgn0029990	CG2233
3	1773.82464042544	3.08689525631273	0.180852034268488	17.0686233572027	2.54121592497083e-65	6.02077583023713e-62	FBgn0043791	phu
4	4485.45201589097	1.45739657343051	0.0974304025258294	14.9583347255919	1.37421875882853e-50	2.6046942354836e-47	FBgn0263120	Acsl
5	2163.08264567763	2.2389826182009	0.150290613401196	14.8976876701142	3.41184188625756e-50	5.38900425934381e-47	FBgn0025454	Cyp6g1
6	528.029504673305	7.46090829629776	0.508298836201355	14.6781927577387	8.89291758190338e-49	1.20397399890998e-45	FBgn0000003	7SLRNA:CR32864
7	3280.22411931961	3.00494874183083	0.218174979715701	13.7731134236681	3.69920813151969e-43	4.38217443280151e-40	FBgn0010019	Cyp4g1
8	3760.21111816877	1.86327403195408	0.138034215779614	13.4986388804425	1.59291879117354e-41	1.67734348710574e-38	FBgn0034200	Gbp2
9	3156.31449046767	1.90021436028532	0.14118641373568	13.4589037996444	2.72935277413287e-41	2.58660762404572e-38	FBgn0026721	fat-spondin
10	73316.7734041	0.775762323083063	0.0597910334154665	12.9745595412705	1.70574063517057e-38	1.46957309086468e-35	FBgn0005391	Yp2
11	2151.22673161238	1.74215947246327	0.135371651111033	12.8694557402889	6.68716919945734e-38	5.28119187527144e-35	FBgn0033320	CG8586
12	2368.14985516994	1.40017992691194	0.111324265615645	12.5774908028243	2.80808094312669e-36	2.04709100753936e-33	FBgn0286818	Pdi
13	3318.05322623703	1.5611069459008	0.127684943776068	12.2262414011683	2.25116166097287e-34	1.52387564721713e-31	FBgn0028490	CG31705
14	1506.68327953645	1.79138997664236	0.147233799550128	12.166975124706	4.66034717879797e-34	2.94440734756456e-31	FBgn0015039	Cyp9b2
15	3466.3513512563	1.38316826130362	0.125951610161578	10.9817433816782	4.67807398274159e-28	2.60788865496718e-25	FBgn0005585	Calr
16	2385.84191951218	1.70705167193198	0.156771207077046	10.8888086260192	1.30334067924584e-27	6.86208867622935e-25	FBgn0015623	Cpr
17	4702.5609420538	1.12099067357824	0.105024169319447	10.6736447509389	1.35216163040561e-26	6.74443987966001e-24	FBgn0001114	Glt
18	6251.55875563593	0.951203061556991	0.0921680216977579	10.3203154850847	5.70354381162193e-25	2.57392784298767e-22	FBgn0033820	CG4716
19	3520.60198400089	1.72211517051989	0.168917547129614	10.1950046030355	2.08734643775438e-24	8.99171917754464e-22	FBgn0036106	CG6409
20	2713.6231006477	1.427768564433	0.140559877843109	10.157724852512	3.06136765679925e-24	1.26141657754289e-21	FBgn0259682	Jabba
21	1279.95932869778	1.48532467743937	0.147244324916046	10.0874833599614	6.275783976184e-24	2.47815019759566e-21	FBgn0013949	Elal
22	3271.88953928159	0.990216214311503	0.101374348484905	9.76791692485152	1.54597918926005e-22	5.86049791064702e-20	FBgn0000299	Col4a1
23	453.950876437497	3.94250261839299	0.411818765401057	9.57339235028185	1.03454228002646e-21	3.63124340289286e-19	FBgn0030828	CG5162
24	2863.96115003476	1.68868266610343	0.177732118080795	9.50128026570738	2.07325444378775e-21	7.0172258442059e-19	FBgn0038465	Irc
25	2453.16377312384	1.31617897947296	0.139810735664449	9.41400510638781	4.77583695276333e-21	1.56071057935649e-18	FBgn0000406	Cyt-b5-r
26	1862.87563266093	0.935694625477879	0.104909852839277	8.91903477275266	4.70369677692128e-19	1.39302919859009e-16	FBgn0028480	CG17841
27	1334.34415494521	1.24632567222922	0.14197087441277	8.77874195946429	1.65313320486859e-18	4.74749799470898e-16	FBgn0033717	CG8839
28	1332.31036860733	0.969947034428848	0.114391874416778	8.4791602495726	2.26825085844575e-17	5.80978740148389e-15	FBgn0028331	l(1)G0289
29	2138.24008448274	0.965543135351245	0.114680434716385	8.41942339806364	3.78341741629494e-17	9.43564390900714e-15	FBgn0052521	CG32521
30	779.208024880183	2.33798316423092	0.278485130508274	8.395360858096	4.64465537328703e-17	1.12865125570875e-14	FBgn0002565	Lsp2
31	970.91930425416	1.41011053176409	0.172143019854715	8.19150571980317	2.57978155875341e-16	5.82109281721574e-14	FBgn0033065	Cyp6w1
32	5975.33341567802	1.33437294662125	0.163886222870602	8.14206907236382	3.88579452238387e-16	8.56411039270509e-14	FBgn0032773	fon
33	869.570802655837	1.98416209769587	0.247341294336499	8.0219605182323	1.04070594824648e-15	2.24153869807542e-13	FBgn0000473	Cyp6a2
34	334.128894540585	2.00601984088555	0.250207636691366	8.01742052086123	1.07988913855812e-15	2.2742465258034e-13	FBgn0036876	CG9451
35	585.675690300592	1.88768383482171	0.235719029509783	8.00819449641999	1.16404708486234e-15	2.39819004853053e-13	FBgn0038172	Adgf-D
36	407.568313590137	1.67838041846048	0.210092524060193	7.98876792959855	1.36293984657537e-15	2.74820870765846e-13	FBgn0050359	Mal-A5
37	2095.25652634607	1.1113803817514	0.139949007698131	7.94132377236031	2.00034763061432e-15	3.94943635319416e-13	FBgn0267828	Fatp1
38	911.835061719097	1.41001123417325	0.178405051594076	7.90342662146946	2.71338914852e-15	5.24791611439265e-13	FBgn0029769	frma
39	1893.41689615359	1.56711740990116	0.199206762414121	7.86678820994723	3.63861866079275e-15	6.89663780966658e-13	FBgn0002930	nec
40	3369.85384112203	0.758645245429308	0.0969697067511546	7.82352830432041	5.13630013953434e-15	9.5444542004641e-13	FBgn0032136	Apoltp
41	422.354612231191	1.87966672573033	0.243983851071462	7.70406204130198	1.31807804588644e-14	2.40219723862803e-12	FBgn0033304	Cyp6a13
42	4110.72533302821	1.00836108958077	0.132615093235728	7.60366761412578	2.87854007758663e-14	5.05183783616454e-12	FBgn0026415	Idgf4
43	508.765281160372	2.05665867518617	0.272390982442213	7.55039192834692	4.33950359435883e-14	7.34383492209619e-12	FBgn0039022	Nepl13
44	540.422405656519	1.65147405741904	0.221498463039124	7.45591655472273	8.92452179767527e-14	1.4838191767819e-11	FBgn0036891	CG9372
45	638.070069092015	1.99835577535856	0.269087382015883	7.42641947901	1.11576766851262e-13	1.79222545669391e-11	FBgn0014469	Cyp4e2
46	2750.76878804787	1.05454471471378	0.142792961275259	7.38513092869439	1.52303440869938e-13	2.40563284854066e-11	FBgn0086687	Desat1
47	630.31050610846	1.1978352327397	0.162655759290205	7.3642349829283	1.78165619869241e-13	2.76799275327999e-11	FBgn0016122	Acer
48	4600.73226159339	0.877535223859405	0.119265012666931	7.35785964581311	1.86882383455008e-13	2.85658765806954e-11	FBgn0036837	CG18135
49	519.224214678779	1.20527752109264	0.164141568192702	7.34291462158838	2.08991855586447e-13	3.14383462760756e-11	FBgn0082983	snoRNA:Psi28S-2626
50	752.556086407975	1.0404262818989	0.141825449491807	7.33596322540829	2.20132464324224e-13	3.20953132984718e-11	FBgn0029994	Ldsdh1
51	682.246615716147	1.29460408453811	0.177084387505105	7.31066189841713	2.65829643188284e-13	3.81707201287177e-11	FBgn0261862	whd
52	1402.45176742125	1.27576960577283	0.176576500126522	7.22502487510346	5.01010122268152e-13	6.88126511410909e-11	FBgn0038194	Cyp6d5
53	15425.7637852223	0.700775272889103	0.0972761155067065	7.2039808460566	5.84795845863963e-13	7.91730033036111e-11	FBgn0022355	Tsf1
54	476.124004225988	2.36583477646788	0.331456611300326	7.13769071368512	9.49118878809051e-13	1.26687318513709e-10	FBgn0000079	Amy-p
55	850.18631130325	1.47541531576377	0.208120629831475	7.08923145657633	1.34858815240777e-12	1.77507915560672e-10	FBgn0035909	ergic53
56	595.661393181707	2.2115340139343	0.314917406662408	7.02258423049022	2.17801616606518e-12	2.82754235695887e-10	FBgn0064237	Idgf5
57	1206.60543464551	0.921809538580358	0.132950552743104	6.9334765411735	4.10622031276365e-12	5.18861998720814e-10	FBgn0014455	Ahcy
58	190.465381541653	2.2718793073698	0.328095676396816	6.9244414687808	4.37698960739961e-12	5.45799085649028e-10	FBgn0053970	osy
59	859.296758764589	1.52706322222666	0.221253762770709	6.90186328631706	5.13248190609973e-12	6.23596551591118e-10	FBgn0026576	Pisd
60	1052.25740381843	0.861789990657818	0.126328811997398	6.82180079929482	8.99062792429025e-12	1.06505226048123e-09	FBgn0013770	Cp1
61	622.93106409952	1.22582994779377	0.180067921791367	6.80759757539748	9.92419997482988e-12	1.1611313970551e-09	FBgn0030251	CG2145
62	1760.62838715926	0.977688962236097	0.143743070093371	6.80164241379441	1.03433078766762e-11	1.19540888716171e-09	FBgn0039562	Gp93
63	148.390356065421	2.56612033087785	0.378774084955164	6.77480438288592	1.24574698137016e-11	1.42240290872832e-09	FBgn0030991	CG7453
64	469.278599125499	1.46880018199424	0.217093177330529	6.76575929310741	1.32611862883865e-11	1.47854426417693e-09	FBgn0034060	Tmem131
65	449.112544555688	2.16161060249066	0.319435867762769	6.7669627009325	1.31513963069844e-11	1.47854426417693e-09	FBgn0039611	Nepl18
66	2399.42961637824	0.7995028343489	0.118658745954342	6.73783316955444	1.6076600053613e-11	1.77160393846616e-09	FBgn0040398	CG14629
67	721.030261212985	1.70170303102943	0.254102227189053	6.69692292686345	2.12853808687345e-11	2.31863855739077e-09	FBgn0051445	CG31445
68	733.985094040379	1.02703325386196	0.153421565130892	6.69419095669989	2.16868076019706e-11	2.33552131413495e-09	FBgn0030990	CG7556
69	2892.83916472317	1.09528623549313	0.164361312945923	6.66389319884229	2.66667285060411e-11	2.80800651168613e-09	FBgn0024293	Spn43Ab
70	1493.76701750598	1.06576564514955	0.16215697543408	6.57243169648784	4.9500097056576e-11	5.09904804136055e-09	FBgn0051092	LpR2
71	1153.60615264247	1.41426111700398	0.215408706448085	6.56547797126678	5.18662209339392e-11	5.28533522355851e-09	FBgn0030425	Nep6
72	2994.47075839349	1.04869716941587	0.160395250360246	6.5382058824093	6.22611790507154e-11	6.27711908365564e-09	FBgn0082922	snoRNA:Or-aca4
73	625.45348659547	1.50074863847152	0.231099945377095	6.49393765984102	8.36213617322664e-11	8.34189100143883e-09	FBgn0030593	CG9512
74	378.903491714639	2.5866276938028	0.399365787067422	6.47683847130883	9.36643677628371e-11	9.24642930508757e-09	FBgn0039494	grass
75	213.441509729315	1.47085140880596	0.227196438139848	6.47391931338553	9.54929086321758e-11	9.32975561966114e-09	FBgn0062928	hpRNA:CR33940
76	260.059578354223	2.48493773168219	0.387592143928379	6.4112180048246	1.44361586861598e-10	1.38193409968421e-08	FBgn0038105	yellow-f2
77	1036.19319982277	1.52238349521043	0.242526737217463	6.27717798324798	3.44773338473209e-10	3.1722494453501e-08	FBgn0031538	CG3246
78	790.192585739294	1.21992226657488	0.195367131075816	6.24425541726087	4.2582367163722e-10	3.88031820779417e-08	FBgn0036211	CG5946
79	261.173699275026	1.96473350474593	0.314798029968864	6.24125095363607	4.34085155012091e-10	3.91792858480913e-08	FBgn0032699	CG10383
80	288.599943603699	3.18628780027895	0.515002867463508	6.18693215432382	6.13463515356688e-10	5.38314234725494e-08	FBgn0243514	eater
81	436.277722865344	2.60626197034457	0.424041685430281	6.146240003975	7.93412043751106e-10	6.83560539875385e-08	FBgn0037515	Sp7
82	154.927151824799	2.94726659921405	0.484177526785231	6.08716108486667	1.14930323073073e-09	9.8125646104821e-08	FBgn0031970	CG7227
83	281.372626199619	2.61588109455244	0.433404921695476	6.03565156648229	1.58322545070662e-09	1.33966317824523e-07	FBgn0030773	CG9676
84	581.862465926407	1.33533465139127	0.221449424406047	6.02997571555127	1.63984318578246e-09	1.36322753260179e-07	FBgn0030245	CG1637
85	512.067450401513	1.4411224915055	0.23951619753879	6.01680598771241	1.7789207247492e-09	1.46598536595201e-07	FBgn0250848	26-29-p
86	210.898378801488	1.90526938756018	0.317034900113677	6.00965189282637	1.85922101383465e-09	1.51895151276819e-07	FBgn0040259	Ugt302C1
87	1727.71889123579	0.731453966645574	0.122216815276007	5.98488812684	2.16538642791821e-09	1.73571202971188e-07	FBgn0035770	pst
88	223.407744167671	1.3247156159428	0.221382496784602	5.9838317625973	2.17948434668897e-09	1.73571202971188e-07	FBgn0286070	cnk
89	1494.65729198947	0.851229908704331	0.142958275718913	5.95439406654592	2.61037142908081e-09	2.02774508470482e-07	FBgn0037533	CD98hc
90	136.068350020511	2.56326309886115	0.431936359254619	5.93435362395632	2.95005385448642e-09	2.27298051861527e-07	FBgn0003502	Btk29A
91	2430.45889380882	0.745790490243556	0.126340613166603	5.90301464866327	3.5691856882404e-09	2.70601382139635e-07	FBgn0000416	Sap-r
92	467.441297588459	0.953377194775935	0.161730361475431	5.89485601886053	3.75008225633668e-09	2.8205975828018e-07	FBgn0034067	CG8399
93	536.203814945251	1.60299561984289	0.272010354057488	5.8931419187966	3.78920699194751e-09	2.8275838317076e-07	FBgn0033482	CG1371
94	672.411716633682	1.0858616390979	0.184656118520523	5.88045307026863	4.09145001775961e-09	3.0292712358053e-07	FBgn0039024	Nepl15
95	135.941687944081	2.32120830385293	0.396235633164398	5.8581513361517	4.68048042760514e-09	3.41207023172415e-07	FBgn0025620	CG13360
96	8786.12223450039	0.785082787443926	0.134762602600196	5.82567249590046	5.68830706765786e-09	4.05323955490177e-07	FBgn0065100	sncRNA:254
97	372.934158050706	1.42057858986285	0.247343214026019	5.74334976383634	9.28217195592282e-09	6.56471221091646e-07	FBgn0031805	Nepl4
98	2006.79492493181	0.917407543140279	0.160012880933528	5.7333355776613	9.84745258431771e-09	6.91291171419103e-07	FBgn0029093	cathD
99	975.454295826927	1.4845477468287	0.259815538741566	5.71385281272708	1.10446536842388e-08	7.64015934054974e-07	FBgn0038299	Spn88Eb
100	138.203652633362	1.74332468923454	0.305255291568024	5.71103839111024	1.12288909329923e-08	7.71131879507012e-07	FBgn0052133	Ptip
101	560.678111714884	2.27138815299559	0.401115722677875	5.66267544396328	1.49030875063262e-08	1.01609036185218e-06	FBgn0020416	Idgf1
102	112.07988608375	2.14097749792057	0.378486228005995	5.6566853414985	1.54324314101283e-08	1.04466537481276e-06	FBgn0013771	Cyp6a9
103	299.539522298692	1.42689626976338	0.252369341215536	5.6540000575773	1.56756157447013e-08	1.04618176346855e-06	FBgn0030658	CG7872
104	217.038649222442	2.2943376127221	0.405731231510218	5.65482130666176	1.56008495044427e-08	1.04618176346855e-06	FBgn0038865	cDIP
105	890.62863887928	0.72877752847638	0.129123430394357	5.64403785006809	1.66107530980355e-08	1.08565591110402e-06	FBgn0038984	AdipoR
106	509.653531864495	2.52634387631343	0.448429271261398	5.63376219667154	1.76320112066064e-08	1.13672496738101e-06	FBgn0014033	Sr-CI
107	896.133497727881	2.37274260778109	0.424150277729862	5.59410834405317	2.21758450102571e-08	1.41047304135709e-06	FBgn0038095	Cyp304a1
108	1759.53917257568	0.981920353916197	0.176243153438191	5.57139573799421	2.52706579104874e-08	1.58602665574629e-06	FBgn0051326	CG31326
109	1501.29040749738	1.42189283716158	0.255407054906772	5.56716351347692	2.58919410113465e-08	1.61432845371402e-06	FBgn0033814	Qsox1
110	848.889216764932	1.63160011076458	0.295287501022044	5.52546282899654	3.28618149727236e-08	2.02228195127598e-06	FBgn0032836	CG10680
111	198.636294330515	2.59761635986438	0.470613872933366	5.51963405514009	3.39706356280428e-08	2.07703041191588e-06	FBgn0037727	Nepl12
112	305.529657846925	1.21809697120178	0.221284130449986	5.50467387211526	3.69852283814341e-08	2.21841145171425e-06	FBgn0004919	gol
113	3687.85724229687	1.07209885167497	0.194991218962239	5.498190417911	3.83708461245559e-08	2.28704722466929e-06	FBgn0028543	NimB2
114	3291.66788376757	0.83641476416475	0.152551062474731	5.48285112273995	4.18525215143575e-08	2.46357979125196e-06	FBgn0030041	CG12116
115	793.698860842032	1.08978970887014	0.199902714998478	5.45160033908713	4.99185428839269e-08	2.92023475870972e-06	FBgn0010415	Sdc
116	1302.23052838847	1.61467983196805	0.298522498637412	5.40890498819407	6.34112571624209e-08	3.64211202501978e-06	FBgn0031261	nAChRbeta3
117	184.713878714941	1.62540766253975	0.301582875082361	5.38958872282076	7.06191094500684e-08	4.03167048348373e-06	FBgn0042712	HBS1
118	1137.68378372211	1.21331310797937	0.2267555339768	5.35075412141212	8.75884614512162e-08	4.85424473200687e-06	FBgn0086672	snoRNA:Or-aca5
119	140.806698008986	2.40949062151343	0.453472558859143	5.31342100958718	1.07586083153808e-07	5.89360294825802e-06	FBgn0039656	CG11951
120	895.040459019177	0.898814261825038	0.169275102884498	5.30978417090865	1.09755130312302e-07	5.97786994235451e-06	FBgn0082963	snoRNA:Psi28S-3378
121	36963.7926113393	0.833955019112217	0.157126526644182	5.30753805180671	1.11115814163299e-07	6.01739754757478e-06	FBgn0065064	snoRNA:Psi28S-291
122	727.297021274451	0.950443996155894	0.17953235580431	5.29399835421242	1.19670509935352e-07	6.44384899237122e-06	FBgn0083015	snoRNA:Psi18S-920
123	659.82824848372	0.96648648604271	0.182841196612926	5.28593393582277	1.2506502662621e-07	6.69627829003727e-06	FBgn0086558	Ubi-p5E
124	560.737403013368	1.49877881400758	0.283854096254654	5.2801028196647	1.29111412771811e-07	6.87409471257559e-06	FBgn0028940	Cyp28a5
125	268.718314467896	1.50038674859401	0.284479600039537	5.27414531089569	1.33376199226051e-07	7.06148737466642e-06	FBgn0003391	shg
126	268.856996232498	1.35940806420574	0.261154029192524	5.2053880555049	1.93591623163308e-07	9.81105782202498e-06	FBgn0033352	PAN2
127	159.388704864135	2.47996520624653	0.476546607865221	5.20403495757947	1.95007298922569e-07	9.83023495685735e-06	FBgn0036402	CG6650
128	479.259435603852	1.47742504267711	0.285125997883813	5.18165671893291	2.19923692948026e-07	1.09121300422432e-05	FBgn0028984	Spn88Ea
129	191.902716304422	2.15376966853892	0.415978969110867	5.17759268729976	2.24767284207621e-07	1.10943726689356e-05	FBgn0038897	CG5849
130	540.47311004308	1.33430028699894	0.258295316920393	5.16579356880162	2.39420919819962e-07	1.17564355291906e-05	FBgn0034117	CG7997
131	153.011265667681	1.47800336283676	0.287149753975943	5.1471517644434	2.64471353095879e-07	1.29195619241734e-05	FBgn0015522	olf186-M
132	1320.73389522734	0.979515722277395	0.190608137566435	5.13889771330458	2.76354769469704e-07	1.33623170931856e-05	FBgn0287423	Nplp2
133	166.424740656945	1.49748908452353	0.291630084488792	5.13489233166231	2.82305594124352e-07	1.35807620076979e-05	FBgn0031379	CG7289
134	1577.54162925848	0.860704386057346	0.168752482574406	5.10039540116305	3.38944654119902e-07	1.59809874979817e-05	FBgn0263461	snoRNA:CG32479-a
135	118.887585259338	1.84518033329409	0.366495781196537	5.03465640796719	4.7870668121649e-07	2.20228311547994e-05	FBgn0001941	ifc
136	173.637021923984	1.87686689856631	0.37504463551373	5.00438273432551	5.60413141410361e-07	2.55338237555096e-05	FBgn0039150	CG13605
137	848.031398815439	0.938866950435811	0.18785972223028	4.99770221785456	5.80174851473824e-07	2.63077371646767e-05	FBgn0083058	snoRNA:Psi18S-1086
138	873.635747757281	1.67139371181503	0.334538909316388	4.99611155913205	5.84978283786139e-07	2.63223668649409e-05	FBgn0000592	Est-6
139	241.294037868342	1.65990955824545	0.332263833540637	4.99575755975991	5.8605248586077e-07	2.63223668649409e-05	FBgn0029818	GAA1
140	900.451129870905	1.18584086865325	0.23756901583656	4.99156367036124	5.98924327915057e-07	2.67736125266556e-05	FBgn0035090	CG2736
141	504.882098791376	0.817141166635715	0.163786739548692	4.98905570064655	6.06751518454908e-07	2.69961696732261e-05	FBgn0286203	stw
142	475.200875405921	0.942605035033134	0.190344734599249	4.95209408874741	7.34190882256524e-07	3.2212624959005e-05	FBgn0263598	Vha68-2
143	563.392207036844	1.21351083655712	0.245331885906853	4.94640487546677	7.55966429371468e-07	3.30151790375733e-05	FBgn0027836	Dgp-1
144	216.445365499373	1.73675279338353	0.351602617055708	4.93953318074522	7.83098180299845e-07	3.40432176821176e-05	FBgn0259896	NimC1
145	605.169801340714	1.47676566414304	0.299438514681483	4.93178262560479	8.14825644320851e-07	3.52607426083502e-05	FBgn0040340	TRAM
146	60.7195814985631	3.97466569108148	0.807192995285797	4.92405870008101	8.47673904382576e-07	3.65154799628803e-05	FBgn0033437	CG12926
147	61.9232288956825	4.60494265752383	0.938075001524776	4.90892801752399	9.15755804729726e-07	3.92697636263512e-05	FBgn0011297	Alg3
148	2361.26653758619	0.804220177274478	0.163952293474147	4.9052084617608	9.33281662864328e-07	3.98410374728164e-05	FBgn0003137	Ppn
149	946.234991320863	1.22843077030486	0.251520747942441	4.88401366628403	1.03947865446975e-06	4.39783000375437e-05	FBgn0033775	Cyp9h1
150	72.9022140030505	3.40494982552929	0.698080092891123	4.87759192706323	1.07388804258959e-06	4.50320220337238e-05	FBgn0037644	CG11964
151	2626.94167499453	0.700093584641013	0.143653956680651	4.87347234157532	1.09653625800527e-06	4.57791811326693e-05	FBgn0037230	Nepl11
152	313.780665278243	2.04435711342107	0.419662356044608	4.87143315090134	1.10791649511318e-06	4.60514237902965e-05	FBgn0039537	Hsdl2
153	507.590161795977	1.0756291879859	0.222597006920013	4.83218172098968	1.35044901458662e-06	5.49279197907184e-05	FBgn0027657	glob1
154	744.675557690901	1.26066878615879	0.261692761825393	4.81736207514953	1.45468577462513e-06	5.78207821214251e-05	FBgn0031055	et
155	463.72011054094	1.16240556498463	0.241959009967002	4.8041425080354	1.55416110921441e-06	6.11152897594398e-05	FBgn0036623	Agpat3
156	44.0308582528293	6.25021207796069	1.30272184735504	4.79781013164912	1.60409724053033e-06	6.28183039194462e-05	FBgn0286723	hll
157	380.804290541247	1.60100513477531	0.333896689114466	4.79491168067993	1.62746516616342e-06	6.34711414803735e-05	FBgn0019929	Ser7
158	368.09875338695	1.23772472298895	0.258723717444996	4.78396312178873	1.71872231265811e-06	6.67554563813971e-05	FBgn0263477	scaRNA:PsiU1-6
159	91.0481641122935	2.37880761483778	0.497726856872356	4.77934349330848	1.75868510207469e-06	6.80288110708646e-05	FBgn0022069	Nnp-1
160	910.015632687266	1.41032489370662	0.29518667275445	4.77773905084054	1.77277234353887e-06	6.82949735760889e-05	FBgn0030993	Mec2
161	78.1493111740873	3.2622565626751	0.69055043906315	4.72413943737537	2.31091823983789e-06	8.725327553364e-05	FBgn0035539	slow
162	426.533605038043	1.81062464984366	0.383412786460084	4.72238984662073	2.33089339761026e-06	8.76582409886999e-05	FBgn0031327	CG5397
163	129.023597238371	1.85596810423478	0.395967052672438	4.6871781167362	2.76997876793257e-06	0.000103350743242902	FBgn0034476	Toll-7
164	546.274957835355	1.50087228057589	0.320312691551952	4.68564724458461	2.79076575049129e-06	0.000103717988303553	FBgn0053926	CG33926
165	360.273139499871	1.59182158886455	0.341412582694488	4.66245730108017	3.12455929028663e-06	0.000114773055790877	FBgn0035076	Ance-5
166	230.860637657091	1.68087278844753	0.362880217949282	4.6320320185722	3.62094136327271e-06	0.00013097580648754	FBgn0034417	CG15117
167	118.30079174814	1.93050212051397	0.419257635233428	4.60457236381427	4.13314283665243e-06	0.000147810545897944	FBgn0001291	Jra
168	192.096554781761	2.12045195776367	0.460750817292967	4.60216646000085	4.18118815716221e-06	0.000148660937300538	FBgn0010053	Jheh1
169	148.512558150346	1.81900688914167	0.395347385025528	4.60103432586057	4.20398134394263e-06	0.000148660937300538	FBgn0050158	CG30158
170	994.906421075888	0.953879962377676	0.207290662736291	4.6016542654947	4.19148543014503e-06	0.000148660937300538	FBgn0264561	Glg1
171	382.862287224273	1.90875727006213	0.414927443658943	4.6002193859008	4.22046212952813e-06	0.000148688920451814	FBgn0029147	NtR
172	104.373689428821	2.56193871404741	0.557758905867872	4.59327262567154	4.36348408553379e-06	0.000152593131655364	FBgn0004797	mdy
173	307.266603732875	1.71767584512173	0.374201191029671	4.59024686798907	4.42722072685286e-06	0.000154252833927884	FBgn0000477	DNaseII
174	233.129840713039	1.144393989145	0.250480209972138	4.56880002325254	4.90524522308621e-06	0.000169660616712365	FBgn0028662	VhaPPA1-1
175	128.164967364518	4.00616097157547	0.877889537924552	4.56339983393192	5.03318287580291e-06	0.000173452633141761	FBgn0024986	CG3719
176	21.2297741711424	6.0533933956793	1.32984828478609	4.55194285313004	5.31527749000882e-06	0.000181851569576944	FBgn0034085	Ptp52F
177	125.203956996872	1.77984673936989	0.391302815062446	4.54851503965249	5.40257829709449e-06	0.000184173505473254	FBgn0032001	CG8360
178	112.865675868284	1.25690293881827	0.277269657349745	4.53314275652178	5.81125113075928e-06	0.000195295131085836	FBgn0082966	snoRNA:Psi28S-3327b
179	279.116400107504	1.4450006867745	0.319020126992805	4.52949693298533	5.91242925110893e-06	0.000197296098636477	FBgn0037835	CG14687
180	54.0151126485076	3.530205669414	0.784886005987872	4.49773042516004	6.86827053750969e-06	0.000226796515275189	FBgn0029697	CG15570
181	1335.04300922469	1.16283980034227	0.259005689052643	4.48963034208072	7.13468794986996e-06	0.000234145016778953	FBgn0259715	CG42369
182	32.1354397080483	5.83190676540971	1.29965412938039	4.48727598641192	7.21395993682073e-06	0.000235747235590517	FBgn0037144	CG7458
183	270.024836573438	1.11842827494604	0.249868591556177	4.47606587118648	7.60310356307979e-06	0.000246762371463381	FBgn0027582	CG6230
184	1051.73261786868	0.876255120608266	0.196096318968734	4.46849346900783	7.87724172642979e-06	0.000253059728275848	FBgn0031689	Cyp28d1
185	1187.37584885401	0.875603844191067	0.196326476141608	4.45993765792191	8.1983496742928e-06	0.00026248567521376	FBgn0266758	Esyt2
186	505.681509330692	0.908520428739393	0.204860673497394	4.43482105779053	9.21487969422411e-06	0.000287267812046585	FBgn0023479	teq
187	1713.79603778032	0.826847695408748	0.186731827728737	4.42799551349061	9.51128795845299e-06	0.000295535986827079	FBgn0083040	snoRNA:Psi18S-1854c
188	355.43750970705	2.02900178597645	0.459079598790178	4.41971673610312	9.88303589323579e-06	0.000305086420717249	FBgn0038211	CG9649
189	570.508999323891	0.79716011104873	0.180567101359486	4.41475830894403	1.0112290473308e-05	0.000311149924725778	FBgn0032006	Pvr
190	218.777578813548	1.32815814312214	0.301281696863962	4.40835987365618	1.04156374730935e-05	0.000318416117201636	FBgn0267348	LanB2
191	230.598557725672	1.22874547543993	0.279068085230085	4.40303116147035	1.06748826085219e-05	0.000325292162318205	FBgn0020412	JIL-1
192	96.3267978840118	1.68750068202231	0.383641308073801	4.39864176903933	1.08930459319659e-05	0.000330876270183465	FBgn0032330	Samuel
193	125.49089128035	2.38640787062762	0.542834066883045	4.39620137389383	1.10161740579824e-05	0.000331949580289649	FBgn0015033	Cyp4d8
194	85.018886148018	5.01828013828625	1.14159213552333	4.39586081765162	1.10334618329893e-05	0.000331949580289649	FBgn0069242	eca
195	111.262081200887	2.7940621446585	0.635472700153125	4.39682482659795	1.09845924978656e-05	0.000331949580289649	FBgn0285896	btl
196	216.590550065007	1.37646127680258	0.313735774011092	4.38732650473552	1.14752462890517e-05	0.000343062804673005	FBgn0032864	CG2493
197	148.968468078972	1.64806690369403	0.376002568814518	4.38312671344281	1.16988021295456e-05	0.000347553441321956	FBgn0025678	CaBP1
198	22.8360681986942	3.24241181883436	0.740392783210451	4.37931310563939	1.19053974599753e-05	0.00035258578665058	FBgn0033051	Strica
199	147.369751916146	1.94508068970748	0.444517151963363	4.37571572011645	1.21034673838811e-05	0.000357335079118508	FBgn0039169	Spps
200	196.23054549862	1.60107776913946	0.36617230854895	4.37247091535714	1.22848187077302e-05	0.000361562816438383	FBgn0004237	Hrb87F
201	50.5200080221302	2.76310691392036	0.632424412790418	4.36907060834168	1.24776421815001e-05	0.000364971033808878	FBgn0028507	CG3793
202	40.6758895595897	4.37032757913627	1.00230429978879	4.36028018642363	1.29896010917285e-05	0.000376460090355692	FBgn0030615	Cyp4s3
203	725.845817506323	0.857500913269015	0.196819276402913	4.35679334331869	1.31981771430529e-05	0.000381338795075342	FBgn0034718	wdp
204	831.777542985818	1.4069546207076	0.323652313299331	4.34711745565797	1.37938360909335e-05	0.000393747544077642	FBgn0265048	cv-d
205	32.170409424738	5.41885494865146	1.24796543301235	4.34215147736214	1.410941967294e-05	0.000399569805881286	FBgn0002736	mago
206	260.572301582506	1.75313897943947	0.40380547328657	4.341543380209	1.41485336281681e-05	0.000399569805881286	FBgn0037757	CG8516
207	684.282702576339	0.690006694365598	0.158925257874131	4.34170567721893	1.41380842734922e-05	0.000399569805881286	FBgn0040321	GNBP3
208	109.478903413632	1.59572383638801	0.36762961601314	4.34057477113317	1.4211050018937e-05	0.000399638341333728	FBgn0033665	Zip48C
209	4516.34872564987	1.32523179930331	0.305524481101935	4.33756337470438	1.44071000001172e-05	0.000403952919234055	FBgn0013675	mt:CoII
210	493.693001292125	1.27665486573109	0.294706106141369	4.33195932872421	1.47788246269662e-05	0.000410729973577005	FBgn0265137	Spn42Da
211	273.674490917377	1.85156827971833	0.42804568378908	4.32563240289718	1.52094878649453e-05	0.000421462913731248	FBgn0041713	yellow-c
212	164.517052662013	2.26351114426906	0.523968966029079	4.3199336048911	1.56076152293676e-05	0.0004312343134948	FBgn0033821	CG10799
213	56.3442264905311	2.42625780400296	0.564083909855914	4.30123561691861	1.69848340209451e-05	0.00046763220312911	FBgn0000427	dec
214	434.217562055161	1.07129956789947	0.24956078618975	4.2927399943552	1.76481627328656e-05	0.000481993193715755	FBgn0034796	CG3700
215	40.5301126157714	2.73354329226778	0.637033926822687	4.29104821135946	1.77831697542812e-05	0.000484284769429089	FBgn0028744	CG5033
216	241.344010729786	1.58676460525796	0.369942873818431	4.28921522093366	1.79305558015924e-05	0.000486899361981923	FBgn0052191	CG32191
217	255.224593799797	2.65490721153391	0.621654035285771	4.27071499715025	1.94847279760949e-05	0.000521629285393931	FBgn0053120	CG33120
218	176.029490429181	1.69297068422043	0.397037031796668	4.26401204078978	2.00788616887109e-05	0.000531528972692495	FBgn0085256	CG34227
219	209.104002094911	1.27186585434685	0.298452887332191	4.26152973662209	2.03032331567549e-05	0.000535971422358122	FBgn0011576	Cyp4d2
220	913.068605351723	1.17086432943284	0.27571948213048	4.24657815394687	2.1706008755716e-05	0.000568253715408621	FBgn0031305	Iris
221	359.066064527452	0.905137079388178	0.213178177765455	4.24591808071479	2.17700164618912e-05	0.00056835935539764	FBgn0082954	snoRNA:Psi28S-3571
222	131.945599235853	1.91286844877916	0.452656784500716	4.22586938775053	2.38020027057053e-05	0.000616315791371501	FBgn0283437	PPO1
223	96.800308471154	4.76301868096266	1.12781575304958	4.22322411092733	2.40832128452511e-05	0.00061714786120836	FBgn0260474	CG30002
224	153.292666210667	2.15510338894111	0.510501029062711	4.22154563115753	2.4263282305367e-05	0.000619792793552461	FBgn0033373	CG8080
225	51.071008664932	5.16112392660329	1.22485526663479	4.21366023169671	2.5126518493438e-05	0.000638402187030327	FBgn0032997	CG17486
226	200.511477820003	1.43691401358799	0.341922668565854	4.20245320269324	2.64037845025028e-05	0.000667276441947251	FBgn0035023	ITP
227	440.230696216091	0.956568631033426	0.227681527015464	4.20134493813569	2.65333954807371e-05	0.000668768587688684	FBgn0034860	CG9812
228	715.797500757329	1.41856315259353	0.338030959698594	4.19654801399965	2.7101402799497e-05	0.000677678085305629	FBgn0034479	CG8654
229	74.5111865128169	2.09953352249868	0.50199223014929	4.18240242856805	2.884448198514e-05	0.000719366199403083	FBgn0086698	frtz
230	444.467022535711	0.791302541719039	0.189242706319517	4.18141632567336	2.89698862051448e-05	0.000720597405685453	FBgn0004698	Xpc
231	286.745912314591	1.26059491997119	0.301893966817678	4.17562143841217	2.97173667173452e-05	0.000733415323906981	FBgn0041629	Hexo2
232	603.204802473608	1.01547798853992	0.24317035490895	4.17599418695649	2.96687395377434e-05	0.000733415323906981	FBgn0261984	Ire1
233	560.688846488241	0.848158965194641	0.203318213222917	4.17158380329028	3.02489766943413e-05	0.000738839051887299	FBgn0005612	Sox14
234	56.7776399375081	2.48501554237063	0.595675472927809	4.17176072426906	3.02254945012088e-05	0.000738839051887299	FBgn0031968	CG7231
235	139.980341051947	1.48719144612376	0.356621242987808	4.17022674718961	3.04296721010146e-05	0.00074134190874374	FBgn0034534	maf-S
236	83.7566079220005	2.77870471277839	0.667060403245576	4.16559684738987	3.10539057146022e-05	0.000752679960248811	FBgn0037090	Est-Q
237	17.2272931576288	5.5066920749867	1.32493643476425	4.15619340709466	3.23593918771278e-05	0.000780330678930127	FBgn0032020	strat
238	117.635737269232	2.7171526791733	0.653937685426686	4.15506360885196	3.25197059734629e-05	0.000782206227184031	FBgn0028939	NimC2
239	104.017736882079	2.27092781856196	0.547143175940902	4.15051839887563	3.31723100002069e-05	0.00079187400975305	FBgn0051915	CG31915
240	25.9619808069593	5.1276327415105	1.23643914630976	4.14709673081307	3.36717828185767e-05	0.000799768134766044	FBgn0037552	CG7800
241	392.732816829338	1.11894496190855	0.269890410761961	4.14592337219216	3.38447008340684e-05	0.000801865574511166	FBgn0028539	Eato
242	194.843010595614	1.26425362479849	0.305445564603145	4.13904725197462	3.48751121443623e-05	0.000824218049356911	FBgn0034194	CG15611
243	52.6846186208886	2.94972694485832	0.714946154539941	4.12580293792395	3.69443517002277e-05	0.000864497829785329	FBgn0015338	CG5861
244	36.5103823390915	5.37499940521765	1.30633447117669	4.1145660041996	3.87908553759335e-05	0.000902255415794878	FBgn0022702	Cht2
245	776.153478750851	0.750174771773429	0.18233559973006	4.11425290993109	3.88435380019321e-05	0.000902255415794878	FBgn0083041	snoRNA:Psi18S-1854b
246	317.086576475646	0.877788836981969	0.213614354463862	4.10922215028611	3.96994043394594e-05	0.000916743301526952	FBgn0002787	Rpn8
247	252.914346195522	1.76115698309447	0.429277104456932	4.10261102865588	4.08513709903293e-05	0.000934153104608367	FBgn0028396	TotA
248	497.392061240432	0.949705963088284	0.231527325729172	4.10191738749316	4.09740575978282e-05	0.000934153104608367	FBgn0034229	CG4847
249	519.500453027382	0.701601470112847	0.171049685037484	4.10174078928645	4.10053488991327e-05	0.000934153104608367	FBgn0261258	rgn
250	274.030344662094	1.13308423950211	0.276721712358063	4.09467052601914	4.22769155653341e-05	0.000960811340078349	FBgn0033367	PPO2
251	120.018434295058	2.05231553451293	0.502060513780551	4.08778519357925	4.35511119957944e-05	0.00098269973424796	FBgn0016685	Nlp
252	230.989277871163	1.53674019128299	0.378041289846571	4.0650062111117	4.80311828572217e-05	0.00106602229493651	FBgn0031384	CG4238
253	119.000747855402	2.49253463503477	0.613328858090513	4.063944818763	4.82502374346467e-05	0.00106838200973866	FBgn0033178	CG11127
254	34.530204699215	3.357670289349	0.826593323900915	4.06205832089625	4.8641920402208e-05	0.00107454424161241	FBgn0031872	ihog
255	496.001948956924	2.27267962375358	0.56012065234452	4.05748228393424	4.96045787697912e-05	0.00109072527378494	FBgn0010612	ATPsynG
256	1888.78430303929	0.634754913765232	0.15642545760493	4.05787474420165	4.95213143048853e-05	0.00109072527378494	FBgn0065055	snoRNA:Psi28S-2648
257	32.4739240390003	5.35904964553015	1.32110680126303	4.0564847901825	4.98168049814846e-05	0.00109285615928132	FBgn0035789	mthl6
258	459.772587754855	0.820671367382301	0.202584424604114	4.05100919770135	5.09972025992771e-05	0.00111359559685103	FBgn0264001	bru3
259	776.378911056113	0.644107473787199	0.159169157916945	4.04668518836605	5.19480299106407e-05	0.00113175052750147	FBgn0036258	eIF3l
260	220.487889784567	1.03810110990392	0.258109913078205	4.02193428963493	5.77221626190867e-05	0.00123763107497983	FBgn0027794	Lrpprc2
261	400.854965172846	0.922407839772476	0.229568227562351	4.01801176742522	5.86912668940819e-05	0.00125274129809733	FBgn0083005	snoRNA:Psi28S-1175a
262	561.655960286733	1.22422086691934	0.305108933181484	4.01240584519744	6.01030541058013e-05	0.00127999245788917	FBgn0033366	Ance-4
263	682.412210617848	0.714204896967352	0.178048036696669	4.01130453454032	6.03841595690372e-05	0.00128309569559589	FBgn0038037	Cyp9f2
264	86.863582536607	2.34522510579476	0.587634992969766	3.99095549763392	6.58076291076827e-05	0.00137120117597766	FBgn0029756	CG3309
265	1132.82394285891	0.729381076363801	0.182786492399259	3.99034450954188	6.59773911834771e-05	0.00137120117597766	FBgn0083057	snoRNA:Psi18S-110
266	96.1322812326013	2.08605469852124	0.52318446800096	3.98722597116053	6.68503477695528e-05	0.00138630360133928	FBgn0037936	CG6908
267	71.140103577516	1.92411612211378	0.483202452968358	3.98200818372041	6.83354262591696e-05	0.0014112608139539	FBgn0001206	Hmr
268	241.794871195873	1.30480978961512	0.327680966020063	3.98195173025471	6.83516633538924e-05	0.0014112608139539	FBgn0038868	CG5862
269	40.0210150360027	2.52892759145234	0.63617962835199	3.97517851680267	7.03264842046479e-05	0.00144573555489685	FBgn0266705	asRNA:CR45195
270	370.834312810892	1.74136750590131	0.438858276432361	3.96794956234509	7.24936712786719e-05	0.001474419733123	FBgn0034756	Cyp6d2
271	370.617879387503	0.863235476940142	0.217539703224925	3.96817437986297	7.2425331288995e-05	0.001474419733123	FBgn0086601	snoRNA:Psi28S-3327c
272	87.1117838944719	1.68922118684858	0.42593805393301	3.96588464273319	7.31242244419016e-05	0.00148393634911328	FBgn0053969	CG33969
273	393.038414692158	1.0677744226427	0.270027442655686	3.95431816907672	7.6753216382806e-05	0.00155093866025555	FBgn0035438	PHGPx
274	207.441121928868	1.13748509359689	0.287948638624131	3.95030550945471	7.80515006090146e-05	0.00157381717291837	FBgn0024326	Mkk4
275	392.984865433943	0.747572430421569	0.189513809435354	3.94468578648132	7.9904683309883e-05	0.00160776365971924	FBgn0263199	Galk
276	31.6367498650473	4.98822646886181	1.26552547719443	3.94162469168167	8.09315433243541e-05	0.00162153961117316	FBgn0265177	CG44242
277	1696.24698112747	0.691024440775373	0.17557739119706	3.93572564248777	8.29456889895679e-05	0.00164936896962895	FBgn0041182	Tep2
278	112.589928963098	1.22483593140052	0.31219419716955	3.92331421437447	8.73391216565207e-05	0.00171767441541756	FBgn0031011	CG8034
279	320.072461564137	0.915976837925841	0.233550211415642	3.92196963716598	8.78280617973977e-05	0.00172328476532906	FBgn0052698	CARPB
280	68.9994719380378	2.46305258378473	0.630018084582181	3.90949505111141	9.24892501269689e-05	0.00181099302366381	FBgn0032194	CG4901
281	227.724113504087	1.0628202909123	0.272865003001024	3.8950406949341	9.81822443616798e-05	0.0019028080364328	FBgn0039238	CG7016
282	461.914673765544	1.18606008962634	0.304502908293595	3.89506982469529	9.81704455766649e-05	0.0019028080364328	FBgn0067102	GlcT
283	976.98627233582	0.744318282902271	0.191914572928219	3.87838334288801	0.000105152929586831	0.0020337434973355	FBgn0286898	Tango1
284	160.22996107928	1.78401754447512	0.460053532460467	3.87784772553274	0.000105384641318355	0.00203407382031374	FBgn0028399	Serinc
285	139.817187358734	1.25166307846446	0.322924583530804	3.87602289295843	0.000106177698794796	0.00204521555178512	FBgn0063923	Kaz1-ORFB
286	477.831992847586	0.985681218106913	0.254712901346484	3.86977343077765	0.000108936543564817	0.00208563964315913	FBgn0033052	SCAP
287	850.025882019423	0.64651466480312	0.167286365858556	3.86471821230046	0.000111217522562272	0.00212501705911824	FBgn0045823	vsg
288	157.434902890314	1.24331445345484	0.323651283796071	3.84152486241408	0.000122272348358009	0.0023175500907777	FBgn0051739	AspRS-m
289	36.9940618992538	5.70631602041327	1.48664113263676	3.83839508751673	0.000123841106503019	0.00233328462490877	FBgn0264389	opm
290	678.640771787554	0.658671798399031	0.171675692725422	3.83672136656241	0.000124687804012169	0.00234457602901454	FBgn0051523	CG31523
291	133.907179691017	1.20918090505245	0.31552302682928	3.83230636826612	0.000126947508855397	0.00237763150478775	FBgn0034368	zda
292	65.5720219557024	1.74115000373238	0.454590521340282	3.83015026050015	0.000128065033402521	0.00239383100898559	FBgn0039807	CG15546
293	39.8342480861804	2.13256153895167	0.556882225430555	3.82946598322989	0.000128421632533764	0.00239577128252457	FBgn0082976	snoRNA:Psi28S-3305a
294	403.265894664134	0.786070685811031	0.205736000655859	3.82077362885029	0.000133033716959048	0.00246724175268278	FBgn0028484	Ack
295	424.922407217274	0.769147534477896	0.201559446882428	3.81598355410525	0.000135641538961154	0.00249606769851428	FBgn0040309	Jafrac1
296	162.808705902957	0.954060128918492	0.250065769078107	3.81523681724105	0.000136052392403602	0.00249877620699406	FBgn0034049	bdg
297	106.102211037188	2.24062808474015	0.588745375845398	3.80576761477364	0.000141365067828472	0.00258134248133031	FBgn0035816	CG13685
298	99.774469802063	1.40307417586909	0.369128113187916	3.80104935316809	0.00014408459708241	0.00262090158646834	FBgn0032451	spict
299	91.914260375725	2.58479671340101	0.683025703385444	3.78433300619488	0.00015412135019208	0.00277155225003861	FBgn0028374	Hug
300	79.4242002268602	2.14022872889192	0.566586929860111	3.77740575381846	0.000158470442361108	0.0028336309099174	FBgn0027518	Wdr24
301	35.2508210682591	3.60433825833268	0.956057565776739	3.77000129213388	0.000163246702215088	0.00291353860055064	FBgn0023513	CG14803
302	81.3920669161688	1.86976592455906	0.496790188279386	3.76369334312927	0.000167422172606104	0.00297127327675665	FBgn0033055	Tbce
303	354.193183317065	0.707561283248135	0.188635737941193	3.75093972632438	0.00017617304988493	0.00311569871389712	FBgn0039714	Zip99C
304	26.6445632775526	4.9855892522621	1.33040878205596	3.74741156214978	0.00017866880008229	0.00315315496905002	FBgn0039593	Sid
305	257.676812817508	1.03664783646834	0.277164760913844	3.74018628143921	0.000183883925517877	0.00322286724877104	FBgn0000412	D1
306	241.345338338847	1.25420231694484	0.335343188283836	3.7400560403907	0.000183979231991678	0.00322286724877104	FBgn0082957	snoRNA:Psi28S-3405d
307	37.9190916936643	4.79026073096598	1.28178623369789	3.73717598537964	0.000186098674233461	0.0032479873585829	FBgn0031094	CG9578
308	29.9615132101367	4.89769471870721	1.3171337552596	3.71844901791459	0.000200449736119944	0.00346022249400493	FBgn0263766	asRNA:CR43683
309	413.857632993234	1.05499746229013	0.283872204664667	3.71645213921658	0.000202039891865621	0.00346244494613108	FBgn0031306	CG4577
310	92.3832479105244	1.70075395354861	0.457543994586451	3.71713752922454	0.000201492770699457	0.00346244494613108	FBgn0050344	CG30344
311	35.9070119335196	4.55553859163624	1.22602530822646	3.71569702604768	0.000202644286111168	0.00346653411457678	FBgn0040337	CG3021
312	692.060983428546	0.683992974198802	0.184194845308206	3.71342082377118	0.000204476456138867	0.00348085868825409	FBgn0004885	tok
313	102.595260338555	2.9850926444901	0.803964383244004	3.71296627898518	0.000204844189204287	0.00348085868825409	FBgn0032387	CG16965
314	548.866125791682	0.722769352854965	0.194733446627067	3.71158301449436	0.000205967094900731	0.00348562528281112	FBgn0040382	CG5273
315	79.4622285401589	1.79962060447676	0.485930857878574	3.70344993592989	0.00021268717024724	0.00359293460326755	FBgn0262366	CG43064
316	42.1070620480215	3.4952192490081	0.944685725638543	3.69987515863603	0.000215705551750318	0.00363744041625937	FBgn0036691	beg
317	62.0555225097676	1.91357314302357	0.517467000191978	3.69796169091679	0.000217337679057277	0.00365674049807632	FBgn0085382	CG34353
318	86.7706576715813	2.32208255646328	0.628479307764628	3.69476373808145	0.000220091340692964	0.00367919120366088	FBgn0033602	Cpr47Ee
319	846.838058123652	1.24546842666473	0.337419982864663	3.69115194687293	0.000223240721333224	0.0037051704309544	FBgn0031313	CG5080
320	924.851983098215	0.787117854086199	0.21442094781744	3.670899984811	0.000241697911066594	0.00394292267933097	FBgn0027611	LManII
321	341.273490480809	0.8088031055635	0.220330074781861	3.67087019946896	0.000241726081744359	0.00394292267933097	FBgn0036806	Cyp12c1
322	73.2643717139412	1.46198717863624	0.398548520637645	3.66827902484038	0.000244188613018387	0.00396942621882547	FBgn0030894	Mvb12
323	132.112537837458	2.15314655965951	0.587287477192809	3.66625654943537	0.000246127010799737	0.00397367237027104	FBgn0023545	PIG-K
324	1205.27140629202	0.614148553886679	0.167494783010434	3.66667273361237	0.000245726952443193	0.00397367237027104	FBgn0039151	CG13607
325	76.8386043528193	2.16746188989646	0.591068432675059	3.6670235967212	0.000245390158128771	0.00397367237027104	FBgn0039869	CG1890
326	846.313793407525	0.780840664349183	0.213523395079558	3.65693260009399	0.000255251461880027	0.00410699168800852	FBgn0033663	ERp60
327	552.428155859991	0.883718332598534	0.2418867576112	3.65343825071644	0.000258752036626023	0.00415250258140127	FBgn0086671	snoRNA:Psi28S-2876
328	421.649779513273	0.913329086501664	0.250827671390705	3.64126127487348	0.000271305627293168	0.00430680641517144	FBgn0086658	snoRNA:Psi28S-1180
329	34.831745230227	4.6807433604947	1.28741264471341	3.63577550656782	0.000277145613240836	0.004377514961139	FBgn0038257	smp-30
330	496.882706653141	1.91975471133635	0.529367711693337	3.62650510964383	0.000287283137243997	0.00450758657559828	FBgn0031973	Spn28Dc
331	116.121294708467	1.10782053319635	0.305517026654785	3.62605169776059	0.000287787763186418	0.00450804071358295	FBgn0082994	snoRNA:Psi28S-1837c
332	233.746054055378	0.948232245878098	0.261940655921572	3.62002699635145	0.000294572280362578	0.0045840090328344	FBgn0266354	CG45002
333	672.817766391543	1.22762478120854	0.3393013302703	3.61809598633335	0.000296778335595957	0.00461076768269325	FBgn0034753	CG2852
334	306.923536104903	1.18033274409877	0.326750499672793	3.61233646247136	0.000303450479563011	0.0047056302176878	FBgn0015360	oxt
335	28.4093955912843	4.57441592346669	1.26645940026796	3.61197202413187	0.000303877354988386	0.0047056302176878	FBgn0037369	CG2100
336	45.2436886748031	3.09025250305438	0.8567349557632	3.60701110917263	0.000309744403903449	0.00477784348869504	FBgn0010220	Dbp45A
337	16.6833913666496	5.20277956134695	1.44516060449524	3.60013935140735	0.000318046684294902	0.00485366896467437	FBgn0267798	lncRNA:CR46123
338	79.1483900305766	1.84035784156929	0.511684441295218	3.59666562639822	0.00032232238161795	0.00491101159259375	FBgn0036995	atk
339	522.347832174952	0.632466056975987	0.175935773734869	3.59486898854976	0.000324554857704874	0.00493708890283964	FBgn0267336	Glut4EF
340	65.0507946599704	1.82538575453133	0.508047328623241	3.59294430201601	0.000326962496208201	0.00496574291116205	FBgn0039335	Vps33B
341	422.285745437611	0.722541928821493	0.201192837618343	3.59129051200189	0.000329044604916236	0.00498913210103101	FBgn0029167	Hml
342	345.925604147322	0.930133299027779	0.259206184338462	3.58839161728196	0.000332724256933335	0.00502907142417419	FBgn0045063	fdl
343	26.5574269785375	2.77841704587638	0.774597429693708	3.58691746108043	0.000334610181551648	0.00504952339261938	FBgn0034045	CG8249
344	36.1686218573563	4.57467453512871	1.27656164623411	3.58359077183943	0.000338902913895404	0.00510617315578178	FBgn0039770	CG15537
345	143.701646902506	4.36686440770961	1.22084745289233	3.57691241224611	0.000347676604549003	0.00521349870460586	FBgn0037547	CG7910
346	239.525362275831	0.967760789578886	0.270783375699279	3.57392985104684	0.000351663179898284	0.00524011313820131	FBgn0005198	gig
347	57.632322291848	3.36828446894359	0.942183467918744	3.57497725616438	0.000350258343083454	0.00524011313820131	FBgn0039755	CG15531
348	97.7384466944017	2.01871045020853	0.564799988993077	3.57420412455651	0.000351294800873942	0.00524011313820131	FBgn0260653	serp
349	616.934500358662	0.746387469819301	0.209210684000612	3.56763553154444	0.000360217071775544	0.0053423743180232	FBgn0266369	Mtp
350	189.359313658854	1.68773330106236	0.473354959385114	3.56547083240603	0.000363203555849403	0.00537825015435123	FBgn0050046	CG30046
351	10.3118441333421	4.9892957628115	1.39988358501898	3.56407905357634	0.000365135906734298	0.00539842899862862	FBgn0034422	CG7137
352	27.9095133576233	4.70027238831145	1.31984576067689	3.56122853772012	0.000369123615537621	0.00544872529486422	FBgn0038828	CG17270
353	18.2220115089788	4.77797500954702	1.3427541883719	3.55833930806081	0.000373207003839758	0.00548353918665021	FBgn0036342	CG11279
354	337.920201755495	0.82382913473429	0.231507526095417	3.55854148082747	0.000372919901844103	0.00548353918665021	FBgn0039207	Cftr
355	25.8300263535643	4.90496049395897	1.38161561470431	3.55016289752103	0.000384992847528404	0.00564795234679053	FBgn0030757	CG9902
356	76.6207363315696	1.22126781151607	0.344207817762036	3.54805367134448	0.000388089130677059	0.00566705807615792	FBgn0082959	snoRNA:Psi28S-3405b
357	21.5632211199973	3.07471916089142	0.8667791365858	3.54729253521559	0.000389212159034135	0.00567471327871769	FBgn0026598	Apc2
358	17.7466405253856	5.07630001170819	1.43388841258583	3.54023365218061	0.00039977293037721	0.00580191127287108	FBgn0029170	TwdlT
359	184.114956390239	1.02955558471227	0.290962365847229	3.53844931702558	0.000402484539597472	0.00583233330545143	FBgn0082988	snoRNA:Psi28S-2442b
360	10.081824438449	4.69850509758304	1.32944856963289	3.53417590187822	0.000409048752142313	0.00591840461687435	FBgn0038919	Qsox2
361	55.9215147668715	3.41834350398785	0.968996211773057	3.52771606581724	0.000419161512566076	0.00601877826452834	FBgn0039609	Nepl17
362	476.606440549448	0.760356725563722	0.215741640568966	3.52438557321835	0.000424466101275037	0.00606736838881377	FBgn0037240	Cont
363	104.348599211184	1.41543160676957	0.401806142564909	3.52267289328688	0.000427218287392893	0.00609751161087717	FBgn0039132	AP-1sigma
364	27.960159137672	4.85744888429419	1.37969919605883	3.52065790729582	0.000430477594087904	0.0061347912167986	FBgn0028398	Taf10
365	27.8744966033536	3.20970651499838	0.91234383436354	3.51808867896554	0.000434667081803804	0.00618519509647845	FBgn0259229	CG42329
366	472.398894782786	0.678616450387442	0.193273595006167	3.5111700093631	0.00044613897934609	0.00632942980129175	FBgn0015247	Diap2
367	35.1403989373026	4.4021034670899	1.25403521566201	3.51035075579279	0.000447515946516035	0.00633947477598276	FBgn0039044	p53
368	13.9657930259215	5.13437237627635	1.47216827761708	3.48762601011013	0.000487329222406597	0.00678095095833793	FBgn0035337	CG15877
369	206.344013155809	0.84815335818938	0.24321428398709	3.48726787047755	0.000487982331284844	0.00678095095833793	FBgn0082980	snoRNA:Psi28S-2996
370	91.3165989794107	1.63874559319769	0.470026355960574	3.48649724088057	0.000489390431997521	0.00679056094295829	FBgn0050033	CG30033
371	392.115829456654	0.846494677880748	0.242975809676674	3.48386400690329	0.000494230544167504	0.00683769761616851	FBgn0001149	GstD1
372	51.4053561611788	1.85535095496653	0.532662683693301	3.48316300684359	0.000495526545558533	0.00684563421611985	FBgn0030082	HP1b
373	231.907983382064	2.01102507648898	0.577922289805492	3.47974998016744	0.000501881909373968	0.00691327740572253	FBgn0032262	CG7384
374	110.59410972725	2.55845361097039	0.736535761664963	3.47363121267448	0.000513466237451103	0.00702181750696118	FBgn0040102	lectin-24Db
375	30.0621039488017	4.24313152443	1.22166790982529	3.47322827284284	0.000514237781806002	0.00702223553051221	FBgn0037082	CG5664
376	280.369458434952	1.13399166039612	0.326612391508829	3.47197990608222	0.0005166350052489	0.00704482006437961	FBgn0259244	CG42342
377	16.0820077738177	4.71258613471515	1.3579841875995	3.47028056567106	0.000519914970672935	0.00707383044344579	FBgn0037415	Osi8
378	89.7592618348774	1.8283974445783	0.527196359570972	3.4681526368396	0.00052404954021608	0.00709488213232541	FBgn0035092	Nplp1
379	69.8221154483923	2.31038845477138	0.66761378223604	3.46066620589107	0.000538840489736461	0.00724356949762698	FBgn0036489	CG7011
380	70.7331295903149	1.96244272254826	0.566974259905312	3.46125540668459	0.00053766245097849	0.00724356949762698	FBgn0266581	pit
381	66.3069331899732	1.77264131879923	0.512323933599317	3.4600009926251	0.00054017339668213	0.00725102447642571	FBgn0040336	Seipin
382	113.011395353362	1.81442674555487	0.524734908508777	3.45779691065573	0.000544611762495182	0.0073002626211695	FBgn0058045	CG40045
383	140.736029512953	1.42817548932372	0.413541707295421	3.45352225453641	0.000553316647306461	0.00736486217208332	FBgn0003317	sax
384	61.6218488690291	2.0196180104955	0.584875014028581	3.45307623347509	0.000554232350562749	0.00736670404808299	FBgn0030638	CG11655
385	45.0619756701145	4.67125308610094	1.35348955944296	3.45126643461028	0.000557962460366341	0.00738455390243402	FBgn0026314	Ugt35B1
386	256.039082318875	0.805730168608865	0.233834036168671	3.44573519668312	0.000569508130894825	0.00750657657369994	FBgn0031813	Acox3
387	280.210956334701	0.918908808634428	0.26718015006179	3.43928547244964	0.000583251842855083	0.00765578630850085	FBgn0086666	snoRNA:Psi28S-2179
388	117.487404346962	2.14412369960068	0.623722911638759	3.43762215495219	0.000586845954887587	0.00768168385976473	FBgn0260746	Ect3
389	59.6738031630517	2.25215592275837	0.655576914335843	3.43538015678908	0.000591723117400436	0.00772274102685055	FBgn0017578	Max
390	18.3962414454151	5.17188410390751	1.50580259011621	3.43463621184791	0.000593349787939093	0.00772274102685055	FBgn0035452	CG10359
391	397.577836992797	0.73167475378235	0.213628908205393	3.42498007375895	0.000614844513430922	0.00794936078278969	FBgn0039048	CG17111
392	277.096361660146	1.53095397546495	0.447289362709923	3.42273727725068	0.000619939645497754	0.00800431610406296	FBgn0032689	CG10413
393	51.6353756140281	2.04372375293617	0.598358088897703	3.41555297882097	0.000636526460203275	0.00816287045107773	FBgn0050169	Brca2
394	43.3896461890195	2.50465426798485	0.734302105146048	3.41093161851509	0.000647413259800639	0.00828353430353273	FBgn0001216	Hsc70-1
395	27.7200737135492	3.79157816002088	1.11222839457711	3.40899241424467	0.000652032927768399	0.0083167107085614	FBgn0051300	CG31300
396	52.8854978942151	2.75769886169284	0.809186500264896	3.40798920989176	0.00065443482465242	0.00833612746402015	FBgn0035213	CG2199
397	16.4435253459054	5.48743166945383	1.61167111395493	3.40480860017901	0.000662104425380577	0.00842250152930433	FBgn0030438	CG15721
398	44.1736517923751	3.07156033639792	0.904147050947721	3.39719112414107	0.000680813983618484	0.0085913104164479	FBgn0023536	CG3156
399	137.181106191706	2.41783835990613	0.712231933178768	3.39473456225847	0.000686951667924629	0.00864573832260519	FBgn0044812	TotC
400	31.1699784385681	4.35871283076409	1.28592503996272	3.38955436383014	0.000700063263628094	0.00876420019736254	FBgn0036287	CG10663
401	82.8374606434919	1.46049501538832	0.432309674939725	3.3783537590084	0.000729212064917936	0.00906921619321166	FBgn0036191	Sugb
402	149.671376630837	1.04410945524834	0.309265696846266	3.37609203314702	0.000735233207726664	0.00912016375605444	FBgn0026602	Adk3
403	56.1078461124915	3.16190332727973	0.93680027586332	3.37521605057795	0.000737577620764714	0.00913728511370875	FBgn0287454	Pa1
404	1220.74651712187	0.665235411541861	0.197450817292297	3.36911956437778	0.000754087099742555	0.0092691095256293	FBgn0038535	alt
405	42.6138046579669	1.86978286850467	0.555697519951739	3.36474934901106	0.000766132232102339	0.00939280098788339	FBgn0263484	snoRNA:Pi4KIIalpha-a
406	13.6424549297813	5.25651960262117	1.56376182154093	3.36145794724762	0.000775321617421348	0.00945652891673374	FBgn0032856	CG16798
407	13.6563976174962	4.5119950912873	1.34289425672494	3.359903483608	0.000779697061800754	0.00948797112119732	FBgn0051155	Polr2G
408	192.465952744774	1.14607232563572	0.3417022537675	3.35400868153339	0.000796498637652802	0.00966506733551294	FBgn0035298	SCOT
409	14.9492556538959	4.7361630162072	1.41282459762964	3.35226540092328	0.000801531404797368	0.00971369964611848	FBgn0031542	CG15414
410	88.846432466209	1.38912136443568	0.414733033793201	3.34943506122625	0.000809765351442765	0.00978845183115189	FBgn0083014	snoRNA:Psi18S-996
411	358.133540069062	0.749057092176385	0.223774230334463	3.34737869975828	0.000815796814133865	0.00982376925990679	FBgn0039863	CG1815
412	420.089421667436	1.13234202849307	0.338328812993278	3.34686844574354	0.000817299868560717	0.00982937925678923	FBgn0283510	Pal1
413	862.314814164708	0.782230937645784	0.234078571871284	3.34174517296663	0.000832534549903984	0.0099746269651581	FBgn0023129	aay
414	23.4141387300615	3.67202477288811	1.09918663867459	3.34067449847813	0.000835751428925646	0.00999589864524275	FBgn0037317	CG14667
415	72.9084932589763	1.72197839809711	0.515626410875614	3.33958533111778	0.000839035697658613	0.0100145356507691	FBgn0020381	Dredd
416	35.2514583145055	4.02116950849769	1.20439784400725	3.33873854765342	0.00084159735060868	0.0100198719745207	FBgn0004915	TfIIB
417	311.641420657104	0.732001674575373	0.219308235170076	3.33777559245642	0.000844519255584982	0.0100420438960839	FBgn0032586	Tpr2
418	1291.7672502665	0.714941827650967	0.214240412233576	3.33710069074876	0.000846572721852064	0.0100538467230476	FBgn0086659	snoRNA:Psi18S-176
419	12.6262187571698	5.09899570750589	1.52836942526955	3.33623247311861	0.000849221184755712	0.0100726773065455	FBgn0261705	CG42741
420	15.8716476301254	4.71873133164949	1.41472676491808	3.33543652998093	0.000851655926648455	0.0100889290210593	FBgn0039159	mRpS24
421	85.4574005457311	1.38573709590332	0.416194404345153	3.32954283247431	0.000869886834277958	0.0102663979183714	FBgn0034734	CG4554
422	32.5331686385357	4.59703151093193	1.38105832769477	3.32862951458768	0.000872744158558055	0.0102792421819947	FBgn0001280	janA
423	272.963018057205	1.23966712957782	0.373863975361488	3.31582396613418	0.000913733652867916	0.010644076709681	FBgn0032923	Pld3
424	222.365011071226	1.07241631185537	0.323892792681918	3.31102246201738	0.000929557467186391	0.01077881567584	FBgn0039081	Irk2
425	105.327623993612	1.71474533937745	0.51847775698892	3.30726885823589	0.000942104242115772	0.0109014919444825	FBgn0004858	elB
426	54.4293663352786	2.07494379672523	0.627715134261074	3.30555005522973	0.000947901711580034	0.0109285456455523	FBgn0032051	CG13097
427	28.0526467330977	4.32176515705948	1.30814416125459	3.30373768049743	0.000954050577918063	0.0109860720861841	FBgn0050172	CG30172
428	791.789290899182	0.600943578831761	0.182208367899198	3.29811185820081	0.000973373497486351	0.011140894487534	FBgn0053087	LRP1
429	46.4683539346714	3.62364708585984	1.09936411080762	3.29613005394348	0.000980266245959652	0.0111793876058142	FBgn0033973	HPS1
430	5.88154876615972	5.57737533555924	1.69665522533604	3.28727678568553	0.00101161351120139	0.0115090771256369	FBgn0031451	CG9961
431	7.75757609175751	4.45947031826722	1.3569815785568	3.28631603312554	0.00101507054383223	0.0115345606041944	FBgn0038402	Fer2
432	91.5159609065335	1.62780475194857	0.495777949450406	3.28333431075964	0.00102586929458705	0.0116326701264554	FBgn0036290	CG10638
433	57.2345706089781	2.49031667886666	0.758644149370859	3.28258865626509	0.00102858636208144	0.0116462520351802	FBgn0052207	hpRNA:CR32207
434	91.933797965103	1.84180219556368	0.561926067065014	3.27765929276705	0.00104671652543169	0.0118092053708526	FBgn0037290	CG1124
435	255.992566285598	1.11849226913384	0.3414048801901	3.27614610696555	0.00105234105005914	0.0118444609636703	FBgn0027535	botv
436	22.1982268945176	4.28997664151273	1.30965105313447	3.2756638733999	0.00105413938384562	0.011850627450421	FBgn0040020	MED21
437	44.0485584781949	2.56738216180767	0.784994909643696	3.27057173271734	0.00107330317560627	0.0120232791905681	FBgn0039084	CG10175
438	100.253490320967	1.655022083088	0.506414363447024	3.26811836817327	0.00108265076220762	0.0120709191452255	FBgn0085484	Pdxk
439	96.8166599003777	1.59703917818386	0.48887161808679	3.26678645087622	0.00108775699289883	0.0121135993204491	FBgn0035791	CG8539
440	39.4998089311262	2.49362634650248	0.7634185949233	3.26639456136514	0.00108926363271285	0.0121161401962672	FBgn0034053	Cyp4aa1
441	324.324263991308	0.754306072843132	0.231197028328129	3.26261145438502	0.00110390755466082	0.0122253244387957	FBgn0038147	CCHa2
442	22.5338931109715	4.40176548569082	1.35094662020487	3.25828231838154	0.00112088834087287	0.0123053944050093	FBgn0030332	CG9360
443	43.0715573395434	2.29606202128866	0.704763538549536	3.25791828847183	0.00112232717901281	0.0123053944050093	FBgn0035445	Ids
444	28.2706207581939	4.3047807223686	1.32097770960701	3.25878377133953	0.00111890912697166	0.0123053944050093	FBgn0038578	MED17
445	71.2079831168736	1.51092192241123	0.464357727848149	3.25378868876134	0.0011387695279429	0.0124476572275834	FBgn0011586	e(r)
446	180.534978364237	0.972319408809332	0.298890886747911	3.253091519078	0.00114156723847563	0.0124638625795317	FBgn0034025	Pgant1
447	24.4645664089095	4.45246467707116	1.36949719877672	3.25116742191824	0.0011493215514928	0.0124909636966712	FBgn0020300	geko
448	46.7184281670674	4.39913218267167	1.35348248344969	3.25023207648715	0.00115310865118131	0.0125177671102466	FBgn0031049	Sec61gamma
449	528.440207987223	0.609227663036808	0.18748379683157	3.24949501414312	0.00115610104840267	0.0125358920317072	FBgn0033476	oys
450	135.499153615462	1.17419286016814	0.361597628394269	3.24723606562998	0.00116531690977915	0.0125925978950707	FBgn0050052	Obp49a
451	20.548979428696	4.30245033913688	1.32523338468273	3.24656048426287	0.00116808624757757	0.0126000286629916	FBgn0037376	Hat1
452	601.369816243503	0.649566916498397	0.200107109070367	3.24609615078683	0.00116999316486574	0.0126000286629916	FBgn0083001	snoRNA:Psi28S-1192a
453	194.710710011732	1.0195358151724	0.314331480209836	3.24350527822347	0.00118068623059872	0.0127007530163269	FBgn0031258	CG4297
454	140.124626717991	1.98027875552707	0.610687850841416	3.24270206587311	0.00118401954563316	0.0127221691995073	FBgn0032422	atilla
455	263.690808426813	0.796728956699335	0.245786034391513	3.24155503249718	0.00118879478747051	0.0127445794127354	FBgn0263462	snoRNA:Dek-a
456	62.8408933539572	1.97292575203979	0.609102143120455	3.23907209049112	0.00119919259040992	0.0128415233664574	FBgn0020270	mre11
457	167.709271690757	1.16954614533621	0.361505327147592	3.23521137175033	0.00121552709780242	0.0130017497808956	FBgn0034013	unc-5
458	1309.31021585023	0.645869991100771	0.200180070016083	3.22644502546572	0.00125338307280788	0.0133614301248597	FBgn0026169	snoRNA:Psi18S-1820
459	41.0393304965049	4.39538027350159	1.36251145962817	3.22594004068127	0.00125559657932204	0.0133699873957696	FBgn0039726	eIF2Balpha
460	9.18024026374717	4.55357913068725	1.41266924908207	3.22338660209819	0.00126684447011726	0.0134746184548836	FBgn0052834	CG32834
461	91.7293482869929	1.40382488101628	0.435850514241376	3.22088614134074	0.00127794907625275	0.0135585283367637	FBgn0052206	CG32206
462	126.721756232061	0.905707069887715	0.281186139132317	3.22102317234605	0.00127733819859927	0.0135585283367637	FBgn0082967	snoRNA:Psi28S-3327a
463	24.6610700076037	4.26943365218705	1.32753893510575	3.21605155169853	0.00129967483151936	0.0137620317076077	FBgn0027784	Prp18
464	84.0552946274914	1.00036202692891	0.311165128629517	3.21489117798922	0.00130493981768338	0.0137987853593182	FBgn0034741	CG4269
465	36.6651706941506	2.58808616390099	0.80509229027777	3.21464532098308	0.00130605787351572	0.0137987853593182	FBgn0260862	Vti1a
466	718.624266037558	0.860979057399849	0.268068909128466	3.21178259798582	0.00131914158952857	0.0138813750813575	FBgn0030160	CG9691
467	16.2930874388503	4.73149340801743	1.47554048977994	3.20661712829247	0.00134305617204082	0.0140540531978265	FBgn0026741	mRpL18
468	126.515516982329	1.28839534937362	0.401894158970274	3.20580760037598	0.00134684009502045	0.0140647136361867	FBgn0004362	HmgD
469	8.22734397002117	4.65708836825441	1.45277265142263	3.20565531275245	0.00134755302117311	0.0140647136361867	FBgn0051004	mesh
470	16.0077908193819	5.39415206149518	1.68297404247233	3.20513087270855	0.00135001082309916	0.0140748653140933	FBgn0030588	CG9521
471	24.329596412655	2.74666076694933	0.858719172794252	3.19855530651745	0.00138118037432293	0.014336743053076	FBgn0036249	CG11560
472	32.8610598916959	3.54634818173383	1.10885522318276	3.19820667981769	0.00138285132031259	0.0143383828912499	FBgn0267668	lncRNA:CR46006
473	77.2217699529899	1.82086703523633	0.569882680353839	3.19516121126151	0.00139752753495349	0.0143960526616894	FBgn0027507	CG1344
474	67.9586908727345	1.96347564638146	0.614678302360559	3.19431422719997	0.00140163463112891	0.0144226833867629	FBgn0012344	Dh44
475	167.04607254075	2.03999443601622	0.640726171604301	3.18387874013062	0.00145315872605012	0.0148935882232973	FBgn0035977	PGRP-LF
476	534.908708278356	0.678053801986934	0.213212988644186	3.18017118140248	0.00147188076461143	0.0150372711899309	FBgn0015568	alpha-Est1
477	53.4069370541953	2.20358500061612	0.692939181844346	3.1800554195117	0.00147246888933796	0.0150372711899309	FBgn0039277	Nepl16
478	77.4865268316338	1.01174343455489	0.319085775257938	3.17075693436047	0.00152042306851815	0.0154603534553074	FBgn0263780	CG17684
479	117.33252483776	1.13444044530395	0.357846867163053	3.1701840910264	0.00152342386996227	0.0154740643651175	FBgn0263278	Fic
480	128.064821140721	0.917215021458209	0.289473711192895	3.16856068787197	0.00153195762010526	0.0155110709035658	FBgn0033669	PI31
481	233.248281475702	1.97198520653281	0.62283478725636	3.16614493422819	0.00154473805546406	0.0156237807381354	FBgn0040606	CG6503
482	9.87718377403381	5.06837857404193	1.60338690852288	3.16104525183579	0.00157204073894412	0.0158829745021039	FBgn0030653	CG7860
483	279.51205328569	0.939369042282147	0.297207535518256	3.16065015190183	0.00157417446193904	0.0158875946494103	FBgn0051183	CG31183
484	2078.56036172806	0.696899717654577	0.220548583646003	3.15984671555703	0.0015785216176308	0.0159145206066884	FBgn0086670	snoRNA:Psi28S-2622
485	121.588194048199	1.11006555911912	0.352435795934612	3.14969583658599	0.00163440526256163	0.0163044828139964	FBgn0034488	Hacl
486	260.053307783608	0.903810284364758	0.287435224534334	3.14439639688907	0.00166429830659604	0.0165330765740153	FBgn0033783	CG17019
487	85.1938433036971	1.80451789493621	0.574092027888972	3.14325544908142	0.00167079961219661	0.0165527803984041	FBgn0036334	CG11267
488	393.539005743145	0.718892791492206	0.228715758692861	3.14317122528315	0.00167128045788698	0.0165527803984041	FBgn0261808	cu
489	386.219459878997	1.33967849936472	0.426702801745574	3.13960558469339	0.0016917543761252	0.0167356536769713	FBgn0264979	CG4267
490	181.266932960575	0.823697974433215	0.262673376796126	3.13582588566837	0.00171370912701532	0.016899918206789	FBgn0032341	Reps
491	77.0610632169553	1.41492035527415	0.452091611913791	3.1297204327338	0.00174972738868948	0.0172068601598157	FBgn0027296	temp
492	205.45395693892	0.924274221098838	0.295400383232006	3.12888633043146	0.00175470174080834	0.0172324439353789	FBgn0040271	Sulf1
493	13.2889601163086	4.50859241294705	1.44173560686847	3.12719779650858	0.00176481150840903	0.0172978560275567	FBgn0039312	CG10514
494	160.489510679233	1.05349229198673	0.336966843741227	3.12639748258365	0.00176962191301918	0.0173251104025648	FBgn0263474	scaRNA:PsiU2-38.40.42
495	25.6847655327016	2.91507313027904	0.932541286592593	3.12594538407024	0.00177234464263655	0.0173338598330924	FBgn0033479	PIG-N
496	359.402793333002	0.802980385633986	0.257165882164892	3.12242191255807	0.00179369681431547	0.0175246027930595	FBgn0034709	Swim
497	549.978483121585	1.14862253702769	0.368327858997838	3.11847857545425	0.00181787357985039	0.0177060513013794	FBgn0004629	Cys
498	23.2027678113377	3.70885735072917	1.18998980864002	3.11671354141079	0.00182879179429634	0.0177941066063105	FBgn0051708	DIP-zeta
499	820.062820498619	0.930648553985319	0.298769514047727	3.11493813869059	0.00183983490777523	0.0178514725000867	FBgn0027578	Nepl21
500	55.7667500711039	1.43087685982568	0.459423674975308	3.11450397044205	0.00184254476844508	0.0178545979249019	FBgn0029114	Tollo
501	225.64956111785	1.04818091445892	0.33668665059699	3.11322386141641	0.0018505559281058	0.0179139106544011	FBgn0041181	Tep3
502	49.1399135525231	3.3716933432467	1.08329295535864	3.11244832394432	0.00185542493939867	0.0179244262494202	FBgn0016698	Ptpa
503	56.9011084922979	1.73801936410057	0.558641539253235	3.11115311336116	0.00186358283277838	0.0179849027558459	FBgn0029526	CR18166
504	51.0633760796062	2.97246461919426	0.956157120375571	3.10876168346338	0.00187873191504111	0.0180510833879866	FBgn0024994	Ugalt
505	297.562323189783	1.13470286994031	0.364988881990867	3.10886968323791	0.00187804533308992	0.0180510833879866	FBgn0034999	Fatp3
506	115.844608575834	1.25581516190449	0.403985107801769	3.10856795869987	0.00187996405022083	0.0180510833879866	FBgn0039827	CG1544
507	401.480607825656	1.26556897814851	0.407267282410815	3.10746537423039	0.00188699089306359	0.0180719164605295	FBgn0086532	Spt-I
508	20.2573117889504	4.17200226777224	1.34277700282074	3.10699562102137	0.00188999198293701	0.0180741211123048	FBgn0031997	PGAP5
509	13.877623331904	4.24444156545662	1.36832345142493	3.10192853965675	0.00192264364457716	0.0183416797275837	FBgn0028899	CG31817
510	34.9616411823665	2.32622961792516	0.7512512693788	3.09647346066875	0.00195837391623929	0.0186031448434478	FBgn0036908	TORIP
511	65.7144251069713	1.71871802808327	0.555192095543038	3.09571775585562	0.00196337150568343	0.0186221700667726	FBgn0051103	CG31103
512	25.8262385838	2.17674366023121	0.703963536081667	3.09212558415623	0.00198728755695939	0.018743427592144	FBgn0031321	Tgt
513	512.742800600267	0.714897310668265	0.231222004307649	3.09182213348981	0.00198932007727306	0.018743427592144	FBgn0083013	snoRNA:Psi28S-1060
514	108.959212906606	0.899602097583269	0.291324057633826	3.08797737093861	0.00201523815734404	0.0189093188288608	FBgn0083004	snoRNA:Psi28S-1175b
515	199.872365619748	1.26608947449893	0.410140020174875	3.08696886970235	0.00202208771762619	0.0189548222551369	FBgn0000057	adp
516	14.1855495045433	4.9627169442508	1.60955390697428	3.0832871907844	0.00204727477160454	0.0191530335740338	FBgn0033365	CG8170
517	31.4810983039387	4.10367891555263	1.33162899888351	3.08169837018669	0.00205823283894298	0.0191793362241491	FBgn0023167	SmD3
518	1961.52773008955	1.02410548877568	0.332260986732656	3.0822321297676	0.0020545455209531	0.0191793362241491	FBgn0039682	Obp99c
519	44.6255675561749	2.37001073215692	0.769408251767369	3.0803032417613	0.00206789935638452	0.0192320728169344	FBgn0032343	CG6201
520	106.925744005278	1.04818816127302	0.340333891818123	3.07988180569797	0.00207082756783536	0.0192404243729173	FBgn0026400	Noa36
521	41.2260293061219	2.45950028938845	0.799102901547548	3.0778267537577	0.00208516099972797	0.0193356857088278	FBgn0032601	yellow-b
522	52.8902852498266	2.25407036368899	0.733573269124079	3.07272696342991	0.00212112464732734	0.0195688983080776	FBgn0004855	Polr2I
523	85.6169217961474	2.39003667264096	0.777732797280207	3.07308201608459	0.00211860251730462	0.0195688983080776	FBgn0033949	Had2
524	858.066903395059	0.880874296203707	0.286878369458498	3.07054971717253	0.0021366511038174	0.019678369787053	FBgn0020415	Idgf2
525	564.656373144248	0.67607856708621	0.220456584162921	3.06671977910434	0.00216421641371773	0.0198743013108555	FBgn0083008	snoRNA:Psi28S-1135e
526	346.006463648924	0.660385355228152	0.2153748523977	3.06621384937141	0.00216788203253977	0.0198886912123712	FBgn0027329	CCT6
527	13.0801001797438	3.96267416154395	1.29263112265614	3.06558777062502	0.0021724260478571	0.019911104115611	FBgn0287612	lncRNA:CR46481
528	139.142544104667	1.44826789814108	0.473060365803706	3.06148644619708	0.00220240962936393	0.0201039598649222	FBgn0032264	Lip4
529	11.8166552291889	3.99109940559691	1.30374392429106	3.06126021470602	0.00220407452776766	0.0201039598649222	FBgn0050054	CG30054
530	89.1545984536978	1.15756250311767	0.37874801546514	3.05628664930711	0.00224096901165063	0.0203425893902423	FBgn0027057	CSN1b
531	181.98877946882	0.887577599691916	0.290671564962761	3.05354120140932	0.00226157663819388	0.0204708326649125	FBgn0039464	CG6330
532	21.6343803256213	4.40011978584568	1.44309542727844	3.04908442135664	0.00229539968444275	0.0207571591693358	FBgn0264916	asRNA:CR44107
533	35.4841992674912	2.24716134332837	0.741003858959064	3.03259060821235	0.00242464294321146	0.0216177020916883	FBgn0067783	DPCoAC
534	56.4902758207777	2.54330519240469	0.839818379177752	3.02839906277687	0.00245853192526085	0.021856948457502	FBgn0270927	betaGlu
535	9.17415547811062	4.34227374991509	1.43446839315552	3.02709614978901	0.00246915405183285	0.0219102742970224	FBgn0034687	CG11475
536	16.5924281435848	4.11496800150878	1.35999157493958	3.02573050990524	0.00248033262501168	0.021988879595169	FBgn0039052	CG6733
537	21.9999086021284	3.97311707574812	1.31354190821332	3.02473567908645	0.00248850503656304	0.0219995916338693	FBgn0035112	CG13877
538	126.302777666527	1.25252413782279	0.414070972788359	3.02490205818649	0.0024871365396654	0.0219995916338693	FBgn0040346	CG3704
539	38.1942740159961	4.40046496815706	1.45579128627711	3.02273066863201	0.00250505085507289	0.0220635380608976	FBgn0029172	Fad2
540	91.0449240785507	1.38282437327336	0.458266526092681	3.01751119608002	0.00254859626390607	0.022343244026862	FBgn0030752	CDC50
541	411.898526244808	1.01728633362952	0.337097404249841	3.01778156937557	0.00254632368014104	0.022343244026862	FBgn0039564	Nep7
542	277.574647351853	0.874216653585621	0.290068880707597	3.01382434218055	0.00257977124722228	0.022595648900116	FBgn0262955	Polr2B
543	308.995417471585	0.951383606799129	0.316038882418608	3.01033720761922	0.00260957794350122	0.0227097981364197	FBgn0035173	CG13907
544	42.2791843429389	2.36580117169851	0.786044226598573	3.0097558020825	0.00261457809039796	0.0227116008824028	FBgn0038832	CG15695
545	143.714183378578	1.50490046754287	0.501128155517047	3.00302517624491	0.0026731031682743	0.0230642797516143	FBgn0011638	La
546	400.465313631803	0.84256108980642	0.28071159206563	3.00151868900887	0.00268636548801735	0.0230642797516143	FBgn0037530	EMC1
547	38.4057854607111	4.33975130455041	1.4458831737868	3.00145363278868	0.00268693956078583	0.0230642797516143	FBgn0050008	CG30008
548	252.620399823759	0.99963267545942	0.333703581989809	2.9955707082879	0.00273931783198731	0.0234089405714551	FBgn0013973	Gycbeta100B
549	153.933778914684	1.03595294840859	0.345987979265578	2.99418769001047	0.00275176610775915	0.0234604465409101	FBgn0000241	bw
550	33.9043067109573	3.37269508372545	1.12661506429377	2.99365345859251	0.00275658843987013	0.0234604465409101	FBgn0027546	CG4766
551	24.2098198118162	3.91227534556487	1.30794184167833	2.99116919491213	0.00277911464958646	0.0235789342293025	FBgn0038916	dnd
552	23.3433937812707	3.96976829997435	1.32758352550013	2.99022112260609	0.00278775558593067	0.0236310909551565	FBgn0050083	CG30083
553	20.0585386620385	4.22821414400849	1.41580939232236	2.98642894088513	0.00282256427131823	0.0238834299993597	FBgn0063493	GstE7
554	39.6765987783189	3.43373199581378	1.15003395577228	2.98576574941904	0.00282869236580415	0.0239139318026101	FBgn0038106	CG7488
555	30.7906715180941	2.48237350214909	0.83211595742885	2.98320622262715	0.00285245727713131	0.0240718945818107	FBgn0015905	ast
556	193.099998056279	1.3602242502281	0.456498932962299	2.97968768820854	0.00288542403005195	0.0242421662524844	FBgn0034094	Tsf3
557	206.807341032417	0.89077573141176	0.299543857488208	2.97377398715921	0.00294161657025057	0.0246705311825351	FBgn0030362	regucalcin
558	25.369865776404	2.18438092919052	0.734915451008341	2.97228875266324	0.00295588543043198	0.0247009714781477	FBgn0051320	HEATR2
559	83.1859311288425	2.30807427258445	0.777002085806035	2.97048658523244	0.0029732839081509	0.0248044116175582	FBgn0026268	antdh
560	71.6752211540687	1.62350566667627	0.546646888649315	2.96993488920739	0.0029786287398163	0.0248271456176245	FBgn0030006	CG17982
561	31.5368746176192	1.9287060078282	0.649906719412663	2.96766589760946	0.00300070302174735	0.0249358144166972	FBgn0043457	CG5180
562	26.1416808296773	4.08329096811165	1.37599743776726	2.96751349678189	0.00300219101503129	0.0249358144166972	FBgn0286786	hoip
563	66.0993637823037	1.93105364309108	0.650871303101635	2.96687476293534	0.00300843473485227	0.0249657933294176	FBgn0038723	CG6195
564	19.7862814706442	4.02418912939504	1.3571992021101	2.9650688882947	0.0030261515746895	0.0250689147494165	FBgn0036742	CG7497
565	187.707706775677	0.897592776794553	0.302800267863051	2.96430641600525	0.00303366047154377	0.0251091705579216	FBgn0086662	snoRNA:Psi28S-3186
566	72.4785698335348	1.46619104369867	0.495540862318018	2.95876920591409	0.00308870329722499	0.0254314866618604	FBgn0004359	T48
567	73.1087576983827	1.2792575161632	0.432666590912576	2.95668198800605	0.00310968659996969	0.0255598438056485	FBgn0031893	MICU1
568	40.4727815342914	2.35956747999995	0.798224763525581	2.95601889069222	0.00311638003089463	0.0255705052405094	FBgn0038337	CG6125
569	62.3335214838803	1.45708113162061	0.493001153015403	2.95553290840901	0.00312129396718084	0.0255886703520526	FBgn0005777	PpD3
570	179.949101600361	1.1053190653875	0.375016300064553	2.94738939400031	0.00320469374142023	0.0261267020129268	FBgn0034962	MAN1
571	76.7350869682615	2.0537732195516	0.696758715265152	2.94761037724521	0.00320240404839424	0.0261267020129268	FBgn0042083	Mccc2
572	276.57658615944	0.706544815535764	0.239872663519943	2.94549952115332	0.00322433646854207	0.0261620170116362	FBgn0025595	AkhR
573	178.835564453534	0.772671772559762	0.262323010383046	2.94549750489483	0.00322435748333767	0.0261620170116362	FBgn0031713	Coq6
574	100.617316971056	1.05063992596434	0.356810027884558	2.94453587023137	0.00323439451991238	0.0261985956112903	FBgn0262716	Arp3
575	15.8769631275222	3.9155426465694	1.33283243997458	2.93776061351273	0.00330592182932712	0.0266640180225814	FBgn0083986	CG34150
576	36.3524383047886	2.27116619021636	0.773288556036427	2.93702289072719	0.00331379642462238	0.0267048033300564	FBgn0033485	RpLP0-like
577	15.1581084513767	4.43229637986113	1.50963640563192	2.93600257871749	0.00332471558641868	0.0267473086693462	FBgn0039478	Nep5
578	14.2084518038005	4.47479367378327	1.52460350501129	2.93505403803341	0.00333489604838423	0.0267585123381753	FBgn0002562	Lsp1alpha
579	23.5839089449498	2.51618341965448	0.857561814821238	2.93411317547877	0.00334502214101604	0.0267969356131944	FBgn0053207	pxb
580	10.0931076620793	4.03068640880797	1.3763335005105	2.92856811762043	0.00340527208940785	0.027141937419107	FBgn0265351	nac
581	89.9136242361231	1.80008233873379	0.615852981049127	2.92290919119574	0.00346777635933689	0.0275705675817414	FBgn0034572	CG9346
582	278.491616631318	0.699107851170332	0.239254444559516	2.92202659999666	0.00347761838664321	0.0276256407797298	FBgn0037215	beta-Man
583	395.112256205532	0.720249608380056	0.246542347950168	2.92140321680409	0.00348458522261699	0.0276578007996158	FBgn0263987	spoon
584	24.5567888528322	2.69641755637567	0.923350789939793	2.92025261228345	0.00349747757069299	0.0277368995292531	FBgn0033265	coil
585	117.515941528853	1.16518171583417	0.399654415503844	2.91547314538042	0.00355149669847299	0.0280479451761904	FBgn0034733	CG4752
586	184.960855375222	1.2274670254167	0.420982467678878	2.9157200588054	0.00354868751275189	0.0280479451761904	FBgn0044047	Ilp6
587	266.936172990976	0.824644715858329	0.282984749876224	2.91409595824166	0.00356720238962988	0.028125105695942	FBgn0035766	eco
588	356.489245321873	0.851004761337087	0.292635118434421	2.90807462169923	0.00363661549492214	0.0283300903341792	FBgn0014075	Uggt
589	145.451758693262	0.985448685283052	0.338758960256271	2.90899666399248	0.00362590729053876	0.0283300903341792	FBgn0033980	Cyp6a20
590	28.6965642463331	2.87002650835815	0.986943485564172	2.90799478423787	0.00363754404456624	0.0283300903341792	FBgn0037700	CG8149
591	188.073058541676	1.28338339574896	0.441052036397739	2.90982308171821	0.00361633400634479	0.0283300903341792	FBgn0037718	P58IPK
592	18.1807189858691	2.78697501608903	0.957981967073904	2.90921448615748	0.00362338178814279	0.0283300903341792	FBgn0050390	Sgf29
593	56.0449472729468	1.22317262248369	0.420630263642133	2.90795201441888	0.00363804156765813	0.0283300903341792	FBgn0082960	snoRNA:Psi28S-3405a
594	278.359512708762	0.758756187005681	0.26085839091239	2.90868997677944	0.00362946583756725	0.0283300903341792	FBgn0263490	mld
595	75.1537580972848	1.85115000729579	0.636728069359112	2.90728506622778	0.00364580790264844	0.0283672590257794	FBgn0035334	CG8993
596	81.8017130694135	1.67411508924219	0.577430838117943	2.89924780376943	0.00374059131894481	0.0290094794841571	FBgn0262139	trh
597	83.2374481075582	1.18761683895169	0.409820035565603	2.89789843318088	0.00375672226721025	0.0290869746130323	FBgn0286075	DNAlig3
598	21.2405632641065	2.26370067590042	0.781482792219053	2.89667373157706	0.00377141757569989	0.0291293597106013	FBgn0039293	Alg9
599	15.8389981789548	4.25661150561774	1.47123289946089	2.89322751494853	0.0038130498221909	0.029379083873905	FBgn0036356	CG10222
600	11.6650766241287	4.02926597668676	1.3926345069192	2.8932688057546	0.00381254854394387	0.029379083873905	FBgn0036916	Mtr3
601	261.809753781461	0.68693186918849	0.237458644492842	2.89284843959091	0.0038176546687129	0.0293906688021057	FBgn0085408	Shrm
602	199.369817731866	0.78726761948882	0.272252922976419	2.89167738175949	0.003831912116825	0.029476486307752	FBgn0262473	Tl
603	29.5732029109899	3.60438421166624	1.24728806422826	2.88977688076924	0.00385515341733061	0.0295832299077265	FBgn0036909	Ccdc58
604	22.2637481910481	4.22478285528875	1.46324667689042	2.88726632495551	0.00388605141860601	0.0297480688967117	FBgn0010407	Ror
605	1924.67824939162	0.695734523769192	0.241000373605679	2.88686076855442	0.0038910637476707	0.0297623980118444	FBgn0083027	snoRNA:Psi18S-531
606	160.833361202437	1.46212772603517	0.506584656581357	2.8862455801607	0.00389867815916497	0.0297965910600052	FBgn0034277	OstDelta
607	69.3884487433213	1.20755697603559	0.418475280426146	2.88561124758887	0.00390654369563013	0.0298326467393124	FBgn0261064	Rbsn-5
608	206.436762979375	1.41754953793368	0.49137614620178	2.88485623262546	0.00391592444379873	0.0298764805448861	FBgn0031182	Cyp6t1
609	25.983932231507	3.78391477202908	1.31174497419345	2.8846420961938	0.00391858872188387	0.0298764805448861	FBgn0262538	CG43092
610	41.1130831580365	1.66051170462478	0.575775790645296	2.88395540695411	0.00392714359429184	0.0299176365298261	FBgn0051288	CG31288
611	26.624866060555	4.07752068697366	1.4178817654165	2.87578328914886	0.00403026310187839	0.0305558427332012	FBgn0035160	hng3
612	7.09650740836776	3.99828441220575	1.39156338270919	2.87323197914393	0.00406295658553274	0.0307790883781725	FBgn0035414	CG14965
613	43.2825675285773	2.35355558566671	0.819568371809484	2.87170133282524	0.0040826862313035	0.0309038477748109	FBgn0031951	r2d2
614	116.911889906216	1.38715964428482	0.483668187592613	2.8679985160678	0.00413077470813826	0.0311793496049882	FBgn0025720	Ate1
615	37.3178657011979	4.46574744565322	1.55869377162274	2.86505760589777	0.00416933388335951	0.0313096491383503	FBgn0032772	CG17350
616	203.306611966992	1.06286294163042	0.371156915228524	2.86364849480443	0.00418792463808156	0.0313994950910593	FBgn0032726	CG10621
617	168.85569770795	1.05449944598213	0.369142511809549	2.8566188186046	0.00428179710147556	0.0318848795139555	FBgn0024234	gbb
618	8.3238599814609	4.42385911322957	1.54952684828956	2.85497416073353	0.00430403305082145	0.0319779209527763	FBgn0033527	CG11777
619	60.8193737233332	2.16353057211778	0.758694772958051	2.85164818479302	0.00434932086712886	0.0322271414056139	FBgn0028387	chm
620	378.715514049189	0.961129704989554	0.337352849206949	2.8490339039643	0.00438522071157538	0.0324677630340624	FBgn0283509	Phm
621	144.397931680643	1.07194910192703	0.37641039811146	2.8478201115199	0.00440197988647404	0.0325410010796525	FBgn0039055	Rassf
622	15.9378027819834	4.04782020243613	1.42178708773025	2.84699462906088	0.00441341069825442	0.0325576035315516	FBgn0086695	hd
623	21.5445110070221	3.95509324489201	1.38968567148114	2.8460344134344	0.00442674106078666	0.0326222589681767	FBgn0015925	csul
624	169.127088781148	0.851689153641231	0.299423866672209	2.8444264083117	0.00444914621434122	0.0327364585972917	FBgn0027568	Cand1
625	422.525377933857	0.753880365020606	0.265335532585986	2.84123410714431	0.00449393093488806	0.0329636094968531	FBgn0259749	mmy
626	216.37045113839	0.870181145655151	0.306539739925277	2.83872213719262	0.00452945801420638	0.0331985101319674	FBgn0039668	Trc8
627	107.964247425414	1.19522080846205	0.421289685387964	2.83705215180233	0.00455321740612674	0.0332954022823018	FBgn0037566	mRpL1
628	33.5896067427449	2.13765962334755	0.753801245210817	2.83583986751005	0.00457053560314811	0.0333192045469497	FBgn0033458	Lime
629	15.6549326041382	4.56316818326989	1.61018936823207	2.83393262512974	0.00459790247969397	0.0334672210445927	FBgn0085431	Sol1
630	58.0099343950046	1.33054596181407	0.469817333421676	2.83204953747388	0.00462506827158704	0.0335875647584907	FBgn0034674	CG9304
631	99.5815201138532	1.31256410468356	0.463666301762043	2.83083782387355	0.00464262545633658	0.0336634747128552	FBgn0029789	PGAP1
632	92.7008769182104	1.33223292899199	0.470609355015418	2.83086792643198	0.00464218855382172	0.0336634747128552	FBgn0037548	CG7900
633	54.1756079871633	1.84625783641692	0.652316216599833	2.83031111205612	0.00465027607397812	0.0336931699947176	FBgn0050342	Prp38
634	28.0744932035364	3.29167068361431	1.16397267228044	2.82796216956306	0.00468453419662887	0.03391545498965	FBgn0034921	DCP1
635	23.8255859279785	2.44114776779104	0.864196004619966	2.82476169149213	0.00473157927345779	0.0341777262001216	FBgn0038128	Ravus
636	41.0711527688518	2.85314226274326	1.0102241468984	2.82426654668967	0.00473889567755836	0.0341784736196504	FBgn0037739	CG12948
637	748.840943126615	0.724301691021932	0.256438665287062	2.82446365960895	0.00473598185358261	0.0341784736196504	FBgn0082986	snoRNA:Psi28S-2562
638	169.672839496919	1.625844180273	0.575808438837689	2.82358519016305	0.00474898034131785	0.0341991540233049	FBgn0038820	CG4000
639	246.361580924286	0.819609624835975	0.290560502209309	2.82078816151535	0.00479058262393955	0.0344725524123577	FBgn0086665	snoRNA:Psi18S-1377a
640	42.8495421062747	1.76866886501331	0.627212330330616	2.81988854409321	0.00480403323122218	0.0345431129987045	FBgn0266129	lov
641	30.5037641714955	2.77771821150269	0.985537005473978	2.81848189979106	0.00482513314136088	0.0346685267480493	FBgn0034086	CG8441
642	16.0921967138855	3.296627981368	1.16978542275189	2.81814759976471	0.00483016001645548	0.0346783533908701	FBgn0038767	trem
643	15.3539918066663	4.0723030619796	1.44684376581062	2.8146114723714	0.00488362371351897	0.0349035459525033	FBgn0031676	senju
644	89.4611322293851	1.35841187830584	0.482623114141184	2.81464322470983	0.00488314126860554	0.0349035459525033	FBgn0032840	sNPF
645	161.488882310136	0.795231275174375	0.282467260821524	2.81530423335269	0.00487310769188113	0.0349035459525033	FBgn0260748	CG5004
646	187.456532458536	0.733393331672075	0.260678529509908	2.81340136853964	0.00490204219241698	0.0350087821081656	FBgn0028875	nAChRalpha5
647	255.663994489798	0.953342045660036	0.338889565040063	2.81313484983621	0.00490610719493973	0.0350114291313583	FBgn0034964	IntS1
648	69.4912882690918	1.8867838879843	0.670769678900352	2.81286400881664	0.00491024124586095	0.0350145645500558	FBgn0035102	CG7049
649	507.773399786009	0.641530538900231	0.228144432005896	2.81194913792001	0.00492422891939747	0.0350615458070096	FBgn0038947	Sar1
650	8.47306552051264	5.01635436191065	1.78410711016791	2.8116890142535	0.00492821258566046	0.0350635665723004	FBgn0039354	Lgr3
651	31.6085767592419	2.21735424395984	0.788802593964453	2.81103822543941	0.00493819186876915	0.0350818923090894	FBgn0032002	CG8353
652	580.698500286721	0.935264088276028	0.332755289158783	2.8106663327288	0.00494390272417046	0.0350961543947292	FBgn0034997	CG3376
653	6.09879989619497	4.58100120622249	1.63123347588783	2.80830504887057	0.00498030262620219	0.0352752825026294	FBgn0034264	Dlish
654	381.950240147727	1.00880610255401	0.35927843954796	2.80786707886863	0.00498708064909458	0.0352969106134947	FBgn0032652	CG6870
655	123.15232045338	0.950434498675643	0.338967627594137	2.80390934503529	0.00504870984268415	0.0356316296117491	FBgn0011207	pelo
656	348.664578916787	0.649849691713668	0.231739722572009	2.80422227359722	0.0050438120184547	0.0356316296117491	FBgn0038065	Snx3
657	271.088219149547	0.773471612170013	0.276332419184472	2.79906213846615	0.00512512736533437	0.0360585241583325	FBgn0026192	par-6
658	53.3331021423819	1.66073074994446	0.593518696468411	2.79811025301517	0.00514025633248909	0.0361113486011854	FBgn0037900	CG5276
659	31.2536176526357	3.20375723801861	1.14517286971854	2.79761887723207	0.00514808188882463	0.0361294094006231	FBgn0002939	ninaD
660	5.20167113608025	4.39516644398404	1.57159224960574	2.79663280668802	0.00516381834915015	0.0361582175523353	FBgn0264793	lncRNA:CR44023
661	337.85133643957	0.615870038354628	0.220303091521486	2.79555785668383	0.00518102272661887	0.0362365700222635	FBgn0082974	snoRNA:Psi28S-3305c
662	76.1358721712918	1.44833905186763	0.518620209288336	2.79267762020898	0.0052273759906633	0.0364892852844834	FBgn0032815	CG10462
663	24.9217818139819	2.42147796741553	0.868103458257514	2.7893886890809	0.00528076455533693	0.0366471643252103	FBgn0000625	eyg
664	11.3733690241713	4.01294230999273	1.43830988768795	2.79004013275848	0.00527015084638919	0.0366471643252103	FBgn0015032	Cyp4c3
665	151.287209560721	1.09199336401747	0.391360715268136	2.79024777249117	0.00526677190809868	0.0366471643252103	FBgn0023549	Mct1
666	22.6536804379181	2.68861072296207	0.965497368554144	2.78468985056721	0.00535789449748623	0.0370633329581584	FBgn0001224	Hsp23
667	23.1461232363711	2.34932277196364	0.845022182712726	2.78019065064274	0.00543269931776666	0.0372814565057745	FBgn0026431	Grip75
668	144.267427137143	1.07421978095139	0.38635129325701	2.78042237647383	0.00542882367541194	0.0372814565057745	FBgn0029174	Fkbp59
669	203.843221018801	1.30028605323207	0.467564466871493	2.78097705313747	0.0054195567779504	0.0372814565057745	FBgn0038795	CG4335
670	182.791914161312	0.775657781766577	0.27894190998747	2.78071438530488	0.00542394334728849	0.0372814565057745	FBgn0053554	Nipped-A
671	104.348955497355	0.965508877035429	0.347313132401407	2.77993771890992	0.00543693248238936	0.0372835087811896	FBgn0000043	Act42A
672	4.86350556492716	5.29724441211233	1.90607592143458	2.77913610499073	0.0054503682879407	0.0373216331393165	FBgn0032127	CG13114
673	158.480384622198	0.81298269981043	0.292589648926426	2.77857642193918	0.0054597668651087	0.0373556368472791	FBgn0259483	Mob4
674	80.151728162063	1.37662529599044	0.495479264706001	2.77837115304366	0.00546321754461631	0.0373556368472791	FBgn0261085	Syt12
675	91.2478633266456	1.82197305024066	0.655861460501125	2.77798462017961	0.00546972071232922	0.0373731385657852	FBgn0034793	asrij
676	26.5334552715821	2.62855852678593	0.946574315609794	2.77691723031021	0.00548771516846443	0.0374690753973612	FBgn0035805	CG7506
677	498.791924940338	0.63441032205962	0.228625926030561	2.77488355355996	0.00552214760183513	0.0376228560910076	FBgn0037327	PEK
678	44.5952888104501	2.01631410781132	0.727430046447362	2.77183231247958	0.00557417434246229	0.0378955884099822	FBgn0263133	mEFG1
679	5.72796839807569	4.71019433806922	1.70022568567351	2.77033477247074	0.00559987036766295	0.0380157388784683	FBgn0039490	CG5882
680	101.120428569361	1.14806209976906	0.414570367744509	2.76928162042828	0.00561800517456066	0.0380842882970754	FBgn0032339	Wdr59
681	244.102350286107	0.886130550034597	0.320168187120502	2.76770330620351	0.00564528225184231	0.0381872518920126	FBgn0030733	UQCR-14
682	4.17861428522634	4.6694269275537	1.68710063723914	2.76772281658016	0.00564494433744816	0.0381872518920126	FBgn0260764	CG42562
683	10.2766911802116	3.94923650848573	1.42724360533691	2.76703745157329	0.00565682561596635	0.0382380430545743	FBgn0052202	CG32202
684	112.702923137578	1.07052066790433	0.387025454603443	2.766021343483	0.0056744820718769	0.0383300545938542	FBgn0031106	Syx16
685	181.074433965457	1.03574241758822	0.374488961037804	2.76574886137609	0.00567922531648128	0.0383347708862487	FBgn0031693	Cyp4ac1
686	99.1988253693918	1.2968579885154	0.468977278887805	2.76528959268761	0.00568722815124991	0.0383614670387156	FBgn0034731	CG10384
687	97.9965328189294	2.3754688741971	0.860163635559778	2.76164764004606	0.00575105080330221	0.0387368219352488	FBgn0024841	Pcd
688	107.578880080087	1.16453861084595	0.421845010622273	2.76058405699315	0.00576981081037553	0.0388080177785159	FBgn0034887	St1
689	72.7128455035422	1.94754817156176	0.706909894832836	2.75501614250611	0.00586892398038993	0.039335072533349	FBgn0025827	CG6421
690	14.2730947489208	4.01322030399615	1.45732913167337	2.75381876116618	0.00589043775750375	0.0394513629878891	FBgn0040376	AANATL7
691	65.4750786681871	1.27331536196688	0.462763249292932	2.75154814889128	0.00593142995555724	0.0396698388770755	FBgn0034480	CG16898
692	38.020686517369	3.55506831124215	1.2935966945462	2.74820454182538	0.00599226142287706	0.0400201983823861	FBgn0034307	CG10914
693	7.28238392905545	3.8637104221297	1.40675414460876	2.74654276792927	0.00602270330385151	0.0401668959962004	FBgn0034861	CG9815
694	41.7825777436482	1.77049070229124	0.644909363807228	2.74533260276938	0.00604495980796466	0.0402869789733341	FBgn0085397	Fili
695	229.638748239855	1.01426555314278	0.369494380680588	2.74500941333548	0.00605091620264148	0.0402983365090888	FBgn0035519	CG1309
696	206.905882099162	0.694635099054975	0.253076939409728	2.74475857292699	0.0060555428454548	0.0402997152126618	FBgn0032167	CG5853
697	18.4265266820921	3.98493805474864	1.4519950108451	2.74445712621926	0.00606110711541263	0.0402997152126618	FBgn0036090	CG8009
698	356.785949285823	0.675065205832104	0.24603377373997	2.74379080388196	0.00607342280645374	0.0403259956302279	FBgn0033688	Prp8
699	31.0583003717951	2.44928343788338	0.892929957126826	2.74297375548292	0.00608855514373358	0.0403787523423115	FBgn0029686	Glos
700	11.5314019639105	4.06808203298779	1.48462883400444	2.74013405897222	0.00614141289603972	0.0406439734746986	FBgn0032033	CG13392
701	110.774689606134	1.34106847627537	0.490442775430969	2.73440357052243	0.00624933970464552	0.0412717716940248	FBgn0032394	Hacd1
702	13.6926514921708	4.01191598424382	1.46812159616629	2.73268644417475	0.00628201053799532	0.0414009832187633	FBgn0038972	CG7054
703	194.103553267977	0.720176110467052	0.263842720022132	2.72956597175257	0.00634177587073202	0.0416570519356133	FBgn0010226	GstS1
704	180.227116930241	0.691064861008149	0.253483274117706	2.72627400531071	0.00640537998716084	0.0419514762531605	FBgn0028703	Nhe3
705	221.718459419223	0.671976274875951	0.246508281592169	2.72597849668876	0.00641111749256029	0.0419600555780344	FBgn0031801	CG9498
706	118.650598573151	1.57343282039563	0.577264764575274	2.7256692543036	0.00641712659961109	0.0419703994372079	FBgn0040091	Ugt317A1
707	224.354107752722	0.925261390025098	0.339558499557192	2.72489538984212	0.00643218632042761	0.0420398825922017	FBgn0035710	SP1173
708	90.8047145318002	1.64326482149758	0.603751004500877	2.72175915111905	0.00649354490369801	0.0423355638683628	FBgn0033021	CG10417
709	36.287616244098	1.89154455658987	0.694994062890824	2.72167009416167	0.0064952949102669	0.0423355638683628	FBgn0034035	CG8207
710	125.639505462256	1.04086041202553	0.382747666956633	2.71944286506511	0.00653919909875673	0.0425754108671108	FBgn0265974	ttv
711	40.3421299998407	2.85275380747753	1.04915309243159	2.71910155730064	0.00654595065210768	0.0425778821757203	FBgn0035578	CG13707
712	10.241695430669	4.27455920600439	1.57264949226354	2.71806224275185	0.00656654840214927	0.0426686396142295	FBgn0031460	CG15399
713	145.35715791513	1.08379706757526	0.399226759232359	2.71474053908412	0.00663277130746716	0.0430539545759358	FBgn0037553	CG18249
714	17.3721525048682	2.80903438791564	1.03549715608168	2.7127398384608	0.00667294729582376	0.0432850934445734	FBgn0001180	hb
715	199.049349847906	0.886840776591662	0.327124315214402	2.71102065895167	0.00670764469091214	0.0434210032348186	FBgn0033356	CG8229
716	58.5277943802058	2.16047009179173	0.797495838533941	2.70906754292709	0.00674726023143537	0.0436178616734741	FBgn0036918	Pfdn6
717	67.6933078032137	2.0772217521737	0.766909289582249	2.70856251239987	0.00675753805133018	0.0436545249573661	FBgn0033551	CG7222
718	6.08365913182109	4.12628942899475	1.52392937768074	2.70766446885782	0.0067758487968807	0.0437132192294339	FBgn0034157	resilin
719	10.935978590073	4.22521891291993	1.56129134733327	2.70623347790707	0.00680511827500414	0.0438125719376455	FBgn0039481	Cpr97Eb
720	128.723054235339	1.58868848340451	0.587017263943595	2.70637437940354	0.0068022312423391	0.0438125719376455	FBgn0052412	QC
721	97.8900453799047	1.10148120804998	0.407502203870485	2.70300675085442	0.00687153507333973	0.044090411570779	FBgn0288232	Cyp6a21
722	139.335429123792	1.0207090628327	0.377798472531726	2.70172892969276	0.00689799747163587	0.0442003529673382	FBgn0016078	wun
723	6058.52375984693	0.648019274951754	0.239904966206838	2.70114989780184	0.00691001875674494	0.044217587952513	FBgn0013678	mt:Cyt-b
724	29.9206443905711	2.69333921478425	0.997522101596202	2.70002961385463	0.00693333042265849	0.0443069267805357	FBgn0025629	CG4045
725	29.6830488472337	2.90703081641447	1.07684403062529	2.69958390791881	0.00694262461591558	0.0443364241812884	FBgn0016032	lbm
726	15.9380968190188	3.86562951697587	1.43389665652171	2.69589129690348	0.00702005716378587	0.044770579906594	FBgn0036063	CG6674
727	91.8786436278803	1.97906012428056	0.73448847891567	2.69447401979982	0.00704998225105868	0.0449009958288193	FBgn0033191	CG1598
728	642.45235319329	0.736876222138037	0.273515025530094	2.69409777656607	0.0070579456528256	0.0449215251523359	FBgn0020414	Idgf3
729	414.598761308529	1.21914987527029	0.452795736686073	2.69249415684215	0.00709197782834025	0.0450775814079011	FBgn0031432	Cyp309a1
730	203.060811602425	1.30299906595128	0.484166458876492	2.69122125678613	0.00711909624821204	0.0451893336532522	FBgn0034909	pippin
731	17.0521077962063	3.72298802576132	1.38405970997621	2.68990419916588	0.00714725337948333	0.0453376976421443	FBgn0038761	CG17190
732	143.092713486251	1.37088524472822	0.51071556717163	2.68424409367479	0.00726940108648409	0.0459763291064461	FBgn0026403	Ndg
733	9.21324432083222	4.73098238506884	1.76273134852063	2.68389303284321	0.00727703847838653	0.0459763291064461	FBgn0039030	CG6660
734	19.1958374061629	3.72186419769432	1.38785395181166	2.68174053389112	0.00732402410070088	0.0461808226229822	FBgn0033135	Tsp42En
735	12.9007698109393	3.54256155389135	1.32463496859622	2.67436813754477	0.00748702132851118	0.0469586374125086	FBgn0263606	Hsc20
736	222.927726246493	0.799826725532019	0.299439806845786	2.67107681492707	0.00756083422586628	0.0473021829627663	FBgn0000097	aop
737	11.2517886028425	3.85271702955153	1.44244623402355	2.67096057979561	0.00756345286127256	0.0473021829627663	FBgn0264002	MsR2
738	38.6803513173546	2.08385062771568	0.780410323161705	2.67019869659502	0.00758063730014459	0.0473577453483654	FBgn0259245	DIP-beta
739	139.988963020402	0.813262010919753	0.305038962008227	2.6660922446288	0.00767386337788391	0.0477826565257594	FBgn0053143	CG33143
740	58.0838911578966	1.61339317088313	0.605576946884961	2.66422488369528	0.00771659571296891	0.0479856808213953	FBgn0039486	CAH9
741	707.901541042117	0.611958372990633	0.229767470783286	2.66338124759107	0.00773597116077101	0.0480431184080124	FBgn0032897	CG9336
742	43.4395590081767	1.93626221534657	0.727182227890692	2.66269188256018	0.00775183588152255	0.0481101169935751	FBgn0038202	CG12402
743	64.7958708804031	3.37906701078102	1.27319834895912	2.65399889462903	0.0079544087450571	0.0490262195489117	FBgn0035521	VhaM9.7-a
744	7.3642365625309	3.99702717393357	1.50853035858057	2.64961666246778	0.00805831454576186	0.0495137561886228	FBgn0259164	CG42269
745	289.188018984911	0.85434634242989	0.322561306849064	2.64863244378428	0.00808181751004591	0.049605505738178	FBgn0038738	CG4572
746	2603.7019773324	1.22149161038647	0.461389427612815	2.64742002586915	0.00811085417868452	0.0496554037799698	FBgn0013672	mt:ATPase6
747	92.0026300698676	1.03486875659113	0.390981339335019	2.64684948481488	0.00812455057356772	0.0496750747004525	FBgn0029957	CG12155
748	624.917168605496	0.977981642659183	0.369467873719779	2.64700048968514	0.00812092354114809	0.0496750747004525	FBgn0259716	Nepl6
749	28.8374757268197	3.46116883113304	1.30784386556574	2.64646944659241	0.00813368524620327	0.0496988620749635	FBgn0030969	Usp39
750	15.9114180365017	3.96785643970325	1.50071087477389	2.64398459849975	0.00819363843055176	0.0499364060490926	FBgn0039244	CG11069
