# Supplementary material for: Local translatome sustains synaptic function in impaired Wallerian degeneration
Source: EMBO Rep. 2024 Oct 31;26(1):61–83. doi: 10.1038/s44319-024-00301-8 (PMC11724096; doi:10.1038/s44319-024-00301-8)
Supplement: Supplementary file 17 — Source data Fig. 3 [file 44319_2024_301_MOESM17_ESM.zip › Figure 3/3B/Figure 3B.txt]

Figure 3B. To generated the heat map of 1351 differentially enriched transcripts between background and wild type 7 dpa (Z-Score average), we used the following files: 

1. ddsObjectS1_rlog_F.csv: Regularized log (rlog) gene expression of all the samples and conditions.

2. Dseq2_wt_vs_background_7dpa_IPE_vs_IPD_Res_Ord_Signif_UpReg1.5FC: 750 wild type-enriched transcripts when compared to background after injury. Library normalization and statistical analysis of differentially expressed genes (DEG) were analyzed by DESeq2, considering an adjusted p-value ≤ 0.05 and regularized logarithm (rLog) fold change greater than 0.6 (up-regulated). 

3. Dseq2_wt_vs_background_7dpa_IPE_vs_IPD_Res_Ord_Signif_DownReg1.5FC: 601 wild type-downregulated transcripts when compared to background after injury. Library normalization and statistical analysis of differentially expressed genes (DEG) were analyzed by DESeq2, considering an adjusted p-value ≤ 0.05 and regularized logarithm (rLog) fold change smaller than -0.6 (down-regulated) . 

4. wt_vs_background_7dpa_Gene_list_IPE_vs_IPD: gene list of all the significant up and downregulated genes in wild type when compared to background obtained by DSeq2 files

5. Legend samples TRAP : describe all the conditions and genotypes.
