# Supplementary material for: Local translatome sustains synaptic function in impaired Wallerian degeneration
Source: EMBO Rep. 2024 Oct 31;26(1):61–83. doi: 10.1038/s44319-024-00301-8 (PMC11724096; doi:10.1038/s44319-024-00301-8)
Supplement: Supplementary file 17 — Source data Fig. 3 [file 44319_2024_301_MOESM17_ESM.zip › Figure 3/3B/wt_vs_background_7dpa_Gene_list_IPE_vs_IPD.csv]

Gene_list_IPE_vs_IPD
FBgn0013763
FBgn0029990
FBgn0043791
FBgn0263120
FBgn0025454
FBgn0000003
FBgn0010019
FBgn0034200
FBgn0026721
FBgn0005391
FBgn0033320
FBgn0286818
FBgn0028490
FBgn0015039
FBgn0005585
FBgn0015623
FBgn0001114
FBgn0033820
FBgn0036106
FBgn0259682
FBgn0013949
FBgn0000299
FBgn0030828
FBgn0038465
FBgn0000406
FBgn0028480
FBgn0033717
FBgn0028331
FBgn0052521
FBgn0002565
FBgn0033065
FBgn0032773
FBgn0000473
FBgn0036876
FBgn0038172
FBgn0050359
FBgn0267828
FBgn0029769
FBgn0002930
FBgn0032136
FBgn0033304
FBgn0026415
FBgn0039022
FBgn0036891
FBgn0014469
FBgn0086687
FBgn0016122
FBgn0036837
FBgn0082983
FBgn0029994
FBgn0261862
FBgn0038194
FBgn0022355
FBgn0000079
FBgn0035909
FBgn0064237
FBgn0014455
FBgn0053970
FBgn0026576
FBgn0013770
FBgn0030251
FBgn0039562
FBgn0030991
FBgn0034060
FBgn0039611
FBgn0040398
FBgn0051445
FBgn0030990
FBgn0024293
FBgn0051092
FBgn0030425
FBgn0082922
FBgn0030593
FBgn0039494
FBgn0062928
FBgn0038105
FBgn0031538
FBgn0036211
FBgn0032699
FBgn0243514
FBgn0037515
FBgn0031970
FBgn0030773
FBgn0030245
FBgn0250848
FBgn0040259
FBgn0035770
FBgn0286070
FBgn0037533
FBgn0003502
FBgn0000416
FBgn0034067
FBgn0033482
FBgn0039024
FBgn0025620
FBgn0065100
FBgn0031805
FBgn0029093
FBgn0038299
FBgn0052133
FBgn0020416
FBgn0013771
FBgn0030658
FBgn0038865
FBgn0038984
FBgn0014033
FBgn0038095
FBgn0051326
FBgn0033814
FBgn0032836
FBgn0037727
FBgn0004919
FBgn0028543
FBgn0030041
FBgn0010415
FBgn0031261
FBgn0042712
FBgn0086672
FBgn0039656
FBgn0082963
FBgn0065064
FBgn0083015
FBgn0086558
FBgn0028940
FBgn0003391
FBgn0033352
FBgn0036402
FBgn0028984
FBgn0038897
FBgn0034117
FBgn0015522
FBgn0287423
FBgn0031379
FBgn0263461
FBgn0001941
FBgn0039150
FBgn0083058
FBgn0000592
FBgn0029818
FBgn0035090
FBgn0286203
FBgn0263598
FBgn0027836
FBgn0259896
FBgn0040340
FBgn0033437
FBgn0011297
FBgn0003137
FBgn0033775
FBgn0037644
FBgn0037230
FBgn0039537
FBgn0027657
FBgn0031055
FBgn0036623
FBgn0286723
FBgn0019929
FBgn0263477
FBgn0022069
FBgn0030993
FBgn0035539
FBgn0031327
FBgn0034476
FBgn0053926
FBgn0035076
FBgn0034417
FBgn0001291
FBgn0010053
FBgn0050158
FBgn0264561
FBgn0029147
FBgn0004797
FBgn0000477
FBgn0028662
FBgn0024986
FBgn0034085
FBgn0032001
FBgn0082966
FBgn0037835
FBgn0029697
FBgn0259715
FBgn0037144
FBgn0027582
FBgn0031689
FBgn0266758
FBgn0023479
FBgn0083040
FBgn0038211
FBgn0032006
FBgn0267348
FBgn0020412
FBgn0032330
FBgn0015033
FBgn0069242
FBgn0285896
FBgn0032864
FBgn0025678
FBgn0033051
FBgn0039169
FBgn0004237
FBgn0028507
FBgn0030615
FBgn0034718
FBgn0265048
FBgn0002736
FBgn0037757
FBgn0040321
FBgn0033665
FBgn0013675
FBgn0265137
FBgn0041713
FBgn0033821
FBgn0000427
FBgn0034796
FBgn0028744
FBgn0052191
FBgn0053120
FBgn0085256
FBgn0011576
FBgn0031305
FBgn0082954
FBgn0283437
FBgn0260474
FBgn0033373
FBgn0032997
FBgn0035023
FBgn0034860
FBgn0034479
FBgn0086698
FBgn0004698
FBgn0041629
FBgn0261984
FBgn0005612
FBgn0031968
FBgn0034534
FBgn0037090
FBgn0032020
FBgn0028939
FBgn0051915
FBgn0037552
FBgn0028539
FBgn0034194
FBgn0015338
FBgn0022702
FBgn0083041
FBgn0002787
FBgn0028396
FBgn0034229
FBgn0261258
FBgn0033367
FBgn0016685
FBgn0031384
FBgn0033178
FBgn0031872
FBgn0010612
FBgn0065055
FBgn0035789
FBgn0264001
FBgn0036258
FBgn0027794
FBgn0083005
FBgn0033366
FBgn0038037
FBgn0029756
FBgn0083057
FBgn0037936
FBgn0001206
FBgn0038868
FBgn0266705
FBgn0034756
FBgn0086601
FBgn0053969
FBgn0035438
FBgn0024326
FBgn0263199
FBgn0265177
FBgn0041182
FBgn0031011
FBgn0052698
FBgn0032194
FBgn0039238
FBgn0067102
FBgn0286898
FBgn0028399
FBgn0063923
FBgn0033052
FBgn0045823
FBgn0051739
FBgn0264389
FBgn0051523
FBgn0034368
FBgn0039807
FBgn0082976
FBgn0028484
FBgn0040309
FBgn0034049
FBgn0035816
FBgn0032451
FBgn0028374
FBgn0027518
FBgn0023513
FBgn0033055
FBgn0039714
FBgn0039593
FBgn0000412
FBgn0082957
FBgn0031094
FBgn0263766
FBgn0031306
FBgn0050344
FBgn0040337
FBgn0004885
FBgn0032387
FBgn0040382
FBgn0262366
FBgn0036691
FBgn0085382
FBgn0033602
FBgn0031313
FBgn0027611
FBgn0036806
FBgn0030894
FBgn0023545
FBgn0039151
FBgn0039869
FBgn0033663
FBgn0086671
FBgn0086658
FBgn0038257
FBgn0031973
FBgn0082994
FBgn0266354
FBgn0034753
FBgn0015360
FBgn0037369
FBgn0010220
FBgn0267798
FBgn0036995
FBgn0267336
FBgn0039335
FBgn0029167
FBgn0045063
FBgn0034045
FBgn0039770
FBgn0037547
FBgn0005198
FBgn0039755
FBgn0260653
FBgn0266369
FBgn0050046
FBgn0034422
FBgn0038828
FBgn0036342
FBgn0039207
FBgn0030757
FBgn0082959
FBgn0026598
FBgn0029170
FBgn0082988
FBgn0038919
FBgn0039609
FBgn0037240
FBgn0039132
FBgn0028398
FBgn0259229
FBgn0015247
FBgn0039044
FBgn0035337
FBgn0082980
FBgn0050033
FBgn0001149
FBgn0030082
FBgn0032262
FBgn0040102
FBgn0037082
FBgn0259244
FBgn0037415
FBgn0035092
FBgn0036489
FBgn0266581
FBgn0040336
FBgn0058045
FBgn0003317
FBgn0030638
FBgn0026314
FBgn0031813
FBgn0086666
FBgn0260746
FBgn0017578
FBgn0035452
FBgn0039048
FBgn0032689
FBgn0050169
FBgn0001216
FBgn0051300
FBgn0035213
FBgn0030438
FBgn0023536
FBgn0044812
FBgn0036287
FBgn0036191
FBgn0026602
FBgn0287454
FBgn0038535
FBgn0263484
FBgn0032856
FBgn0051155
FBgn0035298
FBgn0031542
FBgn0083014
FBgn0039863
FBgn0283510
FBgn0023129
FBgn0037317
FBgn0020381
FBgn0004915
FBgn0032586
FBgn0086659
FBgn0261705
FBgn0039159
FBgn0034734
FBgn0001280
FBgn0032923
FBgn0039081
FBgn0004858
FBgn0032051
FBgn0050172
FBgn0053087
FBgn0033973
FBgn0031451
FBgn0038402
FBgn0036290
FBgn0052207
FBgn0037290
FBgn0027535
FBgn0040020
FBgn0039084
FBgn0085484
FBgn0035791
FBgn0034053
FBgn0038147
FBgn0030332
FBgn0035445
FBgn0038578
FBgn0011586
FBgn0034025
FBgn0020300
FBgn0031049
FBgn0033476
FBgn0050052
FBgn0037376
FBgn0083001
FBgn0031258
FBgn0032422
FBgn0263462
FBgn0020270
FBgn0034013
FBgn0026169
FBgn0039726
FBgn0052834
FBgn0052206
FBgn0082967
FBgn0027784
FBgn0034741
FBgn0260862
FBgn0030160
FBgn0026741
FBgn0004362
FBgn0051004
FBgn0030588
FBgn0036249
FBgn0267668
FBgn0027507
FBgn0012344
FBgn0035977
FBgn0015568
FBgn0039277
FBgn0263780
FBgn0263278
FBgn0033669
FBgn0040606
FBgn0030653
FBgn0051183
FBgn0086670
FBgn0034488
FBgn0033783
FBgn0036334
FBgn0261808
FBgn0264979
FBgn0032341
FBgn0027296
FBgn0040271
FBgn0039312
FBgn0263474
FBgn0033479
FBgn0034709
FBgn0004629
FBgn0051708
FBgn0027578
FBgn0029114
FBgn0041181
FBgn0016698
FBgn0029526
FBgn0024994
FBgn0034999
FBgn0039827
FBgn0086532
FBgn0031997
FBgn0028899
FBgn0036908
FBgn0051103
FBgn0031321
FBgn0083013
FBgn0083004
FBgn0000057
FBgn0033365
FBgn0023167
FBgn0039682
FBgn0032343
FBgn0026400
FBgn0032601
FBgn0004855
FBgn0033949
FBgn0020415
FBgn0083008
FBgn0027329
FBgn0287612
FBgn0032264
FBgn0050054
FBgn0027057
FBgn0039464
FBgn0264916
FBgn0067783
FBgn0270927
FBgn0034687
FBgn0039052
FBgn0035112
FBgn0040346
FBgn0029172
FBgn0030752
FBgn0039564
FBgn0262955
FBgn0035173
FBgn0038832
FBgn0011638
FBgn0037530
FBgn0050008
FBgn0013973
FBgn0000241
FBgn0027546
FBgn0038916
FBgn0050083
FBgn0063493
FBgn0038106
FBgn0015905
FBgn0034094
FBgn0030362
FBgn0051320
FBgn0026268
FBgn0030006
FBgn0043457
FBgn0286786
FBgn0038723
FBgn0036742
FBgn0086662
FBgn0004359
FBgn0031893
FBgn0038337
FBgn0005777
FBgn0034962
FBgn0042083
FBgn0025595
FBgn0031713
FBgn0262716
FBgn0083986
FBgn0033485
FBgn0039478
FBgn0002562
FBgn0053207
FBgn0265351
FBgn0034572
FBgn0037215
FBgn0263987
FBgn0033265
FBgn0034733
FBgn0044047
FBgn0035766
FBgn0014075
FBgn0033980
FBgn0037700
FBgn0037718
FBgn0050390
FBgn0082960
FBgn0263490
FBgn0035334
FBgn0262139
FBgn0286075
FBgn0039293
FBgn0036356
FBgn0036916
FBgn0085408
FBgn0262473
FBgn0036909
FBgn0010407
FBgn0083027
FBgn0034277
FBgn0261064
FBgn0031182
FBgn0262538
FBgn0051288
FBgn0035160
FBgn0035414
FBgn0031951
FBgn0025720
FBgn0032772
FBgn0032726
FBgn0024234
FBgn0033527
FBgn0028387
FBgn0283509
FBgn0039055
FBgn0086695
FBgn0015925
FBgn0027568
FBgn0259749
FBgn0039668
FBgn0037566
FBgn0033458
FBgn0085431
FBgn0034674
FBgn0029789
FBgn0037548
FBgn0050342
FBgn0034921
FBgn0038128
FBgn0037739
FBgn0082986
FBgn0038820
FBgn0086665
FBgn0266129
FBgn0034086
FBgn0038767
FBgn0031676
FBgn0032840
FBgn0260748
FBgn0028875
FBgn0034964
FBgn0035102
FBgn0038947
FBgn0039354
FBgn0032002
FBgn0034997
FBgn0034264
FBgn0032652
FBgn0011207
FBgn0038065
FBgn0026192
FBgn0037900
FBgn0002939
FBgn0264793
FBgn0082974
FBgn0032815
FBgn0000625
FBgn0015032
FBgn0023549
FBgn0001224
FBgn0026431
FBgn0029174
FBgn0038795
FBgn0053554
FBgn0000043
FBgn0032127
FBgn0259483
FBgn0261085
FBgn0034793
FBgn0035805
FBgn0037327
FBgn0263133
FBgn0039490
FBgn0032339
FBgn0030733
FBgn0260764
FBgn0052202
FBgn0031106
FBgn0031693
FBgn0034731
FBgn0024841
FBgn0034887
FBgn0025827
FBgn0040376
FBgn0034480
FBgn0034307
FBgn0034861
FBgn0085397
FBgn0035519
FBgn0032167
FBgn0036090
FBgn0033688
FBgn0029686
FBgn0032033
FBgn0032394
FBgn0038972
FBgn0010226
FBgn0028703
FBgn0031801
FBgn0040091
FBgn0035710
FBgn0033021
FBgn0034035
FBgn0265974
FBgn0035578
FBgn0031460
FBgn0037553
FBgn0001180
FBgn0033356
FBgn0036918
FBgn0033551
FBgn0034157
FBgn0039481
FBgn0052412
FBgn0288232
FBgn0016078
FBgn0013678
FBgn0025629
FBgn0016032
FBgn0036063
FBgn0033191
FBgn0020414
FBgn0031432
FBgn0034909
FBgn0038761
FBgn0026403
FBgn0039030
FBgn0033135
FBgn0263606
FBgn0000097
FBgn0264002
FBgn0259245
FBgn0053143
FBgn0039486
FBgn0032897
FBgn0038202
FBgn0035521
FBgn0259164
FBgn0038738
FBgn0013672
FBgn0029957
FBgn0259716
FBgn0030969
FBgn0039244
FBgn0002940
FBgn0033636
FBgn0266696
FBgn0035001
FBgn0264489
FBgn0005614
FBgn0016672
FBgn0058469
FBgn0019940
FBgn0263397
FBgn0004656
FBgn0035103
FBgn0265991
FBgn0266446
FBgn0032388
FBgn0266557
FBgn0262559
FBgn0053547
FBgn0029867
FBgn0267435
FBgn0036022
FBgn0053329
FBgn0035880
FBgn0036619
FBgn0033699
FBgn0261955
FBgn0036333
FBgn0039628
FBgn0052475
FBgn0264598
FBgn0004169
FBgn0031980
FBgn0027587
FBgn0052533
FBgn0031229
FBgn0035232
FBgn0043783
FBgn0261710
FBgn0028737
FBgn0014133
FBgn0263353
FBgn0022349
FBgn0032479
FBgn0019661
FBgn0030519
FBgn0046704
FBgn0024943
FBgn0015295
FBgn0029882
FBgn0004419
FBgn0263864
FBgn0261854
FBgn0086855
FBgn0028509
FBgn0004401
FBgn0265726
FBgn0030243
FBgn0035171
FBgn0031774
FBgn0051472
FBgn0261445
FBgn0030218
FBgn0003261
FBgn0034072
FBgn0263220
FBgn0039026
FBgn0040074
FBgn0027599
FBgn0036450
FBgn0030799
FBgn0027608
FBgn0038181
FBgn0038476
FBgn0262483
FBgn0035483
FBgn0261565
FBgn0031191
FBgn0027356
FBgn0023524
FBgn0260972
FBgn0085444
FBgn0033446
FBgn0025680
FBgn0039809
FBgn0037796
FBgn0001565
FBgn0024289
FBgn0264572
FBgn0051051
FBgn0005613
FBgn0037794
FBgn0029839
FBgn0029891
FBgn0259243
FBgn0027780
FBgn0028400
FBgn0003149
FBgn0035122
FBgn0035253
FBgn0086704
FBgn0021906
FBgn0034058
FBgn0086442
FBgn0267384
FBgn0026259
FBgn0029881
FBgn0052278
FBgn0025366
FBgn0038771
FBgn0083991
FBgn0004860
FBgn0051158
FBgn0283471
FBgn0053548
FBgn0036377
FBgn0036481
FBgn0031857
FBgn0000330
FBgn0041721
FBgn0027279
FBgn0026411
FBgn0037448
FBgn0037911
FBgn0037950
FBgn0038590
FBgn0033584
FBgn0036516
FBgn0053526
FBgn0265856
FBgn0041150
FBgn0039584
FBgn0038330
FBgn0263219
FBgn0031115
FBgn0003714
FBgn0030096
FBgn0019660
FBgn0029801
FBgn0052677
FBgn0036597
FBgn0040092
FBgn0032023
FBgn0035039
FBgn0260744
FBgn0030600
FBgn0034114
FBgn0261004
FBgn0036668
FBgn0266918
FBgn0029003
FBgn0036004
FBgn0036665
FBgn0026418
FBgn0032031
FBgn0039182
FBgn0037261
FBgn0032651
FBgn0261041
FBgn0036935
FBgn0033879
FBgn0285951
FBgn0260639
FBgn0037443
FBgn0041706
FBgn0267910
FBgn0260858
FBgn0031457
FBgn0261859
FBgn0031473
FBgn0035086
FBgn0035900
FBgn0030258
FBgn0262699
FBgn0035593
FBgn0014859
FBgn0032796
FBgn0026438
FBgn0031942
FBgn0010772
FBgn0261534
FBgn0261535
FBgn0032147
FBgn0020655
FBgn0036735
FBgn0031195
FBgn0085410
FBgn0030004
FBgn0030625
FBgn0031450
FBgn0038454
FBgn0040344
FBgn0013433
FBgn0027929
FBgn0036734
FBgn0040294
FBgn0037186
FBgn0069973
FBgn0023528
FBgn0031428
FBgn0039299
FBgn0038975
FBgn0031549
FBgn0032957
FBgn0034069
FBgn0038893
FBgn0032798
FBgn0083124
FBgn0052547
FBgn0267450
FBgn0029858
FBgn0027590
FBgn0052104
FBgn0033507
FBgn0036889
FBgn0030529
FBgn0004913
FBgn0035986
FBgn0039126
FBgn0002021
FBgn0039125
FBgn0033960
FBgn0036987
FBgn0033413
FBgn0003319
FBgn0051955
FBgn0036273
FBgn0030559
FBgn0260743
FBgn0034407
FBgn0039140
FBgn0029799
FBgn0025382
FBgn0033799
FBgn0039688
FBgn0038818
FBgn0031814
FBgn0032515
FBgn0264874
FBgn0000018
FBgn0027504
FBgn0036018
FBgn0030716
FBgn0037935
FBgn0053156
FBgn0029976
FBgn0030156
FBgn0266418
FBgn0261090
FBgn0010213
FBgn0030803
FBgn0011274
FBgn0037989
FBgn0038532
FBgn0038737
FBgn0010105
FBgn0260856
FBgn0032729
FBgn0050421
FBgn0035137
FBgn0037980
FBgn0003464
FBgn0003882
FBgn0031858
FBgn0039112
FBgn0000287
FBgn0000422
FBgn0027556
FBgn0031681
FBgn0020617
FBgn0033015
FBgn0026433
FBgn0037027
FBgn0261985
FBgn0036395
FBgn0025638
FBgn0031062
FBgn0033067
FBgn0039749
FBgn0028527
FBgn0003210
FBgn0031458
FBgn0036745
FBgn0033058
FBgn0023510
FBgn0028582
FBgn0010292
FBgn0028691
FBgn0030011
FBgn0052296
FBgn0034397
FBgn0031663
FBgn0051301
FBgn0038747
FBgn0083044
FBgn0032877
FBgn0028879
FBgn0035266
FBgn0030008
FBgn0025820
FBgn0030790
FBgn0033463
FBgn0037234
FBgn0028953
FBgn0033378
FBgn0035817
FBgn0024991
FBgn0036104
FBgn0037544
FBgn0032600
FBgn0003053
FBgn0267429
FBgn0033961
FBgn0026575
FBgn0005649
FBgn0037892
FBgn0024975
FBgn0267351
FBgn0034750
FBgn0034725
FBgn0047038
FBgn0031817
FBgn0037855
FBgn0036188
FBgn0041171
FBgn0002789
FBgn0036135
FBgn0035656
FBgn0051324
FBgn0036152
FBgn0051211
FBgn0287864
FBgn0021761
FBgn0283651
FBgn0035390
FBgn0264078
FBgn0032859
FBgn0035866
FBgn0263600
FBgn0039590
FBgn0260749
FBgn0266428
FBgn0030966
FBgn0263855
FBgn0052544
FBgn0027654
FBgn0032721
FBgn0283658
FBgn0015282
FBgn0283724
FBgn0011259
FBgn0031697
FBgn0038467
FBgn0261703
FBgn0286034
FBgn0030933
FBgn0033571
FBgn0036534
FBgn0031603
FBgn0001323
FBgn0014269
FBgn0262593
FBgn0037093
FBgn0034493
FBgn0030788
FBgn0025641
FBgn0036277
FBgn0037238
FBgn0259734
FBgn0086605
FBgn0263838
FBgn0034634
FBgn0052185
FBgn0284246
FBgn0034689
FBgn0026309
FBgn0261278
FBgn0030574
FBgn0036834
FBgn0033395
FBgn0027873
FBgn0024371
FBgn0033845
FBgn0051549
FBgn0029755
FBgn0261609
FBgn0029720
FBgn0003174
FBgn0283503
FBgn0034455
FBgn0030518
FBgn0030915
FBgn0040778
FBgn0053200
FBgn0052343
FBgn0039500
FBgn0038928
FBgn0039924
FBgn0037565
FBgn0051151
FBgn0031636
FBgn0036274
FBgn0030853
FBgn0013710
FBgn0033520
FBgn0030012
FBgn0039510
FBgn0034186
FBgn0035401
FBgn0041723
FBgn0086694
FBgn0032005
FBgn0042085
FBgn0032204
FBgn0035476
FBgn0051852
FBgn0005427
FBgn0037492
FBgn0032879
FBgn0000565
FBgn0032059
FBgn0036695
FBgn0053002
FBgn0034399
FBgn0037092
FBgn0030420
FBgn0029826
FBgn0037949
FBgn0041582
FBgn0042092
FBgn0038504
FBgn0034002
FBgn0032633
FBgn0037472
FBgn0259173
FBgn0030000
FBgn0052553
FBgn0038874
FBgn0261791
FBgn0039767
FBgn0053144
FBgn0003638
FBgn0264272
FBgn0005694
FBgn0035807
FBgn0082831
FBgn0037788
FBgn0034976
FBgn0036580
FBgn0266349
FBgn0038858
FBgn0034528
FBgn0034504
FBgn0037299
FBgn0034137
FBgn0003559
FBgn0026402
FBgn0030066
FBgn0032042
FBgn0037713
FBgn0037896
FBgn0038118
FBgn0062440
FBgn0032210
FBgn0032782
FBgn0033387
FBgn0035035
FBgn0037818
FBgn0259789
FBgn0083167
FBgn0260962
FBgn0010316
FBgn0015553
FBgn0032858
FBgn0035151
FBgn0036126
FBgn0287873
FBgn0040658
FBgn0035625
FBgn0033368
FBgn0026319
FBgn0037917
FBgn0037654
FBgn0038805
FBgn0011227
FBgn0037241
FBgn0263048
FBgn0004463
FBgn0030985
FBgn0039156
FBgn0030701
FBgn0037409
FBgn0015031
FBgn0037012
FBgn0051296
FBgn0038596
FBgn0039298
FBgn0037717
FBgn0031775
FBgn0034530
FBgn0035726
FBgn0003507
FBgn0025457
FBgn0039329
FBgn0002044
FBgn0032748
FBgn0038659
FBgn0031309
FBgn0024432
FBgn0031602
FBgn0033113
FBgn0036096
FBgn0030801
FBgn0032715
FBgn0002715
FBgn0030049
FBgn0266572
FBgn0266801
FBgn0050357
FBgn0010501
FBgn0003480
FBgn0016970
FBgn0036309
FBgn0032032
FBgn0035471
FBgn0030876
FBgn0030320
FBgn0002989
FBgn0004240
FBgn0029959
FBgn0034182
FBgn0085399
FBgn0024836
FBgn0040075
FBgn0029928
FBgn0035308
FBgn0032381
FBgn0027791
FBgn0033177
FBgn0017572
FBgn0039403
FBgn0031287
FBgn0265959
FBgn0036263
FBgn0030778
FBgn0001139
FBgn0032429
FBgn0265002
FBgn0037709
FBgn0031906
FBgn0039232
FBgn0031688
FBgn0030061
FBgn0033540
FBgn0042132
FBgn0042630
FBgn0030707
FBgn0034494
FBgn0027091
FBgn0039835
FBgn0029666
FBgn0005619
FBgn0033830
FBgn0025725
FBgn0003302
FBgn0052843
FBgn0014870
FBgn0033381
FBgn0036155
FBgn0038165
FBgn0266722
FBgn0001296
FBgn0040529
FBgn0031528
FBgn0036790
FBgn0032895
FBgn0260857
FBgn0032847
FBgn0036836
FBgn0038804
FBgn0039710
FBgn0005616
FBgn0262117
FBgn0287695
FBgn0003227
FBgn0029837
FBgn0029783
FBgn0032752
FBgn0260456
FBgn0037603
FBgn0030891
FBgn0034535
FBgn0063498
FBgn0067864
FBgn0266721
FBgn0046687
FBgn0051119
FBgn0032646
FBgn0037382
FBgn0028552
FBgn0039483
FBgn0052069
