# Supplementary material for: Local translatome sustains synaptic function in impaired Wallerian degeneration
Source: EMBO Rep. 2024 Oct 31;26(1):61–83. doi: 10.1038/s44319-024-00301-8 (PMC11724096; doi:10.1038/s44319-024-00301-8)
Supplement: Supplementary file 17 — Source data Fig. 3 [file 44319_2024_301_MOESM17_ESM.zip › Figure 3/3B/Dseq2_wt_vs_background_7dpa_IPE_vs_IPD_Res_Ord_Signif_DownReg1.5FC.csv]

	baseMean	log2FoldChange	lfcSE	stat	pvalue	padj	Gene_ID	Gene_Name
1	57497.2774831816	-0.723584123293169	0.0415552180043519	-17.4125936053901	6.62149923642739e-68	2.09173160878741e-64	FBgn0002940	ninaE
2	1042.61837790337	-1.41966028696805	0.117048708910834	-12.1287991997376	7.4331383647069e-34	4.40274076764546e-31	FBgn0033636	tou
3	2280.41893853533	-1.06847135364055	0.113961414403544	-9.37572913808379	6.86992733926096e-21	2.17021004647254e-18	FBgn0266696	Svil
4	3021.12939804443	-0.879892379937983	0.0943522364380277	-9.32561233475279	1.10344571496747e-20	3.37334033572475e-18	FBgn0035001	Slik
5	2046.37481546017	-0.783584767258153	0.0902355495317604	-8.68377010307177	3.82862239050532e-18	1.06717218808291e-15	FBgn0264489	CG43897
6	6323.59897443345	-0.627904971507035	0.0727179768698166	-8.63479704105551	5.88313966976201e-18	1.5929861328667e-15	FBgn0005614	trpl
7	1556.40989429456	-0.923123838400024	0.110013365668957	-8.39101533515312	4.81961456602635e-17	1.14188718105579e-14	FBgn0016672	Ipp
8	579.620139143775	-1.26619737878592	0.166091468417282	-7.62349439650187	2.46899022655838e-14	4.41483403341391e-12	FBgn0058469	lncRNA:CR40469
9	804.066280038747	-1.49992602722404	0.201759891767719	-7.4342130840894	1.05192284145631e-13	1.71880564973818e-11	FBgn0019940	Rh6
10	1317.16327094832	-0.873869588796855	0.12022236705299	-7.26877710211511	3.62756392321537e-13	5.13110795527045e-11	FBgn0263397	Ih
11	1069.93494599843	-0.769151692360955	0.111338318794077	-6.90823878689526	4.9070751622104e-12	6.03952614445039e-10	FBgn0004656	fs(1)h
12	134.699282176262	-2.08572872535139	0.30272036263158	-6.88995185926684	5.58112717508454e-12	6.6952331947185e-10	FBgn0035103	Vdup1
13	1263.90117629446	-0.687244028359565	0.102841066223768	-6.68258365645699	2.34765860394649e-11	2.49986074040459e-09	FBgn0265991	Zasp52
14	416.778687368655	-1.26983347823774	0.197627861794774	-6.42537680014164	1.31543266353514e-10	1.27207707676761e-08	FBgn0266446	CG45076
15	391.862586622331	-1.24443742816697	0.195485652621361	-6.36587601944035	1.9417823838384e-10	1.82200709422144e-08	FBgn0032388	CG6686
16	2933.30347676327	-0.601695889435969	0.0954692293557312	-6.30251122268903	2.928613273548e-10	2.72102627386416e-08	FBgn0266557	kis
17	1457.33520229583	-0.837693927272399	0.134399003646393	-6.23288792732714	4.57913782400638e-10	4.09400841114231e-08	FBgn0262559	Mdh2
18	846.30300820314	-0.858137550107207	0.13777881406864	-6.22837085591179	4.713103590037e-10	4.17440025446548e-08	FBgn0053547	Rim
19	118.285789686314	-2.58612834785481	0.420343850605749	-6.15241151768484	7.63135496572967e-10	6.63507807433212e-08	FBgn0029867	CG3847
20	1148.56572841848	-0.815942833477157	0.135300889968686	-6.03057994419694	1.63372327774839e-09	1.36322753260179e-07	FBgn0267435	chp
21	795.344491078045	-1.44863146758245	0.24266892227291	-5.9695796808843	2.37865572689696e-09	1.87854336031688e-07	FBgn0036022	CG8329
22	207.752333399203	-1.849305636833	0.313134224942115	-5.9057921157448	3.50956306364938e-09	2.68226848017784e-07	FBgn0053329	Sp212
23	1048.941215046	-0.731829873951803	0.125316195453352	-5.83986667728212	5.22426126241356e-09	3.77941404457201e-07	FBgn0035880	Culd
24	715.442956356318	-1.21605882703795	0.208533961053627	-5.83146659131091	5.49423132483062e-09	3.94460835344089e-07	FBgn0036619	Cpr72Ec
25	4462.09983684464	-0.617699183374714	0.107943900707337	-5.72240931935055	1.05023903531617e-08	7.31846716006717e-07	FBgn0033699	RpS11
26	1449.28123948834	-0.666600968764692	0.117930862344827	-5.65247260564894	1.58156011156828e-08	1.04814301939388e-06	FBgn0261955	kdn
27	295.049871367044	-1.30509848820194	0.231146145000397	-5.64620486402532	1.64028373127255e-08	1.07951173064374e-06	FBgn0036333	MICAL-like
28	189.045798305667	-1.56363857395272	0.277447299444086	-5.63580390613188	1.74243563756007e-08	1.13103168062718e-06	FBgn0039628	CG11841
29	39.0397469138221	-7.09170293857084	1.26465870483031	-5.60760220246332	2.05148873245079e-08	1.31364585928622e-06	FBgn0052475	mthl8
30	1174.34266827026	-0.70178519871509	0.125504537598829	-5.59171175912638	2.24841856315595e-08	1.42055084820193e-06	FBgn0264598	PsGEF
31	1167.67335754252	-0.708310172376525	0.127651916960065	-5.5487625195485	2.87698647333956e-08	1.78203926848621e-06	FBgn0004169	up
32	2790.67258512954	-0.676265507912077	0.122582642785472	-5.51681292347065	3.45202556208933e-08	2.09710552896927e-06	FBgn0031980	RpL36A
33	208.80661153054	-1.2620923527775	0.229866802097408	-5.49053774299554	4.00711846292732e-08	2.37346635457264e-06	FBgn0027587	Prp4k
34	96.3782985782516	-3.38534748001562	0.623278643498517	-5.43151528666757	5.58775282039561e-08	3.22897155359081e-06	FBgn0052533	CG32533
35	78.2264996484063	-3.23834918803197	0.602471271683095	-5.37510971931517	7.65360617664029e-08	4.3433069303006e-06	FBgn0031229	CG3436
36	903.177210623693	-0.695544328276112	0.129781618126672	-5.35934393726878	8.35247100514974e-08	4.71168855451215e-06	FBgn0035232	CG12099
37	662.460681374976	-1.10705498234501	0.20734156278306	-5.33928155785778	9.33156281903484e-08	5.14158260674379e-06	FBgn0043783	CG32444
38	1716.12217339107	-0.630164335032533	0.119983117984569	-5.25210834338862	1.50367963802079e-07	7.91687329417946e-06	FBgn0261710	nocte
39	2618.30675327156	-0.741484274373145	0.141633236492409	-5.23524204301357	1.64768796690231e-07	8.6271485427255e-06	FBgn0028737	eEF1beta
40	1030.51454109165	-0.617140746493102	0.11804123541965	-5.22817932478508	1.71187432918683e-07	8.86526394410033e-06	FBgn0014133	bif
41	542.88779202321	-0.935365529752788	0.178977132601321	-5.22617340080172	1.73054076699805e-07	8.91322546132639e-06	FBgn0263353	CG11000
42	211.069388810965	-1.15593788600031	0.221693218143377	-5.21413282589784	1.84679108544846e-07	9.4605616847541e-06	FBgn0022349	CG1910
43	1140.35703147544	-0.700832900025267	0.134471484551549	-5.21175848071051	1.87058978511668e-07	9.53095666319933e-06	FBgn0032479	CG16974
44	1641.43315012495	-0.694676760616775	0.133758997568139	-5.19349556475925	2.06381861128456e-07	1.02941099890231e-05	FBgn0019661	lncRNA:roX1
45	226.141137637198	-1.82530510121486	0.357802902824268	-5.10142619527977	3.37103478448233e-07	1.59736483262695e-05	FBgn0030519	CG11151
46	224.925850572452	-1.29881128201683	0.256244665819407	-5.06863734260986	4.00673816237074e-07	1.86136556690135e-05	FBgn0046704	Liprin-alpha
47	1170.69176077585	-0.676493402091569	0.133758667497782	-5.05756684592261	4.24639601640229e-07	1.96307780719241e-05	FBgn0024943	PIP82
48	90.0218559354936	-1.70943842411129	0.343003765949756	-4.98373077443613	6.23698461970854e-07	2.76205155331672e-05	FBgn0015295	Shark
49	70.5644644304244	-3.62566387992354	0.73162535367114	-4.95562908219451	7.2096638974008e-07	3.17795277933337e-05	FBgn0029882	CG3226
50	101.505486952451	-2.04340112986395	0.418815568566053	-4.87899993035163	1.06625101783188e-06	4.49104928710789e-05	FBgn0004419	me31B
51	165.119152369251	-1.61754359787364	0.333160957097478	-4.85514152668365	1.20300793446981e-06	4.97856165719232e-05	FBgn0263864	Dark
52	296.182099789675	-1.06572342976959	0.220276931250195	-4.83810730302539	1.31081373439619e-06	5.37774102202282e-05	FBgn0261854	aPKC
53	54.8997359991624	-2.35863860561234	0.48794435874648	-4.83382697910811	1.33933003538711e-06	5.47104773507055e-05	FBgn0086855	CG17078
54	395.237050922727	-1.06090014431062	0.21980872786825	-4.82646960655043	1.38974591433477e-06	5.6284709530558e-05	FBgn0028509	CenG1A
55	1345.80407405446	-0.608077322774241	0.126089526237359	-4.82258392841889	1.4171037086934e-06	5.68292030633843e-05	FBgn0004401	Pep
56	244.001775762493	-2.076043382615	0.430402857618026	-4.82348884508906	1.41068660065936e-06	5.68292030633843e-05	FBgn0265726	Nna1
57	340.78357019989	-0.991255754941876	0.205787789187435	-4.81688325073079	1.4581794794788e-06	5.78207821214251e-05	FBgn0030243	CG2186
58	142.389933345197	-1.50485029426649	0.312847574819956	-4.81017087996459	1.50801318774597e-06	5.9547670751119e-05	FBgn0035171	CG12502
59	63.7604700925619	-3.00467747234453	0.629981278054333	-4.76947105733734	1.8471027800562e-06	7.08704171926828e-05	FBgn0031774	CG9147
60	78.834005121531	-5.81661182643004	1.22099047565844	-4.76384700977567	1.8993653414728e-06	7.2581795730394e-05	FBgn0051472	sgll
61	195.088909069304	-1.32901992707876	0.280523902508148	-4.7376352431863	2.16226551123469e-06	8.22963463854263e-05	FBgn0261445	sgl
62	169.406091910266	-1.72176259036917	0.364386028978001	-4.72510594107634	2.29995420773622e-06	8.71866641068647e-05	FBgn0030218	CG1628
63	1756.72775516109	-0.669557449566556	0.141811511675692	-4.7214604911466	2.34157120326942e-06	8.77117402900563e-05	FBgn0003261	Rm62
64	306.040588791096	-0.989732568675895	0.21172511632849	-4.67461105153124	2.94511239544569e-06	0.000108602452029723	FBgn0034072	Dg
65	1062.61682048708	-0.622561798130205	0.134256812372111	-4.6370965251632	3.53337431077218e-06	0.000128791493627646	FBgn0263220	Hk
66	898.741113615492	-0.610727414406485	0.131816610053624	-4.63315976763502	3.60126394689306e-06	0.000130763135726841	FBgn0039026	CG7029
67	712.24539077887	-1.13470130018135	0.245187635139618	-4.62788957336782	3.69410888086294e-06	0.000133114334083415	FBgn0040074	retinin
68	66.3340761301081	-2.70070024895014	0.586511163020724	-4.60468686570371	4.13086950074074e-06	0.000147810545897944	FBgn0027599	CG2790
69	166.020392840489	-1.438036835944	0.313014086363622	-4.59416013077909	4.34495644350554e-06	0.000152507971167045	FBgn0036450	Tdrd3
70	41.4489438497397	-3.77936827792735	0.828992349769201	-4.55899053710154	5.14000870205453e-06	0.000176492255323807	FBgn0030799	CG4872
71	570.555055274977	-0.830765564844696	0.182677928952835	-4.54770628070339	5.4233753249583e-06	0.000184219813457454	FBgn0027608	CG2082
72	590.416858154452	-0.859731903881367	0.189109817963772	-4.5462044918581	5.46219690865912e-06	0.000184875857512009	FBgn0038181	CG9297
73	145.365375414166	-1.56319134315248	0.344039253073562	-4.54364241634439	5.52904198558512e-06	0.000186472351948008	FBgn0038476	kuk
74	532.583549296674	-0.776121104208969	0.172491290652768	-4.49947995212891	6.81199033755944e-06	0.000225724588912765	FBgn0262483	Rbp
75	43.0112948359883	-3.348705432645	0.745902989614991	-4.48946509032427	7.14022473874828e-06	0.000234145016778953	FBgn0035483	Mul1
76	927.08899587827	-0.656498273069334	0.146642839256084	-4.47685189675634	7.5751760685655e-06	0.000246700837119571	FBgn0261565	Lmpt
77	59.1464031407979	-2.76660751573874	0.618862326182632	-4.47047331642271	7.80466812897394e-06	0.000251581087953354	FBgn0031191	Cp110
78	568.571557358925	-0.732359123356053	0.164466910095527	-4.45292687100813	8.47076109941514e-06	0.000269387258185092	FBgn0027356	Amph
79	331.614681092287	-1.18215637697972	0.266036538413887	-4.44358652397056	8.84715533034956e-06	0.000278553126464195	FBgn0023524	CG3078
80	466.698083037894	-0.84149492744964	0.189350598945702	-4.44411019629754	8.82563633230052e-06	0.000278553126464195	FBgn0260972	alc
81	83.1646200122739	-2.1451049467018	0.48327807169471	-4.43865565673106	9.05225063810402e-06	0.000284066818865271	FBgn0085444	mute
82	828.46193719268	-0.841847269410679	0.190353891401499	-4.42253774384384	9.75483013045004e-06	0.000302112827275408	FBgn0033446	CG1648
83	308.706142783014	-1.45223099833535	0.329199272997011	-4.4114040262432	1.02702475165987e-05	0.000314987494222673	FBgn0025680	cry
84	80.9931877152431	-2.20437722033046	0.501825076557241	-4.39272033883507	1.11941084720056e-05	0.000335716980978472	FBgn0039809	CG15547
85	151.548389748413	-1.13232261359573	0.2582704341638	-4.38425179119649	1.16385096979528e-05	0.000346849548451253	FBgn0037796	CG12814
86	576.862642962168	-0.923613762162196	0.211365344022967	-4.36975023711472	1.24388725486959e-05	0.000364963452458177	FBgn0001565	Hlc
87	325.577736177663	-1.11496274140483	0.255379477089984	-4.36590580460766	1.26597030683078e-05	0.000369156941471856	FBgn0024289	Sodh-1
88	33.86004403962	-4.30306027704513	0.985776106296847	-4.36514970241056	1.2703572800981e-05	0.000369299875567169	FBgn0264572	asRNA:CR43944
89	28.4411244976512	-5.85824619104418	1.34943287396692	-4.34126535973791	1.41664508574562e-05	0.000399569805881286	FBgn0051051	CG31051
90	32.387780606676	-5.52846500756708	1.27606955434118	-4.33241666863635	1.47481491187606e-05	0.000410729973577005	FBgn0005613	Sox15
91	31.9902865801206	-2.68786072423378	0.620341962673689	-4.33286942680619	1.4717840736086e-05	0.000410729973577005	FBgn0037794	CG6254
92	72.7005485730938	-2.93055175273918	0.681408003196373	-4.30072986961181	1.70236477872262e-05	0.00046763220312911	FBgn0029839	CG4660
93	953.722283937681	-0.68644690394152	0.160196404666518	-4.28503314647105	1.82711945045463e-05	0.000493322251622749	FBgn0029891	Pink1
94	612.543920960145	-0.70396318999356	0.164281446788938	-4.28510464056227	1.8265319710374e-05	0.000493322251622749	FBgn0259243	Pka-R1
95	38.4476225277482	-2.76187289240702	0.647695650431528	-4.26415229215593	2.00662553234682e-05	0.000531528972692495	FBgn0027780	Aasdh
96	300.83952285327	-0.936268245239512	0.219564509180214	-4.26420576228484	2.0061451194739e-05	0.000531528972692495	FBgn0028400	Syt4
97	595.048182418752	-0.731364482766416	0.172030674228233	-4.25136090437055	2.12475454703327e-05	0.000558741719475688	FBgn0003149	Prm
98	22.0525182258075	-5.90465913744118	1.38901126106529	-4.25098003374908	2.1283714332671e-05	0.000558741719475688	FBgn0035122	mRpL17
99	1546.45517912005	-0.62997716671208	0.148524989885631	-4.24155670501767	2.21974790156223e-05	0.00057792722151388	FBgn0035253	Srrm234
100	510.879421651978	-1.20624451467499	0.284847171406418	-4.2347077161385	2.28849166230403e-05	0.000594192752976858	FBgn0086704	stops
101	687.17097324421	-0.899272742213157	0.212940501064908	-4.22311743287878	2.40946194626035e-05	0.00061714786120836	FBgn0021906	RFeSP
102	28.3170768626421	-5.47663297456182	1.29665446746786	-4.22366413872519	2.40362168765228e-05	0.00061714786120836	FBgn0034058	Pex11ab
103	339.666377672379	-0.795120628319728	0.188239443665014	-4.2239852224314	2.40019794842297e-05	0.00061714786120836	FBgn0086442	mib2
104	165.582722109284	-1.48216808196588	0.35146082548983	-4.21716440203595	2.47393611938461e-05	0.000630255177510967	FBgn0267384	Ubc7
105	677.786660804143	-0.759038039560184	0.180249943312224	-4.21103067003689	2.54208227426968e-05	0.000644152773081651	FBgn0026259	eIF5B
106	739.361245903797	-0.619429009669667	0.147553651265124	-4.19799174306217	2.69292447710736e-05	0.000676945497865953	FBgn0029881	pigs
107	112.130247237747	-5.08456530416468	1.21156753625752	-4.19668334781457	2.70852205200559e-05	0.000677678085305629	FBgn0052278	CG32278
108	1163.95277180765	-0.69663275693684	0.166775350636272	-4.17707265659514	2.95284725971586e-05	0.000732568939275581	FBgn0025366	Ip259
109	111.191103429436	-2.53706510364959	0.60775415174541	-4.17449242652377	2.9865115393832e-05	0.000735147269058041	FBgn0038771	CG4390
110	47.7451815517353	-2.87688728463989	0.691715045506959	-4.15906420328246	3.19554077590179e-05	0.000772554590133196	FBgn0083991	CG34155
111	160.773621577073	-1.26380716646625	0.304358763778166	-4.15236003319879	3.2906401806226e-05	0.000787510025044454	FBgn0004860	ph-d
112	859.2110365892	-0.621690549412865	0.149719319786323	-4.15237359012939	3.29044518893238e-05	0.000787510025044454	FBgn0051158	Efa6
113	381.473732643363	-0.896187192460084	0.216654478320647	-4.13648127380839	3.52672121162824e-05	0.000831411366233851	FBgn0283471	wupA
114	494.670217520214	-0.723381177849113	0.175288518605339	-4.12680296236516	3.67841303503598e-05	0.000862879216164256	FBgn0053548	SmydA-8
115	17.2265303421196	-6.07440592417453	1.47698497388477	-4.11270665008704	3.91047159196598e-05	0.000906101204818131	FBgn0036377	CG10710
116	31.7133724576321	-3.91333202832989	0.952407380639953	-4.10888460954639	3.97574651184528e-05	0.000916743301526952	FBgn0036481	CG16959
117	377.464370285861	-1.02050190364763	0.249549872783676	-4.08937056254185	4.32545360036273e-05	0.000980677602168363	FBgn0031857	LUBEL
118	43.0759159788512	-3.56225333448999	0.871687397400254	-4.08661791499357	4.37707074191502e-05	0.000982973919931959	FBgn0000330	cm
119	313.894384310889	-1.09851726668885	0.268796052726378	-4.08680579772907	4.37352910162404e-05	0.000982973919931959	FBgn0041721	snRNA:U12
120	807.760514189885	-0.608661085868462	0.148995576608142	-4.08509500566744	4.40587855556146e-05	0.000987104280639621	FBgn0027279	l(1)G0196
121	61.9575986975467	-1.71727998832462	0.421091722140458	-4.07816135542986	4.53932598094322e-05	0.00101221628991527	FBgn0026411	Lim1
122	155.167573022532	-1.37336169953487	0.337412797514013	-4.07027151801447	4.69583760990676e-05	0.00104465852180954	FBgn0037448	CG15186
123	47.1361427384557	-5.26577363594492	1.30274735385755	-4.04205283576473	5.29852894370674e-05	0.00114644198172395	FBgn0037911	CG10898
124	47.4882871684099	-2.69052751257993	0.66723734813423	-4.03233949673733	5.522433060585e-05	0.00119216624408119	FBgn0037950	HisCl1
125	34.3858225376439	-5.63896843193781	1.39868624438564	-4.03161785180399	5.53942070677818e-05	0.00119311568268493	FBgn0038590	CG12320
126	48.546860022597	-1.85667802143711	0.461140331157418	-4.02627550875246	5.66672890199434e-05	0.00121776847628572	FBgn0033584	CG7737
127	108.08921870968	-1.5312585365474	0.38099907222106	-4.0190610639045	5.84305272549702e-05	0.00124999121172766	FBgn0036516	CG7656
128	597.613603089497	-0.716282167024724	0.178615112636854	-4.01019911725506	6.06675647947258e-05	0.00128623380662107	FBgn0053526	PNUTS
129	17.6713530577715	-5.47200583904666	1.36549596355831	-4.00733944667789	6.14065775623456e-05	0.00129802977117599	FBgn0265856	lncRNA:CR44645
130	701.969198688614	-0.653643473246245	0.163414109897853	-3.99992065345414	6.33637249691807e-05	0.00133444004785094	FBgn0041150	hoe1
131	82.9189999969297	-2.34408087756312	0.586581676715759	-3.99617132721825	6.43751527591835e-05	0.00135105687297582	FBgn0039584	beat-VI
132	157.957942625874	-1.59862155382712	0.400600061707014	-3.99056741782607	6.59154085051994e-05	0.00137120117597766	FBgn0038330	CG14868
133	224.759951204144	-0.963707166934129	0.241502004787266	-3.99047274072543	6.59417280244773e-05	0.00137120117597766	FBgn0263219	Dscam4
134	70.377781267816	-1.81494535308426	0.456170468789683	-3.97865595705854	6.93059435900598e-05	0.00142785310304999	FBgn0031115	CG11710
135	19.7766275846914	-5.30644306694363	1.33556960611478	-3.9731684838054	7.0922844692151e-05	0.00145483939209419	FBgn0003714	tko
136	51.9284503932355	-3.82000894767428	0.962028854966435	-3.97078416926233	7.16364545646355e-05	0.00146630384429601	FBgn0030096	Zpr1
137	347.184814771218	-1.03047574579804	0.261268697079446	-3.94412249656029	8.00927123756483e-05	0.00160813270166106	FBgn0019660	lncRNA:roX2
138	388.075190489847	-0.898682550597525	0.228097163827681	-3.93991111295204	8.15118049966793e-05	0.00162972020243361	FBgn0029801	CG15771
139	485.037963632281	-0.834296698025623	0.211929743315087	-3.93666639224504	8.26213393434235e-05	0.00164842617464763	FBgn0052677	X11Lbeta
140	33.3498140455722	-5.17413043876443	1.31472591705449	-3.93552022641842	8.30166717856925e-05	0.00164936896962895	FBgn0036597	CG4962
141	12.7472356344165	-6.19472284093075	1.57526499360343	-3.93249571728263	8.40684780015756e-05	0.0016632922046366	FBgn0040092	lectin-46Cb
142	37.0012067814772	-4.99002291614888	1.26916214878613	-3.93174577489687	8.43312203449288e-05	0.00166501453168519	FBgn0032023	CG14274
143	58.4812219877694	-2.56902940876721	0.654821039092345	-3.92325422580827	8.73608808938761e-05	0.00171767441541756	FBgn0035039	Adck1
144	197.235650408983	-1.01763711436983	0.260456296452117	-3.90713193818646	9.33981592608316e-05	0.00182501928930907	FBgn0260744	Tango9
145	794.750230953049	-0.641066807850194	0.16427337319983	-3.90243893677382	9.52282667130828e-05	0.00185695120090512	FBgn0030600	hiw
146	40.3903813229976	-4.06863332745911	1.0435424904662	-3.89886695044057	9.66438570271204e-05	0.00188068548880086	FBgn0034114	CG4282
147	24.3823457550224	-5.33893052936831	1.37939261025293	-3.87049378812414	0.000108615124890542	0.00208369542224225	FBgn0261004	asl
148	267.10384146555	-0.895999345079872	0.232227902239889	-3.85827601437107	0.000114189649327493	0.00217741510397717	FBgn0036668	Zcchc7
149	437.463218545863	-0.862292798662791	0.223770187013175	-3.8534748983877	0.00011645320722295	0.00221611856395964	FBgn0266918	CG32486
150	70.9188663355151	-1.81549290307569	0.472494501419068	-3.84235773669984	0.000121858048269478	0.00231432609909789	FBgn0029003	mab-21
151	905.684152308663	-0.620194095267438	0.161540756148512	-3.83924224483178	0.000123414617590276	0.00232988113725707	FBgn0036004	Jarid2
152	21.6304938276858	-5.63706222142144	1.47027705635485	-3.83401359427929	0.00012606916953734	0.0023658564746641	FBgn0036665	CG13024
153	354.344340184942	-0.815045711242634	0.213161856896406	-3.82360016519623	0.000131517127290839	0.00244869904780998	FBgn0026418	Hsc70Cb
154	36.7752786382369	-2.92850199003869	0.766260273411852	-3.82181106296851	0.000132475173354725	0.00246170042722104	FBgn0032031	CG13390
155	93.9857682942469	-1.80244778390022	0.472021828396027	-3.81856870904699	0.000134228200486829	0.0024796893879409	FBgn0039182	CG5728
156	516.001254961166	-0.809221991020958	0.212036728847893	-3.8164236706437	0.000135399935309068	0.00249606769851428	FBgn0037261	CG9775
157	41.0729770531922	-3.56424396286356	0.934814732522236	-3.81278112000527	0.000137411795700472	0.00251886187205681	FBgn0032651	Oli
158	304.943170728464	-1.10302655004458	0.289404581614472	-3.81136519640166	0.000138201415446568	0.00252844558723383	FBgn0261041	stj
159	495.96169735222	-0.737236157061758	0.193891095191361	-3.80232086643352	0.00014334690757586	0.00261249739057005	FBgn0036935	CG14186
160	423.759217564403	-0.860756216888664	0.227022198626997	-3.79150683102539	0.000149736029066479	0.00270700411592055	FBgn0033879	Echs1
161	30.3850362861148	-4.85134694245034	1.27965568847788	-3.79113458888377	0.000149960658526779	0.00270700411592055	FBgn0285951	mRpS34
162	57.5839159402766	-2.50333472244958	0.661296681434245	-3.78549415524096	0.000153403439900627	0.00276388669189779	FBgn0260639	gammaTub23C
163	536.788375609653	-0.64713305565661	0.171186953566225	-3.78027088031717	0.00015665782572336	0.0028118299514778	FBgn0037443	Dmtn
164	13.8107680490499	-5.48841830105979	1.45276851074166	-3.7779028527111	0.000158154545102115	0.00283332821159309	FBgn0041706	CG3253
165	599.751223065158	-0.907642385471514	0.240864373325215	-3.76827163328973	0.000164381772897737	0.00292828207096214	FBgn0267910	lncRNA:CR34335
166	65.8679685144711	-2.52704485428029	0.671155649180881	-3.76521430962319	0.000166406292969245	0.00295878506279462	FBgn0260858	Ykt6
167	56.0147124072299	-1.95911693077752	0.522309129881686	-3.75087628895421	0.000176217633285729	0.00311569871389712	FBgn0031457	Snx21
168	507.535570096077	-0.646308669341167	0.172613723263188	-3.74424847064869	0.000180934532285934	0.00318720550645687	FBgn0261859	CG42788
169	105.671844325458	-1.93871211003566	0.518499768828343	-3.73907998920921	0.000184694956263938	0.00322943560980322	FBgn0031473	CG3104
170	122.906438117371	-1.50068525163636	0.401947014624504	-3.73353998670268	0.000188807202011596	0.00328920193651451	FBgn0035086	CG12851
171	46.7065329952757	-2.88379494419228	0.772992463687934	-3.73068959874943	0.000190956374758026	0.00332053864877397	FBgn0035900	ZC3H3
172	114.134641354051	-2.0851653744985	0.559445998970604	-3.72719686678475	0.000193621219765085	0.00336071117163684	FBgn0030258	CG1552
173	204.435186714381	-0.867227615308268	0.23284199592857	-3.7245326464832	0.000195677389888278	0.00339019126868594	FBgn0262699	fzr
174	92.7188204576198	-1.83862445348122	0.49396248445336	-3.72219452154533	0.000197498776283278	0.00341550347232961	FBgn0035593	CG4603
175	49.2502304893105	-1.73984654315226	0.46809896971203	-3.7168348057305	0.000201734251680994	0.00346244494613108	FBgn0014859	Hr38
176	290.511616927712	-0.767863517646805	0.206606412714355	-3.71655219970552	0.000201959930416185	0.00346244494613108	FBgn0032796	cyst
177	1045.237286944	-0.65036843256603	0.175167629182327	-3.7128345893697	0.000204950843942786	0.00348085868825409	FBgn0026438	Eaat2
178	58.5054584476122	-5.38996257157551	1.45138122279292	-3.71367803780973	0.000204268641224826	0.00348085868825409	FBgn0031942	CG7203
179	625.853161188282	-0.681450857467819	0.183595492453117	-3.71169710303118	0.000205874261847256	0.00348562528281112	FBgn0010772	Xe7
180	40.8382657921933	-5.38472361462874	1.45626350520249	-3.69762999305541	0.0002176217833613	0.00365674049807632	FBgn0261534	l(2)34Fc
181	54.2444616297465	-2.27661946539842	0.616529538251921	-3.69263648235482	0.000221941161578781	0.00369006383909142	FBgn0261535	l(2)34Fd
182	96.1982146632923	-2.02810961338286	0.550304508754779	-3.685431576732	0.000228315417038401	0.00376959095343715	FBgn0032147	IP3K1
183	239.85145745181	-1.08767432434624	0.295911499863967	-3.67567439875183	0.000237221920750468	0.00389627754411124	FBgn0020655	ArfGAP1
184	225.972635266999	-0.898609428762539	0.244616696453859	-3.67354085714276	0.000239212407117042	0.00392217297966818	FBgn0036735	Edc3
185	74.8216081651018	-1.69795677837093	0.462708309382007	-3.66960511394039	0.000242925434763888	0.00395567756917074	FBgn0031195	CG17600
186	29.5682103324769	-2.58967583989789	0.706072102315494	-3.66772151371694	0.000244721512893742	0.0039712770165993	FBgn0085410	TrissinR
187	160.725613091267	-1.28784103042052	0.351923045035232	-3.65943932512743	0.000252767680786999	0.00407394440615372	FBgn0030004	CG10958
188	43.6087110244154	-2.18316555755156	0.597597782995084	-3.65323570413834	0.000258956317991785	0.00415250258140127	FBgn0030625	CG5877
189	274.475851214631	-0.996395723884615	0.272973015375057	-3.65016198584903	0.000262074981516726	0.00418128720510776	FBgn0031450	Hrs
190	30.7393591610257	-2.40395213943834	0.65851070632454	-3.65058930151028	0.000261639319895572	0.00418128720510776	FBgn0038454	CG10324
191	274.632934227869	-0.699646936729772	0.191655700863624	-3.65054070177447	0.00026168883459615	0.00418128720510776	FBgn0040344	Lztr1
192	44.4947782670873	-2.379078075046	0.653894017124375	-3.63832366215622	0.00027441842209875	0.00434512735724159	FBgn0013433	beat-Ia
193	127.571316095478	-1.69198031336276	0.465070096311934	-3.63811891321412	0.000274636624141364	0.00434512735724159	FBgn0027929	NimB1
194	172.657930419017	-1.12399202619689	0.309215842842547	-3.63497554285802	0.000278007008107327	0.00438381433582885	FBgn0036734	CG7564
195	99.7402544786917	-1.26658831554927	0.348680371638353	-3.63251969016186	0.000280667151835132	0.00441840963113214	FBgn0040294	POSH
196	79.0793488044148	-2.10894816937107	0.581780861279295	-3.62498718973608	0.000288975775546344	0.00451908476059502	FBgn0037186	CG11241
197	399.051230901374	-0.82831866878828	0.228529028268538	-3.62456653784458	0.00028944649674804	0.00451908476059502	FBgn0069973	CG40485
198	264.822226103101	-0.87315588381286	0.241072365234261	-3.62196588963806	0.000292372680324734	0.004557262979338	FBgn0023528	CG2924
199	149.468617461971	-0.999389099694038	0.276978236991674	-3.6081863707006	0.000308344965545215	0.00476702322752366	FBgn0031428	CG9886
200	66.4190135354491	-2.25708811739763	0.626356053032318	-3.60352247969921	0.000313933582346577	0.00482978662321187	FBgn0039299	CG11854
201	680.718784053988	-0.629147718655999	0.174624196996527	-3.60286678179262	0.000314726848300303	0.00483414317883625	FBgn0038975	Nrx-1
202	11.6281584081546	-5.8098343171187	1.61281350545388	-3.60229766025159	0.000315416894653806	0.00483690276801637	FBgn0031549	Spindly
203	205.281128272424	-1.02548893729759	0.284755095581838	-3.60130144537788	0.000316628192159829	0.00483981512435274	FBgn0032957	CG2225
204	16.2844010237729	-4.74913877663147	1.31857508450375	-3.60172039684704	0.000316118259516922	0.00483981512435274	FBgn0034069	CG8401
205	34.1518384944795	-2.93449520320146	0.820029076750589	-3.57852579426764	0.000345537770538828	0.00518963779936049	FBgn0038893	Archease
206	398.154419785212	-0.791301497017764	0.221359378583812	-3.57473671131653	0.000350580509836257	0.00524011313820131	FBgn0032798	CG10132
207	69.6703192983499	-1.30451549487683	0.365497762708045	-3.5691476883782	0.000358144494897611	0.00531996140775025	FBgn0083124	Uhg4
208	56.814817779716	-2.39011642785363	0.673360332805471	-3.54953553307114	0.000385911379784691	0.00565267719662986	FBgn0052547	CG32547
209	15.1559494934276	-5.26786211883102	1.48470042226378	-3.54809767670095	0.000388024295079515	0.00566705807615792	FBgn0267450	asRNA:CR45800
210	44.382417436379	-2.66429106026381	0.751828165347175	-3.54374999908857	0.000394479113732461	0.00574267060037255	FBgn0029858	mldr
211	859.001195992015	-0.643553922310697	0.182397141735095	-3.52831144276024	0.000418219782864134	0.0060143685617654	FBgn0027590	GstE12
212	27.6869517821408	-3.31146411080142	0.938476276296696	-3.52855388510057	0.00041783686928081	0.0060143685617654	FBgn0052104	CG32104
213	19.4536449354077	-4.94665146758205	1.40284948225889	-3.5261455559843	0.000421655156157187	0.00603629292281218	FBgn0033507	CG12909
214	31.5941133420621	-4.85951497201148	1.37801390772394	-3.52646293682038	0.000421150107091841	0.00603629292281218	FBgn0036889	CG14100
215	91.1311444554822	-1.41347851360398	0.402496051981679	-3.51178230604935	0.000445112439917154	0.00632433372278091	FBgn0030529	Clic
216	98.4933070513234	-1.26953048928805	0.361760076102211	-3.50931618261094	0.000449260481259315	0.00635468892670825	FBgn0004913	Gnf1
217	111.252397589349	-1.18107653771696	0.336806099687755	-3.50669580750441	0.000453707489694133	0.00638898347671812	FBgn0035986	CG4022
218	47.1621936716212	-2.36350993395741	0.673950338907381	-3.50694969274617	0.0004532748334942	0.00638898347671812	FBgn0039126	CG13601
219	65.5507212595622	-1.76505529044391	0.503453926529176	-3.50589239140958	0.000455079164597453	0.00639879116155795	FBgn0002021	l(2)37Bb
220	20.3038126395536	-5.06679134662797	1.44597321865004	-3.50406997949679	0.000458204931879597	0.00643319724358955	FBgn0039125	Ndc1
221	51.4265407702286	-2.38948324541183	0.683303214437105	-3.49695888285884	0.000470594359115622	0.00659737091914017	FBgn0033960	CG10151
222	27.6289908452109	-4.73864381436101	1.35692222717314	-3.49220000930559	0.000479059382224548	0.00670612373019504	FBgn0036987	CG5274
223	313.871049623847	-1.00294672254116	0.287460249502648	-3.48899273647893	0.000484844323388247	0.00677709388311271	FBgn0033413	prel
224	7.28862942342967	-5.57906765809362	1.59970623672234	-3.48755760902993	0.000487453896643454	0.00678095095833793	FBgn0003319	Sb
225	8.72540491862851	-5.17144199644531	1.48279919053848	-3.48762127025933	0.000487337860745073	0.00678095095833793	FBgn0051955	CG31955
226	86.9411484380375	-1.52989320783234	0.439119881880352	-3.48399895099534	0.000493981424040092	0.00683769761616851	FBgn0036273	INPP5E
227	16.9055615726418	-4.5837556307616	1.317981614953	-3.47786006933418	0.000505433704085409	0.0069517998874413	FBgn0030559	CG13404
228	110.27336158347	-2.24560110719447	0.645759987602174	-3.47745470501013	0.000506198569415563	0.0069517998874413	FBgn0260743	GC1
229	317.179160634348	-1.21401791501416	0.350010060592126	-3.46852291319957	0.000523327897492144	0.00709488213232541	FBgn0034407	DptB
230	215.269126696006	-0.742575933874815	0.214191072953911	-3.466885541185	0.000526526043856082	0.0071105890556799	FBgn0039140	Miro
231	66.0277271856792	-2.15126674048991	0.621634886143034	-3.46065960653778	0.000538853697987445	0.00724356949762698	FBgn0029799	CG15772
232	67.5590473353081	-1.82808640547223	0.528913403495684	-3.45630568896548	0.000547633883204624	0.00732006531894249	FBgn0025382	Rab27
233	87.1842747384315	-1.57571642069016	0.45603466026141	-3.45525583469231	0.000549770888510159	0.007338279873818	FBgn0033799	GLaz
234	501.936683629298	-0.684716859346293	0.198262307673726	-3.4535906869051	0.000553176277036133	0.00736486217208332	FBgn0039688	Kul
235	424.336440207753	-0.634256534536391	0.18371010899252	-3.45248575603543	0.000555446801336548	0.00737250607320233	FBgn0038818	Nep4
236	297.92405075656	-0.920675564619804	0.266791822443473	-3.45091373561449	0.000558692112276584	0.00738455390243402	FBgn0031814	retm
237	772.80414225176	-0.798639921355691	0.231414123528448	-3.45112869162246	0.000558247312770732	0.00738455390243402	FBgn0032515	loqs
238	19.4826323557296	-5.25390420844845	1.52297545565358	-3.44976288944443	0.000561079129981433	0.00740577564740117	FBgn0264874	asRNA:CR44065
239	23.5708559200217	-4.99703171395233	1.45120828248881	-3.44335942279938	0.00057453519746532	0.00756231953663728	FBgn0000018	abo
240	286.735766656443	-0.846169884380835	0.24586023913687	-3.44167030566407	0.000578134416576428	0.00759913989721888	FBgn0027504	CG8878
241	37.303470181008	-1.91238286686913	0.556158363062107	-3.43855814077828	0.000584820939208664	0.00766576492514594	FBgn0036018	CG3335
242	465.609222326485	-0.823284847209373	0.239533043895196	-3.43704080999192	0.000588106985402304	0.00768757227676915	FBgn0030716	CG9170
243	78.5399172060206	-2.09827666447362	0.610879516373877	-3.43484534712966	0.000592892083723271	0.00772274102685055	FBgn0037935	CG6834
244	98.0935875182967	-1.85565593519234	0.540456014149696	-3.43350038968825	0.000595841347185262	0.00773532664010237	FBgn0053156	CG33156
245	262.995755004487	-0.711231176867822	0.207377446423896	-3.42964574563239	0.000604369752619228	0.00783531073265722	FBgn0029976	snz
246	80.8900832771559	-2.32798479663112	0.679657579673081	-3.42523186124238	0.000614274947855206	0.00794936078278969	FBgn0030156	CG15247
247	233.599588041042	-1.0005131405519	0.292689842426479	-3.41833912737582	0.000630045508222352	0.00810168423530967	FBgn0266418	wake
248	69.2012297801012	-1.81869905997454	0.532416400237843	-3.41593357973586	0.000635637489505194	0.00816251556645084	FBgn0261090	Sytbeta
249	189.620744608344	-1.6981272735071	0.497918834462775	-3.41044996889761	0.000648557819269947	0.00828353430353273	FBgn0010213	Sod2
250	10.6865934755718	-4.99536436010379	1.46456727939877	-3.41081248391296	0.000647696188189275	0.00828353430353273	FBgn0030803	CG4880
251	269.538767759836	-0.804412376172574	0.236469292808841	-3.40176251477544	0.000669527913299959	0.00849413123740792	FBgn0011274	Dif
252	231.077570782404	-0.94377871326769	0.277412322359389	-3.4020792776646	0.000668752353889637	0.00849413123740792	FBgn0037989	ATP8B
253	131.00400342673	-1.05065702159683	0.308938656979098	-3.40085967832737	0.000671743000642294	0.00851084012979548	FBgn0038532	CG14322
254	35.5738318619104	-2.27979434707402	0.670498568668444	-3.40014796989277	0.000673493960393731	0.00851172990574573	FBgn0038737	CG11447
255	76.4862111579261	-1.53449908470502	0.451820656980796	-3.39625703472482	0.0006831417611493	0.00860922137022861	FBgn0010105	comm
256	22.1557013166647	-4.47578333475292	1.31860309289269	-3.39433705174629	0.000687949663360046	0.00864681559637024	FBgn0260856	Membrin
257	180.222880136437	-1.0390522642334	0.306286831303626	-3.39241572943557	0.00069279238813355	0.00869615028124722	FBgn0032729	L2HGDH
258	327.365217752053	-0.878169562142854	0.259024379349973	-3.39029694558727	0.000698169542221339	0.00875205390427464	FBgn0050421	Usp15-31
259	217.079866219176	-0.909973574244292	0.269057746582498	-3.38207535669403	0.000719404070834582	0.00898259865520334	FBgn0035137	CG1233
260	31.168184106509	-2.37035781082844	0.700807891649423	-3.38232180184153	0.000718758929264428	0.00898259865520334	FBgn0037980	DCAF12
261	760.794763548826	-0.630741138501432	0.18657385215065	-3.38065131437677	0.000723142461943928	0.0090055467961138	FBgn0003464	sol
262	204.765973953438	-0.872224034092813	0.258259193454285	-3.37732036728911	0.000731957443824764	0.00909142948247351	FBgn0003882	tub
263	259.046623722182	-0.828480994881053	0.245549614798858	-3.37398613131486	0.000740881002946007	0.00916622619441164	FBgn0031858	CG17378
264	143.323805709891	-1.6889094534581	0.500792558529722	-3.37247314220598	0.000744963517298718	0.00920163160828559	FBgn0039112	SdhD
265	122.49154019867	-1.48090288842294	0.439283324434848	-3.37117938708046	0.000748471030896668	0.00921202592182821	FBgn0000287	salr
266	445.397722645939	-0.924857549042332	0.274323412740749	-3.37141310616594	0.000747836259668438	0.00921202592182821	FBgn0000422	Ddc
267	211.911275222618	-0.966864894893738	0.287413540822176	-3.36401998363724	0.000768159809316436	0.00940549161872333	FBgn0027556	CG4928
268	173.69254893061	-1.01552725182627	0.301933606209021	-3.36341245539673	0.000769852490995785	0.00941405426731232	FBgn0031681	Pgant5
269	23.255862375225	-3.28512279316719	0.976890211000017	-3.36283725251408	0.0007714582992513	0.00942153389433578	FBgn0020617	Rx
270	119.027100217219	-1.00705127801921	0.299732723519009	-3.35983093936469	0.000779901815280438	0.00948797112119732	FBgn0033015	d4
271	54.7318461712069	-2.4524889332165	0.730995393796356	-3.35499916145809	0.000793652250897216	0.00964287484840117	FBgn0026433	Grip128
272	248.371199394841	-0.805092956106821	0.240611665419983	-3.34602628140056	0.000819786251817009	0.00984678619577921	FBgn0037027	HIPP1
273	498.792449349804	-0.614275006945427	0.183889752765658	-3.34045262287255	0.000836419502551177	0.00999589864524275	FBgn0261985	Ptpmeg
274	15.8799466047936	-4.82080002681021	1.44377077922399	-3.33903421248167	0.000840702094967968	0.0100198719745207	FBgn0036395	CG17361
275	197.942961759688	-1.1665188783883	0.349975435843458	-3.33314501224045	0.000858701736082836	0.0101596958212947	FBgn0025638	Roc1a
276	46.3185947955789	-1.9215286574551	0.577408825890387	-3.3278477420085	0.000875196851545153	0.0102866287034893	FBgn0031062	CG14230
277	84.383405670019	-2.52463302280859	0.758692490951838	-3.3276103993612	0.000875942741765944	0.0102866287034893	FBgn0033067	CG11211
278	19.7657969215056	-5.29854273726513	1.59458031128109	-3.32284470075281	0.000891045062947773	0.010451032254401	FBgn0039749	CG11498
279	334.399064879115	-0.788589948468755	0.237612368390211	-3.3188085023155	0.000904024019803076	0.010577081031696	FBgn0028527	CG18507
280	406.610118345277	-0.860097555557593	0.259403980983251	-3.31566829582745	0.000914242739440789	0.010644076709681	FBgn0003210	rb
281	11.8236561213259	-4.60669635201199	1.38913524820856	-3.31623314429089	0.000912396775356024	0.010644076709681	FBgn0031458	aph-1
282	29.8023155003835	-4.26363506646671	1.28577766635292	-3.31599714168347	0.000913167627807355	0.010644076709681	FBgn0036745	CG7484
283	11.5233632070402	-5.70580986072729	1.72263478209333	-3.31225743264839	0.000925463427509875	0.0107614931319154	FBgn0033058	CCHa2-R
284	421.691995595316	-0.664268916148779	0.200638229399449	-3.31077939701258	0.000930365223471255	0.01077881567584	FBgn0023510	Rbcn-3B
285	903.966776508527	-0.670370907113288	0.202464136416085	-3.31106001773867	0.000929432719571916	0.01077881567584	FBgn0028582	lqf
286	38.9737620265485	-2.52155804220827	0.76276634306937	-3.30580664068308	0.000947034163404466	0.0109285456455523	FBgn0010292	bys
287	77.9597161155086	-2.23974645782535	0.677532149527181	-3.3057419627812	0.000947252778287477	0.0109285456455523	FBgn0028691	Rpn9
288	133.337328824376	-1.7884276145139	0.541627184815384	-3.30195319705656	0.000960140895505183	0.011042785517843	FBgn0030011	Gbeta5
289	272.391289851505	-0.752058822682467	0.227810810848849	-3.30124290361907	0.000962575080970449	0.0110573624755842	FBgn0052296	Mrtf
290	19.4115793096917	-5.12392350824932	1.55280599514023	-3.29978343996964	0.000967594630580727	0.0110881430641034	FBgn0034397	CG15082
291	14.4435237408902	-4.55174140811159	1.38093612925493	-3.29612739625217	0.000980275519724768	0.0111793876058142	FBgn0031663	CG8891
292	197.056176757368	-0.968145684695962	0.294324469949571	-3.28938224151679	0.00100407562171046	0.0114370488785457	FBgn0051301	CG31301
293	250.282628042634	-0.87891329920101	0.267695747270268	-3.28325462082762	0.00102615935693961	0.0116326701264554	FBgn0038747	RhoGAP92B
294	23.5588828515287	-2.03658023176773	0.620982418426868	-3.27961013280697	0.0010395062817251	0.0117418367484014	FBgn0083044	snoRNA:Psi18S-1397
295	9.33694108558908	-4.58024992334616	1.39803355626108	-3.27620885981854	0.00105210724246742	0.0118444609636703	FBgn0032877	CG2617
296	141.232452420161	-1.11909040080382	0.342305860288519	-3.269270353305	0.00107825223523657	0.0120460796453647	FBgn0028879	CG15270
297	171.192868228437	-1.19782975020842	0.366388217822608	-3.26929112875666	0.001078173062047	0.0120460796453647	FBgn0035266	Gk2
298	29.3101616748662	-2.79132276915479	0.854789126347056	-3.26551038509757	0.00109266998709748	0.0121397813220666	FBgn0030008	CG2129
299	20.6845888817542	-4.37473549670205	1.34090431024135	-3.26252623941126	0.0011042394976901	0.0122253244387957	FBgn0025820	JTBR
300	107.837512050068	-1.32583624969085	0.406448583494668	-3.26200238734069	0.00110628211885703	0.0122336471883408	FBgn0030790	CG4768
301	336.563233319926	-0.726042172274986	0.222602776902265	-3.26160429073965	0.00110783672602985	0.0122365602011479	FBgn0033463	CG1513
302	153.855383252633	-1.03648004332905	0.31782720609243	-3.26114323588655	0.00110963971593233	0.0122422067379402	FBgn0037234	CG9795
303	445.840213666909	-0.680355615013435	0.208844851414883	-3.2577083437976	0.00112315776726106	0.0123053944050093	FBgn0028953	CG14478
304	35.7828095077826	-4.22429975345388	1.29653215685764	-3.2581527045902	0.00112140044729026	0.0123053944050093	FBgn0033378	tsu
305	93.1410975943947	-1.68879016291715	0.518489053672702	-3.25713754409018	0.00112541885281821	0.0123159289470649	FBgn0035817	CG7409
306	30.8926103586684	-3.59012968091273	1.10405276605892	-3.2517736391606	0.00114687319520608	0.0124786650642572	FBgn0024991	CG2694
307	93.0085350281116	-1.47742904890905	0.454806924904205	-3.24847527161166	0.00116025293273158	0.0125665337639967	FBgn0036104	CG6418
308	24.9428669007683	-2.84467984457885	0.875825664087342	-3.24799781648687	0.00116220162514618	0.0125732703213589	FBgn0037544	CG11035
309	168.253784322675	-0.871207862264067	0.269693145394839	-3.23036709364116	0.00123631369249509	0.0132091824845276	FBgn0032600	BuGZ
310	171.184781034054	-0.902741908907089	0.279691088370805	-3.22763915777776	0.00124816314287994	0.0133207681363436	FBgn0003053	peb
311	38.4079408998776	-3.02865423690305	0.940387528680188	-3.22064483474563	0.00127902546513314	0.0135585283367637	FBgn0267429	lovit
312	57.8810312629412	-3.06338179690123	0.953140769012811	-3.21398674413439	0.00130905716549659	0.01381507211293	FBgn0033961	ND-B15
313	338.203735739786	-0.839825671809038	0.261455628079571	-3.21211548581944	0.00131761397717424	0.0138813750813575	FBgn0026575	hang
314	481.535284872103	-0.853253792097787	0.265818873251356	-3.20990673709973	0.00132778045484473	0.0139505270183631	FBgn0005649	Rox8
315	31.365481518639	-3.65192652769512	1.13817196768294	-3.20858941476972	0.00133387826143249	0.0139990745111802	FBgn0037892	mRpL40
316	20.6959565744147	-3.55274956471822	1.10776824839536	-3.20712348441518	0.00134069433343212	0.0140540531978265	FBgn0024975	CG2712
317	122.643654612089	-1.16213294790337	0.36242945569033	-3.20650799667984	0.00134356570615499	0.0140540531978265	FBgn0267351	Topors
318	155.305152791846	-1.09954261889079	0.343252220734178	-3.2033080996213	0.00135858549703427	0.0141486975333998	FBgn0034750	CG3732
319	160.761485245315	-0.962176101613389	0.300777515258071	-3.19896286392229	0.00137922933803303	0.0143356339929031	FBgn0034725	CG6044
320	86.134164415344	-2.42105871874048	0.756842533728845	-3.19889357540769	0.00137956085275167	0.0143356339929031	FBgn0047038	ND-13B
321	50.628838707567	-2.13493816624594	0.667844517406227	-3.19675929142551	0.00138980851849607	0.0143848501508946	FBgn0031817	HemK1
322	97.4293647346562	-1.23256368901349	0.385580642283543	-3.19664307241623	0.00139036854893104	0.0143848501508946	FBgn0037855	CG6621
323	46.2460293857722	-1.71216724777371	0.535683129230046	-3.19623141806736	0.00139235388304474	0.0143896812972901	FBgn0036188	Polr3H
324	330.957593668945	-0.667360835062321	0.208826408077273	-3.19576839541949	0.00139459008080711	0.0143960526616894	FBgn0041171	ago
325	241.672016602636	-0.836535615022864	0.262021125351689	-3.19262660176751	0.00140985126684613	0.0144914972406733	FBgn0002789	Mp20
326	65.2730135012185	-2.22791586020819	0.698349399579595	-3.19025957715348	0.00142145057324734	0.0145948939140466	FBgn0036135	mRpL2
327	60.8626524580581	-1.89793214672445	0.59612653034952	-3.18377399779818	0.00145368461607577	0.0148935882232973	FBgn0035656	CG10479
328	125.130121518828	-0.941335669614849	0.296005407667136	-3.18012997476519	0.00147209008884778	0.0150372711899309	FBgn0051324	Cipc
329	184.106340352634	-0.865365434299756	0.272163333598593	-3.17958125680538	0.0014748801191817	0.0150456823352906	FBgn0036152	Dyro
330	322.674347836296	-0.634156290403676	0.199722405358503	-3.17518852862482	0.00149739180059956	0.0152589054777226	FBgn0051211	CG31211
331	29.3693384546508	-3.10580719730495	0.979037244999445	-3.17230750226128	0.00151232781601311	0.0153945550079015	FBgn0287864	hbs
332	67.8909973436437	-1.50574293889122	0.475062870723853	-3.169565612646	0.00152666985136486	0.0154740643651175	FBgn0021761	Nup154
333	42.6524789868014	-2.44771765672223	0.772233212911023	-3.1696612057066	0.00152616773114267	0.0154740643651175	FBgn0283651	CG46301
334	70.6250963241329	-2.00414309785732	0.634954911091604	-3.15635498339848	0.00159754304178243	0.0160557411714006	FBgn0035390	scramb2
335	362.570998602039	-0.808964388912356	0.256298038390231	-3.15634249092712	0.00159761147247344	0.0160557411714006	FBgn0264078	Flo2
336	123.09450966577	-0.989462572749574	0.313546721095073	-3.15571015794342	0.00160107876433089	0.0160565327508613	FBgn0032859	Arpc2
337	40.828716920948	-2.04490374503674	0.64795003411089	-3.15595900514573	0.00159971342665425	0.0160565327508613	FBgn0035866	Arl5
338	22.7522616887944	-4.34727056856518	1.37807604600456	-3.15459410325662	0.00160721537003726	0.0161010360061766	FBgn0263600	PolD1
339	303.945488767962	-0.737018612472321	0.233778859275918	-3.15263157137085	0.00161805884828505	0.0161925487911272	FBgn0039590	CG10011
340	195.550987352137	-1.00486556131749	0.318943803399451	-3.15060380733898	0.00162933344538335	0.0162840207337815	FBgn0260749	Utx
341	8.87588410475634	-4.7415593144892	1.5050799447958	-3.15037040449869	0.00163063582107826	0.0162840207337815	FBgn0266428	asRNA:CR43463
342	124.670280353823	-1.13324892083645	0.360086799042813	-3.14715486335203	0.00164867616118597	0.0164295520289795	FBgn0030966	shop
343	13.7253392566058	-4.42971919743033	1.40868871239354	-3.14456924262825	0.00166331543611633	0.0165330765740153	FBgn0263855	BubR1
344	114.707304969556	-1.20447295886845	0.38320825044058	-3.1431289840019	0.00167152166732856	0.0165527803984041	FBgn0052544	CG32544
345	644.563484919328	-0.63029616046772	0.200848783769932	-3.138162694526	0.00170010483118993	0.0168007231336673	FBgn0027654	jdp
346	133.275995510414	-1.39483242496257	0.445125111381627	-3.13357388585231	0.00172691435397703	0.0170124400547196	FBgn0032721	CG10602
347	595.386136573527	-0.650468593458736	0.208005892757129	-3.12716425884257	0.0017650128499153	0.0172978560275567	FBgn0283658	muc
348	109.370897952668	-1.37780212128399	0.441816716498973	-3.11849251020178	0.00181778762059331	0.0177060513013794	FBgn0015282	Rpt2
349	172.73601155186	-1.00480166521503	0.322153232031731	-3.11901780056038	0.00181454998579797	0.0177060513013794	FBgn0283724	Girdin
350	203.420839854959	-0.714136635133889	0.229431682170333	-3.11263304343341	0.00185426415926851	0.0179244262494202	FBgn0011259	Sema1a
351	56.7671928073121	-1.7425407546166	0.560465435231839	-3.10909584262906	0.0018766083270978	0.0180510833879866	FBgn0031697	CG14024
352	282.192641056411	-1.01800889380409	0.327400862554342	-3.10936533844692	0.00187489728240899	0.0180510833879866	FBgn0038467	AdSL
353	394.887485922638	-0.657748979924051	0.21162617361405	-3.1080700874156	0.00188313403485479	0.0180632198869624	FBgn0261703	gce
354	16.4135021205163	-3.81183043073612	1.22672206704832	-3.10733012238704	0.00188785452104297	0.0180719164605295	FBgn0286034	asRNA:CR46354
355	7.01388000596369	-4.85574946485849	1.56526704323121	-3.10218597258309	0.00192097236713909	0.0183416797275837	FBgn0030933	CG6470
356	17.5574399523367	-4.43721906803146	1.43055149939895	-3.10175416256999	0.00192377647454028	0.0183416797275837	FBgn0033571	Polr2E
357	449.749722566458	-0.667672944851551	0.215281599926278	-3.10139345434163	0.00192612173871331	0.0183455836359659	FBgn0036534	DCP2
358	15.1084038545218	-4.16568164294967	1.343609698846	-3.10036586259201	0.00193281736777524	0.0183908736891626	FBgn0031603	CG15432
359	72.5603231715667	-1.44576018524805	0.467056149980536	-3.09547403520604	0.00196498576203151	0.0186221700667726	FBgn0001323	knrl
360	57.2982504231971	-2.61323604544966	0.844320111537952	-3.09507734061858	0.00196761582975189	0.0186284667518069	FBgn0014269	prod
361	496.25193248605	-0.637923413225642	0.20617498491319	-3.09408735251873	0.00197419350890244	0.0186720877084515	FBgn0262593	Shab
362	271.780663446025	-0.709541506710592	0.22936062812063	-3.09356279900583	0.00197768692260026	0.018686479526902	FBgn0037093	Cdk12
363	50.1881011202422	-2.62831851539954	0.850100658804257	-3.09177329552539	0.00198964737339843	0.018743427592144	FBgn0034493	CG8908
364	78.9375837127738	-1.98391043741783	0.641969732747276	-3.09034886882873	0.00199921518739936	0.0187961927886744	FBgn0030788	Sap30
365	489.656132330588	-0.714547085490489	0.231331083202062	-3.08885029888677	0.0020093265844955	0.0188725352242456	FBgn0025641	DAAM
366	15.0593071837253	-4.50876882660517	1.46316837784708	-3.08151057312996	0.00205953162171194	0.0191793362241491	FBgn0036277	CG10418
367	195.467594165768	-0.832670067265714	0.270223435199382	-3.08141322624863	0.00206020515734767	0.0191793362241491	FBgn0037238	CG1090
368	163.491796951962	-0.989782662864575	0.32114755569219	-3.08201835985092	0.00205602155815753	0.0191793362241491	FBgn0259734	Nost
369	48.9621194607934	-3.88231164287466	1.26095742383517	-3.07886021327089	0.00207794156305159	0.0192876123340254	FBgn0086605	CG9853
370	26.785534909544	-2.65105240518785	0.861598198260316	-3.0769010549705	0.00209164717835417	0.0193768722475684	FBgn0263838	lncRNA:CR43700
371	42.1276857911915	-2.03222499537937	0.661422758738973	-3.07250539617639	0.00212269995364606	0.0195688983080776	FBgn0034634	CG10494
372	85.6802326903645	-1.56013850081336	0.508308825880353	-3.06927289352358	0.00214580484123495	0.0197434878450326	FBgn0052185	edin
373	19.6216822818096	-4.0929599619037	1.33420014562961	-3.06772561471446	0.00215694569321117	0.0198267452323592	FBgn0284246	l(2)k09848
374	77.1146510419653	-1.27953336662143	0.417519431098447	-3.06460794712026	0.00217955503379203	0.0199571430485479	FBgn0034689	CG2921
375	18.7534894723288	-2.75736014852647	0.900057439273061	-3.06353797903551	0.00218736438263538	0.0200093168477176	FBgn0026309	aft
376	395.262566287633	-0.632545442241169	0.206710946566998	-3.06004811426933	0.0022130143636742	0.0201660933889811	FBgn0261278	grp
377	402.165840769925	-0.666629206046332	0.217977425464447	-3.05824882840934	0.00222634627102049	0.0202680918448234	FBgn0030574	sbm
378	65.0937574178149	-2.79466593054837	0.913945438135223	-3.05780390594267	0.00222965427877015	0.0202787270632483	FBgn0036834	CG6836
379	292.472375989941	-1.11964540595558	0.366431877726518	-3.05553494118002	0.00224659424014887	0.0203741374295606	FBgn0033395	Cyp4p2
380	68.398364089828	-1.18249636869046	0.387208525364244	-3.05390065360285	0.00225886870921438	0.0204658687927579	FBgn0027873	Cpsf100
381	42.6533754496838	-1.81337793369075	0.595684523935566	-3.04419178411777	0.00233306357378781	0.0209776503688682	FBgn0024371	E2f2
382	37.4747784834028	-2.35743054176456	0.774578192586153	-3.04350234014929	0.00233841622382413	0.0209859569632398	FBgn0033845	mars
383	67.7901377073125	-1.88840319945546	0.620453480883431	-3.04358547036702	0.00233777022838482	0.0209859569632398	FBgn0051549	CG31549
384	26.8563129891916	-3.01877197634086	0.992864610868214	-3.04046689074866	0.00236211661091533	0.0211785989797962	FBgn0029755	Sas10
385	282.567680991466	-1.127327218362	0.371019581701284	-3.03845746683429	0.00237792669888579	0.0213001997403976	FBgn0261609	eIF2alpha
386	120.744711472257	-1.44695159861098	0.476744814724742	-3.03506520452961	0.0024048368938278	0.021500603059251	FBgn0029720	CG3009
387	26.0535238733861	-2.64669497321357	0.872623327943129	-3.03303256796049	0.00242109469343918	0.0216177020916883	FBgn0003174	pwn
388	180.994653671965	-1.09476710382931	0.361002619871048	-3.03257384730439	0.00242477760087207	0.0216177020916883	FBgn0283503	Neurl4
389	65.9340555166352	-1.94451166263863	0.641284790809139	-3.03221235012474	0.00242768354686178	0.0216232678323394	FBgn0034455	CG11007
390	47.8993201815691	-3.86349915891208	1.27587977079758	-3.02810597623702	0.00246091769052633	0.0218576541266336	FBgn0030518	CG11134
391	21.2477027374405	-2.70181663869316	0.893076942053907	-3.0252898842954	0.00248394927541502	0.0219995916338693	FBgn0030915	CG6179
392	16.5000713545901	-4.07858012782289	1.34859830052209	-3.02431059437338	0.00249200456098671	0.0220099974133002	FBgn0040778	CG17977
393	43.3844554893079	-2.27969978209465	0.753904588329565	-3.02385715299307	0.00249574249509064	0.0220224875474618	FBgn0053200	VepD
394	35.6293089134256	-2.35336855971927	0.778343321994009	-3.02356106003487	0.00249818609848214	0.0220235438654095	FBgn0052343	Atac3
395	10.9235867540345	-4.67724696039615	1.54911769496634	-3.01929735590412	0.00253361724048944	0.0222530960038169	FBgn0039500	CG5984
396	18.3376365436953	-4.21606085244432	1.39917190776924	-3.01325436069266	0.00258462184974315	0.0226172310895806	FBgn0038928	Fadd
397	142.022729523174	-1.04472598568285	0.346811090923633	-3.01237766906623	0.00259209886769955	0.0226617352114286	FBgn0039924	PIP4K
398	27.2901560090907	-2.45931268045987	0.816547892706999	-3.01184131687221	0.00259668298683736	0.0226648198600147	FBgn0037565	CG9626
399	395.866414719886	-0.746888345562995	0.247989274347984	-3.01177680981052	0.0025972348177668	0.0226648198600147	FBgn0051151	wge
400	195.060467582983	-1.05121043214146	0.349173921406793	-3.01056398457886	0.00260763000965133	0.0227097981364197	FBgn0031636	CG12194
401	23.3801863760254	-4.55163939562606	1.51216235415562	-3.01002030841301	0.00261230222402505	0.0227116008824028	FBgn0036274	CG4328
402	170.498844912939	-1.30122206652482	0.432748182409264	-3.00688048943487	0.00263943508240973	0.0229065258937701	FBgn0030853	ND-24
403	31.401804605276	-3.41095395929536	1.13476952245139	-3.0058561600481	0.00264834243587295	0.0229418110281243	FBgn0013710	mt:tRNA:Tyr-GTA
404	8.58678594182889	-4.67352566532206	1.55505576809489	-3.00537495902648	0.00265253633712086	0.022957156956068	FBgn0033520	Prx2540-1
405	46.9622607015694	-3.69059604840433	1.22819742155733	-3.00488828882634	0.00265678407838594	0.02297294042962	FBgn0030012	CG18262
406	27.5990862754547	-4.81321978059054	1.6025029778027	-3.00356370456814	0.00266837678588127	0.023052148404555	FBgn0039510	CG3339
407	25.794852284935	-2.73229657635141	0.910316691382713	-3.00147915798537	0.00268671430654246	0.0230642797516143	FBgn0034186	CG8950
408	50.081210816554	-1.90738802930246	0.635231331332258	-3.00266680061598	0.00267625268290127	0.0230642797516143	FBgn0035401	Alg2
409	258.290845208749	-0.770290550408236	0.25666154937794	-3.00119185080569	0.00268925072549686	0.0230642797516143	FBgn0041723	rho-5
410	258.898748438668	-0.735874246556739	0.245118569243154	-3.00211546121895	0.0026811046445288	0.0230642797516143	FBgn0086694	Bre1
411	240.971102829807	-0.968008271649836	0.322669125533478	-3.0000027738923	0.00269977147642211	0.0231335753002282	FBgn0032005	Snx6
412	182.599239152783	-0.82162513062038	0.274071566193279	-2.99784885397765	0.00271892481140527	0.0232556411892488	FBgn0042085	Bap170
413	26.7832936073382	-4.46085853842608	1.4901676678545	-2.99352793289944	0.00275772263865926	0.0234604465409101	FBgn0032204	CG4953
414	18.2964125762288	-2.61074282336115	0.872046498244387	-2.99381148667774	0.00275516116867133	0.0234604465409101	FBgn0035476	CG12766
415	30.7218032194289	-2.49696902542804	0.833888164603392	-2.99436918692285	0.0027501295491687	0.0234604465409101	FBgn0051852	Tap42
416	258.171133990116	-0.958625470821315	0.32030080427885	-2.99289123853322	0.00276348211586879	0.0234883587552363	FBgn0005427	ewg
417	11.0761540778633	-4.31362046290528	1.44311361977233	-2.98910661212234	0.00279794484973497	0.0236962675075409	FBgn0037492	Dtwd2
418	83.8375830717788	-1.44566171581678	0.484316710427977	-2.98495113773649	0.00283623625520274	0.0239563377812445	FBgn0032879	CarT
419	90.1690126763365	-1.70101978262502	0.570387253372046	-2.98221913720695	0.00286167085345304	0.0241281625250662	FBgn0000565	MsrA
420	52.003551562078	-2.13233071486785	0.715360841986327	-2.98077639942809	0.00287518642789934	0.024220570468624	FBgn0032059	PrBP
421	52.160994000709	-2.05702126068888	0.690246945357698	-2.9801236709898	0.00288132031558896	0.0242291682616118	FBgn0036695	Papst2
422	52.4214479135864	-1.71137550995117	0.57425705430127	-2.98015583288479	0.00288101780090365	0.0242291682616118	FBgn0053002	mRpL27
423	40.2662005545193	-3.77775342767995	1.27096914793152	-2.97234077934007	0.00295538453718622	0.0247009714781477	FBgn0034399	CG15083
424	53.1252804707036	-1.54027057252145	0.518759596541124	-2.96914135717458	0.00298633185200927	0.0248694788765307	FBgn0037092	M6
425	63.2002417271977	-1.86510129716315	0.62845132375682	-2.96777367897606	0.00299965108490976	0.0249358144166972	FBgn0030420	pira
426	14.2141241648403	-3.69448653537259	1.24536285713726	-2.966594446108	0.00301117861232414	0.0249667014076955	FBgn0029826	CG6041
427	305.303865606935	-0.748572614052917	0.252778077609297	-2.9613826528499	0.00306261175010993	0.0252605496569119	FBgn0037949	prd1
428	432.718337420421	-0.616609030418821	0.208205782854443	-2.96153652393936	0.00306108185010255	0.0252605496569119	FBgn0041582	tamo
429	10.3422491155523	-4.18949578989202	1.41450501766621	-2.96181048322068	0.00305835966967277	0.0252605496569119	FBgn0042092	Polr1F
430	274.59763638979	-0.722045052056145	0.244232991156309	-2.95637804146629	0.00311275306561565	0.0255628776454415	FBgn0038504	Sur-8
431	89.920593567838	-1.23516340151949	0.418048569291354	-2.9545930598764	0.00313081714919922	0.0256445584468116	FBgn0034002	CG8079
432	150.108580090634	-0.872769640374619	0.295500167374662	-2.95353348909627	0.00314158519767414	0.0257105379260431	FBgn0032633	Lrch
433	69.4016149858646	-2.20671174759514	0.747661624537671	-2.95148456891806	0.0031625034774076	0.025859400738043	FBgn0037472	CG10098
434	300.822328942147	-0.647462782940094	0.219566963708265	-2.94881694406617	0.00318992861368866	0.0260611667861444	FBgn0259173	corn
435	35.3307943531566	-3.55349450685643	1.20573792282181	-2.94715330719642	0.00320714157653843	0.0261267020129268	FBgn0030000	CG2260
436	66.6359180829417	-2.75545486273942	0.935010856202179	-2.94697633130327	0.00320897764514581	0.0261267020129268	FBgn0052553	lncRNA:CR32553
437	24.3630209238497	-3.38494617469634	1.14933853204029	-2.94512546158826	0.00322823730460699	0.0261710906208387	FBgn0038874	ETHR
438	14.5976917949506	-3.94244111972821	1.33978178556521	-2.9425994308954	0.00325469248745521	0.0263404959040248	FBgn0261791	SNRPG
439	253.235047043879	-0.872592645582233	0.296575930909527	-2.94222340601343	0.00325864745158418	0.0263500016200198	FBgn0039767	CG2218
440	601.07869122325	-0.660639278339702	0.224646213274517	-2.94079863938059	0.00327367265560605	0.0264489307392826	FBgn0053144	CG33144
441	552.080419338907	-0.689003640179455	0.234333775840534	-2.94026602741351	0.00327930562472742	0.0264718734289112	FBgn0003638	su(w[a])
442	222.560858498343	-0.901681150555782	0.307066338812212	-2.93643762466328	0.0033200558163162	0.026732513994247	FBgn0264272	mwh
443	296.507027155956	-0.604024536947529	0.205805639411907	-2.93492704414485	0.0033362611964257	0.0267585123381753	FBgn0005694	Aef1
444	369.841248338508	-0.601081661245822	0.204810336259249	-2.93482092859303	0.00333740229858849	0.0267585123381753	FBgn0035807	CG7492
445	369.325182437983	-0.740870331946253	0.252411522855832	-2.93516842481637	0.00333366685862517	0.0267585123381753	FBgn0082831	pps
446	146.239427983511	-1.11178465303788	0.379069209736592	-2.93293315437157	0.00335776177109837	0.026876273905996	FBgn0037788	CAH7
447	151.276728354478	-0.840825880280096	0.286835146452035	-2.93139069838744	0.00337448090555262	0.0269645493608113	FBgn0034976	CG4049
448	29.4528018369578	-3.22806447923521	1.1011336769348	-2.93158273772999	0.003372395211393	0.0269645493608113	FBgn0036580	PDCD-5
449	13.9045938279249	-4.24790524014115	1.44955266533801	-2.93049389768162	0.00338423640511156	0.0269969767771399	FBgn0266349	asRNA:CR44998
450	103.094497477143	-1.58060116317819	0.540598938992875	-2.92379627330164	0.00345790980349788	0.0275383287460079	FBgn0038858	CG5793
451	53.1927975858737	-2.78183182209112	0.951613572055582	-2.92327884319901	0.00346366180138407	0.0275609763994264	FBgn0034528	CG11180
452	266.506807457505	-0.70653334102018	0.242062516921715	-2.91880523265268	0.00351375687764038	0.0278427039543461	FBgn0034504	CG8929
453	95.1432678577958	-1.57887177708909	0.541334133738075	-2.91663074372662	0.0035383439290191	0.0280141064455422	FBgn0037299	Vps37B
454	22.1274505630618	-3.83769575434522	1.31628812442682	-2.91554385633947	0.00355069199843265	0.0280479451761904	FBgn0034137	CG4945
455	102.387048033849	-0.960613500981776	0.33028713564368	-2.90841936398668	0.00363260844398503	0.0283300903341792	FBgn0003559	su(f)
456	29.4338395958128	-3.85976455227924	1.32726468340204	-2.90805941011397	0.00363679239664973	0.0283300903341792	FBgn0026402	NiPp1
457	39.0526322268369	-2.53068706106832	0.870087937059669	-2.90854171547349	0.00363118727882713	0.0283300903341792	FBgn0030066	Uros1
458	99.5220654109512	-0.887123152097216	0.304907004100413	-2.90948761480424	0.00362021730473862	0.0283300903341792	FBgn0032042	CG13398
459	39.6018162997286	-2.01021013613555	0.690572326010273	-2.91093352632501	0.00360350673015894	0.0283300903341792	FBgn0037713	CG16790
460	36.525135157496	-2.82394211593415	0.970759952542961	-2.90900145657706	0.00362585170650459	0.0283300903341792	FBgn0037896	ninaG
461	17.0405540909325	-4.36090510481865	1.50055028819796	-2.9062039034065	0.00365842962956528	0.0284421145195981	FBgn0038118	timeout
462	43.6331279231119	-2.42201940108002	0.833508995581878	-2.90581075179542	0.00366302920828932	0.0284545309893097	FBgn0062440	EMRE
463	94.1832336894877	-1.21110466285372	0.417457748258107	-2.90114309270148	0.00371804054212246	0.0288582065664984	FBgn0032210	CYLD
464	128.554191030319	-1.35410089354018	0.467150260007808	-2.89864099298061	0.00374783758620557	0.0290419107150206	FBgn0032782	Rab9
465	86.1180224055475	-1.25317929130909	0.432503059132045	-2.89750387852514	0.00376145087288661	0.0290998121815073	FBgn0033387	CG8008
466	67.4165593622358	-1.83033361211773	0.633067785460349	-2.89121268552113	0.00383758311679422	0.0294961680436811	FBgn0035035	Samtor
467	26.1628619876978	-3.07266375207313	1.06409393498186	-2.88758694233653	0.00388209301486145	0.0297480688967117	FBgn0037818	CG6465
468	89.0436269931209	-1.2684421848376	0.439314960234516	-2.88731843814397	0.00388540776974342	0.0297480688967117	FBgn0259789	zld
469	227.106808259759	-0.798224217554396	0.276926528444399	-2.88244041493	0.00394607760291604	0.0300377328858115	FBgn0083167	Neb-cGP
470	148.972731457306	-0.828866643440781	0.287652501424413	-2.88148595731432	0.00395804871305882	0.0301046770896135	FBgn0260962	pic
471	18.3331556608724	-2.11105146281464	0.736117927669713	-2.8678169400078	0.00413314600242421	0.0311793496049882	FBgn0010316	dap
472	7.34003439844805	-4.79672386706614	1.67259162379413	-2.86783922556373	0.00413285489751276	0.0311793496049882	FBgn0015553	tos
473	64.1857388146357	-1.52080687635906	0.530335633152977	-2.86763095158718	0.00413557620048412	0.0311793496049882	FBgn0032858	CG10949
474	9.102129705145	-4.6093942360975	1.60719609717293	-2.86797251698499	0.0041311141676651	0.0311793496049882	FBgn0035151	CG17129
475	27.307951224774	-3.06489229371463	1.06894401963789	-2.86721496861256	0.00414101629163495	0.0311793496049882	FBgn0036126	Irbp18
476	774.773233164545	-0.639291060248252	0.222991920490752	-2.86687992480322	0.00414540260655113	0.0311793496049882	FBgn0287873	zip
477	19.9336779766604	-3.46051883089278	1.20856380506407	-2.86333151497064	0.00419211697925085	0.0314060811164903	FBgn0040658	CG13516
478	514.584589449115	-0.619329045274051	0.216566050580481	-2.85976977284301	0.00423948661697317	0.031710824521748	FBgn0035625	Blimp-1
479	80.0366702922682	-1.78850941847284	0.625544092426261	-2.85912606341761	0.0042480992923096	0.0317501869031689	FBgn0033368	CG13743
480	33.3206110629945	-3.51800403844996	1.23065781212433	-2.85863706693355	0.00425465254890584	0.0317741073333181	FBgn0026319	Traf4
481	262.181260191575	-0.6549822129287	0.229151726828036	-2.85829053961363	0.00425930206285386	0.031783783976115	FBgn0037917	wkd
482	6.17193577403504	-4.38771753301272	1.53530667398857	-2.85787693582669	0.00426485760409634	0.0318002010338482	FBgn0037654	CG11983
483	44.4882599195274	-3.20149601899065	1.12110021303022	-2.85567336602081	0.00429456695757212	0.0319463195109192	FBgn0038805	TFAM
484	54.8955686360856	-3.73734912226502	1.30911761329955	-2.85486123194483	0.00430556369481298	0.0319779209527763	FBgn0011227	ox
485	38.8906415489023	-1.67760820756142	0.587819564918199	-2.85395095312093	0.00431791970718131	0.0320198293373413	FBgn0037241	CG14646
486	111.263011240029	-1.01157578895627	0.354447904882114	-2.85394771706355	0.00431796369031573	0.0320198293373413	FBgn0263048	Gpdh3
487	57.6883327025214	-2.13773923163669	0.750490602929864	-2.8484556945698	0.00439319698535974	0.032501426877638	FBgn0004463	Polr3B
488	90.0180520004999	-1.87000960772624	0.656855026367835	-2.84691375213599	0.00441453208167604	0.0325576035315516	FBgn0030985	Obp18a
489	113.787581693787	-1.07543882815943	0.378054353300293	-2.84466722515214	0.00444578426147747	0.0327364585972917	FBgn0039156	CG6178
490	273.31657927265	-0.754969118211077	0.265571138280824	-2.84281312757995	0.00447172809467835	0.0328770885595552	FBgn0030701	CG16952
491	4.4665032764977	-4.34268048262713	1.52781768959583	-2.84240751511127	0.00447742196474658	0.0328934325270568	FBgn0037409	Osi24
492	182.55184032488	-1.49285859567509	0.52627335306279	-2.83666004935838	0.0045588123066781	0.0332968003004331	FBgn0015031	cype
493	31.3497007984229	-2.99254996732021	1.05504604975079	-2.83641644649262	0.00456229140566617	0.0332968003004331	FBgn0037012	Rcd2
494	6.37521146463228	-4.7219250325703	1.66481834866889	-2.8363004506442	0.00456394888575104	0.0332968003004331	FBgn0051296	CG31296
495	7.70455140880783	-4.17809268923374	1.47388665147194	-2.83474491410935	0.00458622891481645	0.0334079103963993	FBgn0038596	CG14312
496	832.764709977873	-0.611802487110927	0.215905095192788	-2.83366396038329	0.00460176943166789	0.0334696614765284	FBgn0039298	to
497	127.777771000721	-1.17304870008885	0.414203433591406	-2.83205933354482	0.00462492657626348	0.0335875647584907	FBgn0037717	CG8301
498	17.407507333203	-4.41631713380421	1.56287381434096	-2.825766925826	0.00471675707881026	0.0341226769739579	FBgn0031775	CG9150
499	29.9185828741542	-2.40453268405076	0.851194768773883	-2.82489128488702	0.00472966605261826	0.0341777262001216	FBgn0034530	Rcd6
500	169.592977157611	-1.02188562471072	0.361899690164898	-2.8236709024125	0.00474771065899828	0.0341991540233049	FBgn0035726	CG9953
501	341.432257835079	-0.664703163371357	0.23615052832239	-2.81474349472517	0.00488161804939628	0.0349035459525033	FBgn0003507	srp
502	37.7975574440865	-2.01667967138693	0.716439678597191	-2.81486317918019	0.00487980046479654	0.0349035459525033	FBgn0025457	Bub3
503	44.8407269978085	-1.77511038668723	0.630447697525619	-2.81563465717169	0.00486809912055141	0.0349035459525033	FBgn0039329	CG10669
504	413.211301665193	-0.657161625949463	0.23365660413833	-2.81251038622648	0.00491564359704223	0.0350267326083979	FBgn0002044	swm
505	234.482960958537	-0.738897027499126	0.262834818816451	-2.81126005613103	0.00493478823588615	0.0350818923090894	FBgn0032748	CG10492
506	433.904655840425	-0.678850760728146	0.241552931818987	-2.81036026189431	0.00494860728645878	0.0351032569264744	FBgn0038659	EndoA
507	13.1991131858792	-4.19782333293898	1.49459339147714	-2.80867248368479	0.00497462263299046	0.0352614051554604	FBgn0031309	Tfb4
508	120.05978771461	-1.29629050845222	0.461928187611064	-2.806259810981	0.0050120262589308	0.0354469946685725	FBgn0024432	Dlc90F
509	126.768920639453	-1.10137300356449	0.392969269106877	-2.80269499461789	0.00506775708094758	0.0357344745953424	FBgn0031602	CG15431
510	5.25148887582416	-4.65020581069225	1.65993741051279	-2.80143442833528	0.00508759791434644	0.0358477066425734	FBgn0033113	Spn42Dc
511	55.2853380441796	-1.75523526375792	0.62743662642323	-2.79747019832717	0.00515045184132551	0.0361294094006231	FBgn0036096	CG8003
512	18.9142512054626	-2.52656027741967	0.904735561204833	-2.79259530160952	0.00522870628008109	0.0364892852844834	FBgn0030801	Polr3I
513	98.7364893503108	-1.42490905933386	0.510355062645881	-2.79199554119551	0.00523840779600885	0.0365300888026313	FBgn0032715	CG17597
514	9.16637821103707	-4.09247216703076	1.46598502077383	-2.79161936106996	0.00524450105057997	0.0365456885708429	FBgn0002715	mei-S332
515	337.092645667234	-0.830898630257088	0.297876908247957	-2.78940262655552	0.00528053727571221	0.0366471643252103	FBgn0030049	Trf4-1
516	144.016637408149	-1.00989941056764	0.36206238524755	-2.78929668398763	0.00528226511219134	0.0366471643252103	FBgn0266572	ebo
517	264.687296848648	-0.699312838558635	0.250659811086313	-2.78988815769047	0.00527262519003988	0.0366471643252103	FBgn0266801	CG45263
518	12.0837495724005	-4.34314180071397	1.55793670299866	-2.78775241147759	0.00530750897212329	0.0367684667608278	FBgn0050357	CG30357
519	10.0938725427529	-3.88042641689646	1.39207848305281	-2.7875054920659	0.00531155539436314	0.0367696205057557	FBgn0010501	Dcp-1
520	9.31368093250689	-4.36297695187688	1.56800711800181	-2.78249817987869	0.00539421678669571	0.0372256231402844	FBgn0003480	spn-B
521	10.0920997004422	-3.77981933817104	1.35849959458483	-2.78234852129359	0.00539670515053846	0.0372256231402844	FBgn0016970	l(2)k10201
522	92.9129676429907	-0.845618402961359	0.303924908577998	-2.78232674945214	0.00539706723591335	0.0372256231402844	FBgn0036309	Hip1
523	27.7160490891857	-3.22338037907842	1.15897527651878	-2.7812330809683	0.00541528417974367	0.0372814565057745	FBgn0032032	CG17294
524	92.6416601988722	-1.54180807054567	0.554417307987845	-2.78095226886292	0.00541997054000643	0.0372814565057745	FBgn0035471	Sc2
525	58.5583896129846	-1.21234968066433	0.436214916462738	-2.77924856512305	0.00544848154427917	0.0373216331393165	FBgn0030876	CG6762
526	92.5752031475136	-1.19555416956966	0.430590817705198	-2.77654357782472	0.00549402695649005	0.0374851644828338	FBgn0030320	CG2247
527	24.4690238704948	-2.55170147215784	0.919329690869873	-2.7756108581062	0.00550981118549425	0.037565813384841	FBgn0002989	okr
528	276.333727190465	-1.02437857122654	0.369341641593267	-2.7735257979782	0.00554524434636423	0.0377259732020774	FBgn0004240	DptA
529	43.607722644657	-1.61779585337338	0.584072792588268	-2.76985313115554	0.00560815745150081	0.0380447445725649	FBgn0029959	Rab39
530	45.6855247857273	-1.66616094063551	0.603282641668861	-2.76182476596111	0.00574793191666002	0.0387368219352488	FBgn0034182	SmydA-7
531	82.3115749171201	-1.16276232010666	0.421111585103745	-2.76117390553433	0.00575939996421407	0.0387655067193585	FBgn0085399	CG34370
532	108.243010927581	-1.19373092051876	0.432621339641918	-2.75929736038175	0.00579257995225066	0.0389335320620422	FBgn0024836	stan
533	34.951992920486	-2.10007415875575	0.761281330483965	-2.75860457187448	0.00580487293180064	0.0389885051556872	FBgn0040075	rept
534	10.9621992475541	-4.35293188872555	1.57913370538066	-2.75653155517711	0.00584179757570035	0.0392087221139605	FBgn0029928	CG3032
535	32.0470263092065	-2.81812844327223	1.02264133751505	-2.75573491887205	0.00585604351431219	0.0392765211501321	FBgn0035308	CG15822
536	11.8253501633267	-3.77358189914698	1.37078746185714	-2.75285702864143	0.0059077689946792	0.0395394963012534	FBgn0032381	Mal-B1
537	91.610803850494	-1.38661399300256	0.504467096346451	-2.74867083115027	0.00598374445700772	0.0399914994492681	FBgn0027791	O-fut2
538	143.372432410038	-0.809529196509952	0.29461659805991	-2.74773791375235	0.00600079550916056	0.0400489711551511	FBgn0033177	CG11141
539	204.767302687801	-0.731089518874895	0.266402237222027	-2.74430697916994	0.00606388033061684	0.0402997152126618	FBgn0017572	Mo25
540	5.44772202335104	-4.72167505526372	1.72095730769903	-2.74363288045579	0.00607634502057249	0.0403259956302279	FBgn0039403	Sld5
541	47.4391066951263	-1.91180748320335	0.697205343040436	-2.74210102129477	0.00610475632600864	0.0404578851060027	FBgn0031287	CG4291
542	366.395291666161	-0.608289652778633	0.221951014644468	-2.74064821804496	0.00613181187337229	0.0406087918406354	FBgn0265959	rdgC
543	36.4484704054212	-2.03527211063425	0.743680758334274	-2.73675510334964	0.00620484653669319	0.0410065067142548	FBgn0036263	thoc6
544	113.363621024777	-0.874871077155584	0.320021050759736	-2.73379227734746	0.00626095287339834	0.0413196729674068	FBgn0030778	CG4678
545	302.4319490294	-0.698059559401639	0.255417919414382	-2.73300934015178	0.00627585525895972	0.0413891999228679	FBgn0001139	gro
546	58.0813311103449	-2.33220962585098	0.853593392316314	-2.7322254914864	0.00629080697106191	0.0414013733783012	FBgn0032429	CG5446
547	66.6654343259029	-1.71846545055794	0.628959748831038	-2.73223438185324	0.00629063720998378	0.0414013733783012	FBgn0265002	CG44153
548	59.8773773197113	-2.49707694551871	0.914157135518901	-2.73156205699943	0.00630348685859526	0.0414560339756469	FBgn0037709	CG8199
549	27.8766439271453	-3.77525956192514	1.38428050854831	-2.72723594575801	0.00638673522810503	0.0418872593472328	FBgn0031906	CG5160
550	22.4636614080201	-2.629251016769	0.964404628043308	-2.72629448295319	0.00640498257071335	0.0419514762531605	FBgn0039232	sosie
551	13.9808295632275	-3.9700313938282	1.45821888448207	-2.72252090277811	0.00647859348434993	0.0422848694567385	FBgn0031688	Cyp28d2
552	56.0869827181033	-1.80254485695449	0.662859245461492	-2.71934783937355	0.00654107821277971	0.0425754108671108	FBgn0030061	CG1785
553	31.8699116471127	-3.78253502635792	1.39169016472519	-2.71794334847861	0.00656890843063847	0.0426686396142295	FBgn0033540	Elp2
554	88.4277054817074	-1.59816062342744	0.58936279543638	-2.71167544982904	0.00669441027717559	0.0433704793253958	FBgn0042132	CG18809
555	27.3068238119291	-2.94440052247774	1.08584026658047	-2.71163320526898	0.00669526340118751	0.0433704793253958	FBgn0042630	Sox21b
556	19.8888775421076	-3.77883430846445	1.39482263528556	-2.70918625269572	0.0067448464224979	0.0436178616734741	FBgn0030707	CG8916
557	103.550212697421	-1.33138173824436	0.491942080349251	-2.70637904628763	0.00680213563801026	0.0438125719376455	FBgn0034494	CG10444
558	80.5814267798902	-1.35578617276572	0.501250783514418	-2.70480609179282	0.0068344271593261	0.0439415645786523	FBgn0027091	CysRS
559	12.6930753324943	-3.72524735011311	1.37720360758612	-2.70493580585554	0.00683175902963346	0.0439415645786523	FBgn0039835	mRpL32
560	117.292016525219	-1.14673107936379	0.424080154843447	-2.70404324811454	0.00685013728631076	0.0439828936736904	FBgn0029666	CG10803
561	139.900873276438	-1.1253456196563	0.416375559627542	-2.7027177595701	0.00687751179986088	0.0440989034690674	FBgn0005619	Hdc
562	64.3471411104673	-1.46506428219516	0.542380261892131	-2.70117551306935	0.00690948656039164	0.044217587952513	FBgn0033830	CG10814
563	339.425356397787	-0.738246201051023	0.273699585208331	-2.69728651758495	0.00699070925874999	0.0446134354512954	FBgn0025725	alphaCOP
564	27.5572670630253	-2.06077502011694	0.764607582983652	-2.69520609784614	0.0070345105217219	0.0448325865597569	FBgn0003302	rux
565	70.7260034892117	-1.58233347974334	0.587756417288705	-2.69215857657934	0.00709911815985162	0.0450927230569127	FBgn0052843	Dh31-R
566	155.685548424173	-0.746652022645635	0.277668711215082	-2.68900309069134	0.00716657556700234	0.045429857289954	FBgn0014870	Psi
567	21.4213451536849	-3.57027984569827	1.32977604011212	-2.68487304478523	0.00725573612608111	0.0459336080607019	FBgn0033381	GstE13
568	25.7486811750264	-2.69766511041957	1.00511769763823	-2.68392957039598	0.00727624326175995	0.0459763291064461	FBgn0036155	CG6163
569	130.068037892659	-0.907709649177236	0.338360109549247	-2.68267335173304	0.0073036288559633	0.0461135847221614	FBgn0038165	Task6
570	8.8070199172404	-3.74309220387174	1.39547144925006	-2.68231371260466	0.00731148600649703	0.0461324586441893	FBgn0266722	Trs33
571	194.77697083141	-0.942616619502795	0.351658969454609	-2.68048507610856	0.00735155424798915	0.0462928103708925	FBgn0001296	kar
572	456.420624966352	-0.881021448560487	0.328653104785356	-2.68070325742361	0.00734676323171978	0.0462928103708925	FBgn0040529	COX7A
573	27.1432500945411	-3.06585870896197	1.14404587697158	-2.67983895635168	0.00736575875638749	0.0463514579908926	FBgn0031528	CG15412
574	16.476725224993	-2.83023649806632	1.05632827256249	-2.67931529580345	0.00737728913990542	0.0463932111339639	FBgn0036790	AstC-R1
575	14.2063102707948	-4.01304875009286	1.49854612398844	-2.67796144933596	0.00740717431103971	0.0465502592478271	FBgn0032895	twit
576	34.4505173553061	-3.46368437171005	1.29399564865627	-2.67673571801177	0.0074343250498568	0.0466899261083452	FBgn0260857	Bet1
577	16.1530355213614	-3.64534488474964	1.3646434585125	-2.67128007833135	0.00755625690342643	0.0473021829627663	FBgn0032847	Taf13
578	32.1203764982143	-1.77557877429289	0.664701483889017	-2.67124238072162	0.00755710563446549	0.0473021829627663	FBgn0036836	CG11619
579	5.02292072549175	-4.68093351565177	1.75262417675978	-2.67081418693299	0.00756675207043934	0.0473021829627663	FBgn0038804	CG10877
580	46.5793639287828	-2.34397535457518	0.878186273610716	-2.66910953292151	0.00760526440876594	0.047480296970932	FBgn0039710	dgt1
581	165.443554301858	-0.730668661696744	0.273846581471147	-2.6681679127469	0.00762661318755817	0.0475483319624307	FBgn0005616	msl-2
582	150.641912400763	-0.815879170835714	0.305778193192829	-2.6682058727491	0.00762575150554265	0.0475483319624307	FBgn0262117	IntS3
583	44.3385485044327	-3.02978365628243	1.13561583761384	-2.66796530651476	0.00763121377174813	0.0475483319624307	FBgn0287695	KFase
584	7.52060855543709	-4.54326104484648	1.70451673547093	-2.66542472144825	0.00768911443367498	0.0478461835114496	FBgn0003227	rec
585	63.9731999518906	-1.44744762540942	0.543380748446545	-2.66378157405739	0.00772677159667536	0.0480174520797983	FBgn0029837	Tsp5D
586	57.2088531240316	-1.50743303648114	0.566719216383044	-2.65992927873875	0.00781570605641377	0.0484430649422062	FBgn0029783	Sirt4
587	85.3272406803291	-1.56614845939371	0.588787453009574	-2.65995556017435	0.0078150962266097	0.0484430649422062	FBgn0032752	CG10702
588	40.9545699324278	-1.62722862184853	0.611958564257222	-2.6590503293693	0.00783612561365217	0.0485378839480926	FBgn0260456	CG4806
589	36.5914733009905	-2.35188957306925	0.884886093760142	-2.65784442727016	0.00786421862894001	0.0486483028371178	FBgn0037603	Sys1
590	178.251644745554	-1.1328057163277	0.426386616783998	-2.65675720516708	0.00788962414516987	0.048773625586285	FBgn0030891	Ada3
591	32.1966600441626	-2.38429998338102	0.89768604895153	-2.6560510616889	0.00790616421244288	0.0488440144989056	FBgn0034535	CG11110
592	25.2570945788667	-3.78235073816042	1.42462698244173	-2.65497620414131	0.00793140032557046	0.0489680005768282	FBgn0063498	GstE2
593	163.091122091651	-1.20781949255268	0.455105475161623	-2.65393311764431	0.00795595945192144	0.0490262195489117	FBgn0067864	Patj
594	25.1899545822859	-1.88141871804762	0.708921576758123	-2.65391656810798	0.00795634965350071	0.0490262195489117	FBgn0266721	gammaSnap2
595	23.6072682175657	-2.75006553488612	1.03677461636526	-2.65252012489208	0.0079893365056981	0.0491974932192988	FBgn0046687	Tre1
596	59.0295366505391	-1.47869710041344	0.557530313225292	-2.65222726968733	0.0079962698609475	0.0492082139429867	FBgn0051119	HDAC11
597	131.718142329606	-1.07648935588423	0.406037369833537	-2.65120758792611	0.00802045291413492	0.0493250047159355	FBgn0032646	mEFTs
598	72.2933574308572	-1.11925459359347	0.422443249387392	-2.64947917907686	0.00806159394313021	0.0495137561886228	FBgn0037382	Hpr1
599	75.52037253929	-1.50159369045257	0.566989952736454	-2.64836031609635	0.00808832669029	0.049605505738178	FBgn0028552	gammaSnap1
600	50.0475505028082	-3.27173756844583	1.23556600556278	-2.64796664339725	0.0080977514819643	0.049607233868504	FBgn0039483	CG14259
601	5.93628277458422	-3.68199400194371	1.39141524534814	-2.64622226488718	0.00813963148677643	0.0497031492269203	FBgn0052069	CG32069
