# Supplementary material for: Local translatome sustains synaptic function in impaired Wallerian degeneration
Source: EMBO Rep. 2024 Oct 31;26(1):61–83. doi: 10.1038/s44319-024-00301-8 (PMC11724096; doi:10.1038/s44319-024-00301-8)
Supplement: Supplementary file 17 — Source data Fig. 3 [file 44319_2024_301_MOESM17_ESM.zip › Figure 3/3C/Dseq2_nmnat_vs_background_7dpa_IPF_vs_IPD_Res_Ord_Signif_UpReg1.5FC.csv]

	baseMean	log2FoldChange	lfcSE	stat	pvalue	padj	Gene_ID	Gene_Name
1	2010.01748064332	1.7719019502422	0.0839581388610034	21.1045882421913	7.21806750417804e-99	1.76030621258142e-95	FBgn0267408	AOX1
2	3318.05322623703	2.12711480514769	0.124669514157667	17.0620285120994	2.84501885750569e-65	3.469144869371e-62	FBgn0028490	CG31705
3	8764.55210197079	1.43954312315566	0.0965461487041468	14.9104147858549	2.8199531953937e-50	2.29238695175547e-47	FBgn0261836	Msp300
4	3425.61125573753	0.88798587852585	0.0615156609631693	14.435118872534	3.11108862031204e-47	2.16776210651029e-44	FBgn0033246	ACC
5	4401.65128167987	1.29430103036125	0.0947044981874653	13.6667323636435	1.60439566162073e-42	1.04339197860735e-39	FBgn0262109	lncRNA:CR42862
6	9344.22164548686	1.01141208419022	0.0750316527674019	13.4798054805696	2.05648292803862e-41	1.25381193518854e-38	FBgn0087002	apolpp
7	4780.11197026628	0.897203170352888	0.066782410160694	13.4347228288708	3.78482786671751e-41	2.17182328469584e-38	FBgn0027560	Tps1
8	2071.48311692916	1.93861197684673	0.147983291569365	13.1002085187302	3.28354315471371e-39	1.68584018285433e-36	FBgn0022764	Sin3A
9	779.208024880183	3.45058789715381	0.26755382318205	12.8967990668777	4.69184318332597e-38	2.28844651266724e-35	FBgn0002565	Lsp2
10	9064.765509048	1.19074851176582	0.0927324485823321	12.8406887769023	9.70075319770111e-38	4.5062308306464e-35	FBgn0013763	Idgf6
11	528.029504673305	6.45158277129546	0.508754255674589	12.6811376992629	7.52318892829642e-37	3.33585036343326e-34	FBgn0000003	7SLRNA:CR32864
12	15425.7637852223	1.22144036408886	0.0964399254072441	12.6652976859013	9.20704383814506e-37	3.904987506135e-34	FBgn0022355	Tsf1
13	4091.99281011423	1.07437141462963	0.0861792227954383	12.4667104178908	1.13411973449811e-35	4.42533520401163e-33	FBgn0013733	shot
14	73316.7734041	0.736204700003594	0.0596151806904752	12.3492823719851	4.91478688740957e-35	1.84399023410309e-32	FBgn0005391	Yp2
15	3369.85384112203	1.17331813605373	0.0951084749784422	12.3366307400017	5.75125970875318e-35	2.07790883181064e-32	FBgn0032136	Apoltp
16	1506.68327953645	1.76851483835103	0.144242382194022	12.2607156887646	1.47194082700163e-34	5.12813670264317e-32	FBgn0015039	Cyp9b2
17	1389.00815799572	1.4461033209961	0.12044469900617	12.0063675108028	3.28980562045074e-33	1.10662254577576e-30	FBgn0031107	HERC2
18	3156.31449046767	1.59398259018756	0.140543500999408	11.3415602916728	8.16750973162395e-30	2.27640164091405e-27	FBgn0026721	fat-spondin
19	4485.45201589097	1.05045400851219	0.0969889880655944	10.8306523190216	2.46393727099305e-27	6.49613731852358e-25	FBgn0263120	Acsl
20	3280.22411931961	2.33521944672402	0.218449334871369	10.689981949815	1.13393045221496e-26	2.76537289033922e-24	FBgn0010019	Cyp4g1
21	2385.84191951218	1.63660255886803	0.155269773231333	10.540380943493	5.62704994607853e-26	1.33882615180478e-23	FBgn0015623	Cpr
22	869.570802655837	2.47993497164155	0.242602965824589	10.2221956075947	1.57727204840341e-24	3.49688382549437e-22	FBgn0000473	Cyp6a2
23	2163.08264567763	1.51780207289039	0.150816707992416	10.0638854480679	7.97858895740003e-24	1.6919812017269e-21	FBgn0025454	Cyp6g1
24	625.45348659547	2.19766968720447	0.220947813972027	9.94655546799261	2.61063219441795e-23	5.1972891952137e-21	FBgn0030593	CG9512
25	2368.14985516994	1.09341121857608	0.110313837129555	9.91182291385588	3.6983579796506e-23	7.21549641829831e-21	FBgn0286818	Pdi
26	1176.96383931707	1.07865512715522	0.109303035294007	9.86848283081823	5.70205019259102e-23	1.0696826851678e-20	FBgn0261260	mgl
27	1773.82464042544	1.80352718878871	0.183038719777646	9.85325504341171	6.6359313709797e-23	1.22138699101711e-20	FBgn0043791	phu
28	3760.21111816877	1.32861719248232	0.137962344966815	9.63028856027269	5.9561980223848e-22	1.03754842336364e-19	FBgn0034200	Gbp2
29	4595.87532084347	0.857373628802352	0.0928131570011791	9.23763027252116	2.52016628117461e-20	4.23865897807902e-18	FBgn0029990	CG2233
30	894.854804666342	1.07310730494629	0.117475676949934	9.13471905681066	6.55768209432828e-20	1.04869162016676e-17	FBgn0261671	tweek
31	692.950866567373	1.47601942337059	0.16572911908427	8.90621655099767	5.28037357378279e-19	8.04844440816423e-17	FBgn0285944	para
32	467.441297588459	1.36407722569958	0.153623064560141	8.87937777836457	6.72353959268221e-19	1.00904813425562e-16	FBgn0034067	CG8399
33	449.112544555688	2.73255455412811	0.308059980736241	8.87020296371346	7.30127053719512e-19	1.07914991045967e-16	FBgn0039611	Nepl18
34	476.124004225988	2.8346747067229	0.323587766172534	8.76014177004293	1.9500496243939e-18	2.79746089499449e-16	FBgn0000079	Amy-p
35	1261.14858837588	0.906827309644116	0.103963599380366	8.72254630513856	2.72014382813878e-18	3.8456526149991e-16	FBgn0266717	Bruce
36	630.31050610846	1.3406620146388	0.156186304456461	8.58373606638816	9.18405535211665e-18	1.26183746422391e-15	FBgn0016122	Acer
37	585.675690300592	1.93787441770362	0.230665998030676	8.40121402481655	4.418861765858e-17	5.98694396193678e-15	FBgn0038172	Adgf-D
38	3520.60198400089	1.40828884767088	0.168292920273085	8.36808135116848	5.85639582189008e-17	7.82590975925175e-15	FBgn0036106	CG6409
39	2151.22673161238	1.11561616554297	0.135592974041317	8.22768416601753	1.90867539387733e-16	2.44988532464123e-14	FBgn0033320	CG8586
40	1727.71889123579	0.967642162173548	0.119300610747874	8.11095732123726	5.02224945777552e-16	6.28103121289747e-14	FBgn0035770	pst
41	540.47311004308	1.98752231309329	0.246151240128079	8.07439488039603	6.78120908252948e-16	8.37350564557912e-14	FBgn0034117	CG7997
42	2065.65020046002	0.75829776867888	0.0941039896768397	8.05808309810172	7.7500130030956e-16	9.45017210564969e-14	FBgn0041180	Tep4
43	4893.42997954256	0.652680353869658	0.0811686315219556	8.04104173781853	8.90779078057341e-16	1.07278393906782e-13	FBgn0001233	Hsp83
44	1206.60543464551	1.03791359495869	0.129611319972035	8.00789310056119	1.16690265582249e-15	1.38818724482297e-13	FBgn0014455	Ahcy
45	1332.31036860733	0.893300951357341	0.111732493914869	7.99499697946385	1.29577043822613e-15	1.52292055721637e-13	FBgn0028331	l(1)G0289
46	2863.96115003476	1.41353011008375	0.17707220030876	7.98278954922899	1.43062705212684e-15	1.66140082065444e-13	FBgn0038465	Irc
47	1279.95932869778	1.1446456105616	0.145408044390413	7.87195519587817	3.4914120899817e-15	3.91479596985879e-13	FBgn0013949	Elal
48	366.831058856084	1.47426166209424	0.187735329295334	7.85287280570949	4.06613991016475e-15	4.50740850268831e-13	FBgn0011286	RyR
49	1893.41689615359	1.52537769861874	0.197310497922144	7.73084916759285	1.06831541861324e-14	1.17094572006428e-12	FBgn0002930	nec
50	884.718642134089	1.34187471441944	0.17464109546967	7.68361370392618	1.54662566471824e-14	1.6579487208051e-12	FBgn0003366	sev
51	2453.16377312384	1.05134116196892	0.138915389097908	7.56821233987209	3.78395124244159e-14	3.92685578404444e-12	FBgn0000406	Cyt-b5-r
52	478.857567661264	1.11639420223934	0.151106066918322	7.38814943044469	1.48886368591458e-13	1.45238652560967e-11	FBgn0020762	Atet
53	422.354612231191	1.73882513031478	0.23963892499831	7.25602124248824	3.98642505742969e-13	3.73919004184871e-11	FBgn0033304	Cyp6a13
54	252.914346195522	2.88341962773656	0.398654935879228	7.23287075670398	4.72889400739486e-13	4.35192085303178e-11	FBgn0028396	TotA
55	4702.5609420538	0.748735041103242	0.104497843102139	7.16507651140138	7.77431221077673e-13	6.89440141964791e-11	FBgn0001114	Glt
56	851.124025526207	0.976549172720118	0.137828974558222	7.08522410364161	1.38819471421549e-12	1.17755125540627e-10	FBgn0034618	CG9485
57	1373.96593700928	0.642731074072129	0.0913125058956413	7.03880665378618	1.93893191718677e-12	1.63054145277215e-10	FBgn0030087	CG7766
58	523.236414710713	1.4028891566117	0.199626758226602	7.02756067911118	2.10175417474204e-12	1.73750948937361e-10	FBgn0085434	NaCP60E
59	1402.45176742125	1.21884475943615	0.173610360290746	7.02057617641564	2.20955153480077e-12	1.81127522873794e-10	FBgn0038194	Cyp6d5
60	970.91930425416	1.17930822674451	0.168284963685685	7.00780509984939	2.42085706746335e-12	1.95169096637231e-10	FBgn0033065	Cyp6w1
61	1569.35227085213	0.750374346394141	0.108109066353272	6.94090118160965	3.89606483888556e-12	3.08992784579908e-10	FBgn0020385	pug
62	796.75932440234	1.180704282852	0.171644146534529	6.87879142219678	6.03624630348589e-12	4.67330021353213e-10	FBgn0000053	Gart
63	5975.33341567802	1.12209218430217	0.163481169953668	6.86373962591642	6.70808505842999e-12	5.11229451132692e-10	FBgn0032773	fon
64	3271.88953928159	0.688654878059056	0.100517940194774	6.85106436447707	7.33025231135544e-12	5.50050856132864e-10	FBgn0000299	Col4a1
65	2138.24008448274	0.763872741574708	0.112994160541193	6.76028511487755	1.37720450352358e-11	9.87840436167099e-10	FBgn0052521	CG32521
66	626.469609886264	1.2527633045617	0.185988751623833	6.73569392570282	1.63149402630478e-11	1.15327711786979e-09	FBgn0038693	unc79
67	4110.72533302821	0.881011869209781	0.131559933659149	6.6966579011232	2.13240020414659e-11	1.45465482457692e-09	FBgn0026415	Idgf4
68	243.329374334012	2.39636013967324	0.35832886589182	6.68760004502874	2.26860120007465e-11	1.53681977130057e-09	FBgn0086677	jeb
69	136.068350020511	2.79697671961051	0.423426416432784	6.60557917754409	3.95966206566401e-11	2.57510023003683e-09	FBgn0003502	Btk29A
70	1860.43683203552	0.793508547031373	0.121354212091858	6.53878042923416	6.20225022631005e-11	3.94309721171656e-09	FBgn0014018	Rel
71	220.487889784567	1.60798645514981	0.248138038385803	6.48020942540751	9.1595392530453e-11	5.65514591224411e-09	FBgn0027794	Lrpprc2
72	3595.58875066046	1.12105004882563	0.1730502368444	6.47817691133027	9.28374670360604e-11	5.69578296186647e-09	FBgn0053196	dpy
73	347.517941095071	1.17123357856981	0.181281785800416	6.46084532650893	1.04119700741895e-10	6.34804800460742e-09	FBgn0038349	AOX3
74	291.390777816326	1.40171534032368	0.217238654421	6.45242138909225	1.10076986537239e-10	6.66957145137125e-09	FBgn0003308	ry
75	540.422405656519	1.37330590241767	0.217847649023992	6.30397394036794	2.90109292609129e-10	1.71516130266791e-08	FBgn0036891	CG9372
76	1334.34415494521	0.87776836865498	0.140732952715917	6.2371203880504	4.45698987834482e-10	2.60346923732058e-08	FBgn0033717	CG8839
77	508.765281160372	1.68529029000768	0.270271789735042	6.2355390167055	4.50225115547959e-10	2.61263663398459e-08	FBgn0039022	Nepl13
78	946.234991320863	1.53218163456755	0.24589393207807	6.23106728018441	4.6326807874781e-10	2.65834124010876e-08	FBgn0033775	Cyp9h1
79	525.77284937303	0.928210022218313	0.153241007094617	6.05719082520253	1.3851923126557e-09	7.46549779555602e-08	FBgn0039214	puf
80	3466.3513512563	0.757012061944001	0.126115535244398	6.00252824108462	1.94268457769174e-09	1.00802596039271e-07	FBgn0005585	Calr
81	1501.29040749738	1.52205916548206	0.253661745285208	6.00034965371191	1.96893083400501e-09	1.01623916855655e-07	FBgn0033814	Qsox1
82	66.0289853022762	2.75111554399978	0.459094579947909	5.9924809922869	2.0666359834748e-09	1.05961069669983e-07	FBgn0033558	CG12344
83	563.506276741041	1.10874572225925	0.185590668800674	5.97414584162123	2.31298817449619e-09	1.16907770166893e-07	FBgn0027584	CG4757
84	3819.23851616761	0.749376046799172	0.126223573741667	5.93689454818373	2.90471361480612e-09	1.45310160576583e-07	FBgn0086906	sls
85	1600.07793970897	1.09910804720051	0.185728651176436	5.91781634248987	3.26243964496979e-09	1.59125493683402e-07	FBgn0002563	Lsp1beta
86	268.856996232498	1.50482126351423	0.254786855493582	5.9061966152023	3.50096114644523e-09	1.69909830764046e-07	FBgn0033352	PAN2
87	239.525362275831	1.53282924906658	0.260890059349427	5.87538387966542	4.21864596220353e-09	2.01729859614193e-07	FBgn0005198	gig
88	877.689340098663	0.91203284185772	0.156114208485937	5.84208734555945	5.15507632016388e-09	2.42936084556515e-07	FBgn0001235	hth
89	1647.96154346387	0.702962522700202	0.120814190642354	5.81854266425687	5.9362908740018e-09	2.7444795012269e-07	FBgn0003076	Pgm1
90	791.789290899182	1.03319293017489	0.178783898015532	5.77900438262697	7.51439693494261e-09	3.45768594813043e-07	FBgn0053087	LRP1
91	890.734789003815	0.772492357199798	0.134584635201475	5.73982576869469	9.47740058238252e-09	4.28018716116396e-07	FBgn0086690	Plp
92	2430.45889380882	0.715055972831051	0.124702145286539	5.73411123912909	9.80249838787521e-09	4.36636400793254e-07	FBgn0000416	Sap-r
93	380.200596127815	1.10647211172169	0.193753846057589	5.71071044129268	1.12505524364231e-08	4.92148605458777e-07	FBgn0027655	htt
94	227.724113504087	1.47656376089165	0.260492292397077	5.66835873454895	1.44171865616567e-08	6.25065132928716e-07	FBgn0039238	CG7016
95	876.968932788224	0.767006063701099	0.135578843583699	5.65726955199757	1.53800116254018e-08	6.60933979761209e-07	FBgn0004242	Syt1
96	859.296758764589	1.23462452769045	0.21950583591276	5.6245635682376	1.85977560719681e-08	7.88787436878474e-07	FBgn0026576	Pisd
97	521.460149612722	0.909930698992216	0.162025133384655	5.61598487829662	1.95445754251051e-08	8.25356421090478e-07	FBgn0086676	spin
98	461.914673765544	1.67461763115935	0.298902967021967	5.60254602971632	2.11225918486152e-08	8.80559331124963e-07	FBgn0067102	GlcT
99	260.059578354223	2.14866632628135	0.384377717188336	5.58998669849678	2.27087007132258e-08	9.42652661521351e-07	FBgn0038105	yellow-f2
100	174.494306628533	2.45735761380801	0.441732456687617	5.56299990323282	2.65176037482011e-08	1.09147352136583e-06	FBgn0263413	lncRNA:CR43459
101	850.252138324466	0.983797999387485	0.176953203690505	5.55965068091205	2.70315132308164e-08	1.10795130910342e-06	FBgn0003380	Sh
102	453.950876437497	2.31134799168572	0.416210060619676	5.55332081171816	2.80292974156494e-08	1.14404098865966e-06	FBgn0030828	CG5162
103	1730.02070229041	0.652823200441814	0.11798746155344	5.53298792809547	3.14821146537253e-08	1.26904143986401e-06	FBgn0011230	poe
104	975.454295826927	1.4216462792615	0.257310682542951	5.52501849208766	3.29450909690453e-08	1.31712853443868e-06	FBgn0038299	Spn88Eb
105	692.060983428546	0.995747563436334	0.180493522504722	5.51680497791981	3.45218157067171e-08	1.36894435861392e-06	FBgn0004885	tok
106	638.070069092015	1.48276970357575	0.268759492231481	5.51708775479694	3.44663353588601e-08	1.36894435861392e-06	FBgn0014469	Cyp4e2
107	2006.79492493181	0.869537905291487	0.157719009354578	5.5132092754693	3.52348844967492e-08	1.38595281558786e-06	FBgn0029093	cathD
108	3687.85724229687	1.06849200333837	0.194096394581149	5.50495544053831	3.69261655045807e-08	1.43511850397285e-06	FBgn0028543	NimB2
109	725.845817506323	1.04796710703999	0.192286134035963	5.45003992250419	5.03585144815656e-08	1.92646003438303e-06	FBgn0034718	wdp
110	2713.6231006477	0.762475328713717	0.140871844921378	5.41254591461668	6.21349153474187e-08	2.33125422774642e-06	FBgn0259682	Jabba
111	623.748152545004	0.808628606513118	0.14961450891627	5.40474725593398	6.48998406379357e-08	2.425662626142e-06	FBgn0033194	Vps13
112	313.780665278243	2.23720503272056	0.414589228966449	5.39619670848132	6.80683191207375e-08	2.52473936510568e-06	FBgn0039537	Hsdl2
113	1053.63490323996	0.744049859705152	0.13813355265797	5.38645278708989	7.18617945869127e-08	2.64532757054843e-06	FBgn0260745	mfas
114	1036.19319982277	1.28618885563323	0.240789836937036	5.34154128759825	9.21596196004913e-08	3.35454137762236e-06	FBgn0031538	CG3246
115	507.590161795977	1.15319912509851	0.216231634833415	5.33316563964813	9.65151961640583e-08	3.48705829103848e-06	FBgn0027657	glob1
116	337.920201755495	1.18814717715279	0.223261099555328	5.32178323729138	1.02754967766604e-07	3.69879966997501e-06	FBgn0039207	Cftr
117	1696.24698112747	0.914088165842541	0.172290696819601	5.30549926790096	1.12365019065731e-07	4.02985573891987e-06	FBgn0041182	Tep2
118	463.348253480941	0.909591719420731	0.171679611853034	5.29819300965909	1.16954305434977e-07	4.17908150006666e-06	FBgn0010051	Itpr
119	430.616941005464	1.18217501619027	0.223611120439587	5.28674519346932	1.2451188579239e-07	4.41677616692643e-06	FBgn0001991	Ca-alpha1D
120	1354.47680675248	1.01871544955925	0.193106238042402	5.2754145069905	1.3245635122091e-07	4.66466319913348e-06	FBgn0011722	Tig
121	721.030261212985	1.33346122613984	0.252744738468747	5.27592081330204	1.32091121434734e-07	4.66466319913348e-06	FBgn0051445	CG31445
122	2095.25652634607	0.733731446856836	0.139128729779757	5.27375940266505	1.3365710863736e-07	4.68887643368289e-06	FBgn0267828	Fatp1
123	728.545077197129	1.06671313638716	0.202578033596288	5.26569005261933	1.39663748016512e-07	4.84846925943442e-06	FBgn0003429	slo
124	911.835061719097	0.932586924130315	0.177699969317414	5.24809839704866	1.53677215739804e-07	5.31603276433258e-06	FBgn0029769	frma
125	407.568313590137	1.09665683318352	0.209671099609899	5.23036715705643	1.69173707660974e-07	5.79048953765894e-06	FBgn0050359	Mal-A5
126	223.151553800387	1.63594733644362	0.31350463699473	5.21825562813323	1.80616075515006e-07	6.11774241891973e-06	FBgn0035145	MED14
127	1051.73261786868	0.994596990814908	0.190638619876236	5.21718522438216	1.81662577488537e-07	6.13189772803003e-06	FBgn0031689	Cyp28d1
128	199.369817731866	1.35463719118275	0.259813264278362	5.21388773181109	1.84923411687287e-07	6.19906488319411e-06	FBgn0262473	Tl
129	187.456532458536	1.26388312862493	0.242901168836435	5.20328137850996	1.9580006215597e-07	6.51887237655797e-06	FBgn0028875	nAChRalpha5
130	341.273490480809	1.10039791149996	0.211516921616374	5.20241077210713	1.96719816273302e-07	6.52721703314987e-06	FBgn0036806	Cyp12c1
131	191.902716304422	2.1293682398535	0.409464240055719	5.20037656905947	1.98885161395953e-07	6.57669406582212e-06	FBgn0038897	CG5849
132	246.789190941712	1.22235758350665	0.235506820268324	5.19032774555728	2.09924245823298e-07	6.91828046623742e-06	FBgn0263599	Brr2
133	786.972099144263	0.844158577002241	0.163354580968322	5.1676455719717	2.37061312616698e-07	7.76017820327479e-06	FBgn0010909	msn
134	74.5111865128169	2.53364622671889	0.491104017613293	5.15908267057579	2.48162722935839e-07	8.0964125827395e-06	FBgn0086698	frtz
135	581.862465926407	1.12415027811546	0.219102595432681	5.13070270069372	2.8866252203082e-07	9.35515914422143e-06	FBgn0030245	CG1637
136	423.551638716938	0.909974241814298	0.177547159016665	5.12525374584497	2.97137296062265e-07	9.5979282221437e-06	FBgn0031995	CG8475
137	374.628466101291	0.874865066903186	0.171138117820009	5.11204095292964	3.18696712625108e-07	1.01608282872072e-05	FBgn0283499	InR
138	1760.62838715926	0.726632961687184	0.142397046039775	5.10286541677428	3.34548924083927e-07	1.05615687845913e-05	FBgn0039562	Gp93
139	618.98201126733	0.826316543675825	0.162027385059504	5.09985730728397	3.39909634851521e-07	1.06961886708922e-05	FBgn0265998	Doa
140	206.845083620058	1.50709405324237	0.296774289222721	5.07825006401189	3.80927117636512e-07	1.18720256630804e-05	FBgn0010482	hlk
141	462.20921980021	1.23253164935809	0.243729993390328	5.05695516671278	4.26003337438817e-07	1.31925795451291e-05	FBgn0033339	Sec31
142	171.459454696025	1.13337768707703	0.225686591080278	5.02190972734343	5.11602290315003e-07	1.57932922215913e-05	FBgn0034786	CG13531
143	292.472375989941	1.43261015860352	0.288987032098006	4.95735102091941	7.14607993875614e-07	2.16296028850218e-05	FBgn0033395	Cyp4p2
144	196.617575158595	1.03497658576914	0.208805467094406	4.95665463252073	7.171729296507e-07	2.16296028850218e-05	FBgn0034491	Hsl
145	1996.20960071708	0.608753542795489	0.122940619168894	4.95160628692778	7.36034008608675e-07	2.20923438583927e-05	FBgn0262782	Mdh1
146	203.843221018801	2.19983518751931	0.444985919991229	4.94360627761587	7.66905111292346e-07	2.28781631824368e-05	FBgn0038795	CG4335
147	436.277722865344	2.09402545418988	0.423756395412865	4.94157840886314	7.74926399634032e-07	2.30469726476524e-05	FBgn0037515	Sp7
148	1302.23052838847	1.46479343934739	0.296714586373721	4.93670856309854	7.94520634851551e-07	2.34865114938693e-05	FBgn0031261	nAChRbeta3
149	454.670634392401	0.798950746677221	0.161985632162473	4.9322321739984	8.1295204915073e-07	2.39587529893214e-05	FBgn0287725	sov
150	154.927151824799	2.36970062089011	0.483916238673429	4.89692312741194	9.73488983875326e-07	2.83474180229964e-05	FBgn0031970	CG7227
151	434.217562055161	1.17743538429503	0.240566780294692	4.89442217604893	9.85949825276372e-07	2.85822310780103e-05	FBgn0034796	CG3700
152	550.064194819198	0.906287763436757	0.185372636630492	4.88900508678249	1.01346877229388e-06	2.91633860581912e-05	FBgn0039536	unc80
153	105.327623993612	2.42621405339922	0.49854377876235	4.86660180460454	1.13533452592435e-06	3.23835915216143e-05	FBgn0004858	elB
154	744.675557690901	1.25712336773029	0.25868102609368	4.85974323944051	1.17538090944136e-06	3.34281072058323e-05	FBgn0031055	et
155	490.400542912564	1.01866249404994	0.210027358162919	4.85014191941489	1.23373169168829e-06	3.48842105867226e-05	FBgn0003301	rut
156	72.9084932589763	2.35617643571847	0.487190376176207	4.83625406193633	1.32308794029952e-06	3.71951667366622e-05	FBgn0020381	Dredd
157	563.392207036844	1.17528708086226	0.243547836226373	4.82569296887472	1.39517303168652e-06	3.89968851693468e-05	FBgn0027836	Dgp-1
158	393.539005743145	1.07080397653888	0.22189116925623	4.82580708429347	1.3943743216761e-06	3.89968851693468e-05	FBgn0261808	cu
159	163.033832970669	1.64754459668611	0.341531705109109	4.82398726689157	1.4071640461054e-06	3.91079352414764e-05	FBgn0286508	Had1
160	256.039082318875	1.08421208397518	0.224971962115011	4.81932092240414	1.44047683208636e-06	3.99200326619389e-05	FBgn0031813	Acox3
161	850.025882019423	0.773794895849591	0.160982367857484	4.80670589051482	1.53437456634085e-06	4.24017674069547e-05	FBgn0045823	vsg
162	102.595260338555	3.73712828975469	0.780250506412321	4.78965186057799	1.67070919086367e-06	4.53976828882315e-05	FBgn0032387	CG16965
163	707.901541042117	1.05100869479783	0.219509202524649	4.78799377297094	1.68456874226557e-06	4.56471335577795e-05	FBgn0032897	CG9336
164	210.192235174583	1.28099963599836	0.268851103051121	4.76471779903682	1.89118142195471e-06	5.08222445486728e-05	FBgn0261698	SLO2
165	463.72011054094	1.1230782906512	0.235997415884343	4.75885842411766	1.94690927796965e-06	5.2176098919214e-05	FBgn0036623	Agpat3
166	104.373689428821	2.58990664382264	0.547275534109581	4.73236328394696	2.21920773091051e-06	5.89873880518584e-05	FBgn0004797	mdy
167	498.791924940338	1.03875141495651	0.219919730970129	4.72332068784497	2.32024539339046e-06	6.10080695755361e-05	FBgn0037327	PEK
168	62.1478958258937	1.77962818975991	0.377317367227265	4.71652869529329	2.39902545257029e-06	6.24066487728617e-05	FBgn0053158	CG33158
169	632.518628574835	0.797076760159113	0.169220159057048	4.71029435618482	2.47359274970028e-06	6.40050325552419e-05	FBgn0051694	Ifrd1
170	378.903491714639	1.88198875707748	0.400487000695666	4.69925054697999	2.61117951180521e-06	6.73863918985709e-05	FBgn0039494	grass
171	651.715696738201	0.755715181141583	0.160946513031778	4.69544301958483	2.66029520149111e-06	6.8472769632047e-05	FBgn0032456	MRP
172	193.099998056279	2.08132848056155	0.443456994292981	4.69341674017316	2.6867937024837e-06	6.89728225466539e-05	FBgn0034094	Tsf3
173	1176.70287773217	0.601931711357956	0.128833548438383	4.67216589664798	2.98040074787596e-06	7.60948761363725e-05	FBgn0030674	HUWE1
174	277.096361660146	2.04625869726122	0.439315359003164	4.65783555099079	3.19551307377942e-06	8.09668312590084e-05	FBgn0032689	CG10413
175	56.5056359542601	2.2051806381206	0.473674503186536	4.65547675309894	3.23231877887065e-06	8.16872271706818e-05	FBgn0020269	mspo
176	977.753234910033	1.20714169218288	0.259487310836196	4.65202590559389	3.28689774604345e-06	8.26383698779738e-05	FBgn0032382	Mal-B2
177	296.44687180274	0.935041207124502	0.201270845923544	4.64568627827845	3.38947766828634e-06	8.49983410131961e-05	FBgn0027572	ACOX1
178	250.102090521591	1.22000765406133	0.263442172475476	4.63102639413172	3.63857480777733e-06	9.10110185894047e-05	FBgn0001324	kto
179	1494.65729198947	0.652856280438391	0.141127983268296	4.62598745705349	3.72817861356616e-06	9.28007775615515e-05	FBgn0037533	CD98hc
180	184.713878714941	1.37713606967735	0.297699082318518	4.62593320393209	3.72915477233503e-06	9.28007775615515e-05	FBgn0042712	HBS1
181	37.176769094025	2.52235996375372	0.545886800760353	4.62066487088602	3.82512228994607e-06	9.49467377568039e-05	FBgn0038466	CG8907
182	140.806698008986	2.07671784315444	0.449836039930477	4.61661062878689	3.90058129751051e-06	9.63295457144685e-05	FBgn0039656	CG11951
183	633.7144617863	0.946471519382198	0.205376514898823	4.60847005729193	4.0564277692403e-06	9.96212062407216e-05	FBgn0264386	Ca-alpha1T
184	299.539522298692	1.14553261694372	0.248903317473802	4.60231960172365	4.17811407222983e-06	0.000101681175264878	FBgn0030658	CG7872
185	2892.83916472317	0.751823014156112	0.163778249989316	4.59049363517536	4.42198942702389e-06	0.000106773531833213	FBgn0024293	Spn43Ab
186	148.390356065421	1.74771089741217	0.381299956890759	4.58355912668746	4.57127544161431e-06	0.000109791766087548	FBgn0030991	CG7453
187	198.636294330515	2.14818939837796	0.468717048894511	4.58312622390108	4.58075333650762e-06	0.000109791766087548	FBgn0037727	Nepl12
188	785.208423776557	0.977575024595637	0.213460731141349	4.57964806626802	4.65758969395198e-06	0.000111359773197308	FBgn0000078	Amy-d
189	230.860637657091	1.63056083694756	0.35714214022925	4.56557950820617	4.9811635342054e-06	0.000118226886316724	FBgn0034417	CG15117
190	96.3267978840118	1.721124120641	0.377158622880987	4.56339591945139	5.03327676372464e-06	0.00011903277320492	FBgn0032330	Samuel
191	241.344010729786	1.64431990157307	0.360428762150303	4.56212176787203	5.06392628191101e-06	0.00011903277320492	FBgn0052191	CG32191
192	95.925627545326	2.6091298784753	0.572392168885793	4.55829066207208	5.15716326264172e-06	0.000120932999103534	FBgn0263659	lncRNA:CR43650
193	1153.60615264247	0.978402744000394	0.2147774529305	4.55542577049276	5.22795753292543e-06	0.000122299102478867	FBgn0030425	Nep6
194	896.133497727881	1.9291516415518	0.423899482066778	4.55096484701035	5.34004702734172e-06	0.000124622389358178	FBgn0038095	Cyp304a1
195	1051.11212534646	0.818849590541264	0.180062012762267	4.54759767470986	5.42617393050974e-06	0.000126029349266958	FBgn0034470	Obp56d
196	305.529657846925	0.984496974781365	0.21658910818491	4.54545929401429	5.48155906248917e-06	0.000127013322219909	FBgn0004919	gol
197	381.950240147727	1.54214488675159	0.339466030470668	4.54285480233002	5.54974788408258e-06	0.000128288603339397	FBgn0032652	CG6870
198	356.489245321873	1.2887668778277	0.284175610949823	4.53510726525809	5.75742173269888e-06	0.000132774583930207	FBgn0014075	Uggt
199	44.0485584781949	3.47035613011391	0.766771869071708	4.52593042349779	6.01303620175919e-06	0.000138016866230967	FBgn0039084	CG10175
200	190.465381541653	1.49240032387442	0.329994656741369	4.52249845076756	6.11139341248153e-06	0.000139785025944568	FBgn0053970	osy
201	34.530204699215	3.66834247473098	0.812861717284043	4.51287395719379	6.39550329151707e-06	0.000145088685136626	FBgn0031872	ihog
202	674.785968387411	0.698011725938915	0.155337669199206	4.49351229188188	7.00579756023239e-06	0.00015710702344843	FBgn0037298	Sccpdh1
203	218.777578813548	1.33077294102678	0.296292565072309	4.49141523582276	7.07514587665833e-06	0.000157575452115986	FBgn0267348	LanB2
204	44.0308582528293	5.83960315367474	1.30075677448686	4.48938899893751	7.14277557541937e-06	0.000158719306920765	FBgn0286723	hll
205	672.411716633682	0.812880000525606	0.181240468931604	4.48509102474442	7.28828142155297e-06	0.000161218107181971	FBgn0039024	Nepl15
206	147.369751916146	1.94384618034568	0.436210737560353	4.45620892144302	8.34217374795912e-06	0.000182461670204801	FBgn0039169	Spps
207	32.6563099076922	5.84362530601207	1.31377896733058	4.44795163518679	8.66930427776862e-06	0.000188349806747512	FBgn0051664	CG31664
208	505.681509330692	0.888391120078019	0.200084715939592	4.4400748748157	8.99275845846798e-06	0.000194510773308991	FBgn0023479	teq
209	41.2260293061219	3.40047279710431	0.768390074591857	4.42545122529143	9.62409009178861e-06	0.000206336261198677	FBgn0032601	yellow-b
210	461.359891457227	0.982155845737989	0.222703874242212	4.41014261238131	1.03302564232953e-05	0.000220506895862682	FBgn0028479	Mtpalpha
211	87.1117838944719	1.80977139711914	0.410596451709795	4.40766448317549	1.04491243003629e-05	0.000222431868137862	FBgn0053969	CG33969
212	32.1354397080483	5.69046577955766	1.29329358008729	4.39997991730043	1.08260896839865e-05	0.000228589837375083	FBgn0037144	CG7458
213	238.672035254995	1.56503265449839	0.356827060573633	4.38596964025783	1.15470227410446e-05	0.000241201727706403	FBgn0014865	Mtk
214	479.259435603852	1.23348727079321	0.28191559415715	4.37537793707723	1.21222261802398e-05	0.000250851157831261	FBgn0028984	Spn88Ea
215	110.774689606134	2.03237277646439	0.464531468201748	4.37510247547259	1.21375444896315e-05	0.000250851157831261	FBgn0032394	Hacd1
216	40.4727815342914	3.3427099484328	0.764737782035631	4.3710537480376	1.236483480357e-05	0.000255008379511259	FBgn0038337	CG6125
217	32.170409424738	5.39523271509194	1.23679340387569	4.36227481338851	1.28717044262051e-05	0.000263788816549645	FBgn0002736	mago
218	512.067450401513	1.03735626678782	0.237857501733281	4.36125099788127	1.29320911038455e-05	0.000264437830623914	FBgn0250848	26-29-p
219	403.61755220271	1.24397724874244	0.285410808159392	4.35854989782911	1.3092707331298e-05	0.000266637494815892	FBgn0263111	cac
220	173.637021923984	1.61514730711499	0.371639147292842	4.34600961411178	1.38636495216337e-05	0.000280580707642192	FBgn0039150	CG13605
221	13.2617128437509	5.80849814105608	1.33944955017798	4.3364814600776	1.44781632712998e-05	0.000291806782461838	FBgn0036749	CG7460
222	230.989277871163	1.61084912931829	0.371678542594607	4.33398473334861	1.46434334185736e-05	0.000294529263913784	FBgn0031384	CG4238
223	41.0393304965049	5.69431155281795	1.31650437663744	4.32532671662068	1.52305955378723e-05	0.000304955087386367	FBgn0039726	eIF2Balpha
224	392.732816829338	1.13853340332559	0.265514153229063	4.28803282039492	1.80262462944185e-05	0.000351692065204104	FBgn0028539	Eato
225	1320.73389522734	0.787022056670449	0.1835294126475	4.28826118559025	1.80077271008222e-05	0.000351692065204104	FBgn0287423	Nplp2
226	76.1964832953484	1.93391493537346	0.451141015430446	4.28671938313624	1.81331118012337e-05	0.000353070869503064	FBgn0286827	lncRNA:CR43334
227	625.588770131033	0.831204791689887	0.194445034501992	4.27475452802766	1.91347996580139e-05	0.000369623704285001	FBgn0004244	Rdl
228	480.375699661228	0.825943274881586	0.193213389927934	4.27477244299504	1.91332611716878e-05	0.000369623704285001	FBgn0031879	uif
229	277.574647351853	1.20010140138378	0.28083689448369	4.27330391752881	1.92597657357312e-05	0.000371302400695767	FBgn0262955	Polr2B
230	521.310737023852	0.662393623915895	0.155403289558015	4.26241700416908	2.02227616995597e-05	0.00038680988309648	FBgn0039633	Bicra
231	121.588194048199	1.42933054041716	0.336937975295129	4.24211767511568	2.21420534822649e-05	0.000420225158987343	FBgn0034488	Hacl
232	334.128894540585	1.07820680062762	0.254202033244241	4.24153491955613	2.21996341462401e-05	0.000420499866206936	FBgn0036876	CG9451
233	216.270372528448	1.06976595370812	0.253803608601058	4.2149359483286	2.49849088572602e-05	0.000467807650484785	FBgn0037897	CG5270
234	370.059721627938	0.805023444551119	0.191310594227371	4.20793970037203	2.57709609477362e-05	0.000481601003917943	FBgn0039644	rdog
235	469.278599125499	0.912031247131234	0.216775546342077	4.20726074744625	2.58484832930529e-05	0.000482126108075968	FBgn0034060	Tmem131
236	34.3208157938323	3.6040272450836	0.856818804475936	4.20628868817598	2.59598584840561e-05	0.000483279426549557	FBgn0034859	CG3520
237	137.181106191706	2.8661705556873	0.684336082963836	4.18824993601684	2.81113830948734e-05	0.000520353969811177	FBgn0044812	TotC
238	324.324263991308	0.924159913785028	0.221042958502947	4.18090637242672	2.90349408781694e-05	0.000535417482545449	FBgn0038147	CCHa2
239	67.2249590288475	2.63403884209621	0.632343467603502	4.16551917912407	3.10644805155711e-05	0.000569612795919918	FBgn0024360	MTPAP
240	1187.37584885401	0.806754724652941	0.194067491198923	4.15708328926662	3.223364985715e-05	0.00058994231586585	FBgn0266758	Esyt2
241	402.36656475177	0.960639708902164	0.231398302934305	4.15145529038255	3.30367809356849e-05	0.000601257085872399	FBgn0263968	nonC
242	682.246615716147	0.734293115814551	0.176969448759331	4.14926486442951	3.33544703074377e-05	0.000605908487614628	FBgn0261862	whd
243	392.984865433943	0.749077551307682	0.180914877890771	4.14049723295804	3.46553789734546e-05	0.000627204493295084	FBgn0263199	Galk
244	472.823279425377	0.811888739947325	0.196692144892389	4.12771308377115	3.66388866405211e-05	0.000659064594111442	FBgn0002069	AspRS
245	32.4739240390003	5.40454081871574	1.30942434466657	4.12741739584196	3.66860148234252e-05	0.000659064594111442	FBgn0035789	mthl6
246	131.272009248508	2.69977498876905	0.656222717310205	4.11411387864653	3.88669537880387e-05	0.000694408670700215	FBgn0051548	CG31548
247	281.372626199619	1.7941646469427	0.437117721633792	4.10453422075122	4.05130301270991e-05	0.000717249743901728	FBgn0030773	CG9676
248	622.93106409952	0.733132703470394	0.179143862440898	4.09242434254349	4.26886546101898e-05	0.00075356518227476	FBgn0030251	CG2145
249	549.237578406503	0.724198276808356	0.177442965024905	4.08130171126655	4.4784175279759e-05	0.000784326085913912	FBgn0259214	PMCA
250	386.219459878997	1.7122594121115	0.419731663737732	4.07941444508556	4.51492820461854e-05	0.000789303308889855	FBgn0264979	CG4267
251	389.576962338015	0.799317552055122	0.196773631362907	4.06211719791334	4.862965065988e-05	0.000842597233014439	FBgn0032123	Oatp30B
252	605.169801340714	1.20775536200229	0.297674158511431	4.05730671430087	4.96418706129636e-05	0.000858610723101879	FBgn0040340	TRAM
253	793.698860842032	0.799389430203299	0.197264248702218	4.05237865179526	5.06995220977317e-05	0.000875351925775881	FBgn0010415	Sdc
254	873.635747757281	1.34886970275987	0.333350645112499	4.04639895718412	5.20115599222605e-05	0.000890127661476581	FBgn0000592	Est-6
255	16.6833913666496	5.76260683710016	1.42677008798614	4.03891761232111	5.36984207012584e-05	0.000917387204799957	FBgn0267798	lncRNA:CR46123
256	370.834312810892	1.75153556697652	0.4352773774606	4.0239526740281	5.72294224278015e-05	0.00097090959266644	FBgn0034756	Cyp6d2
257	83.7566079220005	2.65858190113991	0.660994117928797	4.02209615642344	5.76824989981039e-05	0.000976897183552958	FBgn0037090	Est-Q
258	202.790461265793	1.22625562656658	0.305927227401854	4.00832458418556	6.11510354966957e-05	0.00102496280286987	FBgn0029887	CG3198
259	203.306611966992	1.39347604014713	0.347746214851905	4.0071637896636	6.14522486065615e-05	0.00102761940199531	FBgn0032726	CG10621
260	242.491314258889	1.09620925316216	0.273704102292552	4.0050888677966	6.19941701962882e-05	0.00103200192877951	FBgn0034989	CG3356
261	850.18631130325	0.834952569593241	0.20855464611097	4.00351939006419	6.24070835936732e-05	0.00103710579294086	FBgn0035909	ergic53
262	536.203814945251	1.08130337080792	0.271676037729074	3.98012051355901	6.88803403145891e-05	0.00113093043239634	FBgn0033482	CG1371
263	356.785949285823	0.956051551665657	0.240227508490693	3.9797754956223	6.89803800385259e-05	0.00113093043239634	FBgn0033688	Prp8
264	114.919077826917	2.20621312114542	0.554440562828544	3.97916975967661	6.91563489102106e-05	0.0011319130597636	FBgn0024491	Bin1
265	63.915276164832	2.38015643971842	0.598481148838815	3.97699483824419	6.97916793743516e-05	0.00113849135835585	FBgn0025624	CG4025
266	20.2573117889504	5.12995722071448	1.29353445	3.96584506946411	7.31363592225847e-05	0.00118315950947979	FBgn0031997	PGAP5
267	255.224593799797	2.45339320853368	0.619076792916841	3.96298688079435	7.40178506657242e-05	0.00119346137726304	FBgn0053120	CG33120
268	131.694334676924	1.14700746825183	0.290140646531465	3.95328087244555	7.70868596873714e-05	0.00123368634937892	FBgn0003977	vir
269	991.921626410233	0.659756059588037	0.166895835034323	3.95310080357821	7.71449177981691e-05	0.00123368634937892	FBgn0031023	CG14200
270	362.112458475574	0.738943469934319	0.187039707506825	3.95073046137733	7.7913031965556e-05	0.00123987214816313	FBgn0037671	ATP6AP2
271	404.468341198124	0.64793522246266	0.164110375041687	3.94816733736715	7.87517518043484e-05	0.00124711580982373	FBgn0036702	Afg3l2
272	216.274536304299	0.89306827977926	0.226178660501314	3.94850812981126	7.86397458323399e-05	0.00124711580982373	FBgn0039016	Dcr-1
273	570.508999323891	0.700995248395481	0.177641175308541	3.94613043500719	7.94243578338865e-05	0.0012516714227295	FBgn0032006	Pvr
274	91.5159609065335	1.86381446336733	0.473162173380176	3.93906057631913	8.18012766820829e-05	0.00128705073231245	FBgn0036290	CG10638
275	216.88567439817	1.06223903948305	0.270016039677029	3.93398496161049	8.35490129228207e-05	0.00130612279016365	FBgn0004852	Ac76E
276	36.5103823390915	5.1060742028681	1.29972688752951	3.92857472739801	8.5450798708945e-05	0.00132946178852593	FBgn0022702	Cht2
277	255.992566285598	1.31008259591219	0.334063876983483	3.92165297170685	8.79435892186548e-05	0.00136389461498884	FBgn0027535	botv
278	560.688846488241	0.774997913918011	0.197986792868115	3.91439197883397	9.06323004210169e-05	0.00139450802934861	FBgn0005612	Sox14
279	28.0526467330977	4.96496390586517	1.26827034915589	3.91475201574306	9.04971709188179e-05	0.00139450802934861	FBgn0050172	CG30172
280	395.06815858433	0.802352506075079	0.205056014498996	3.91284551216618	9.12148926750654e-05	0.00140126185518939	FBgn0028538	Sec71
281	364.503719205658	0.939636100168604	0.240964021566455	3.89948712700025	9.63966620081708e-05	0.00146929599670267	FBgn0263110	CG43367
282	440.230696216091	0.870278263993172	0.223214802683828	3.89883759288974	9.66555734226767e-05	0.00147094402299253	FBgn0034860	CG9812
283	189.359313658854	1.81116457730979	0.465373188415214	3.89185415575304	9.94810419721514e-05	0.00150923415931312	FBgn0050046	CG30046
284	496.001948956924	2.13741501333311	0.550044620613881	3.885893858843	0.000101954048446175	0.00152774461227716	FBgn0010612	ATPsynG
285	139.293821567598	1.62400039873267	0.417772364904532	3.88728536197884	0.000101371556418467	0.00152774461227716	FBgn0011642	Zyx
286	49.6104630814023	1.79531047374793	0.461886887620429	3.88690504507953	0.000101530446762075	0.00152774461227716	FBgn0039877	Mccc1
287	32.8610598916959	4.22215626437615	1.08635396725514	3.8865382662008	0.000101683903785081	0.00152774461227716	FBgn0267668	lncRNA:CR46006
288	363.699972753954	0.725813733401475	0.186859144316671	3.8842826560922	0.000102632454695244	0.00153319999318853	FBgn0003048	pcx
289	268.718314467896	1.09724941502357	0.283348780757447	3.87243386786565	0.000107753918324764	0.00160724690100623	FBgn0003391	shg
290	117.487404346962	2.38586606588858	0.616480664692754	3.87013932882658	0.000108773170299633	0.00161997294087469	FBgn0260746	Ect3
291	34.831745230227	4.88956398534856	1.26393656277828	3.86852008980637	0.000109497915996414	0.00162828074778204	FBgn0038257	smp-30
292	202.78494636281	1.15120089709866	0.297930535883696	3.86399095911423	0.000111549351878817	0.00165374457078702	FBgn0035715	Ist1
293	45.0619756701145	5.12410322482581	1.32671116631838	3.8622598157858	0.000112342995196366	0.00166046351233417	FBgn0026314	Ugt35B1
294	27.2408447722787	2.34799154327326	0.610917112481965	3.84338807229364	0.000121347355435067	0.00178006534175801	FBgn0051633	CG31633
295	210.898378801488	1.21976894652536	0.318311116702688	3.83200234776802	0.000127104526093211	0.00185892751430175	FBgn0040259	Ugt302C1
296	108.2562537809	1.21216440157054	0.316437115357618	3.83066442822493	0.000127797698178895	0.00186626728403462	FBgn0058263	MFS17
297	147.269124727955	1.37256237999388	0.358684818721869	3.82665311814657	0.000129897361426699	0.00189126680704096	FBgn0259745	wech
298	44.7954297265323	2.86516996253898	0.749981773607639	3.82031945757382	0.000133278935664244	0.00193760956394143	FBgn0033603	Cpr47Ef
299	39.8255040669052	5.02829098822019	1.31827816008549	3.81428680263815	0.000136576783597297	0.00197378744295056	FBgn0031664	CG8892
300	276.800011929297	0.937608590133547	0.246322962461373	3.80641975382453	0.00014099301070288	0.00202859412891828	FBgn0085387	shakB
301	289.188018984911	1.17319099650636	0.308702386841647	3.80039496457852	0.000144465643443521	0.00206940139763811	FBgn0038738	CG4572
302	22.9175128981827	3.1555892755494	0.83109570653457	3.79690239131098	0.000146515446366225	0.00209261812489388	FBgn0000464	Lar
303	54.3869829158952	2.42796641469934	0.640628965902483	3.78997289215443	0.000150663725926239	0.00213933718545919	FBgn0034312	CG10916
304	52.2072811756458	2.59372256204411	0.684614479320006	3.7885885274006	0.000151505605934623	0.00214504671392198	FBgn0010926	l(3)07882
305	161.597552503674	1.0307101761244	0.272247117192464	3.78593605233933	0.000153131053497722	0.00216491800995693	FBgn0038168	omd
306	574.38159159763	0.72766941174401	0.192478908532344	3.78051505638985	0.000156504253950076	0.0021988428599663	FBgn0260936	scny
307	354.193183317065	0.687703196194687	0.18201931874666	3.77818794691707	0.000157973640447452	0.00220778347072334	FBgn0039714	Zip99C
308	986.622579696523	0.632258399157171	0.167342400601449	3.77823191782093	0.000157945756339473	0.00220778347072334	FBgn0288229	CG3164
309	87.1936274315473	1.70573178766859	0.451908284482322	3.77450878029946	0.00016032326179819	0.00223421916977335	FBgn0267914	asRNA:CR46195
310	25.369865776404	2.68487109893144	0.711480177082829	3.77364146663903	0.000160881923167803	0.00223561703775202	FBgn0051320	HEATR2
311	38.4057854607111	5.30082102040323	1.40533940493698	3.77191516994497	0.000161999335869208	0.00224474932017632	FBgn0050008	CG30008
312	33.4015948612866	3.64937469637664	0.97284804769614	3.75122785620934	0.000175970687406916	0.00240551985879774	FBgn0001112	Gld
313	627.740303039634	0.87785672094905	0.234558454495964	3.74259253555985	0.000182131429722616	0.00248141354321804	FBgn0034693	flap
314	477.831992847586	0.941707603833323	0.251692870122141	3.74149495524579	0.000182928850271231	0.00248726181226725	FBgn0033052	SCAP
315	72.955440996939	1.93373400032588	0.518334622153033	3.7306672517719	0.000190973314699744	0.00257769788127928	FBgn0011589	Elk
316	279.51205328569	1.08780697388124	0.29173197188622	3.7287890211276	0.00019240215055462	0.00259237980477944	FBgn0051183	CG31183
317	196.23054549862	1.35196495560096	0.362620305231501	3.72832115603083	0.000192759631663817	0.0025936140784559	FBgn0004237	Hrb87F
318	165.007434335524	1.31584943756908	0.353561898710573	3.72169468024676	0.000197890211058469	0.00265532188290972	FBgn0036857	Aldh7A1
319	848.889216764932	1.09647284134642	0.295131433687227	3.71520182600555	0.000203041567034116	0.00271394600446422	FBgn0032836	CG10680
320	414.598761308529	1.65563340521044	0.446413308781648	3.70874562348734	0.000208288548502451	0.00277575791071231	FBgn0031432	Cyp309a1
321	40.6758895595897	3.71762531474345	1.00323733800195	3.70562894135051	0.000210866820300697	0.0027986473905215	FBgn0030615	Cyp4s3
322	22.3840152822801	4.10905926922623	1.10879635237603	3.70587372552315	0.000210663243286836	0.0027986473905215	FBgn0085249	CG34220
323	109.478903413632	1.32999432524564	0.359426941520239	3.70031895667104	0.000215328653787443	0.00285010992903189	FBgn0033665	Zip48C
324	17.7466405253856	5.23612545399229	1.41908573166076	3.68978796500507	0.00022444104221523	0.00295867887406699	FBgn0029170	TwdlT
325	46.4683539346714	3.98692951820701	1.08136686204082	3.68693517265976	0.000226971147595236	0.00298396704149801	FBgn0033973	HPS1
326	678.983388314296	0.618681805194357	0.167819797532786	3.68658414734108	0.000227284310635251	0.00298406251715596	FBgn0261954	east
327	1335.04300922469	0.94849268683732	0.257610258704906	3.68189019958177	0.00023151112101984	0.00301923928549271	FBgn0259715	CG42369
328	12.6783132761573	4.99236265333315	1.36151462312331	3.66677123296751	0.000245632358932023	0.00318636125183761	FBgn0262970	CR43281
329	534.908708278356	0.767939387002507	0.209493488522276	3.66569573316763	0.000246667063592119	0.00319129602830387	FBgn0015568	alpha-Est1
330	260.572301582506	1.47385099175852	0.402032244356298	3.66600194996383	0.000246372046455246	0.00319129602830387	FBgn0037757	CG8516
331	133.405464215842	1.13982010317431	0.311065839772859	3.66424067652882	0.000248073436351395	0.00320100049154479	FBgn0026147	TTLL4A
332	192.096554781761	1.67773299717281	0.458059589191849	3.66269593904325	0.000249574717922222	0.00320764344312421	FBgn0010053	Jheh1
333	17.0213368588527	5.33586080034174	1.45674476370085	3.66286595517667	0.000249409068251153	0.00320764344312421	FBgn0030794	CG13005
334	900.451129870905	0.861860608778814	0.236235975458287	3.64830380769417	0.000263977373155743	0.00336614284331278	FBgn0035090	CG2736
335	157.434902890314	1.15629690403057	0.317392258982236	3.64311627428598	0.000269357086990695	0.00342578668004463	FBgn0051739	AspRS-m
336	223.407744167671	0.80366890020148	0.220697319246616	3.64149824268336	0.000271055976031718	0.00344290500805913	FBgn0286070	cnk
337	159.679837777874	1.3197480202961	0.362487743505877	3.64080729332218	0.000271784509792843	0.00344766956180648	FBgn0085384	CG34355
338	718.624266037558	0.952692710362989	0.261871069920295	3.63802198789259	0.00027473997467303	0.00347850816363944	FBgn0030160	CG9691
339	433.188357760435	0.627549435880263	0.17273174377536	3.63308690206011	0.000280050646394322	0.00352048203038223	FBgn0036030	Prps
340	48.5882732663086	2.79334946951335	0.769164615995735	3.63166663081241	0.000281596741301973	0.00353536191943468	FBgn0032470	Ttc30
341	1556.44602176948	0.687803747736429	0.189719699012977	3.62536811577686	0.000288550127539237	0.00361335878580906	FBgn0000052	Pfas
342	269.11044261872	0.855566921944168	0.236060833597934	3.6243493209102	0.000289689849698617	0.00362298010744873	FBgn0259224	CG42324
343	66.0993637823037	2.28124475444272	0.62972522362132	3.62260342903864	0.000291652784052752	0.00363355416147458	FBgn0038723	CG6195
344	105.647493528642	1.45978789972629	0.403041363460343	3.62193072987142	0.000292412430393983	0.00363837150318024	FBgn0026679	IntS4
345	60.3553072995174	1.77214370998409	0.489557710335302	3.61988724224226	0.000294731423443706	0.00366255418559663	FBgn0030877	Arp8
346	25.2083688009116	4.67038021665999	1.29313731418981	3.61166611264801	0.000304236110551399	0.00377489382610059	FBgn0036005	pall
347	13.523156426986	4.8101556160195	1.33408537695502	3.60558304521591	0.000311452868879463	0.00385072590103822	FBgn0010497	dmGlut
348	295.980249339781	1.2321886306874	0.342048659086121	3.60237819373285	0.00031531916376453	0.0038886705973742	FBgn0030946	CG6659
349	212.152113105247	1.1167392104112	0.310421457799377	3.59749360861819	0.000321298388524688	0.00395241586388188	FBgn0033241	CG2915
350	26.3983634187173	4.75402085526491	1.32284483717286	3.59378569706257	0.000325907924972371	0.00399903372088739	FBgn0036461	Zip71B
351	272.07312506099	0.830383648390867	0.23113326700626	3.59266175374217	0.000327317346711819	0.00400471250889356	FBgn0000038	nAChRbeta1
352	110.811287266957	1.53634938424666	0.427774478608006	3.59149379188304	0.000328788009931573	0.00401417651674906	FBgn0029768	SPR
353	11.0343930799681	4.66737100638279	1.30196343059799	3.58487104683046	0.000337244794573818	0.00410714478285592	FBgn0051370	CG31370
354	61.9274921675013	2.95425009624234	0.825710988964774	3.57782582008045	0.000346464198762851	0.00420367942653185	FBgn0031701	TotM
355	278.428086472928	1.50401467263458	0.420586306200573	3.57599534378879	0.00034889786076324	0.00422270301705386	FBgn0041337	Cyp309a2
356	155.158417834168	1.18143689886859	0.330468310795187	3.57503839332057	0.000350176504954676	0.00423292664911136	FBgn0037466	CG1965
357	86.8614094967783	1.72126798646786	0.482189498199247	3.56969198395235	0.000357401211405923	0.00431491190255542	FBgn0053494	CG33494
358	45.9083030471801	4.41606990793245	1.23997817258495	3.56140939055918	0.00036886940794759	0.00444237169694906	FBgn0032336	AstC
359	23.4761206983949	4.29272457066143	1.20565672205797	3.5604865731052	0.000370168239737642	0.00445251686638803	FBgn0031657	Polr1C
360	560.678111714884	1.432312883559	0.402674150896026	3.55700230663387	0.000375110863780702	0.00450641191647875	FBgn0020416	Idgf1
361	913.068605351723	0.970184525703923	0.273352245065195	3.5492100146188	0.000386388782109181	0.00461349151710534	FBgn0031305	Iris
362	24.7799501322221	2.68822976482261	0.757913175519421	3.54688353712849	0.000389816874303373	0.00464873301812886	FBgn0085638	CG41378
363	180.534978364237	1.03029217167521	0.290521609106817	3.54635297127382	0.000390602639196058	0.00465241605049761	FBgn0034025	Pgant1
364	715.797500757329	1.19047596502141	0.336183880113885	3.54114529411144	0.000398394127879041	0.00473562185988142	FBgn0034479	CG8654
365	34.8463455067522	3.56808918879234	1.00938892734849	3.53490026700132	0.000407929092506666	0.00483517411592045	FBgn0034707	MED16
366	17.0674090445045	4.8409965577015	1.37064815540973	3.53190316464138	0.000412580409128788	0.00488437122700404	FBgn0283652	Rpp30
367	13.877623331904	4.70378657283684	1.332344994754	3.53045689469139	0.000414842606250311	0.00489926104597068	FBgn0028899	CG31817
368	174.604392144208	1.30730444458177	0.370377328151732	3.5296556922248	0.000416100795921379	0.00490280149089859	FBgn0086134	Prosalpha2
369	255.663994489798	1.18042097846448	0.334508171019048	3.52882554368832	0.000417408200521823	0.00491172134630927	FBgn0034964	IntS1
370	80.5991871527435	1.56671749068255	0.444331171466371	3.5260130085227	0.000421866246702141	0.00494756650006244	FBgn0038889	Fancm
371	110.628525013508	1.2563111019171	0.356304878236201	3.5259441524802	0.00042197594341896	0.00494756650006244	FBgn0284421	Psn
372	274.36415882152	0.81345751654336	0.230807398242334	3.52439966282744	0.000424443528831596	0.0049586187110805	FBgn0024365	CG12773
373	14.6767254931577	4.67600688027483	1.3267152636861	3.52449919606952	0.000424284102216911	0.0049586187110805	FBgn0034439	CG10062
374	153.292666210667	1.78783956427675	0.507573971113854	3.52232318050785	0.000427782301893082	0.00499164635761605	FBgn0033373	CG8080
375	79.2255711983387	1.39662152486614	0.39833522234432	3.50614619678021	0.000454645424271677	0.00528044414894538	FBgn0031233	Tbc1d15-17
376	17.308317140472	4.95571404895322	1.41344849064517	3.50611577411722	0.000454697394681099	0.00528044414894538	FBgn0262983	CG43291
377	191.096953042293	0.989674414800831	0.282658909237272	3.50130274496343	0.00046298956861112	0.00537034868228475	FBgn0000259	CkIIbeta
378	162.808705902957	0.845059350074494	0.242519842510283	3.48449570693855	0.000493065372012534	0.00567869268474884	FBgn0034049	bdg
379	146.385212383632	1.06898623731885	0.306902762326109	3.48314309462933	0.000495563405289901	0.00569665695488802	FBgn0033010	Atf6
380	288.599943603699	1.83679408003895	0.52865765346484	3.47444904656264	0.000511903575431187	0.0058748463274485	FBgn0243514	eater
381	27.3202027401052	3.80070479637078	1.0950996149858	3.470647550561	0.000519204999566276	0.0059446534868181	FBgn0036205	CG14131
382	51.071008664932	4.26425549690604	1.22919747466005	3.46913786011915	0.000522131454896949	0.00596415965166246	FBgn0032997	CG17486
383	355.43750970705	1.58878716226261	0.458343652165206	3.46636667652583	0.000527543294517915	0.00600488312488012	FBgn0038211	CG9649
384	33.5052007402849	4.3673911248967	1.26043529998938	3.46498636219845	0.000530258368435697	0.00602875336141052	FBgn0003978	vls
385	107.711182734807	2.84679484688981	0.821869232786325	3.4638051083121	0.000532592225171607	0.00604823883183822	FBgn0266414	lncRNA:CR45054
386	19.9204935038617	4.59754709809302	1.32749529960728	3.46332457783704	0.000533544366969517	0.00605200616254377	FBgn0029672	CG2875
387	403.265894664134	0.693140644096061	0.200458808422315	3.4577709483127	0.000544664244808227	0.00614953669919474	FBgn0028484	Ack
388	78.1493111740873	2.40130657771485	0.694572340142937	3.45724475181474	0.000545728955616075	0.00615443463819053	FBgn0035539	slow
389	21.5632211199973	2.95532268089486	0.857294326618815	3.44726727931434	0.000566288046382733	0.00634229608778824	FBgn0026598	Apc2
390	111.262081200887	2.1885791804749	0.635928037435016	3.44155164050074	0.000578388059296066	0.00645557839637657	FBgn0285896	btl
391	117.515941528853	1.34797576863568	0.391724396327481	3.44113305495729	0.000579283599129516	0.00645818458229535	FBgn0034733	CG4752
392	290.697426178899	0.797735151478504	0.23193380940338	3.43949488662552	0.000582800794055668	0.00648997916211534	FBgn0026369	Sara
393	23.4780128885082	3.20975472479401	0.933300895408122	3.43914244654231	0.00058356008738306	0.00649102468919242	FBgn0000588	esc
394	522.838928421015	1.15784585645891	0.336890312730014	3.43686301655936	0.00058849315131341	0.00653844042262223	FBgn0027073	Ugt49B1
395	123.093793633068	1.59528778026934	0.464834398446218	3.43194863719604	0.000599261041440571	0.00665050222895651	FBgn0040256	Ugt35C1
396	857.154074060687	0.643840602309055	0.187703532750565	3.43009315208064	0.000603374069294779	0.006673371934207	FBgn0004449	Ten-m
397	13.3458000186611	5.24205763069117	1.52812250921904	3.4303909529938	0.000602712173003984	0.006673371934207	FBgn0286788	Orc1
398	263.505208735031	0.869336537332312	0.253536063444693	3.42884765788734	0.000606149659430561	0.00669036385675428	FBgn0032305	CG6700
399	60.5853362848867	2.12092668965776	0.618580669666404	3.42869862196238	0.00060648258158685	0.00669036385675428	FBgn0037167	CG11425
400	159.388704864135	1.64343332671595	0.479784434909582	3.42535773805514	0.000613990387477959	0.0067373185937542	FBgn0036402	CG6650
401	62.0555225097676	1.74186462278341	0.508672146835649	3.42433654686856	0.000616302462025014	0.00674750899781595	FBgn0085382	CG34353
402	69.1292838632622	1.41937249590841	0.41472542860751	3.42243903556655	0.0006206201356157	0.00678716303019188	FBgn0034704	Fbxo42
403	189.333318595479	1.07266842731759	0.313584437623533	3.42066856202016	0.000624674107760113	0.00681621467695739	FBgn0031981	Megf8
404	99.1988253693918	1.55180275819581	0.453744063485548	3.41999572683166	0.000626221193926313	0.00682546116955439	FBgn0034731	CG10384
405	33.2301407468718	2.00156062083034	0.586032768233504	3.41544147243456	0.000636787124966381	0.0069020648933856	FBgn0004367	mei-41
406	205.15973436967	0.829681546793903	0.243048820683631	3.41364152461317	0.000641008564615822	0.00692963183316117	FBgn0026086	Adar
407	110.779820599062	1.39864597497532	0.40968308690861	3.4139705046875	0.000640235064819934	0.00692963183316117	FBgn0026777	Rad23
408	380.804290541247	1.13418987777809	0.332587313214786	3.41020187094637	0.000649148116474385	0.00699717113393108	FBgn0019929	Ser7
409	181.047259181113	0.872537649213817	0.256014440424374	3.40815794518263	0.000654030259681172	0.00702650350571568	FBgn0261649	tinc
410	343.867866591496	0.659608091679729	0.193675617502688	3.40573635538079	0.000659858681962705	0.0070813217189727	FBgn0037315	Cerk
411	359.389619490542	0.80012101860685	0.235018065300186	3.404508575053	0.00066283219179796	0.00710541541866934	FBgn0263144	bin3
412	31.5818212471598	4.29917949451788	1.26291409962604	3.4041741206238	0.0006636443495556	0.00710631243678911	FBgn0037134	CG7407
413	169.511536468299	1.15640569508987	0.339873303753694	3.40246110041028	0.000667818612742566	0.0071353456377916	FBgn0010278	Ssrp
414	580.698500286721	1.11993192116424	0.329136623836288	3.40263538013714	0.000667392817614721	0.0071353456377916	FBgn0034997	CG3376
415	382.862287224273	1.40678318938772	0.413559494343005	3.40164645868568	0.000669812273240357	0.00713601647550827	FBgn0029147	NtR
416	83.4825054040873	1.74418131204078	0.512701666808865	3.40194195758487	0.000669088464519932	0.00713601647550827	FBgn0030091	CG7065
417	401.480607825656	1.36746442988687	0.40223187740002	3.39969183627612	0.00067461837983556	0.00717655648341972	FBgn0086532	Spt-I
418	157.973467942294	1.29264215887778	0.380440968546465	3.39774699821768	0.000679432231202887	0.00721203636059212	FBgn0038924	CG6028
419	280.369458434952	1.09850974069466	0.323283054592912	3.39798119662639	0.000678850858291644	0.00721203636059212	FBgn0259244	CG42342
420	994.906421075888	0.698429254147661	0.205599268746898	3.3970415284281	0.000681186283877845	0.0072227958687265	FBgn0264561	Glg1
421	43.8339334202819	2.55214912897091	0.751549081803973	3.39585156946089	0.000684154493034001	0.00724639205162506	FBgn0024698	Cpsf160
422	141.495426746303	1.40403156767718	0.413977686366457	3.39156339560368	0.000694950838714758	0.00734041405130968	FBgn0033656	S2P
423	534.313851606144	1.08965687474649	0.321297159786533	3.39143014980414	0.000695288834793454	0.00734041405130968	FBgn0040007	RpL38
424	91.0481641122935	1.68727433054592	0.499482306786366	3.37804624432389	0.000730028028057924	0.00766568720527992	FBgn0022069	Nnp-1
425	57.2345706089781	2.53799370547152	0.751283764844813	3.37820917239677	0.000729595607182095	0.00766568720527992	FBgn0052207	hpRNA:CR32207
426	58.1878890308433	3.41353019764718	1.01071011969331	3.37735828615526	0.000731856536528274	0.00766852986380338	FBgn0032015	Ostgamma
427	109.75886088321	1.24546576217399	0.368769806683692	3.37735286241119	0.000731870969062117	0.00766852986380338	FBgn0260655	l(3)76BDm
428	101.633199546994	1.27365783877436	0.377477230698838	3.37413156395258	0.000740489677173727	0.00775051158887307	FBgn0015571	alpha-Est3
429	149.127959066544	0.992496994395528	0.294873777402516	3.36583674254874	0.000763118589916272	0.0079147905508326	FBgn0000036	nAChRalpha1
430	334.917154771076	0.679785484773432	0.201986980840327	3.36549158735537	0.000764073971183711	0.0079147905508326	FBgn0033377	Pgm2a
431	53.4668762910958	1.69014970336218	0.505977381346767	3.34036612242129	0.000836680091998956	0.00857333434606073	FBgn0283461	Drs
432	801.925138881954	0.601892880522125	0.180259937129796	3.3390274628174	0.000840722522696624	0.00858769445958698	FBgn0265045	Strn-Mlck
433	378.84302842698	1.2183967377383	0.365233805203929	3.33593637932285	0.00085012616272093	0.0086622402560297	FBgn0034405	Jheh2
434	20.168637158768	4.38346110625091	1.31436256980369	3.33504712242802	0.000852849457696457	0.00866619422898848	FBgn0024909	Taf7
435	255.587778795571	0.881074717096309	0.26473526835052	3.32813501799742	0.000874294824921519	0.00882612473170805	FBgn0037698	CG16779
436	118.887585259338	1.22000327614351	0.366793152786547	3.32613427179619	0.000880594974305419	0.00887417765945182	FBgn0001941	ifc
437	96.800308471154	3.75972673666798	1.13326917062163	3.31759376689447	0.000907964337877379	0.00911233756789489	FBgn0260474	CG30002
438	174.638743089016	1.22477157958033	0.36925568550619	3.31686586734979	0.000910333094271019	0.00912672079610872	FBgn0040238	Best1
439	297.562323189783	1.18889467795545	0.358950866900669	3.31213764218167	0.000925859810850466	0.00927285672982166	FBgn0034999	Fatp3
440	72.9022140030505	2.34010454648428	0.70666021255306	3.31149894236981	0.00092797590748673	0.00928451792567492	FBgn0037644	CG11964
441	9.8315885002084	4.47163506780325	1.35182227833094	3.3078572083634	0.000940127313558257	0.00936766286390275	FBgn0027513	ana2
442	125.533841318198	1.99131581114781	0.602902940477801	3.30287958053362	0.000956974733057886	0.0094870818302639	FBgn0034162	CG6426
443	270.024836573438	0.811493591394857	0.245859722383947	3.30063657245812	0.000964657506905209	0.00953699072778236	FBgn0027582	CG6230
444	274.030344662094	0.900258691094719	0.272910126112845	3.29873685493983	0.000971209074899611	0.00958921510692885	FBgn0033367	PPO2
445	62.5573035808927	2.81902069622972	0.854946855916652	3.29730517952164	0.000976173705204063	0.00961876211541984	FBgn0039485	CG17189
446	151.287209560721	1.2693703348056	0.385069107776104	3.29647408522748	0.000979066466658559	0.00963753116271871	FBgn0023549	Mct1
447	154.164652662033	1.15825504974006	0.352385415214659	3.2868983781139	0.00101297381515068	0.00996124956330133	FBgn0028475	Hrd3
448	23.2027678113377	3.86520098059818	1.17729872351751	3.28310980330447	0.00102668667068038	0.0100859299823636	FBgn0051708	DIP-zeta
449	429.612044676849	0.655849827202979	0.199859404493697	3.28155599614859	0.00103236023998206	0.0101314629185362	FBgn0000261	Cat
450	37.3178657011979	5.01848476984416	1.53031030234385	3.27939030545488	0.00104031645292026	0.0101992834153137	FBgn0032772	CG17350
451	13.0122264623899	4.53906283447468	1.38427540107936	3.27901718901848	0.00104169290692286	0.0102025244046511	FBgn0028506	CG4455
452	115.844608575834	1.29044477555936	0.393834584319543	3.27661619100557	0.0010505907565252	0.0102690509317669	FBgn0039827	CG1544
453	10.8812965057843	4.67827490756366	1.42884365650577	3.27416851120322	0.00105973394693177	0.0103377046523194	FBgn0015036	Cyp4ae1
454	26.6445632775526	4.35855723504435	1.33117018215369	3.27422991701383	0.00105950367103363	0.0103377046523194	FBgn0039593	Sid
455	135.941687944081	1.31901636166723	0.403564459062913	3.26841557041474	0.00108151439439516	0.0104976844948505	FBgn0025620	CG13360
456	924.851983098215	0.689763537676282	0.211080426335268	3.26777593570282	0.00108396143930566	0.0105109779725911	FBgn0027611	LManII
457	25.8300263535643	4.5051610453877	1.37912745201382	3.26667491014641	0.00108818562075562	0.0105414605069226	FBgn0030757	CG9902
458	439.599691328253	0.600203680219517	0.183866792887932	3.26433974722856	0.00109719511309498	0.0105657831473263	FBgn0003134	Pp1alpha-96A
459	24.0834217479848	4.39872145101444	1.34739838206385	3.26460348295565	0.00109617412714248	0.0105657831473263	FBgn0036581	MED10
460	28.2706207581939	4.24143107248741	1.29925810652901	3.26450229648246	0.00109656574097352	0.0105657831473263	FBgn0038578	MED17
461	92.2027006268421	1.24668478899384	0.382565893638831	3.25874525074834	0.00111906105148762	0.0107445281075411	FBgn0036501	CG7272
462	104.017736882079	1.77807275626823	0.545953720268997	3.2568195622738	0.00112668028564605	0.0108070463977161	FBgn0051915	CG31915
463	138.203652633362	0.999155770631363	0.307116853632426	3.25334073598971	0.00114056641340087	0.0109187687563548	FBgn0052133	Ptip
464	15.1725179570614	4.39078481651312	1.35005316993975	3.25230510492343	0.00114473070778362	0.010942837533986	FBgn0032171	CG5846
465	85.018886148018	3.73642020001623	1.14996539368772	3.24915881862691	0.00115746834960516	0.0110157109759984	FBgn0069242	eca
466	715.778002988086	0.785539073256674	0.242863464782651	3.23448845613599	0.00121860846800778	0.0114744455650733	FBgn0039800	Npc2g
467	206.905882099162	0.788826374300749	0.244101647076066	3.23154875745241	0.00123121316802322	0.0115534661549697	FBgn0032167	CG5853
468	60.7195814985631	2.64875559510334	0.819686052314651	3.23142694403999	0.00123173806265182	0.0115534661549697	FBgn0033437	CG12926
469	330.960016915066	0.75506709001617	0.234511538991364	3.2197438695926	0.00128305177267148	0.0119543171369726	FBgn0086450	su(r)
470	184.960855375222	1.33116453418947	0.413738444185987	3.21740595512819	0.0012935542703397	0.0120406697587441	FBgn0044047	Ilp6
471	43.5878236478438	1.88671729113355	0.587210921180159	3.21301464785717	0.0013134959052782	0.0121451682995155	FBgn0035036	CG4707
472	105.283608070627	1.48622483598939	0.462747975433585	3.21173708992856	0.00131935055158191	0.0121877505972363	FBgn0026056	Rlip
473	292.101300500833	0.64486521119677	0.20087927524233	3.21021275300221	0.00132636761186827	0.0122409801833254	FBgn0039064	CG4467
474	214.563945305402	0.881451986311289	0.275040896756811	3.20480334635711	0.00135154788097121	0.0124498107449236	FBgn0029840	raptor
475	81.3920669161688	1.56725117259985	0.489369483888059	3.20259277335394	0.00136196423363231	0.0125221122517278	FBgn0033055	Tbce
476	56.331086932858	1.50068862470471	0.468572221821894	3.20268371622577	0.00136153424894665	0.0125221122517278	FBgn0037635	CG9837
477	517.435380827172	0.70273728210873	0.219492071395511	3.20165224028727	0.0013664184962122	0.0125512358103107	FBgn0028982	Spt6
478	12.2707002223182	5.00858203815935	1.56452334756153	3.20134694440051	0.00136786723052895	0.0125527232679303	FBgn0030813	CG4949
479	205.965955851556	0.991410533955605	0.310085984653512	3.19721168650496	0.00138763051967048	0.0127221200370165	FBgn0002937	ninaB
480	24.9217818139819	2.68974013542705	0.843614047574847	3.18835389614397	0.00143085298300821	0.0130570354062162	FBgn0000625	eyg
481	9.82896256624413	4.32433057388696	1.35975491179167	3.18022794871838	0.00147159243911826	0.0133662795564233	FBgn0029915	CG14434
482	89.7592618348774	1.6504372472268	0.519447004705746	3.17729668719859	0.00148654877675249	0.0134435057689283	FBgn0035092	Nplp1
483	285.452595527831	0.764485241442872	0.240926939288585	3.17309987708417	0.00150820630818386	0.0136101318559977	FBgn0039938	Sox102F
484	52.9818466249602	2.55267265688953	0.804810575064558	3.17176828433792	0.00151513846765804	0.0136474383675016	FBgn0036549	CG10516
485	113.737437103788	0.994441767176049	0.313770959063377	3.16932379639119	0.00152794071533675	0.0137373840351244	FBgn0039249	CG11168
486	24.1917568605262	2.97596135940362	0.942311084310525	3.15815170696107	0.00158772908481283	0.0141964227519241	FBgn0035140	BORCS6
487	206.880270190088	0.880506542773873	0.278999395409847	3.15594426819606	0.00159979425328364	0.014252048347746	FBgn0262509	nrm
488	143.714183378578	1.552894585396	0.492292386003832	3.15441520028692	0.00160820107563675	0.0143008217801609	FBgn0011638	La
489	790.192585739294	0.614955441556034	0.195524661368567	3.14515538475647	0.00165998637076817	0.0147344559115956	FBgn0036211	CG5946
490	22.5126402957293	4.09118922453903	1.30129066170582	3.14394727091641	0.00166685471644787	0.0147369510468868	FBgn0036988	CG5262
491	69.8221154483923	2.07644230211849	0.660558540415306	3.14346446995143	0.00166960683203869	0.0147393797706221	FBgn0036489	CG7011
492	203.060811602425	1.49631335139417	0.476358391345706	3.14115039973811	0.00168285588227976	0.0148429106072686	FBgn0034909	pippin
493	360.273139499871	1.06881748980563	0.340848645453051	3.13575396019243	0.00171412944235339	0.0150778473491049	FBgn0035076	Ance-5
494	67.1123135268862	1.6411692088514	0.524558661064522	3.12866668814669	0.00175601378672476	0.0154045993610612	FBgn0023535	arg
495	276.316541071158	0.635681659409875	0.203321505183838	3.12648511447478	0.00176909460159157	0.0154775944740142	FBgn0015803	RtGEF
496	30.7906715180941	2.55142866809632	0.816692217519378	3.12410062611596	0.00178349452399008	0.0155766327860347	FBgn0015905	ast
497	37.550861896254	1.94351258544689	0.624233248527876	3.11343971188696	0.00184920285665176	0.0160632002374336	FBgn0264794	lncRNA:CR44024
498	9.01892692503966	4.17202479671146	1.34092858787439	3.11129528778625	0.00186268573885038	0.0161372108192589	FBgn0037683	CG18473
499	266.936172990976	0.853776816505307	0.274443417895198	3.11093930782971	0.00186493265280775	0.016142340752564	FBgn0035766	eco
500	616.934500358662	0.637551077675419	0.204976163518611	3.11036691648067	0.00186855075744479	0.0161450067660531	FBgn0266369	Mtp
501	595.661393181707	0.993307023165952	0.319544738752894	3.10850689340901	0.00188035259370689	0.0162042796058442	FBgn0064237	Idgf5
502	62.3335214838803	1.47001598369811	0.47418021877835	3.10012085169933	0.00193441697305971	0.0166111246234133	FBgn0005777	PpD3
503	61.9232288956825	2.95214766547427	0.953569805745545	3.09589046096751	0.0019622283498603	0.0167602203551049	FBgn0011297	Alg3
504	96.8166599003777	1.47357879635357	0.477127708791868	3.0884368465726	0.00201212454660414	0.0171127070201599	FBgn0035791	CG8539
505	50.8034874293533	1.39499756330762	0.452044796981277	3.085971949292	0.00202887961367347	0.0172401747660145	FBgn0266406	asRNA:CR45046
506	49.4473837436225	1.74725469872244	0.566240298280275	3.08571238046642	0.00203065145557749	0.0172402131846462	FBgn0035523	Ctl1
507	113.259239734036	1.23720177161545	0.401322006978034	3.08281566947103	0.0020505212471817	0.0173485123731635	FBgn0015519	nAChRalpha3
508	18.9087257597507	4.0735225941829	1.32302892144798	3.07893692129169	0.00207740661908228	0.0174896372964516	FBgn0031996	CG8460
509	56.5887619185628	2.71995971994648	0.88374510878823	3.07776494930311	0.00208559347524575	0.0175387623715709	FBgn0052850	Rnf11
510	392.115829456654	0.724445927744435	0.235448339834934	3.0768784704633	0.00209180565429194	0.0175758519876123	FBgn0001149	GstD1
511	67.9586908727345	1.84848553423349	0.602519222091441	3.0679279041374	0.00215548614403066	0.0180332481432411	FBgn0012344	Dh44
512	497.392061240432	0.693889975066469	0.226382912117556	3.06511639317611	0.00217585301680863	0.0181880429982589	FBgn0034229	CG4847
513	96.1465530508838	1.40749337220468	0.459792345350226	3.06115007445935	0.00220488549689447	0.0183991942020578	FBgn0250874	ttm50
514	143.701646902506	3.73877903531998	1.2215377902876	3.06071499796967	0.00220809166527013	0.0184102001664189	FBgn0037547	CG7910
515	25.9619808069593	3.82200527885853	1.24916297726317	3.05965302240407	0.00221593553378708	0.0184598216328719	FBgn0037552	CG7800
516	28.3533927791482	2.69322576042623	0.881796196240438	3.05424969160547	0.00225624207853084	0.0187098371222686	FBgn0029798	Rtel1
517	665.147284230997	0.671643316844629	0.220003309009801	3.05287824927536	0.0022665787829802	0.0187603054085591	FBgn0035348	CG16758
518	79.4622285401589	1.46588844532944	0.480653782142023	3.0497803196237	0.00229008808286404	0.0188640761208188	FBgn0262366	CG43064
519	30.0621039488017	3.72218922813181	1.22091551466833	3.04868697580845	0.00229843833839794	0.0189049460295716	FBgn0037082	CG5664
520	115.086903254228	1.270374135503	0.416938930781377	3.04690697297616	0.0023120925330857	0.0190012322327305	FBgn0035825	CG8111
521	26.4223939112597	3.00842238462169	0.987734735842426	3.04577967692495	0.00232077827158991	0.0190405315722116	FBgn0033233	Kdm4A
522	472.948219903095	0.666699699937546	0.219176709351124	3.04183643376762	0.00235139630195717	0.0192593374690111	FBgn0010473	tutl
523	41.9397762631306	2.23517930562175	0.735961508645432	3.03708723807538	0.00238876310975496	0.0194835987756351	FBgn0036397	Nprl3
524	67.2894069438547	2.33601755418086	0.769388256819447	3.0362012072262	0.00239579430433406	0.019524622755872	FBgn0038179	CG9312
525	57.3521512915354	1.19686581381433	0.3943698304984	3.03488178165593	0.00240629986713879	0.0195938691184799	FBgn0052195	CG32195
526	30.6518854006045	3.38787797684329	1.11645391135475	3.03449873065722	0.00240935769360476	0.0196024055889194	FBgn0034939	thoc5
527	40.5939313212243	3.95346141562211	1.30336242914006	3.03327863933483	0.00241912118312283	0.0196654392844693	FBgn0036990	mRpL15
528	47.582389908623	2.88346124724735	0.95346472486133	3.02419289572219	0.00249297431474012	0.0201823510262658	FBgn0031726	Cyp6a16
529	6.1772081313898	5.34030490824997	1.76582861544183	3.02424870768887	0.00249251442052237	0.0201823510262658	FBgn0288433	L
530	7.10555884197036	4.28684053945632	1.41779871198045	3.02358896452111	0.00249795571425396	0.0202052719672864	FBgn0033354	FANCI
531	14.3458224714918	4.61742344367102	1.53002993880308	3.01786476628239	0.00254562475351832	0.0204720275932162	FBgn0029955	CG15478
532	62.673804857211	2.15933220774258	0.715595739227357	3.01753083392315	0.00254843113839374	0.0204777147899761	FBgn0032524	Hacd2
533	493.693001292125	0.885056292577909	0.29349487688333	3.0155766328069	0.00256491115407062	0.0205593330385858	FBgn0265137	Spn42Da
534	16.4884244076273	4.21586781170253	1.39822131672931	3.01516488216914	0.00256839590377195	0.0205703629238879	FBgn0037292	plh
535	145.790119085605	1.08373615578887	0.359605035683132	3.01368459351556	0.00258095975222474	0.0206540298465565	FBgn0035383	CPT2
536	59.6738031630517	1.95211444353913	0.648071306907398	3.01219082334418	0.00259369496861892	0.0207219446510053	FBgn0017578	Max
537	346.006463648924	0.63308704292175	0.210294381090952	3.01048006911768	0.00260835065877693	0.0208219809135589	FBgn0027329	CCT6
538	48.76440328556	2.41218977392917	0.803119831092207	3.00352410754035	0.00266872404803769	0.0211942700695469	FBgn0030073	CG10962
539	224.354107752722	0.995304345438115	0.331397351543213	3.00335636601589	0.00267019558333912	0.0211942700695469	FBgn0035710	SP1173
540	2603.7019773324	1.31006268328336	0.436739685408427	2.99964195389807	0.00270297138034838	0.0214195660562944	FBgn0013672	mt:ATPase6
541	92.3832479105244	1.36059104093281	0.454355155059665	2.99455398663659	0.002748464122794	0.0217095283545389	FBgn0050344	CG30344
542	126.247529219174	1.0947646157241	0.365811195274167	2.99270396824131	0.00276517823520144	0.0218238783854288	FBgn0069969	CG40498
543	20.3311787770569	2.34140036943512	0.784128519462244	2.98599057593372	0.00282661353936657	0.0221652854312869	FBgn0039804	CG15544
544	101.166406284212	1.7670654383112	0.591770658658451	2.98606463915793	0.00282592902981331	0.0221652854312869	FBgn0086451	l(2)k09022
545	45.1744821717546	2.65085728373414	0.887920066254207	2.9854683822127	0.00283144407379029	0.0221853308753609	FBgn0083977	CG34141
546	13.8241043890637	4.34153008639128	1.45436295656675	2.98517647660674	0.00283414761954629	0.022188691836817	FBgn0029079	icln
547	236.237703665854	0.824020786310092	0.276604302669464	2.97905990021703	0.00289134249543952	0.0226001971498498	FBgn0021764	sdk
548	15.5341203698737	4.2107974726543	1.41416850661957	2.97757831046584	0.0029053541291947	0.0226397221380943	FBgn0031168	CG1722
549	28.0744932035364	3.41579138948035	1.14704630037662	2.97790192807284	0.00290228834569039	0.0226397221380943	FBgn0034921	DCP1
550	27.5115622369788	4.26418623386746	1.43253867096516	2.97666396048806	0.0029140321822371	0.0226507278925414	FBgn0034218	CG18467
551	5.45119770511277	4.3185128177632	1.45245564784572	2.97324935475202	0.00294664959300693	0.0228312682921228	FBgn0267242	asRNA:CR45682
552	12.3517886151204	4.53957598256019	1.52816377552168	2.97060829164759	0.00297210599504123	0.0229737670218916	FBgn0010015	CanA1
553	34.1721328096118	2.90216221110564	0.977331958307086	2.96947438016118	0.00298309686280616	0.0230222388423055	FBgn0015359	CG2034
554	35.1699423376794	2.51294084436657	0.849644126393813	2.95763928249863	0.00310004660583102	0.0237370130611315	FBgn0031652	jet
555	476.474656579798	0.650511736869718	0.220071060677015	2.95591676101582	0.00311741211390483	0.0238325667485436	FBgn0025628	CG4199
556	233.746054055378	0.763468609303123	0.258400014132546	2.95459971960954	0.00313074957519009	0.0239157886499447	FBgn0266354	CG45002
557	105.667562209655	1.96208743559313	0.664552406846478	2.95249466464788	0.00315217517416985	0.024023022518771	FBgn0031800	CG9497
558	317.086576475646	0.615364755611866	0.208543005773906	2.95078107907882	0.00316971492543542	0.024137836922422	FBgn0002787	Rpn8
559	15.1581084513767	4.40252336770754	1.49221156241298	2.95033457627715	0.00317429978116365	0.0241538957607265	FBgn0039478	Nep5
560	60.4871241901413	1.81936745041426	0.616774629133497	2.94980915957953	0.0031797026948549	0.0241761494842631	FBgn0260006	drd
561	51.6353756140281	1.73830638540047	0.590026840693614	2.94614798092402	0.00321758425783623	0.0243860778260353	FBgn0050169	Brca2
562	17.4730124021045	4.05870575611214	1.37835216651984	2.944607230792	0.00323364871916905	0.024452901748445	FBgn0051223	CG31223
563	52.6572980459438	1.64940397188423	0.560728704545046	2.94153653721454	0.0032658831233936	0.0246544047935585	FBgn0036260	Rh7
564	6.93559811050121	4.80340486586064	1.63409681811753	2.93948608956605	0.003287570275323	0.0247264826798581	FBgn0263441	asRNA:CR43464
565	196.913287415733	0.940514447259928	0.320114463921045	2.93805670552862	0.00330276608212228	0.0247834485623868	FBgn0039023	Nepl14
566	31.1311850093237	2.09887050217295	0.71447307534931	2.93764814180968	0.00330712127175773	0.0247970545780143	FBgn0050495	CG30495
567	31.0583003717951	2.57498511300841	0.87723166466179	2.93535358644535	0.00333167800344584	0.0249428387748382	FBgn0029686	Glos
568	362.865462801036	0.679681683360403	0.231600610067684	2.93471456384234	0.00333854643716664	0.0249750924038041	FBgn0011672	Mvl
569	9.3212960763749	4.18335147010414	1.42566292938748	2.93432015651938	0.0033427920951851	0.0249876911023223	FBgn0052801	CG32801
570	20.2985523304401	4.68317096988806	1.59680486798992	2.93283861025755	0.0033587843884702	0.0250496496250205	FBgn0034081	CG10731
571	40.5301126157714	1.88192797457517	0.642196736354706	2.93045396844826	0.00338467135634241	0.0251657538728051	FBgn0028744	CG5033
572	52.8902852498266	2.10103091182024	0.717548811086319	2.92806688459204	0.00341076664743321	0.025301922924495	FBgn0004855	Polr2I
573	55.9215147668715	2.8322645996996	0.969223753409335	2.92219891406587	0.00347569486831882	0.0256083107556269	FBgn0039609	Nepl17
574	266.071315641479	0.732755277901675	0.25081622477971	2.92148276510121	0.00348369549648213	0.0256478864665533	FBgn0031266	Sf3b1
575	102.716097522698	1.77582799517425	0.608502779485175	2.9183564234114	0.00351881881673746	0.0257896901256754	FBgn0261575	tobi
576	7.15803467144202	4.13463302249781	1.417732450674	2.91637044812805	0.00354129757020143	0.0258766725073521	FBgn0036629	GluRS-m
577	29.8692507792217	3.62930542062156	1.24488515198786	2.91537369116035	0.00355262878140101	0.025920638565869	FBgn0033000	CG14464
578	18.7412667303727	3.8842491425221	1.33409447706919	2.91152479024965	0.00359669365460826	0.0262029474239758	FBgn0030611	CG15027
579	229.541172765703	1.32120325069894	0.45443178912852	2.90737418091427	0.00364476932718008	0.0264405744521031	FBgn0030925	Hayan
580	128.723054235339	1.68198078486568	0.578536031972077	2.90730514939969	0.00364557382245809	0.0264405744521031	FBgn0052412	QC
581	30.3942083563178	4.23699581571701	1.4580961897419	2.90584108615426	0.00366267413194659	0.0265054793450586	FBgn0031247	CG11562
582	29.3224955101281	3.20197002166741	1.1023622926489	2.90464400226654	0.00367671027649413	0.0265676361090372	FBgn0033945	CG12868
583	20.0585386620385	4.05716493231005	1.39862590347527	2.9008221013417	0.00372185108959078	0.0268143702946515	FBgn0063493	GstE7
584	229.895087003742	0.662054035446703	0.228401104907457	2.89864637789276	0.00374777322588426	0.0269613037009594	FBgn0033050	Pngl
585	307.266603732875	1.08631910179572	0.374865990008423	2.89788652678605	0.00375686488227557	0.0270067921345602	FBgn0000477	DNaseII
586	1961.52773008955	0.958484592200717	0.330857293224303	2.89697283943781	0.00376782373900945	0.027051349987043	FBgn0039682	Obp99c
587	22.3817910531824	3.63464909138755	1.255385467012	2.89524547391689	0.0037886213505149	0.0271750009369653	FBgn0032746	CG10470
588	247.364785931093	0.782326988434545	0.270454336491266	2.89263983925733	0.00382019081184304	0.0273411308653917	FBgn0033159	Dscam1
589	129.023597238371	1.14867767308121	0.397094363312094	2.89270707219387	0.00381937323301701	0.0273411308653917	FBgn0034476	Toll-7
590	25.4928507095166	2.17049477679959	0.750648298895898	2.89149363289318	0.00383415361675408	0.0274209446711408	FBgn0052218	lncRNA:CR32218
591	28.8374757268197	3.69761138169262	1.27949009985506	2.88991011506183	0.00385351992524268	0.0274828931304729	FBgn0030969	Usp39
592	97.9965328189294	2.42494337319156	0.839332894206723	2.88913182115118	0.0038630709394666	0.0275268495357901	FBgn0024841	Pcd
593	105.89687639659	1.32743615564235	0.459647370262829	2.88794463217164	0.00387768123019464	0.0275705396505457	FBgn0031047	Rcd-1
594	397.577836992797	0.604936293810979	0.209442078367673	2.88832262612015	0.00387302396248664	0.0275705396505457	FBgn0039048	CG17111
595	83.8642857293106	1.13832947803158	0.394428216346865	2.88602445477816	0.003901418413873	0.0276989349543895	FBgn0010247	Parp
596	637.026593732564	1.06899287149631	0.370527971893975	2.88505309337939	0.00391347656072043	0.0277441597745841	FBgn0004512	Mdr49
597	122.195262455986	1.09065133717761	0.378029828518786	2.88509333099733	0.00391297639347431	0.0277441597745841	FBgn0029828	CG6067
598	346.592733068341	0.603883034585985	0.209339837628718	2.88470193455019	0.00391784404942012	0.027754951853372	FBgn0010355	Taf1
599	23.5622820856126	3.59863772909772	1.25089650873635	2.87684688858316	0.00401670439557707	0.0282501451902338	FBgn0034253	CG10936
600	88.8646030248762	1.30682153197481	0.454777609675661	2.87353973496367	0.00405900015511244	0.0284860046856991	FBgn0051361	dpr17
601	5.41734016630775	5.01245503346883	1.74583233139055	2.87109760962923	0.00409049195368873	0.028665767965685	FBgn0036474	Or71a
602	135.930930612074	0.924698414023288	0.322326982338614	2.86882099448896	0.00412004899628788	0.0288108085726081	FBgn0083950	side-VI
603	72.180524002303	1.20072510942406	0.418709811893932	2.86767846206629	0.0041349552865575	0.02889433296588	FBgn0032924	Nbr
604	91.7293482869929	1.23740191478707	0.431602368730539	2.86699518917519	0.00414389311699677	0.0289360610997162	FBgn0052206	CG32206
605	25.3506052292431	3.20254310713297	1.11779788578634	2.86504666707262	0.00416947791319301	0.0290938891582245	FBgn0261446	CG13377
606	379.300674340335	0.835207145595148	0.291558728178718	2.86462748281432	0.00417500065006554	0.0291116021024942	FBgn0039120	Nup98-96
607	10.1550062484105	3.89327743948481	1.36105338993735	2.86048840425284	0.00422989021547982	0.0294312261426574	FBgn0030480	Tim9a
608	92.3457741097311	1.31041717780498	0.458311048449731	2.85923104458764	0.00424669358774032	0.029506051245304	FBgn0027505	Rab3-GAP
609	21.4637021952138	4.04689557273475	1.41660888597948	2.85674868539076	0.00428004573412479	0.0297166164671796	FBgn0037722	CG8319
610	296.229718629637	0.601895407742011	0.211024365940383	2.85225549694131	0.00434101936056423	0.0300543959278241	FBgn0039600	Prp39
611	47.3434488650472	1.80236548902472	0.632116065240173	2.85132049023294	0.0043538061841196	0.0301001979632082	FBgn0035439	CG14961
612	67.8416445410543	1.85060112995814	0.650273514857619	2.84588113720631	0.00442887231903201	0.0305110518871167	FBgn0013772	Cyp6a8
613	5.00234260313148	4.99092590968669	1.75423271342348	2.84507629546289	0.00444007866186536	0.0305666671464338	FBgn0004554	Edg91
614	205.45395693892	0.825619909961547	0.290458283564764	2.84247327991063	0.00447649833161225	0.0307522825527306	FBgn0040271	Sulf1
615	44.2799909390508	3.68260976415971	1.29627432308729	2.84091854522658	0.00449838005454423	0.0308374542741243	FBgn0038589	CG18598
616	44.4213658698868	1.8438674183822	0.649380110652461	2.8394269983563	0.00451946348918408	0.030938502692625	FBgn0001075	ft
617	77.0727182829124	1.51305926576837	0.533422100954256	2.83651401593899	0.00456089764509471	0.0312002500195644	FBgn0037924	CG14712
618	190.977402748233	1.05930829151123	0.373646248727988	2.83505667490965	0.004581755671827	0.031320971673912	FBgn0035544	CG15021
619	27.4026042144512	2.99843810298704	1.0587466288986	2.83206389625653	0.00462486058023594	0.0315092595333893	FBgn0036994	CG5199
620	13.6153879763249	3.3725277411584	1.19105749067359	2.83154068344013	0.00463243400152533	0.0315348176447171	FBgn0038366	CG4576
621	77.2217699529899	1.58855356194482	0.561543473297339	2.82890575259821	0.00467074515848009	0.0317734442266201	FBgn0027507	CG1344
622	38.6657876972484	2.07517639183808	0.734254767894866	2.82623482008525	0.00470987231674811	0.0320172853309253	FBgn0033397	Cyp4p3
623	359.510237353293	0.745772374621521	0.264024715396266	2.82463091950394	0.00473351060426315	0.0320706082729864	FBgn0039883	RhoGAP100F
624	128.164967364518	2.527816500665	0.896164749317044	2.82070512435511	0.00479182272274583	0.0323788560643819	FBgn0024986	CG3719
625	89.9136242361231	1.71587105300273	0.608328847305703	2.82063075029623	0.00479293369112941	0.0323788560643819	FBgn0034572	CG9346
626	11.039147480307	3.86293670436723	1.37014817473613	2.81935689554977	0.00481199821754777	0.0324242165669487	FBgn0036264	CG11529
627	51.0633760796062	2.68379875290913	0.952832788783519	2.8166523911667	0.00485270153625094	0.0326469679214675	FBgn0024994	Ugalt
628	245.150086402971	0.712860418416779	0.253710596936105	2.80973844618838	0.00495817757952569	0.0332191087144733	FBgn0035432	ZnT63C
629	24.4645664089095	3.8461655607363	1.36952394808582	2.80839598760728	0.0049788963033524	0.0332893306642924	FBgn0020300	geko
630	76.4900879435721	1.92034343078709	0.684659824829086	2.80481395453059	0.0050345630192911	0.0335465589161098	FBgn0039160	CG5510
631	76.1358721712918	1.41324186818074	0.504096558705294	2.80351421523382	0.00505490038776549	0.0336590807390119	FBgn0032815	CG10462
632	186.334123741386	0.894082977587188	0.319029443801268	2.80250928232235	0.00507067572155338	0.0337410925400772	FBgn0284253	LeuRS
633	68.338782302376	1.37857647950416	0.491959304449409	2.8022164984704	0.00507528017703281	0.0337487103796558	FBgn0027602	CG8611
634	10.5570042466812	3.79157556705835	1.35413219054178	2.80000401256347	0.00511019713870897	0.0339115463184395	FBgn0036667	kud
635	831.777542985818	0.90521296704259	0.323442285468049	2.79868467331867	0.00513112185559047	0.03402725608517	FBgn0265048	cv-d
636	7.14293670197495	4.04020876000092	1.44532010443776	2.79537297488336	0.00518398694065314	0.0343311558764911	FBgn0037802	Sirt6
637	103.378146941761	1.48609743973269	0.532754520633355	2.78946002741745	0.00527960132793379	0.0347989938878339	FBgn0030738	CG9915
638	45.4986427597909	2.13674286940724	0.767247451363971	2.78494619383702	0.00535366061083432	0.0351446562979063	FBgn0031012	CG8051
639	252.620399823759	0.917076947302862	0.329419621878232	2.78391718767091	0.00537067446142903	0.0352258675835548	FBgn0013973	Gycbeta100B
640	9.17415547811062	3.96880736981331	1.42581114434686	2.78354351875356	0.00537686487256925	0.0352258675835548	FBgn0034687	CG11475
641	44.5952888104501	1.99356148941085	0.716161515985226	2.78367581182899	0.00537467249413449	0.0352258675835548	FBgn0263133	mEFG1
642	13.6563976174962	3.75390952304715	1.34901328493784	2.78270760189002	0.00539073647922134	0.0352930431911437	FBgn0051155	Polr2G
643	91.0449240785507	1.24660525250305	0.448319848518196	2.78061579611829	0.00542559062007346	0.0354974087852559	FBgn0030752	CDC50
644	63.913599290101	1.3548186254041	0.487924785645958	2.77669564092848	0.00549145749582935	0.0358562033947894	FBgn0039234	Nct
645	216.009864836353	0.673686947412898	0.242736000778954	2.7753894982656	0.00551356321785822	0.0359524125602987	FBgn0043458	CG12084
646	372.792315652233	1.00780838042163	0.363448130005294	2.77290842136661	0.00555577532662675	0.0361880821292733	FBgn0038250	CG3505
647	301.10967276362	0.663703415240159	0.239359627048817	2.77282941748902	0.00555712424701706	0.0361880821292733	FBgn0285926	Imp
648	233.248281475702	1.69050854948267	0.610037425816142	2.77115547004516	0.00558577495712852	0.0363503900645688	FBgn0040606	CG6503
649	14.8462173926469	3.71656110991571	1.34220445809972	2.76899773912061	0.00562290254103677	0.0365189176350291	FBgn0031097	obst-A
650	96.7423709264414	1.43604561432415	0.51861372221981	2.76900813225203	0.00562272317646553	0.0365189176350291	FBgn0031818	CG9536
651	52.8854978942151	2.23455511734122	0.807505067953098	2.76723355186547	0.00565342377944648	0.0366683171333115	FBgn0035213	CG2199
652	117.026805974597	1.31627620581603	0.475745634833693	2.76676465203126	0.0056615610585833	0.0366966964295549	FBgn0039756	CG9743
653	28.6965642463331	2.69765925675023	0.975103529228007	2.76653624552664	0.00566552864623423	0.0366980291792927	FBgn0037700	CG8149
654	462.209711358529	0.623959165449023	0.225588202996364	2.76592107726077	0.00567622704499895	0.0367429295447676	FBgn0030505	NFAT
655	27.2076055685369	2.98694288546746	1.08132491588081	2.76229914024906	0.00573958650204409	0.0370057279097423	FBgn0031760	Tsp26A
656	286.745912314591	0.829626711225702	0.300334649235651	2.76234098641996	0.00573885084932553	0.0370057279097423	FBgn0041629	Hexo2
657	156.23170533651	0.961530359479925	0.348355957556938	2.76019496328771	0.00577668761271664	0.037171231967052	FBgn0033309	Lnpk
658	371.182430172435	0.64434367411789	0.233522645844796	2.75923421382496	0.00579369946453451	0.0372211752527871	FBgn0025571	SF1
659	194.843010595614	0.834820427015044	0.302592284350343	2.75889528646568	0.00579971157193608	0.0372211752527871	FBgn0034194	CG15611
660	231.309092192572	0.803558810141782	0.291565019460722	2.75601926331232	0.00585095510270649	0.0374514875504605	FBgn0030479	Rbp1-like
661	546.274957835355	0.883674839294078	0.320620706288897	2.75613777264229	0.00584883552697074	0.0374514875504605	FBgn0053926	CG33926
662	8.39583248923154	4.21366766448255	1.52937815045895	2.75515095021991	0.00586650628347372	0.0374630984661251	FBgn0013276	Hsp70Ab
663	15.8716476301254	3.91792275460625	1.42208235943759	2.75506037228091	0.00586813064646224	0.0374630984661251	FBgn0039159	mRpS24
664	75.2124141198194	1.35305046559437	0.491467062397324	2.75308473164881	0.00590366144564436	0.0375815886932496	FBgn0040089	meso18E
665	90.2159680298348	1.49112010700755	0.542275280996602	2.74974751618246	0.00596412001934738	0.0379269822612345	FBgn0035170	dpr20
666	14.7247241147415	4.11099656665435	1.49584888437455	2.74826996870961	0.00599106571557988	0.0380487279007042	FBgn0032377	CG14937
667	155.250937947608	0.762451512985243	0.277651378168092	2.74607501686395	0.00603129708383161	0.0382793123310197	FBgn0052113	Vps13D
668	7.87272887799333	3.97605777179436	1.44815274816429	2.74560661976749	0.0060399138015776	0.0383090761602013	FBgn0037634	hng2
669	181.266932960575	0.709157509326985	0.258353857199789	2.74490776725111	0.00605279063681097	0.0383658041988895	FBgn0032341	Reps
670	213.441509729315	0.63200278231613	0.230290258110671	2.7443748055222	0.00606262743673912	0.0383913094615683	FBgn0062928	hpRNA:CR33940
671	72.9721287882679	1.14447033466098	0.417040994559013	2.74426339278988	0.00606468558485666	0.0383913094615683	FBgn0265464	Traf6
672	257.764902145909	1.25392955752191	0.457084165490836	2.74332311681676	0.0060820805637617	0.0384626230680177	FBgn0019952	Orct
673	83.1859311288425	2.10337128773836	0.766846359050412	2.74288488549775	0.00609020312733656	0.038477934913969	FBgn0026268	antdh
674	23.9269245513993	2.04919122095525	0.747377570037061	2.74184201280436	0.00610957194989404	0.0385753232176158	FBgn0034540	Lrt
675	21.6343803256213	3.94058539271667	1.43797299411704	2.74037510359248	0.00613691012433906	0.0387228708039635	FBgn0264916	asRNA:CR44107
676	27.3804973390495	1.99888908164238	0.729710040613852	2.73929228102831	0.00615716085815506	0.0388255359866209	FBgn0036254	CG5645
677	84.4430701046133	1.13971183034403	0.416601895448441	2.73573366515103	0.00622413793235728	0.0391466573372955	FBgn0250757	CG42235
678	133.533881216339	0.883792153263871	0.323291435371226	2.73373203422181	0.00626209840562394	0.0393247023895543	FBgn0003598	Su(var)3-7
679	27.3017017322423	2.32187351167884	0.849381913245416	2.73360366576109	0.006264539980868	0.0393247023895543	FBgn0032728	Tango6
680	169.127088781148	0.798465833735681	0.292252402565148	2.73211041800653	0.00629300466513945	0.0394272707183271	FBgn0027568	Cand1
681	660.145646884722	0.923644490630124	0.3380613927398	2.73217974742545	0.00629168051664958	0.0394272707183271	FBgn0032494	CG5945
682	28.4093955912843	3.48894918241144	1.2780156963722	2.72997365549988	0.00633393869274416	0.0396582618406414	FBgn0037369	CG2100
683	222.927726246493	0.803017343980243	0.294217476964199	2.72933257488968	0.0063462665423572	0.0397099615912088	FBgn0000097	aop
684	14.2834094110374	3.88228561232525	1.42368627654632	2.72692493864813	0.00639275795769877	0.0399717594343442	FBgn0053054	CG33054
685	232.044541002305	0.838351224540919	0.307623661227638	2.72524948567122	0.00642529152827862	0.0401015475741254	FBgn0051064	CG31064
686	20.8165869066322	3.23980201279843	1.1906700904089	2.72099050685468	0.00650866306252309	0.0405440665229328	FBgn0263738	Ada2a
687	910.015632687266	0.803444501183761	0.29540370234781	2.71981865764763	0.00653177263135606	0.0406268972083183	FBgn0030993	Mec2
688	99.5815201138532	1.23390128784335	0.454245189509656	2.71637722608644	0.0066000669379451	0.0409565222516886	FBgn0029789	PGAP1
689	366.204589892463	0.854516725600682	0.314781338299682	2.71463591271461	0.00663486690385904	0.0411201567008545	FBgn0263200	Galt
690	229.137118226732	0.873665517327667	0.322029477082829	2.71299859019724	0.0066677390243311	0.0412976470999047	FBgn0039075	CG4393
691	11.3873077794437	4.01575589218854	1.48146856435556	2.71065886162451	0.00671496730049125	0.0413538548082652	FBgn0003300	run
692	219.474059985074	0.967866940340532	0.356986722910879	2.71121270967312	0.00670376059078109	0.0413538548082652	FBgn0004861	ph-p
693	181.074433965457	0.993903512516372	0.366660046118943	2.71069488763974	0.00671423782870619	0.0413538548082652	FBgn0031693	Cyp4ac1
694	21.6761044250507	3.63889940155846	1.34194499632533	2.71166062060882	0.0066947097404338	0.0413538548082652	FBgn0033871	CG13339
695	247.373344624807	0.847666696524772	0.312634995558109	2.71136215896604	0.00670073947558036	0.0413538548082652	FBgn0034246	Dcr-2
696	14.8827950042415	4.61205516148905	1.70121770057833	2.71103172740395	0.00670742078378818	0.0413538548082652	FBgn0052026	CG32026
697	262.482190548776	0.698931753656927	0.257970847315121	2.70934394692728	0.00674164111548335	0.0414198948406994	FBgn0020251	sfl
698	85.7090402832121	0.94785689492815	0.350532855024317	2.70404580153377	0.0068500846467014	0.0419856903114155	FBgn0029525	CG18273
699	53.4069370541953	1.85361655400397	0.68574297516553	2.70307771444035	0.00687006816522245	0.0420436103837798	FBgn0039277	Nepl16
700	10.0341349128704	4.18484582447461	1.54888630589457	2.70184183858326	0.00689565555953115	0.0421473182852296	FBgn0033521	CG12896
701	20.4489689673951	2.06802638923493	0.765906962798383	2.7001013043138	0.00693183652351049	0.0423155234407243	FBgn0032901	sky
702	152.589816447415	1.02132927193811	0.378256005810869	2.70010060976741	0.0069318509952104	0.0423155234407243	FBgn0052280	CG32280
703	7.39813788304184	4.04462793162569	1.49882411939047	2.69853405699832	0.00696456113296101	0.0424355364472421	FBgn0040251	Ugt302K1
704	118.379239779936	0.810799172652934	0.300590498425077	2.69735462997353	0.00698927936716907	0.0425330132418804	FBgn0037073	Tsr1
705	8.80327438446207	4.40898021802725	1.63448468354483	2.69747417177697	0.00698677044673199	0.0425330132418804	FBgn0037275	CG14655
706	141.614513709852	0.850278074005948	0.315306204645004	2.6966740948319	0.00700357772930241	0.0425934543325094	FBgn0028622	qsm
707	36.9940618992538	4.07380218542904	1.51128946608241	2.69558034834268	0.00702661289957239	0.0427069213927282	FBgn0264389	opm
708	110.687035432948	1.5320718685107	0.568605168724874	2.69443887037898	0.00705072586670772	0.042741913911079	FBgn0029898	CG14439
709	15.2090312724395	3.89662801716229	1.44625342304706	2.69429130128011	0.00705384858408857	0.042741913911079	FBgn0035255	RabX5
710	38.4215572304835	2.08927367683152	0.775510550857278	2.69406222071636	0.00705869863013867	0.0427421509230309	FBgn0036804	Sgf11
711	111.214609215067	0.891823862375251	0.331834636455677	2.68755507833906	0.00719772306985338	0.0434760300597026	FBgn0035695	CG10226
712	70.7564229784847	1.24576644903216	0.463582486053794	2.68725952017006	0.00720409559205259	0.0434875943691046	FBgn0004882	orb
713	133.554067081756	0.899901227971083	0.335034102147387	2.68599889445046	0.0072313328084997	0.0435980541081054	FBgn0000008	a
714	57.9373750097013	1.86261504625601	0.693913980021227	2.6842160554238	0.0072700107993072	0.0438041725430771	FBgn0015663	Ugt36A1
715	68.6698186363476	1.12188981919658	0.418480586503428	2.68086466942331	0.00734322060867659	0.0442179734800248	FBgn0032116	Mco1
716	138.887653952581	1.10147666151555	0.411050275385429	2.67966408849314	0.00736960733981199	0.0443494877235447	FBgn0030208	PPP4R2r
717	38.1942740159961	3.89160495648515	1.45259422400981	2.67907230537003	0.00738264499849875	0.0443604931863981	FBgn0029172	Fad2
718	22.2637481910481	3.8880103918595	1.45269000398723	2.67642124691984	0.00744130515961076	0.0446158155082993	FBgn0010407	Ror
719	52.884341042788	1.62487778532271	0.607068535238942	2.6765969425234	0.007437404634606	0.0446158155082993	FBgn0036494	Toll-6
720	146.497490393193	0.798723451777242	0.298893642874653	2.67226644265634	0.00753408006338914	0.045033670967133	FBgn0034706	CG11275
721	60.8193737233332	2.00748452016886	0.751575188513297	2.67103617954698	0.0075617495988722	0.0451713823251674	FBgn0028387	chm
722	167.04607254075	1.70474326983827	0.638348918037266	2.67055088787469	0.00757268920456909	0.0452090472402518	FBgn0035977	PGRP-LF
723	18.4265266820921	3.82144726262475	1.43182883304494	2.66892744050839	0.00760938869568703	0.0453519016495221	FBgn0036090	CG8009
724	44.1736517923751	2.41660719747114	0.905690054160141	2.66824968030823	0.00762475719400225	0.045353357577739	FBgn0023536	CG3156
725	263.656789792742	1.26407725910381	0.474157198592492	2.66594551945252	0.00767721331508927	0.0455542675721994	FBgn0038149	GILT1
726	65.1272676457179	1.45791533188444	0.546995841893809	2.66531337210324	0.00769166109975518	0.0456122516888217	FBgn0028426	RNaseZ
727	26.8374423152625	2.96557307046168	1.11327379266811	2.66383084735543	0.00772563996653386	0.0457252428266393	FBgn0038110	CG8031
728	4.90422343042064	4.6444989605418	1.74378375819286	2.6634603853376	0.0077341517851312	0.0457252428266393	FBgn0053098	CG33098
729	4.03079911245802	4.18085073358184	1.57235376967704	2.65897587057688	0.00783785761773302	0.0461983692211394	FBgn0028707	Mt2
730	56.1078461124915	2.49403075028607	0.938282978781852	2.65807949913362	0.00785873526356613	0.0462934556135795	FBgn0287454	Pa1
731	98.6826182531385	1.6569858395167	0.624248271730251	2.65436992708681	0.00794566664200383	0.0467490820824773	FBgn0026316	Ubc10
732	308.995417471585	0.827450469700486	0.311788401657502	2.6538847029	0.00795710101311986	0.0467881376630406	FBgn0035173	CG13907
733	215.033699583893	1.07914934367961	0.406765393767887	2.65300185368129	0.00797794327306685	0.0468260148187528	FBgn0047135	CG32276
734	42.8495421062747	1.63403350531628	0.617131802618064	2.64778690448977	0.00810205782144277	0.0474403205571274	FBgn0266129	lov
735	68.9994719380378	1.67926771111907	0.634373633062081	2.64712721903864	0.00811788070852795	0.0475044548960349	FBgn0032194	CG4901
736	21.2297741711424	3.64875887087861	1.37884072165441	2.64625116851831	0.0081389359758106	0.0475991129760386	FBgn0034085	Ptp52F
737	90.3919832284205	1.35126483750784	0.511116906816707	2.64374905131522	0.00819934206742679	0.0478949592022445	FBgn0034498	CG16868
738	257.590208910624	0.643817344737208	0.243836227558797	2.6403678861951	0.00828160747178434	0.0482599049505713	FBgn0086778	nAChRalpha7
739	7.6281901329092	3.87315454389225	1.46763492578839	2.63904495309802	0.00831399555928113	0.0483908273751715	FBgn0036850	Gem2
740	110.59410972725	1.94466579232285	0.737143485318646	2.63811026082965	0.0083369469910447	0.0484665780081294	FBgn0040102	lectin-24Db
741	496.882706653141	1.39512652946241	0.529243665980003	2.63607600646301	0.00838709426737099	0.048700062248931	FBgn0031973	Spn28Dc
742	216.37045113839	0.788599316250152	0.299317923535847	2.63465450693502	0.00842229622617268	0.048875371615892	FBgn0039668	Trc8
743	5.06446512945134	4.23087530813905	1.60670271376229	2.63326580076033	0.008456813637108	0.0489011363544686	FBgn0037746	CG8478
744	50.2376458930277	1.74058759741567	0.661238415570816	2.63231469380542	0.00848052710494222	0.0489801905913033	FBgn0013563	Pex1
745	4.31601047220866	3.95483108730002	1.50265983426211	2.63188713581477	0.00849120655147533	0.0489909472433179	FBgn0085474	CG34445
746	29.9206443905711	2.5864746377113	0.983009371454568	2.63118004041413	0.00850889461176685	0.0489989769408416	FBgn0025629	CG4045
747	42.2791843429389	2.0479502107095	0.779036222941574	2.62882540041157	0.00856803393016688	0.049252310541413	FBgn0038832	CG15695
748	65.0190711825499	1.93644433761896	0.737067758534657	2.62722702926085	0.00860838785832286	0.0493969550340821	FBgn0030944	Hou
749	150.454677997922	0.93205736619985	0.354736170096018	2.62746639551181	0.00860233380452041	0.0493969550340821	FBgn0038463	CG3534
750	67.7643614522408	1.14928981853051	0.437786732721268	2.62522761113971	0.00865910612517894	0.0496296006175797	FBgn0261530	nbs
751	91.8786436278803	1.90871786268479	0.727720180555856	2.62287334291987	0.00871916796992153	0.0499263802697585	FBgn0033191	CG1598
