# Supplementary material for: Local translatome sustains synaptic function in impaired Wallerian degeneration
Source: EMBO Rep. 2024 Oct 31;26(1):61–83. doi: 10.1038/s44319-024-00301-8 (PMC11724096; doi:10.1038/s44319-024-00301-8)
Supplement: Supplementary file 17 — Source data Fig. 3 [file 44319_2024_301_MOESM17_ESM.zip › Figure 3/3C/nmnat_vs_background_7dpa_Gene_list_IPF_vs_IPD.csv]

Gene_list_IPF_vs_IPD
FBgn0267408
FBgn0028490
FBgn0261836
FBgn0033246
FBgn0262109
FBgn0087002
FBgn0027560
FBgn0022764
FBgn0002565
FBgn0013763
FBgn0000003
FBgn0022355
FBgn0013733
FBgn0005391
FBgn0032136
FBgn0015039
FBgn0031107
FBgn0026721
FBgn0263120
FBgn0010019
FBgn0015623
FBgn0000473
FBgn0025454
FBgn0030593
FBgn0286818
FBgn0261260
FBgn0043791
FBgn0034200
FBgn0029990
FBgn0261671
FBgn0285944
FBgn0034067
FBgn0039611
FBgn0000079
FBgn0266717
FBgn0016122
FBgn0038172
FBgn0036106
FBgn0033320
FBgn0035770
FBgn0034117
FBgn0041180
FBgn0001233
FBgn0014455
FBgn0028331
FBgn0038465
FBgn0013949
FBgn0011286
FBgn0002930
FBgn0003366
FBgn0000406
FBgn0020762
FBgn0033304
FBgn0028396
FBgn0001114
FBgn0034618
FBgn0030087
FBgn0085434
FBgn0038194
FBgn0033065
FBgn0020385
FBgn0000053
FBgn0032773
FBgn0000299
FBgn0052521
FBgn0038693
FBgn0026415
FBgn0086677
FBgn0003502
FBgn0014018
FBgn0027794
FBgn0053196
FBgn0038349
FBgn0003308
FBgn0036891
FBgn0033717
FBgn0039022
FBgn0033775
FBgn0039214
FBgn0005585
FBgn0033814
FBgn0033558
FBgn0027584
FBgn0086906
FBgn0002563
FBgn0033352
FBgn0005198
FBgn0001235
FBgn0003076
FBgn0053087
FBgn0086690
FBgn0000416
FBgn0027655
FBgn0039238
FBgn0004242
FBgn0026576
FBgn0086676
FBgn0067102
FBgn0038105
FBgn0263413
FBgn0003380
FBgn0030828
FBgn0011230
FBgn0038299
FBgn0004885
FBgn0014469
FBgn0029093
FBgn0028543
FBgn0034718
FBgn0259682
FBgn0033194
FBgn0039537
FBgn0260745
FBgn0031538
FBgn0027657
FBgn0039207
FBgn0041182
FBgn0010051
FBgn0001991
FBgn0011722
FBgn0051445
FBgn0267828
FBgn0003429
FBgn0029769
FBgn0050359
FBgn0035145
FBgn0031689
FBgn0262473
FBgn0028875
FBgn0036806
FBgn0038897
FBgn0263599
FBgn0010909
FBgn0086698
FBgn0030245
FBgn0031995
FBgn0283499
FBgn0039562
FBgn0265998
FBgn0010482
FBgn0033339
FBgn0034786
FBgn0033395
FBgn0034491
FBgn0262782
FBgn0038795
FBgn0037515
FBgn0031261
FBgn0287725
FBgn0031970
FBgn0034796
FBgn0039536
FBgn0004858
FBgn0031055
FBgn0003301
FBgn0020381
FBgn0027836
FBgn0261808
FBgn0286508
FBgn0031813
FBgn0045823
FBgn0032387
FBgn0032897
FBgn0261698
FBgn0036623
FBgn0004797
FBgn0037327
FBgn0053158
FBgn0051694
FBgn0039494
FBgn0032456
FBgn0034094
FBgn0030674
FBgn0032689
FBgn0020269
FBgn0032382
FBgn0027572
FBgn0001324
FBgn0037533
FBgn0042712
FBgn0038466
FBgn0039656
FBgn0264386
FBgn0030658
FBgn0024293
FBgn0030991
FBgn0037727
FBgn0000078
FBgn0034417
FBgn0032330
FBgn0052191
FBgn0263659
FBgn0030425
FBgn0038095
FBgn0034470
FBgn0004919
FBgn0032652
FBgn0014075
FBgn0039084
FBgn0053970
FBgn0031872
FBgn0037298
FBgn0267348
FBgn0286723
FBgn0039024
FBgn0039169
FBgn0051664
FBgn0023479
FBgn0032601
FBgn0028479
FBgn0053969
FBgn0037144
FBgn0014865
FBgn0028984
FBgn0032394
FBgn0038337
FBgn0002736
FBgn0250848
FBgn0263111
FBgn0039150
FBgn0036749
FBgn0031384
FBgn0039726
FBgn0028539
FBgn0287423
FBgn0286827
FBgn0004244
FBgn0031879
FBgn0262955
FBgn0039633
FBgn0034488
FBgn0036876
FBgn0037897
FBgn0039644
FBgn0034060
FBgn0034859
FBgn0044812
FBgn0038147
FBgn0024360
FBgn0266758
FBgn0263968
FBgn0261862
FBgn0263199
FBgn0002069
FBgn0035789
FBgn0051548
FBgn0030773
FBgn0030251
FBgn0259214
FBgn0264979
FBgn0032123
FBgn0040340
FBgn0010415
FBgn0000592
FBgn0267798
FBgn0034756
FBgn0037090
FBgn0029887
FBgn0032726
FBgn0034989
FBgn0035909
FBgn0033482
FBgn0033688
FBgn0024491
FBgn0025624
FBgn0031997
FBgn0053120
FBgn0003977
FBgn0031023
FBgn0037671
FBgn0036702
FBgn0039016
FBgn0032006
FBgn0036290
FBgn0004852
FBgn0022702
FBgn0027535
FBgn0005612
FBgn0050172
FBgn0028538
FBgn0263110
FBgn0034860
FBgn0050046
FBgn0010612
FBgn0011642
FBgn0039877
FBgn0267668
FBgn0003048
FBgn0003391
FBgn0260746
FBgn0038257
FBgn0035715
FBgn0026314
FBgn0051633
FBgn0040259
FBgn0058263
FBgn0259745
FBgn0033603
FBgn0031664
FBgn0085387
FBgn0038738
FBgn0000464
FBgn0034312
FBgn0010926
FBgn0038168
FBgn0260936
FBgn0039714
FBgn0288229
FBgn0267914
FBgn0051320
FBgn0050008
FBgn0001112
FBgn0034693
FBgn0033052
FBgn0011589
FBgn0051183
FBgn0004237
FBgn0036857
FBgn0032836
FBgn0031432
FBgn0030615
FBgn0085249
FBgn0033665
FBgn0029170
FBgn0033973
FBgn0261954
FBgn0259715
FBgn0262970
FBgn0015568
FBgn0037757
FBgn0026147
FBgn0010053
FBgn0030794
FBgn0035090
FBgn0051739
FBgn0286070
FBgn0085384
FBgn0030160
FBgn0036030
FBgn0032470
FBgn0000052
FBgn0259224
FBgn0038723
FBgn0026679
FBgn0030877
FBgn0036005
FBgn0010497
FBgn0030946
FBgn0033241
FBgn0036461
FBgn0000038
FBgn0029768
FBgn0051370
FBgn0031701
FBgn0041337
FBgn0037466
FBgn0053494
FBgn0032336
FBgn0031657
FBgn0020416
FBgn0031305
FBgn0085638
FBgn0034025
FBgn0034479
FBgn0034707
FBgn0283652
FBgn0028899
FBgn0086134
FBgn0034964
FBgn0038889
FBgn0284421
FBgn0024365
FBgn0034439
FBgn0033373
FBgn0031233
FBgn0262983
FBgn0000259
FBgn0034049
FBgn0033010
FBgn0243514
FBgn0036205
FBgn0032997
FBgn0038211
FBgn0003978
FBgn0266414
FBgn0029672
FBgn0028484
FBgn0035539
FBgn0026598
FBgn0285896
FBgn0034733
FBgn0026369
FBgn0000588
FBgn0027073
FBgn0040256
FBgn0004449
FBgn0286788
FBgn0032305
FBgn0037167
FBgn0036402
FBgn0085382
FBgn0034704
FBgn0031981
FBgn0034731
FBgn0004367
FBgn0026086
FBgn0026777
FBgn0019929
FBgn0261649
FBgn0037315
FBgn0263144
FBgn0037134
FBgn0010278
FBgn0034997
FBgn0029147
FBgn0030091
FBgn0086532
FBgn0038924
FBgn0259244
FBgn0264561
FBgn0024698
FBgn0033656
FBgn0040007
FBgn0022069
FBgn0052207
FBgn0032015
FBgn0260655
FBgn0015571
FBgn0000036
FBgn0033377
FBgn0283461
FBgn0265045
FBgn0034405
FBgn0024909
FBgn0037698
FBgn0001941
FBgn0260474
FBgn0040238
FBgn0034999
FBgn0037644
FBgn0027513
FBgn0034162
FBgn0027582
FBgn0033367
FBgn0039485
FBgn0023549
FBgn0028475
FBgn0051708
FBgn0000261
FBgn0032772
FBgn0028506
FBgn0039827
FBgn0015036
FBgn0039593
FBgn0025620
FBgn0027611
FBgn0030757
FBgn0003134
FBgn0036581
FBgn0038578
FBgn0036501
FBgn0051915
FBgn0052133
FBgn0032171
FBgn0069242
FBgn0039800
FBgn0032167
FBgn0033437
FBgn0086450
FBgn0044047
FBgn0035036
FBgn0026056
FBgn0039064
FBgn0029840
FBgn0033055
FBgn0037635
FBgn0028982
FBgn0030813
FBgn0002937
FBgn0000625
FBgn0029915
FBgn0035092
FBgn0039938
FBgn0036549
FBgn0039249
FBgn0035140
FBgn0262509
FBgn0011638
FBgn0036211
FBgn0036988
FBgn0036489
FBgn0034909
FBgn0035076
FBgn0023535
FBgn0015803
FBgn0015905
FBgn0264794
FBgn0037683
FBgn0035766
FBgn0266369
FBgn0064237
FBgn0005777
FBgn0011297
FBgn0035791
FBgn0266406
FBgn0035523
FBgn0015519
FBgn0031996
FBgn0052850
FBgn0001149
FBgn0012344
FBgn0034229
FBgn0250874
FBgn0037547
FBgn0037552
FBgn0029798
FBgn0035348
FBgn0262366
FBgn0037082
FBgn0035825
FBgn0033233
FBgn0010473
FBgn0036397
FBgn0038179
FBgn0052195
FBgn0034939
FBgn0036990
FBgn0031726
FBgn0288433
FBgn0033354
FBgn0029955
FBgn0032524
FBgn0265137
FBgn0037292
FBgn0035383
FBgn0017578
FBgn0027329
FBgn0030073
FBgn0035710
FBgn0013672
FBgn0050344
FBgn0069969
FBgn0039804
FBgn0086451
FBgn0083977
FBgn0029079
FBgn0021764
FBgn0031168
FBgn0034921
FBgn0034218
FBgn0267242
FBgn0010015
FBgn0015359
FBgn0031652
FBgn0025628
FBgn0266354
FBgn0031800
FBgn0002787
FBgn0039478
FBgn0260006
FBgn0050169
FBgn0051223
FBgn0036260
FBgn0263441
FBgn0039023
FBgn0050495
FBgn0029686
FBgn0011672
FBgn0052801
FBgn0034081
FBgn0028744
FBgn0004855
FBgn0039609
FBgn0031266
FBgn0261575
FBgn0036629
FBgn0033000
FBgn0030611
FBgn0030925
FBgn0052412
FBgn0031247
FBgn0033945
FBgn0063493
FBgn0033050
FBgn0000477
FBgn0039682
FBgn0032746
FBgn0033159
FBgn0034476
FBgn0052218
FBgn0030969
FBgn0024841
FBgn0031047
FBgn0039048
FBgn0010247
FBgn0004512
FBgn0029828
FBgn0010355
FBgn0034253
FBgn0051361
FBgn0036474
FBgn0083950
FBgn0032924
FBgn0052206
FBgn0261446
FBgn0039120
FBgn0030480
FBgn0027505
FBgn0037722
FBgn0039600
FBgn0035439
FBgn0013772
FBgn0004554
FBgn0040271
FBgn0038589
FBgn0001075
FBgn0037924
FBgn0035544
FBgn0036994
FBgn0038366
FBgn0027507
FBgn0033397
FBgn0039883
FBgn0024986
FBgn0034572
FBgn0036264
FBgn0024994
FBgn0035432
FBgn0020300
FBgn0039160
FBgn0032815
FBgn0284253
FBgn0027602
FBgn0036667
FBgn0265048
FBgn0037802
FBgn0030738
FBgn0031012
FBgn0013973
FBgn0034687
FBgn0263133
FBgn0051155
FBgn0030752
FBgn0039234
FBgn0043458
FBgn0038250
FBgn0285926
FBgn0040606
FBgn0031097
FBgn0031818
FBgn0035213
FBgn0039756
FBgn0037700
FBgn0030505
FBgn0031760
FBgn0041629
FBgn0033309
FBgn0025571
FBgn0034194
FBgn0030479
FBgn0053926
FBgn0013276
FBgn0039159
FBgn0040089
FBgn0035170
FBgn0032377
FBgn0052113
FBgn0037634
FBgn0032341
FBgn0062928
FBgn0265464
FBgn0019952
FBgn0026268
FBgn0034540
FBgn0264916
FBgn0036254
FBgn0250757
FBgn0003598
FBgn0032728
FBgn0027568
FBgn0032494
FBgn0037369
FBgn0000097
FBgn0053054
FBgn0051064
FBgn0263738
FBgn0030993
FBgn0029789
FBgn0263200
FBgn0039075
FBgn0003300
FBgn0004861
FBgn0031693
FBgn0033871
FBgn0034246
FBgn0052026
FBgn0020251
FBgn0029525
FBgn0039277
FBgn0033521
FBgn0032901
FBgn0052280
FBgn0040251
FBgn0037073
FBgn0037275
FBgn0028622
FBgn0264389
FBgn0029898
FBgn0035255
FBgn0036804
FBgn0035695
FBgn0004882
FBgn0000008
FBgn0015663
FBgn0032116
FBgn0030208
FBgn0029172
FBgn0010407
FBgn0036494
FBgn0034706
FBgn0028387
FBgn0035977
FBgn0036090
FBgn0023536
FBgn0038149
FBgn0028426
FBgn0038110
FBgn0053098
FBgn0028707
FBgn0287454
FBgn0026316
FBgn0035173
FBgn0047135
FBgn0266129
FBgn0032194
FBgn0034085
FBgn0034498
FBgn0086778
FBgn0036850
FBgn0040102
FBgn0031973
FBgn0039668
FBgn0037746
FBgn0013563
FBgn0085474
FBgn0025629
FBgn0038832
FBgn0030944
FBgn0038463
FBgn0261530
FBgn0033191
FBgn0002940
FBgn0026197
FBgn0263470
FBgn0264489
FBgn0000121
FBgn0010263
FBgn0017581
FBgn0001942
FBgn0265991
FBgn0050296
FBgn0035917
FBgn0261113
FBgn0003861
FBgn0037874
FBgn0265297
FBgn0038294
FBgn0046696
FBgn0032156
FBgn0000557
FBgn0004169
FBgn0001297
FBgn0033636
FBgn0016672
FBgn0002772
FBgn0261955
FBgn0260795
FBgn0003250
FBgn0040074
FBgn0065098
FBgn0004191
FBgn0027339
FBgn0266446
FBgn0019940
FBgn0000253
FBgn0041721
FBgn0013342
FBgn0033912
FBgn0037899
FBgn0035232
FBgn0043853
FBgn0002789
FBgn0086661
FBgn0259243
FBgn0019660
FBgn0024943
FBgn0035001
FBgn0011661
FBgn0261714
FBgn0033132
FBgn0035103
FBgn0028737
FBgn0005536
FBgn0039857
FBgn0263397
FBgn0038181
FBgn0000044
FBgn0261439
FBgn0266696
FBgn0028473
FBgn0266000
FBgn0259736
FBgn0019661
FBgn0022959
FBgn0002773
FBgn0058469
FBgn0053548
FBgn0039737
FBgn0027873
FBgn0262559
FBgn0039300
FBgn0031450
FBgn0026372
FBgn0262734
FBgn0032138
FBgn0026409
FBgn0004403
FBgn0065099
FBgn0033902
FBgn0003274
FBgn0034958
FBgn0031908
FBgn0262887
FBgn0010228
FBgn0260972
FBgn0263594
FBgn0029891
FBgn0000046
FBgn0003279
FBgn0011217
FBgn0029881
FBgn0032729
FBgn0028509
FBgn0045761
FBgn0030672
FBgn0036333
FBgn0036262
FBgn0014133
FBgn0034335
FBgn0267435
FBgn0031190
FBgn0259896
FBgn0083167
FBgn0034725
FBgn0003360
FBgn0034802
FBgn0261278
FBgn0031461
FBgn0261596
FBgn0001565
FBgn0284257
FBgn0027608
FBgn0031424
FBgn0004907
FBgn0010408
FBgn0001263
FBgn0035807
FBgn0003248
FBgn0036921
FBgn0002593
FBgn0043455
FBgn0034230
FBgn0028487
FBgn0069973
FBgn0034331
FBgn0026250
FBgn0003261
FBgn0015789
FBgn0003149
FBgn0033830
FBgn0035981
FBgn0083044
FBgn0003231
FBgn0017572
FBgn0004103
FBgn0037855
FBgn0027567
FBgn0015714
FBgn0030478
FBgn0083987
FBgn0035346
FBgn0038145
FBgn0027547
FBgn0004401
FBgn0005694
FBgn0029937
FBgn0086784
FBgn0014184
FBgn0025366
FBgn0261599
FBgn0260744
FBgn0004404
FBgn0030616
FBgn0029867
FBgn0015024
FBgn0037788
FBgn0033961
FBgn0032515
FBgn0087012
FBgn0029870
FBgn0038454
FBgn0033951
FBgn0039628
FBgn0260945
FBgn0022985
FBgn0267384
FBgn0039635
FBgn0026160
FBgn0031229
FBgn0010905
FBgn0038271
FBgn0000308
FBgn0035593
FBgn0032388
FBgn0004646
FBgn0038343
FBgn0267910
FBgn0003249
FBgn0033799
FBgn0039532
FBgn0039260
FBgn0031195
FBgn0000575
FBgn0024921
FBgn0003210
FBgn0086664
FBgn0039451
FBgn0085819
FBgn0030156
FBgn0040600
FBgn0031857
FBgn0086675
FBgn0264272
FBgn0027356
FBgn0036534
FBgn0261597
FBgn0031637
FBgn0005596
FBgn0004363
FBgn0029799
FBgn0051301
FBgn0036927
FBgn0083045
FBgn0025382
FBgn0033413
FBgn0036450
FBgn0051324
FBgn0036597
FBgn0035246
FBgn0038893
FBgn0015218
FBgn0028360
FBgn0032919
FBgn0013467
FBgn0283666
FBgn0019644
FBgn0035817
FBgn0000662
FBgn0038330
FBgn0031925
FBgn0000565
FBgn0085359
FBgn0288470
FBgn0036666
FBgn0021895
FBgn0040529
FBgn0031457
FBgn0030915
FBgn0036665
FBgn0026439
FBgn0035073
FBgn0035283
FBgn0031401
FBgn0033544
FBgn0011604
FBgn0000303
FBgn0016041
FBgn0013432
FBgn0036248
FBgn0030791
FBgn0037027
FBgn0029155
FBgn0032609
FBgn0032666
FBgn0283658
FBgn0031972
FBgn0261445
FBgn0039140
FBgn0032507
FBgn0000562
FBgn0038803
FBgn0037892
FBgn0031650
FBgn0087005
FBgn0039299
FBgn0086704
FBgn0052475
FBgn0083124
FBgn0036911
FBgn0265070
FBgn0264078
FBgn0031768
FBgn0036059
FBgn0038400
FBgn0030854
FBgn0278608
FBgn0032646
FBgn0062978
FBgn0013325
FBgn0032706
FBgn0041150
FBgn0263476
FBgn0030973
FBgn0030271
FBgn0040985
FBgn0025743
FBgn0031428
FBgn0027929
FBgn0030724
FBgn0036481
FBgn0041094
FBgn0023528
FBgn0263776
FBgn0062440
FBgn0015776
FBgn0030218
FBgn0033067
FBgn0030512
FBgn0039298
FBgn0051849
FBgn0023094
FBgn0040964
FBgn0000667
FBgn0259211
FBgn0083050
FBgn0003514
FBgn0027498
FBgn0010316
FBgn0005616
FBgn0286203
FBgn0032719
FBgn0013981
FBgn0029976
FBgn0036821
FBgn0032798
FBgn0033358
FBgn0034328
FBgn0052112
FBgn0036889
FBgn0265512
FBgn0027291
FBgn0051908
FBgn0263353
FBgn0014028
FBgn0034010
FBgn0011737
FBgn0264572
FBgn0015600
FBgn0033249
FBgn0022724
FBgn0026620
FBgn0034606
FBgn0031111
FBgn0026533
FBgn0250838
FBgn0023524
FBgn0051451
FBgn0032651
FBgn0036188
FBgn0038737
FBgn0029123
FBgn0032833
FBgn0265767
FBgn0003607
FBgn0052368
FBgn0035410
FBgn0031909
FBgn0033872
FBgn0024371
FBgn0029858
FBgn0039602
FBgn0283471
FBgn0086668
FBgn0027574
FBgn0038476
FBgn0026879
FBgn0031770
FBgn0022224
FBgn0261437
FBgn0260861
FBgn0261985
FBgn0260858
FBgn0037794
FBgn0013303
FBgn0013725
FBgn0032688
FBgn0259985
FBgn0030257
FBgn0035866
FBgn0030802
FBgn0052082
FBgn0053094
FBgn0039232
FBgn0040308
FBgn0031942
FBgn0035676
FBgn0028327
FBgn0025739
FBgn0053307
FBgn0030348
FBgn0034058
FBgn0086855
FBgn0266721
FBgn0039328
FBgn0035282
FBgn0039126
FBgn0053002
FBgn0037234
FBgn0030976
FBgn0034543
FBgn0013750
FBgn0038914
FBgn0029853
FBgn0001989
FBgn0286027
FBgn0038774
FBgn0026326
FBgn0039348
FBgn0263106
FBgn0030027
FBgn0040394
FBgn0085409
FBgn0083991
FBgn0039529
FBgn0261065
FBgn0030876
FBgn0038275
FBgn0037537
FBgn0040736
FBgn0027348
FBgn0039696
FBgn0033015
FBgn0039864
FBgn0030853
FBgn0004574
FBgn0025582
FBgn0039358
FBgn0036134
FBgn0032048
FBgn0000287
FBgn0010382
FBgn0032721
FBgn0034744
FBgn0263029
FBgn0026257
FBgn0262728
FBgn0040571
FBgn0038603
FBgn0266736
FBgn0038251
FBgn0030417
FBgn0030671
FBgn0038890
FBgn0029512
FBgn0085771
FBgn0026088
FBgn0259916
FBgn0020655
FBgn0036771
FBgn0038088
FBgn0032453
FBgn0035164
FBgn0263258
FBgn0036915
FBgn0004860
FBgn0038596
FBgn0030959
FBgn0033968
FBgn0034484
FBgn0031836
FBgn0016687
FBgn0017567
FBgn0030974
FBgn0034970
FBgn0052544
FBgn0015795
FBgn0030519
FBgn0044323
FBgn0030960
FBgn0037536
FBgn0032210
FBgn0028554
FBgn0035122
FBgn0053147
FBgn0260749
FBgn0266382
FBgn0019637
FBgn0027617
FBgn0030695
FBgn0016038
FBgn0267758
FBgn0035948
FBgn0032859
FBgn0259178
FBgn0051549
FBgn0035540
FBgn0035423
FBgn0034588
FBgn0040395
FBgn0038092
FBgn0036516
FBgn0001137
FBgn0053181
FBgn0266722
FBgn0020369
FBgn0003462
FBgn0037447
FBgn0033315
FBgn0034950
FBgn0033100
FBgn0017418
FBgn0000092
FBgn0036500
FBgn0267351
FBgn0027660
FBgn0037543
FBgn0044328
FBgn0033031
FBgn0037549
FBgn0052069
FBgn0000153
FBgn0005649
FBgn0029003
FBgn0035041
FBgn0039958
FBgn0038665
FBgn0027786
FBgn0038165
FBgn0034181
FBgn0264712
FBgn0029868
FBgn0033607
FBgn0034069
FBgn0263838
FBgn0014859
FBgn0038447
FBgn0026255
FBgn0030503
FBgn0037469
FBgn0052512
FBgn0035986
FBgn0039379
FBgn0038799
FBgn0033028
FBgn0052163
FBgn0030716
FBgn0038576
FBgn0036728
FBgn0031801
FBgn0033274
FBgn0030339
FBgn0261111
FBgn0037014
FBgn0032042
FBgn0029839
FBgn0026150
FBgn0031858
FBgn0035109
FBgn0266405
FBgn0051044
FBgn0284249
FBgn0030956
FBgn0029711
FBgn0035853
FBgn0038474
FBgn0037313
FBgn0033555
FBgn0033996
FBgn0004381
FBgn0030242
FBgn0011745
FBgn0031632
FBgn0025549
FBgn0003515
FBgn0003882
FBgn0051019
FBgn0035998
FBgn0015282
FBgn0010341
FBgn0032884
FBgn0037305
FBgn0014073
FBgn0034535
FBgn0263486
FBgn0029860
FBgn0032850
FBgn0031322
FBgn0033990
FBgn0015949
FBgn0030103
FBgn0004360
FBgn0038894
FBgn0262570
FBgn0037044
FBgn0267776
FBgn0017457
FBgn0020521
FBgn0085396
FBgn0035896
FBgn0034959
FBgn0037410
FBgn0030995
FBgn0050090
FBgn0029924
FBgn0037556
FBgn0031044
FBgn0025388
FBgn0023091
FBgn0038043
FBgn0036685
FBgn0004569
FBgn0030556
FBgn0033268
FBgn0038925
FBgn0034634
FBgn0034475
FBgn0266720
FBgn0003319
FBgn0036510
FBgn0035475
FBgn0037081
FBgn0033054
FBgn0035171
FBgn0031865
FBgn0033793
FBgn0029975
FBgn0037304
FBgn0031992
FBgn0002715
FBgn0036266
FBgn0261610
FBgn0036309
FBgn0265590
FBgn0014135
FBgn0037770
FBgn0003480
FBgn0031692
FBgn0020277
FBgn0050021
FBgn0035020
FBgn0036661
FBgn0004856
FBgn0031597
FBgn0037652
FBgn0031683
FBgn0036773
FBgn0046247
FBgn0027599
FBgn0285937
FBgn0037241
FBgn0044048
FBgn0039178
FBgn0033716
FBgn0032702
FBgn0037818
FBgn0085414
FBgn0034803
FBgn0032876
FBgn0061356
FBgn0031655
FBgn0038747
FBgn0034948
FBgn0016684
FBgn0032858
FBgn0022709
FBgn0033507
FBgn0031636
FBgn0015295
FBgn0003495
FBgn0016970
FBgn0004419
FBgn0030571
FBgn0039487
FBgn0038704
FBgn0004868
FBgn0052428
FBgn0260243
FBgn0033457
FBgn0036900
FBgn0053199
FBgn0038930
FBgn0003885
FBgn0034528
FBgn0284255
FBgn0260487
FBgn0036395
FBgn0033880
FBgn0036035
FBgn0010622
FBgn0033712
FBgn0029826
FBgn0019686
FBgn0036194
FBgn0032169
FBgn0002036
FBgn0029810
FBgn0036152
FBgn0013953
FBgn0264462
FBgn0037166
FBgn0037943
FBgn0025457
FBgn0039749
FBgn0037796
FBgn0038056
FBgn0038304
FBgn0261881
FBgn0004811
FBgn0086447
FBgn0041706
FBgn0035440
FBgn0262150
FBgn0037018
FBgn0029997
FBgn0035087
FBgn0286809
FBgn0001226
FBgn0003118
FBgn0039135
FBgn0003174
FBgn0035199
FBgn0036336
FBgn0029894
FBgn0035906
FBgn0037244
FBgn0015553
FBgn0026084
FBgn0038499
FBgn0036892
FBgn0034140
FBgn0037238
FBgn0024833
FBgn0030420
FBgn0035245
FBgn0038861
FBgn0040491
FBgn0041723
FBgn0050499
FBgn0029771
FBgn0052442
FBgn0034186
