# Supplementary material for: Local translatome sustains synaptic function in impaired Wallerian degeneration
Source: EMBO Rep. 2024 Oct 31;26(1):61–83. doi: 10.1038/s44319-024-00301-8 (PMC11724096; doi:10.1038/s44319-024-00301-8)
Supplement: Supplementary file 17 — Source data Fig. 3 [file 44319_2024_301_MOESM17_ESM.zip › Figure 3/3C/Dseq2_nmnat_vs_background_7dpa_IPF_vs_IPD_Res_Ord_Signif_DownReg1.5FC.csv]

	baseMean	log2FoldChange	lfcSE	stat	pvalue	padj	Gene_ID	Gene_Name
1	57497.2774831816	-1.57420072051357	0.0418379793334009	-37.6261173602336	0	0	FBgn0002940	ninaE
2	32572.0299349407	-2.61062984574997	0.0837508930668701	-31.1713672553383	2.60449468127482e-213	1.27034228079179e-209	FBgn0026197	lncRNA:noe
3	14616.6880789818	-1.25621812777321	0.057099149839811	-22.0006450410815	2.83912322810044e-107	9.23188236337327e-104	FBgn0263470	snoRNA:Tudor-SN-a
4	2046.37481546017	-1.86044475833721	0.0928618525014298	-20.0345427990311	2.7535620392096e-89	5.37219953849793e-86	FBgn0264489	CG43897
5	16751.7558130612	-0.917088979679379	0.0483496778278927	-18.9678405499181	3.14565819338004e-80	5.11431594607038e-77	FBgn0000121	Arr2
6	3559.45940482691	-1.05794387683725	0.0610670612260878	-17.3242965290312	3.0844404318955e-67	4.29838805902008e-64	FBgn0010263	Rbp9
7	11071.6725385745	-0.826278857432554	0.0525941252441529	-15.7104781873792	1.28208431437948e-55	1.38963694297465e-52	FBgn0017581	Lk6
8	7793.94808241746	-0.984033803423946	0.0630841757787246	-15.5987423355671	7.42422897663446e-55	7.24233536670691e-52	FBgn0001942	eIF4A
9	1263.90117629446	-1.60724422251511	0.105061622137697	-15.298109717063	7.87096473837731e-53	6.98011463844279e-50	FBgn0265991	Zasp52
10	890.899146131183	-1.68875183883859	0.115207862675233	-14.6583036923367	1.19214170755309e-48	8.94564796706181e-46	FBgn0050296	RIC-3
11	1332.49545184268	-1.59794153133964	0.119161365298678	-13.4098961297934	5.29128813584193e-41	2.86758420917434e-38	FBgn0035917	Zasp66
12	9994.03167335844	-0.632764128003583	0.0503154003363627	-12.5759533616646	2.86325195994516e-36	1.16379261955271e-33	FBgn0261113	Xrp1
13	6352.37383144609	-0.645473375087535	0.0543384642142251	-11.87875631786	1.52621165773404e-32	4.96273157373185e-30	FBgn0003861	trp
14	3776.57846113271	-0.854637323170556	0.0720914420663533	-11.8549067500126	2.02950032189711e-32	6.38637923874396e-30	FBgn0037874	Tctp
15	11179.5770786326	-0.861145042415433	0.073149399334526	-11.7724144046249	5.41521369766764e-32	1.65079405064837e-29	FBgn0265297	pAbp
16	1277.18698028055	-1.43162079834411	0.121861611360668	-11.7479227654967	7.2376144739204e-32	2.13948270282102e-29	FBgn0038294	Mf
17	83178.5270058743	-1.51212604003248	0.133290584756668	-11.3445825359157	7.89018887674416e-30	2.26378801448939e-27	FBgn0046696	RNaseP:RNA
18	1075.66808986445	-1.00309348713523	0.0922519982386527	-10.8734066067628	1.54328656309292e-27	4.18187789526985e-25	FBgn0032156	CG13124
19	2604.5983326286	-1.09129486108641	0.101293268190666	-10.773616851144	4.5862310623311e-27	1.17733378981684e-24	FBgn0000557	eEF1alpha2
20	1167.67335754252	-1.3780952297683	0.128280038228091	-10.7428657552936	6.40255589286915e-27	1.60145981371637e-24	FBgn0004169	up
21	1741.54087617766	-1.13210883348685	0.107913764655735	-10.4908658973996	9.51523371565609e-26	2.21002630705298e-23	FBgn0001297	kay
22	1042.61837790337	-1.14875340188403	0.109681410786539	-10.4735469178065	1.14279101088713e-25	2.59254100260558e-23	FBgn0033636	tou
23	1556.40989429456	-1.0698233263369	0.105805738743015	-10.1112032206054	4.92753414453534e-24	1.06817990177649e-21	FBgn0016672	Ipp
24	537.887451925628	-1.72789388553355	0.1719223620589	-10.0504312809615	9.14662355701977e-24	1.89841091061123e-21	FBgn0002772	Mlc1
25	1449.28123948834	-1.17675036603613	0.117436071778934	-10.0203485028969	1.24064699248944e-23	2.52135654411135e-21	FBgn0261955	kdn
26	1373.52869366532	-0.988572720389183	0.0998854988169383	-9.89705945405505	4.28694515294196e-23	8.19983332685271e-21	FBgn0260795	NaPi-III
27	1964.29747181386	-1.25652161901262	0.128425413699542	-9.78405739811216	1.31817772031965e-22	2.38126364105893e-20	FBgn0003250	Rh4
28	712.24539077887	-2.79063014060253	0.287087494257093	-9.72048659877695	2.46600194873268e-22	4.37379072907041e-20	FBgn0040074	retinin
29	29309.1962848063	-0.923766845648409	0.098293600359154	-9.39803651787162	5.55907339431841e-21	9.51381771255721e-19	FBgn0065098	RNaseMRP:RNA
30	389.58110986158	-11.0400485878798	1.19892736120478	-9.2082714475595	3.31418695773811e-20	5.47964301232801e-18	FBgn0004191	snRNA:U2:34ABa
31	2609.96546764657	-1.41047880663297	0.153759762501816	-9.17326343175323	4.58911245315476e-20	7.46113199675411e-18	FBgn0027339	jim
32	416.778687368655	-1.78488375475935	0.196116389552516	-9.10114528842777	8.93842176229008e-20	1.40635974663129e-17	FBgn0266446	CG45076
33	804.066280038747	-1.78090072916213	0.196105151421416	-9.08135618189398	1.0723029779515e-19	1.66036754760585e-17	FBgn0019940	Rh6
34	6934.74960774358	-0.759946799386818	0.0866818290163622	-8.76708311315592	1.83354438232469e-18	2.66958588799663e-16	FBgn0000253	Cam
35	313.894384310889	-2.40601927210269	0.275996250055233	-8.71757957443693	2.84212057530519e-18	3.9606980303003e-16	FBgn0041721	snRNA:U12
36	2439.64916535245	-0.774019230546579	0.0926593041581693	-8.35338919905259	6.63316339293802e-17	8.74412282406897e-15	FBgn0013342	nSyb
37	8853.08876829672	-0.62501344514213	0.0755058686489234	-8.27768034890414	1.25597828605262e-16	1.63360909072577e-14	FBgn0033912	RpS23
38	1044.05954626125	-0.951644169773657	0.116439610794205	-8.1728559833096	3.01173419397246e-16	3.81551520288329e-14	FBgn0037899	RpL24-like
39	903.177210623693	-1.01266130948134	0.127467826736889	-7.94444633916615	1.95060043361515e-15	2.23860085057833e-13	FBgn0035232	CG12099
40	6296.3552453619	-0.759098277436573	0.0960942565247587	-7.899517670351	2.79984744704773e-15	3.17587347045937e-13	FBgn0043853	scaRNA:MeU5-C46
41	241.672016602636	-2.11907893421682	0.277354407755316	-7.64032903376925	2.16667322732959e-14	2.29738014484785e-12	FBgn0002789	Mp20
42	1777.96713841982	-0.789237314568219	0.103512856467847	-7.62453420279607	2.44917124897702e-14	2.56899629395385e-12	FBgn0086661	snoRNA:Psi28S-2566
43	612.543920960145	-1.22861682285579	0.163565836104687	-7.51145136487695	5.84753959587317e-14	5.8806957482209e-12	FBgn0259243	Pka-R1
44	347.184814771218	-1.99697141480355	0.266856721633937	-7.48330940504813	7.24739814470414e-14	7.21411927567233e-12	FBgn0019660	lncRNA:roX2
45	1170.69176077585	-0.990481848949733	0.132479729778672	-7.47647848168535	7.63406362781287e-14	7.52225158477925e-12	FBgn0024943	PIP82
46	3021.12939804443	-0.665363596187132	0.0916190201287658	-7.26228675281615	3.80600260238794e-13	3.60461702779557e-11	FBgn0035001	Slik
47	1805.27149704379	-0.819227281858482	0.113067140298534	-7.24549395779763	4.30865987694198e-13	4.00295019995896e-11	FBgn0011661	Moe
48	662.149751763614	-1.03994603891754	0.143808568162296	-7.23146090811437	4.77825646199587e-13	4.35625156885698e-11	FBgn0261714	Cpn
49	783.614097547664	-0.957165443336233	0.133104384670706	-7.19108875116483	6.42766812244073e-13	5.80573171614901e-11	FBgn0033132	Tsp42Ej
50	134.699282176262	-1.79762103864732	0.250365128990098	-7.17999765342087	6.97126154482602e-13	6.23895929997962e-11	FBgn0035103	Vdup1
51	2618.30675327156	-0.998388968288928	0.139421248989928	-7.16095269208966	8.01182967697537e-13	7.04102689179232e-11	FBgn0028737	eEF1beta
52	1061.02211144062	-0.929353531291009	0.130113000545898	-7.14266466372956	9.15387555687522e-13	7.9728621479748e-11	FBgn0005536	Mbs
53	9033.17621504408	-0.903113333602973	0.126627684543441	-7.13203701749084	9.88942672473855e-13	8.53728829201988e-11	FBgn0039857	RpL6
54	1317.16327094832	-0.805419186174853	0.114563004304592	-7.03036020278814	2.06001031294388e-12	1.71755560707415e-10	FBgn0263397	Ih
55	590.416858154452	-1.31660666486687	0.187736538898441	-7.01305495771982	2.33169805235495e-12	1.89547620839355e-10	FBgn0038181	CG9297
56	1196.89669438104	-1.00897762262437	0.145746582342989	-6.92282183502538	4.42734457696264e-12	3.48296341518311e-10	FBgn0000044	Act57B
57	868.693823466396	-0.985725885857129	0.14271275570049	-6.90706223854204	4.94792895576047e-12	3.86136375707547e-10	FBgn0261439	SdhA
58	2280.41893853533	-0.766495979504065	0.111511421589567	-6.87369929086959	6.25580094473585e-12	4.80514474140931e-10	FBgn0266696	Svil
59	3095.45539386048	-0.655657231047289	0.0955865918791027	-6.8593012697488	6.91981682738319e-12	5.23277621326535e-10	FBgn0028473	Non1
60	512.761325789162	-1.10107157293412	0.160841412637675	-6.84569698112813	7.61044189477551e-12	5.66716493767443e-10	FBgn0266000	CG44774
61	1038.35584721766	-0.741932932415143	0.10914198211898	-6.79786932590551	1.06177692093561e-11	7.84669232100521e-10	FBgn0259736	CG42390
62	1641.43315012495	-0.89328710120751	0.131749621546056	-6.78018722729491	1.2002024226333e-11	8.7372945020805e-10	FBgn0019661	lncRNA:roX1
63	1558.4510328489	-0.946091662251267	0.139893285096346	-6.76295264350739	1.35207442610474e-11	9.76998964937162e-10	FBgn0022959	yps
64	1919.09724861486	-0.968128980879838	0.143572534037921	-6.74313501093553	1.55005047466741e-11	1.10370382338544e-09	FBgn0002773	Mlc2
65	579.620139143775	-1.06358063541584	0.158109629353181	-6.72685553540857	1.73368710037482e-11	1.21669911252923e-09	FBgn0058469	lncRNA:CR40469
66	494.670217520214	-1.15646637785292	0.172421814456839	-6.70719294711056	1.98403854062475e-11	1.37264510381521e-09	FBgn0053548	SmydA-8
67	2390.57430872518	-0.789398735499182	0.117742310900617	-6.70446103410939	2.02151086433003e-11	1.38872101982672e-09	FBgn0039737	CG7920
68	68.398364089828	-3.24966158048289	0.486754404454195	-6.67618320603956	2.45245359433821e-11	1.64990929743236e-09	FBgn0027873	Cpsf100
69	1457.33520229583	-0.864105924273849	0.129676208946224	-6.66356559384142	2.67262679229098e-11	1.78571742183552e-09	FBgn0262559	Mdh2
70	2469.41440500083	-0.658673521893703	0.0991568132429443	-6.64274597328866	3.07892232799715e-11	2.0293842776765e-09	FBgn0039300	RpS27
71	274.475851214631	-1.83444223406556	0.276589928914967	-6.63235368424976	3.30375774303607e-11	2.16296354250449e-09	FBgn0031450	Hrs
72	9364.6943282823	-0.732619093623841	0.111071921520487	-6.59589825758718	4.22688733928344e-11	2.73068119170265e-09	FBgn0026372	RpL23A
73	701.916952196175	-1.03627710980959	0.158053442887468	-6.55649817478129	5.50859934899372e-11	3.53528859535748e-09	FBgn0262734	eIF4H1
74	1354.75026705997	-0.887956474322753	0.135809799818441	-6.53823564654267	6.22487924760995e-11	3.94309721171656e-09	FBgn0032138	CG4364
75	2802.32036632882	-0.692651296169823	0.106763160270561	-6.48773691612812	8.71352572852766e-11	5.48389957947015e-09	FBgn0026409	Mpcp2
76	5252.21826451426	-0.720388148109037	0.111061993007072	-6.48636071264418	8.79344966285502e-11	5.49872445263787e-09	FBgn0004403	RpS14a
77	10674.7727980366	-2.61226403286156	0.412059031597733	-6.33953834899013	2.30454649044762e-10	1.37919331376175e-08	FBgn0065099	snRNA:7SK
78	1529.65043838763	-0.702958106059688	0.111037154359905	-6.33083682765491	2.43835102324975e-10	1.45037281901228e-08	FBgn0033902	eIF3m
79	5179.76692539879	-0.983886619538936	0.157808000265271	-6.23470684556582	4.52624901223368e-10	2.61263663398459e-08	FBgn0003274	RpLP2
80	229.182517942687	-1.34898146429697	0.216653164958024	-6.22645630198079	4.77103212338919e-10	2.72172037214395e-08	FBgn0034958	CG3907
81	142.782489093126	-2.00124345982429	0.323316620520133	-6.18973270413629	6.02663221913727e-10	3.41801147079558e-08	FBgn0031908	CG5177
82	102.685786963116	-2.38147807414987	0.385509376119009	-6.1774841850142	6.5131097330722e-10	3.67256563272366e-08	FBgn0262887	lncRNA:CR43242
83	339.52558543767	-2.2557790674697	0.365829748435381	-6.16619910523257	6.99509966423239e-10	3.91607163468786e-08	FBgn0010228	HmgZ
84	466.698083037894	-1.10820786523787	0.179742842036228	-6.16551876382649	7.02524383465276e-10	3.91607163468786e-08	FBgn0260972	alc
85	1709.49475608398	-0.728115124003672	0.118120451190159	-6.1641749304826	7.08515843804896e-10	3.92702957745271e-08	FBgn0263594	lost
86	953.722283937681	-0.968061205568677	0.158027271541086	-6.12591229430286	9.01654658525664e-10	4.96928881012308e-08	FBgn0029891	Pink1
87	343.288263169741	-1.47236096632317	0.240512201054358	-6.12177245008205	9.25401178901659e-10	5.07151039336274e-08	FBgn0000046	Act87E
88	9676.62193031619	-0.613826606576589	0.101293051061011	-6.05990835646632	1.36199125784681e-09	7.38123595571979e-08	FBgn0003279	RpL4
89	668.960356961644	-1.17384202933069	0.193998414815394	-6.05078155121886	1.4414479987307e-09	7.68378427738689e-08	FBgn0011217	eff
90	739.361245903797	-0.877803557578646	0.145200375439335	-6.04546341510938	1.48981155272786e-09	7.89843027003276e-08	FBgn0029881	pigs
91	180.222880136437	-1.88648001523691	0.312741117988298	-6.03208182976279	1.61860774252484e-09	8.53487488017828e-08	FBgn0032729	L2HGDH
92	395.237050922727	-1.30552610088868	0.216490283850735	-6.03041428773224	1.63539890515659e-09	8.55076779736017e-08	FBgn0028509	CenG1A
93	765.272536252395	-1.08424626216362	0.179807361969318	-6.03004376622038	1.63915282225151e-09	8.55076779736017e-08	FBgn0045761	CHKov1
94	670.970370443703	-0.915262772383828	0.152751310109519	-5.99184891918511	2.0746862436665e-09	1.05961069669983e-07	FBgn0030672	CG9281
95	295.049871367044	-1.29961651613474	0.217236243826763	-5.98250316448638	2.1973424063809e-09	1.11641016532529e-07	FBgn0036333	MICAL-like
96	345.627887855783	-1.44505302216943	0.242218164611426	-5.96591516778947	2.43266656138813e-09	1.22323001579079e-07	FBgn0036262	CG6910
97	1030.51454109165	-0.680983585931267	0.114725119170874	-5.93578451565605	2.92443694171323e-09	1.45550420236799e-07	FBgn0014133	bif
98	166.739119723883	-3.24723351472513	0.548004505276458	-5.92555988766364	3.11235129136358e-09	1.53338317410362e-07	FBgn0034335	GstE1
99	1148.56572841848	-0.777266987422867	0.131245251956051	-5.9222484306186	3.17569389243193e-09	1.55672833772228e-07	FBgn0267435	chp
100	327.02259434899	-1.20531880648302	0.205100458235202	-5.87672410317485	4.18464774334665e-09	2.01089845991855e-07	FBgn0031190	CG12576
101	216.445365499373	-2.77851437189175	0.475686961670245	-5.8410564000656	5.18708385423981e-09	2.43269245183218e-07	FBgn0259896	NimC1
102	227.106808259759	-1.69811361180108	0.291173392788323	-5.83196697864343	5.47777612241998e-09	2.55673234804818e-07	FBgn0083167	Neb-cGP
103	160.761485245315	-1.77383307655388	0.307685271325795	-5.76508933596513	8.16145980960864e-09	3.73779532594987e-07	FBgn0034725	CG6044
104	3393.97471529817	-0.631521931282511	0.109603447201883	-5.76188019086009	8.3182039159006e-09	3.79177940185095e-07	FBgn0003360	sesB
105	1710.46064928899	-0.765720015030047	0.133423449837969	-5.73902125870635	9.52252675100835e-09	4.28074877677818e-07	FBgn0034802	CNBP
106	395.262566287633	-1.18353386045584	0.20638466551655	-5.73460173261238	9.77417439176493e-09	4.36636400793254e-07	FBgn0261278	grp
107	602.826563479691	-1.00866397140497	0.176093770359614	-5.72799349656209	1.01625461480087e-08	4.50616534881024e-07	FBgn0031461	daw
108	3505.21845451186	-0.680939741336967	0.118999004546505	-5.72223056765869	1.05134493481858e-08	4.64066508559061e-07	FBgn0261596	RpS24
109	576.862642962168	-1.18724003923926	0.207609130551747	-5.71863114153033	1.0738562112691e-08	4.71867898240092e-07	FBgn0001565	Hlc
110	1288.78963545308	-0.61987897993907	0.108783714657678	-5.69827002037679	1.21029255805883e-08	5.27071602851064e-07	FBgn0284257	Ttd14
111	570.555055274977	-1.00318304079775	0.177257367337855	-5.65947162515207	1.5183975069414e-08	6.55396800009442e-07	FBgn0027608	CG2082
112	718.393016294441	-0.954771008443875	0.168829306979084	-5.65524449236861	1.55624581612998e-08	6.6584113755912e-07	FBgn0031424	VGlut
113	2394.55490348411	-0.604262046433171	0.10733442562925	-5.62971332720767	1.80509387816536e-08	7.6893846207437e-07	FBgn0004907	14-3-3zeta
114	7432.46089686076	-0.640384323283557	0.114213433047516	-5.6069089790615	2.05971908958697e-08	8.62341618837807e-07	FBgn0010408	RpS9
115	860.948422799307	-0.766706032262305	0.137707953136316	-5.56762347272238	2.58237084285101e-08	1.06741642254286e-06	FBgn0001263	inaD
116	369.841248338508	-1.13267590700146	0.204047217928056	-5.55104802948515	2.8396204895599e-08	1.1541874114857e-06	FBgn0035807	CG7492
117	515.645988351478	-1.5770603121339	0.28490677438336	-5.5353556107861	3.10597519100847e-08	1.25721111984596e-06	FBgn0003248	Rh2
118	223.545010268022	-1.51143903962118	0.273348975792669	-5.52933858719701	3.21440408012512e-08	1.29039143216545e-06	FBgn0036921	RhoGDI
119	6192.08530515899	-0.665394138415649	0.120642343420777	-5.51542783030071	3.47932502819956e-08	1.37412209109663e-06	FBgn0002593	RpLP1
120	57.2505336723717	-3.19113436260948	0.579007096750398	-5.51139075931764	3.56009358597984e-08	1.38914851724933e-06	FBgn0043455	CG5986
121	337.402235814601	-1.08385470696693	0.197965490709894	-5.47496790011371	4.37590926458862e-08	1.6939283680977e-06	FBgn0034230	CG4853
122	213.878960977041	-1.34308581674093	0.245682470005702	-5.46675477786329	4.58349448515273e-08	1.76727228073774e-06	FBgn0028487	f-cup
123	399.051230901374	-1.21654021452297	0.222873703348939	-5.45842868065196	4.80366742277108e-08	1.84487305941464e-06	FBgn0069973	CG40485
124	419.723421882684	-1.36045374583969	0.249709231733259	-5.44815158172822	5.08959748567309e-08	1.93941497940395e-06	FBgn0034331	BomBc2
125	1160.6754634475	-0.94038988964822	0.173324549456345	-5.42560123535803	5.77597810745174e-08	2.19239947230318e-06	FBgn0026250	eIF1A
126	1756.72775516109	-0.758293587065183	0.139832785766112	-5.42285976003885	5.86530086140182e-08	2.21767480244088e-06	FBgn0003261	Rm62
127	437.500513670627	-0.921879539269244	0.170071394187247	-5.42054437593581	5.94178203929975e-08	2.23791829318027e-06	FBgn0015789	Rab10
128	595.048182418752	-0.902846268617171	0.16717845877743	-5.40049403026954	6.64576229583288e-08	2.47440500747518e-06	FBgn0003149	Prm
129	64.3471411104673	-3.16413457091788	0.586706574119754	-5.39304434361432	6.9273848095346e-08	2.55972116731099e-06	FBgn0033830	CG10814
130	203.63175690783	-1.27644174554607	0.238171246101423	-5.35934444833238	8.3524473792617e-08	3.05706593689425e-06	FBgn0035981	CG4452
131	23.5588828515287	-3.84526342980882	0.717530815835131	-5.35902200288545	8.36736653153014e-08	3.05706593689425e-06	FBgn0083044	snoRNA:Psi18S-1397
132	606.909655288228	-0.800063150629104	0.149998747226989	-5.33379888445596	9.6179045241402e-08	3.48705829103848e-06	FBgn0003231	ref(2)P
133	204.767302687801	-1.41541401497534	0.268419303295375	-5.27314540198245	1.34105230650695e-07	4.68887643368289e-06	FBgn0017572	Mo25
134	580.160717604932	-0.823259724533867	0.156168188699863	-5.27162241803341	1.35223047210935e-07	4.71107437693811e-06	FBgn0004103	Pp1-87B
135	97.4293647346562	-2.06140672272851	0.393420759157704	-5.23969992621103	1.60837914142261e-07	5.54407721716523e-06	FBgn0037855	CG6621
136	1108.68751972337	-0.656223903800312	0.125260445968157	-5.23887567801835	1.61557822056279e-07	5.54928364140494e-06	FBgn0027567	Ciz1
137	73.5951142570157	-7.06363783267145	1.3528454442664	-5.22131915556828	1.77653063660578e-07	6.03989250300282e-06	FBgn0015714	Cyp6a17
138	833.976362778381	-0.775267419817415	0.148482487230571	-5.22127177606839	1.77698528791575e-07	6.03989250300282e-06	FBgn0030478	CG1640
139	281.300684398626	-1.53706298075391	0.298205716883011	-5.15437127369665	2.54483301718475e-07	8.27494869421241e-06	FBgn0083987	snRNA:U11
140	417.131075759449	-1.17972511061979	0.230333599228124	-5.12181077607953	3.02615485574024e-07	9.74262066592278e-06	FBgn0035346	CG1146
141	1119.16738994124	-0.630725992074136	0.123380944882787	-5.11202108780517	3.18730236379845e-07	1.01608282872072e-05	FBgn0038145	Droj2
142	249.309996134422	-1.25295619438139	0.245193800749414	-5.11006473471936	3.2204844631327e-07	1.02331680579347e-05	FBgn0027547	CG1927
143	1345.80407405446	-0.628164249504181	0.123029554370011	-5.10579960011055	3.29398638434229e-07	1.04327393439153e-05	FBgn0004401	Pep
144	296.507027155956	-1.03182670229053	0.20312656340725	-5.07972312917938	3.77985338929322e-07	1.18180992988959e-05	FBgn0005694	Aef1
145	128.083680872918	-1.79617006336107	0.355092147901672	-5.05832098506003	4.22964048965167e-07	1.31401729224688e-05	FBgn0029937	CG8300
146	800.591306311998	-0.700261374490325	0.139823890299456	-5.00816686612424	5.49508850690353e-07	1.6870690036381e-05	FBgn0086784	stmA
147	1935.35718604828	-0.735195307505676	0.147064697147015	-4.9991284228514	5.75900380059901e-07	1.75559631483885e-05	FBgn0014184	Oda
148	1163.95277180765	-0.78961469779132	0.159314637495244	-4.9563223455528	7.183999318039e-07	2.16296028850218e-05	FBgn0025366	Ip259
149	3774.62988543702	-0.802821424080514	0.162175141015853	-4.95033590876939	7.40854992331775e-07	2.2168835736799e-05	FBgn0261599	RpS29
150	197.235650408983	-1.22711173262722	0.248531803645437	-4.93744347656148	7.91533372416787e-07	2.34693253736345e-05	FBgn0260744	Tango9
151	843.473557982373	-1.03789512041795	0.210558733777312	-4.92924279035433	8.25489359839553e-07	2.4254965979623e-05	FBgn0004404	RpS14b
152	4961.59100869683	-0.659141744380338	0.133782110152955	-4.92697972566537	8.35104162363936e-07	2.44637870986793e-05	FBgn0030616	RpL37a
153	118.285789686314	-1.66638198545832	0.340053155715608	-4.90035736310573	9.56624889384606e-07	2.79397478920564e-05	FBgn0029867	CG3847
154	1003.30667745219	-0.954896178638445	0.19511048372433	-4.89413054804175	9.87412800952277e-07	2.85822310780103e-05	FBgn0015024	CkIalpha
155	146.239427983511	-1.88390202705418	0.38501074874156	-4.89311540836685	9.92521646599724e-07	2.86451143863323e-05	FBgn0037788	CAH7
156	57.8810312629412	-6.47505230764264	1.32739383819655	-4.87801895814126	1.07156627700415e-06	3.07444971534574e-05	FBgn0033961	ND-B15
157	772.80414225176	-1.11153204086764	0.229137359164209	-4.85094200667238	1.22876473829318e-06	3.48447675059591e-05	FBgn0032515	loqs
158	429.975476043829	-0.988227003581716	0.20483256684506	-4.8245599750221	1.40312692249027e-06	3.91071517968359e-05	FBgn0087012	5-HT2A
159	994.937611674505	-0.811235424951384	0.168842487077728	-4.80468772399643	1.54993220092862e-06	4.25903904790386e-05	FBgn0029870	Marf
160	30.7393591610257	-4.41269170413963	0.918559859233483	-4.80392394658082	1.55585947005998e-06	4.26331717147054e-05	FBgn0038454	CG10324
161	19.8779859416236	-6.18376232893974	1.28965030954047	-4.79491400358222	1.62744630807308e-06	4.44698564012685e-05	FBgn0033951	CG10139
162	189.045798305667	-1.11470916260411	0.232549629423604	-4.79342480728531	1.6395792917671e-06	4.46762457854415e-05	FBgn0039628	CG11841
163	413.320176153523	-0.79375566609759	0.165962978708515	-4.78272728215901	1.72932678189425e-06	4.67301461423223e-05	FBgn0260945	Atg1
164	303.238008822178	-0.857607513717119	0.179440777665062	-4.77933457977931	1.75876306618892e-06	4.73942920184334e-05	FBgn0022985	qkr58E-2
165	165.582722109284	-1.57591641289814	0.332204863946203	-4.74380896829175	2.09736648187639e-06	5.59011203024703e-05	FBgn0267384	Ubc7
166	620.616667157906	-0.870422686158759	0.184017899463998	-4.73009793446235	2.24411553779953e-06	5.94873561718326e-05	FBgn0039635	Pdhb
167	1165.2260711684	-0.623036665298618	0.131839516530963	-4.72572019142907	2.2930121202212e-06	6.05653834904381e-05	FBgn0026160	tna
168	78.2264996484063	-2.23115907201091	0.472168065509824	-4.72534937237191	2.29720060394281e-06	6.05653834904381e-05	FBgn0031229	CG3436
169	707.971036716203	-0.618710466665496	0.131030746956251	-4.72187239283672	2.33683288732389e-06	6.12790452038831e-05	FBgn0010905	Spn
170	1642.32585926123	-0.677136712497652	0.143733182725355	-4.71106740738862	2.46422706397145e-06	6.39322739602167e-05	FBgn0038271	UQCR-C1
171	1152.97736902751	-0.638988549127278	0.136465587602384	-4.6824152546727	2.83514411056403e-06	7.2590107082814e-05	FBgn0000308	chic
172	92.7188204576198	-2.29429271861912	0.49110778913454	-4.67166835749493	2.98763070837834e-06	7.60948761363725e-05	FBgn0035593	CG4603
173	391.862586622331	-0.853660694555835	0.18320906570964	-4.65948937215129	3.16994761779624e-06	8.05282265927143e-05	FBgn0032388	CG6686
174	259.038369561818	-1.13934179307735	0.244867907642135	-4.65288327918599	3.27325549808385e-06	8.25080294155244e-05	FBgn0004646	ogre
175	42.4927031047156	-6.26609981025715	1.3615342109039	-4.60223456750101	4.17982073615745e-06	0.000101681175264878	FBgn0038343	Trissin
176	599.751223065158	-1.09644224515086	0.238320671959447	-4.60070138329181	4.21070708101133e-06	0.000101984088609765	FBgn0267910	lncRNA:CR34335
177	1952.8476629035	-0.930598739694508	0.202815679376442	-4.58839643244368	4.46663809378702e-06	0.00010758532001208	FBgn0003249	Rh3
178	87.1842747384315	-2.00118412906181	0.437115355106291	-4.57816021717013	4.69083358412414e-06	0.00011188039514213	FBgn0033799	GLaz
179	164.265798072184	-1.43842872182305	0.314820655214719	-4.56904176392744	4.899591521554e-06	0.000116574427543315	FBgn0039532	Mtl
180	442.256269839294	-0.740084152833846	0.162214364910083	-4.56238356722649	5.05761418668866e-06	0.00011903277320492	FBgn0039260	Smg6
181	74.8216081651018	-2.0539907761126	0.451510049285048	-4.54915849462272	5.38608657857058e-06	0.000125396836692019	FBgn0031195	CG17600
182	359.143337817016	-0.89438499050671	0.197286206547974	-4.53343903842169	5.8031019925294e-06	0.000133512405512085	FBgn0000575	emc
183	533.306981526388	-0.910407530741077	0.201317622554611	-4.5222445963175	6.11872948009541e-06	0.000139785025944568	FBgn0024921	Tnpo
184	406.610118345277	-1.15708634364002	0.255924739928227	-4.52119769258933	6.14907278863521e-06	0.000140150011806394	FBgn0003210	rb
185	94.0041737364405	-1.66309320144256	0.367913498761996	-4.52033754412045	6.1741109122653e-06	0.000140392661886126	FBgn0086664	snoRNA:Psi28S-2149
186	239.068079913437	-1.01695652459651	0.225406442072877	-4.51165687743617	6.43231828339559e-06	0.000145585301286598	FBgn0039451	CG6420
187	10909.3998419051	-0.634755197477225	0.141002552464227	-4.50172841827289	6.74030741676654e-06	0.000152203006598513	FBgn0085819	28SrRNA-Psi:CR41609
188	80.8900832771559	-3.09193350102281	0.686990423054016	-4.50069374661385	6.77320349996163e-06	0.000152592610028004	FBgn0030156	CG15247
189	378.950185573045	-1.23368729250062	0.274546640154009	-4.49354358082319	7.00476779382041e-06	0.00015710702344843	FBgn0040600	CG13631
190	377.464370285861	-1.10168341735732	0.245237125566275	-4.49231907613269	7.04517632258579e-06	0.000157395850268715	FBgn0031857	LUBEL
191	972.661467150112	-0.780754528980594	0.173804400971901	-4.49214475936556	7.05094685468256e-06	0.000157395850268715	FBgn0086675	fne
192	222.560858498343	-1.36230293904747	0.303589891856525	-4.48731323271885	7.21269930849473e-06	0.000159908822169014	FBgn0264272	mwh
193	568.571557358925	-0.698589554434328	0.155856463074542	-4.48226233711084	7.38558737317771e-06	0.000163000915894454	FBgn0027356	Amph
194	449.749722566458	-0.950973554624255	0.212478611143984	-4.47562015538513	7.61898356022921e-06	0.000167772425801436	FBgn0036534	DCP2
195	8923.3310584452	-0.610344417827222	0.13645013830841	-4.47302161356332	7.71219787648502e-06	0.000169442545687188	FBgn0261597	RpS26
196	607.321200183775	-0.751524760954138	0.16858940237855	-4.4577224330309	8.28350647812134e-06	0.000181585630773199	FBgn0031637	mxt
197	89.7060778626038	-1.62101920630027	0.36393764467063	-4.45411248338247	8.42409299401214e-06	0.000183841224063956	FBgn0005596	yem
198	1047.21211528118	-0.821558599866919	0.184620660395025	-4.44998191485755	8.58775207802457e-06	0.000186994467681093	FBgn0004363	porin
199	66.0277271856792	-2.74788802042179	0.620114752828555	-4.43125729211848	9.36852222432692e-06	0.000202190120129002	FBgn0029799	CG15772
200	197.056176757368	-1.28136096370442	0.289263892940974	-4.42973006646871	9.435111043505e-06	0.000203177722360687	FBgn0051301	CG31301
201	236.410921842371	-1.22907395289463	0.277508032375955	-4.42896712708313	9.4685452147425e-06	0.000203448587158179	FBgn0036927	Gabat
202	64.3049903396054	-2.39905434327409	0.542863551211025	-4.41925846360887	9.90401428068458e-06	0.000211872059886136	FBgn0083045	snoRNA:Psi18S-1389b
203	67.5590473353081	-2.2452612340411	0.509439815792295	-4.40731400342002	1.04660407457999e-05	0.000222431868137862	FBgn0025382	Rab27
204	313.871049623847	-1.24155735505076	0.282089564632187	-4.40128778485517	1.07610284193603e-05	0.000228203983110565	FBgn0033413	prel
205	166.020392840489	-1.26946189286748	0.288482517421938	-4.40048119453543	1.08011088483269e-05	0.000228557086367525	FBgn0036450	Tdrd3
206	125.130121518828	-1.27438636567644	0.289948460257209	-4.39521687594391	1.10662212863296e-05	0.000232652992776175	FBgn0051324	Cipc
207	33.3498140455722	-5.77719652753458	1.31472591705449	-4.39422122329331	1.11170563005076e-05	0.00023321910583108	FBgn0036597	CG4962
208	1060.02640741506	-0.628244155621502	0.143498375531556	-4.3780576142017	1.19741700137759e-05	0.00024905763003067	FBgn0035246	CG13928
209	34.1518384944795	-3.58960396180728	0.822212776111135	-4.36578470452044	1.26667196693222e-05	0.000260683228637634	FBgn0038893	Archease
210	541.527179666021	-1.01310921809221	0.232320802837943	-4.36082006310434	1.29575892402082e-05	0.000264437830623914	FBgn0015218	eIF4E1
211	365.933346825745	-0.801248439774594	0.18397817999993	-4.35512754705421	1.32989459476503e-05	0.000270273370248601	FBgn0028360	Cdc7
212	209.79878675308	-1.22571434340288	0.281632886539639	-4.35217050985403	1.34796360887085e-05	0.000273375987620274	FBgn0032919	CG9253
213	503.923017726363	-0.855623741416941	0.197113641777301	-4.34076370210656	1.41988353088507e-05	0.000286769437759499	FBgn0013467	igl
214	104.348282136628	-1.99616638746566	0.461086841638808	-4.32926339942997	1.49608907901693e-05	0.000300295246210084	FBgn0283666	Rap2l
215	848.823892398081	-0.810611742913346	0.187464516299896	-4.32408094562583	1.53169053550327e-05	0.000304955087386367	FBgn0019644	ATPsynB
216	93.1410975943947	-2.19720699456189	0.508134724040129	-4.32406385671129	1.53180925493921e-05	0.000304955087386367	FBgn0035817	CG7409
217	447.608081892641	-0.804556999816715	0.186464242262159	-4.31480583116601	1.59743245466458e-05	0.000317371763650774	FBgn0000662	fl(2)d
218	157.957942625874	-1.67108182875125	0.387334130612557	-4.31431597858026	1.60097826106294e-05	0.000317429734485141	FBgn0038330	CG14868
219	108.557523461299	-2.51861595660831	0.584106796338502	-4.31191003493943	1.61850291430567e-05	0.000320253467120725	FBgn0031925	Cyp4d21
220	90.1690126763365	-2.54561025984597	0.590565418830822	-4.3104627847761	1.62913245341295e-05	0.000321704191964441	FBgn0000565	MsrA
221	155.021844576882	-1.58471152195833	0.368122190793482	-4.30485192577636	1.67097463765046e-05	0.000328636241739521	FBgn0085359	CG34330
222	169.225292421775	-1.44646253115592	0.336278711840727	-4.30138001670773	1.69737674909188e-05	0.00033315714662759	FBgn0288470	Cpsf5
223	151.405925921529	-1.21559623294529	0.283241925237586	-4.29172422806277	1.77291049071231e-05	0.000347283972628486	FBgn0036666	TSG101
224	270.795657923029	-1.18404114051804	0.276821142409494	-4.27727857132573	1.89191991649534e-05	0.000367643003693466	FBgn0021895	ytr
225	456.420624966352	-1.38737965308372	0.325045509678958	-4.26826278712175	1.97001169323166e-05	0.000379042683776625	FBgn0040529	COX7A
226	56.0147124072299	-2.12968525004367	0.500085647079654	-4.25864101975407	2.05673453180204e-05	0.00039263102461309	FBgn0031457	Snx21
227	21.2477027374405	-4.76059105589237	1.12156852394943	-4.24458332615175	2.18999978313657e-05	0.000417181376413099	FBgn0030915	CG6179
228	21.6304938276858	-6.24012817058061	1.47027705635485	-4.24418523271477	2.19389078523752e-05	0.000417181376413099	FBgn0036665	CG13024
229	510.424302063013	-0.679980389085508	0.160839997031019	-4.22768217879517	2.36110983733525e-05	0.000445505347450781	FBgn0026439	Eaat1
230	45.6655287064805	-2.15530475932022	0.510062176749411	-4.22557260186556	2.38333966801559e-05	0.000448831630530735	FBgn0035073	CG16896
231	131.456323947912	-2.09436925345992	0.496195616912448	-4.22085399805025	2.43378536227185e-05	0.000457448481868244	FBgn0035283	CG12024
232	186.316369978155	-1.52455014795981	0.36134129927188	-4.21914171181611	2.45234101875837e-05	0.000460049743038229	FBgn0031401	papi
233	862.208973971678	-0.67736207299092	0.161248119226614	-4.20074402256422	2.66039249945938e-05	0.000494326263470976	FBgn0033544	CG7220
234	101.216865979519	-1.2774839378232	0.304714102637261	-4.19240175222199	2.76016630533925e-05	0.000511890157957878	FBgn0011604	Iswi
235	236.309594880366	-1.20338171991473	0.287638511585661	-4.18365994623203	2.86853100446352e-05	0.000529971968722379	FBgn0000303	ChAT
236	130.437879123058	-1.2922105039261	0.309457666647059	-4.17572625660583	2.97036849341536e-05	0.000546715936854092	FBgn0016041	Tom40
237	45.7903465484981	-4.03310647879546	0.970481686953981	-4.15577803580616	3.2418244015922e-05	0.000592209682350784	FBgn0013432	bcn92
238	41.6266774993561	-4.58544856824119	1.1098803417145	-4.1314801207829	3.60434866679603e-05	0.000649915364964792	FBgn0036248	ssp
239	163.992750311559	-1.29143216819312	0.314461504718141	-4.10680528082655	4.01169140557745e-05	0.000712824219697779	FBgn0030791	CG9132
240	248.371199394841	-0.957807084432263	0.233349141162441	-4.10460942629099	4.04998536408235e-05	0.000717249743901728	FBgn0037027	HIPP1
241	233.722388730289	-1.18484708985194	0.289533615144834	-4.09226089087876	4.27187643052734e-05	0.00075356518227476	FBgn0029155	Men-b
242	48.1629626047047	-3.07991525228177	0.753139716934504	-4.08943411564844	4.32426871151474e-05	0.000761430348029356	FBgn0032609	CG13280
243	479.778957847624	-0.75725751419385	0.185759257043824	-4.07655331015455	4.57081798621709e-05	0.000797644534088509	FBgn0032666	CG5758
244	595.386136573527	-0.832707149110894	0.204504949625885	-4.07181904709018	4.66474126347353e-05	0.000812581268306862	FBgn0283658	muc
245	37.3725844360581	-3.36454721254276	0.827481633594252	-4.06600832688999	4.78252276465747e-05	0.000831613361305413	FBgn0031972	Wwox
246	195.088909069304	-1.07441896524322	0.264280330610124	-4.0654518736328	4.79394865179471e-05	0.000832116887869348	FBgn0261445	sgl
247	215.269126696006	-0.819208001150998	0.202281734188887	-4.04983675088545	5.12533747835252e-05	0.000880741058330772	FBgn0039140	Miro
248	49.7384965048847	-2.79328459902509	0.693843124404396	-4.0258157799328	5.67781280632078e-05	0.000964931427276292	FBgn0032507	CG9377
249	372.006474915912	-0.676631197723089	0.168337867522598	-4.01948300570135	5.83259885300405e-05	0.000984377193962881	FBgn0000562	egl
250	341.821249757803	-0.793031850364429	0.197622294109013	-4.01286633140174	5.99858844694181e-05	0.00100890052241237	FBgn0038803	CG5191
251	31.365481518639	-5.14043222254975	1.28337936389613	-4.00538793684843	6.19157821737453e-05	0.00103200192877951	FBgn0037892	mRpL40
252	14.0382494632468	-4.74266695555768	1.18554504811636	-4.00041058169237	6.32326773817384e-05	0.0010490387208484	FBgn0031650	CG14044
253	1608.93103236534	-0.973456229571696	0.243368378483859	-3.99992897859677	6.33614959875163e-05	0.00104939116020072	FBgn0087005	rtp
254	66.4190135354491	-2.31260149906037	0.578262041043155	-3.99922757317523	6.35495514831008e-05	0.00105072182155534	FBgn0039299	CG11854
255	510.879421651978	-1.10804219567772	0.277378651665164	-3.99469169319955	6.47784923509019e-05	0.00106922875276319	FBgn0086704	stops
256	39.0397469138221	-2.16207543174086	0.541613389468772	-3.99191651052326	6.55414494102646e-05	0.00107999466046813	FBgn0052475	mthl8
257	69.6703192983499	-1.37515087431213	0.345725145212649	-3.97758419760384	6.96189744839675e-05	0.00113757637536198	FBgn0083124	Uhg4
258	42.3664810374199	-2.25101756782162	0.566166084511745	-3.97589617146155	7.01147134944724e-05	0.00114185146934654	FBgn0036911	Fibp
259	92.5222496608616	-2.04164347250824	0.514303737757246	-3.96972318616884	7.19561787457315e-05	0.00116794097115576	FBgn0265070	asRNA:CR44181
260	362.570998602039	-1.00527384294386	0.253415372016424	-3.96690159300481	7.28130384194943e-05	0.00117988569731257	FBgn0264078	Flo2
261	101.102252808716	-1.73834928423975	0.438613537956085	-3.96328232899595	7.3926268224616e-05	0.00119346137726304	FBgn0031768	IPIP
262	263.925122414879	-1.19365802863283	0.301602032448288	-3.95772541366244	7.56668693397626e-05	0.00121803681585707	FBgn0036059	nudE
263	718.072594018537	-0.755880861861518	0.191078090895077	-3.95587405296288	7.62553300227892e-05	0.00122548722301863	FBgn0038400	Mic26-27
264	113.015098544507	-1.56605841303818	0.395978601522291	-3.95490667176877	7.65645338389278e-05	0.00122843261118214	FBgn0030854	CG8289
265	350.894084880488	-0.682547367504307	0.172722894519208	-3.9516901879409	7.76011635397981e-05	0.00123895147353638	FBgn0278608	Dsp1
266	131.718142329606	-1.58582634292752	0.401399426090748	-3.95074392201297	7.79086496760979e-05	0.00123987214816313	FBgn0032646	mEFTs
267	256.805833990434	-1.06805410648914	0.270379275912267	-3.95020699306743	7.80836349287499e-05	0.0012405632878338	FBgn0062978	CG31808
268	5083.06407027052	-0.695166158282418	0.176111293809105	-3.94731163031452	7.90336564688134e-05	0.00124955157026463	FBgn0013325	RpL11
269	55.7712396446103	-2.58500075840551	0.656792913100534	-3.93579270854561	8.29225263212867e-05	0.0012991279477896	FBgn0032706	Irk3
270	701.969198688614	-0.624504239510818	0.15865313373008	-3.93628682162245	8.27520623522508e-05	0.0012991279477896	FBgn0041150	hoe1
271	5639.59337055437	-0.63237328714586	0.160677828252373	-3.93565991041781	8.29683968706226e-05	0.0012991279477896	FBgn0263476	snoRNA:CG32479-b
272	461.829099957523	-0.741897308137038	0.188671890877618	-3.93220900413972	8.41688364885423e-05	0.00131370719991317	FBgn0030973	CG7332
273	26.0275989948588	-3.77066409339368	0.959719765178638	-3.9289219939029	8.53275105132656e-05	0.00132946178852593	FBgn0030271	CG15202
274	361.318512642747	-0.944843444108243	0.240870074676546	-3.92262694059041	8.75887187190412e-05	0.00136055406226791	FBgn0040985	CG6115
275	302.653344415676	-0.888605981905415	0.226704521759568	-3.9196658937744	8.86718080240649e-05	0.00137082961533241	FBgn0025743	mbt
276	149.468617461971	-1.0204085505288	0.260474129522877	-3.91750440781944	8.94704103723207e-05	0.00138098710946517	FBgn0031428	CG9886
277	127.571316095478	-1.64516058012648	0.421062133763584	-3.90716820204545	9.33841478127314e-05	0.00143008220080564	FBgn0027929	NimB1
278	225.981139562344	-0.926630403889749	0.237236978214139	-3.90592735949172	9.38647082335347e-05	0.0014351884464234	FBgn0030724	Nipsnap
279	31.7133724576321	-2.40751691310291	0.616552335561556	-3.90480543863343	9.43012215427807e-05	0.0014396062850545	FBgn0036481	CG16959
280	983.08696275224	-0.655329704745981	0.168426103980572	-3.89090342445714	9.98716800458382e-05	0.00151280782429682	FBgn0041094	scyl
281	264.822226103101	-0.886154589367182	0.227970087297666	-3.88715291497919	0.00010142686401033	0.00152774461227716	FBgn0023528	CG2924
282	135.900704272814	-1.05045390312867	0.270240129954797	-3.88711292917295	0.000101443566992849	0.00152774461227716	FBgn0263776	CG43693
283	43.6331279231119	-4.37818349775867	1.12682475610025	-3.88541649804609	0.00010215460144998	0.00152840205083521	FBgn0062440	EMRE
284	439.123873629165	-0.699876949058481	0.181118227252937	-3.86419942196696	0.000111454139592462	0.00165374457078702	FBgn0015776	nrv1
285	169.406091910266	-1.25498580049505	0.324874436149035	-3.86298723707313	0.000112008861975993	0.00165803709950806	FBgn0030218	CG1628
286	84.383405670019	-2.50843949317607	0.649811033621411	-3.86025992694597	0.000113266475272496	0.00167158013053435	FBgn0033067	CG11211
287	213.720832101018	-1.07427124976664	0.278371631008851	-3.85912618276999	0.000113793174835206	0.00167176569355036	FBgn0030512	Nadsyn
288	832.764709977873	-0.792924912748921	0.205456987832474	-3.85932316595364	0.000113701497538337	0.00167176569355036	FBgn0039298	to
289	34.0588117776902	-2.08554741889276	0.540338639659487	-3.85970438872748	0.000113524271738607	0.00167176569355036	FBgn0051849	Mgat3
290	113.680887887343	-1.57502194668221	0.410242090510674	-3.83925000167977	0.000123410718923694	0.00180761495961057	FBgn0023094	cyc
291	31.2767557306806	-5.3632142168166	1.40138029331105	-3.82709407461759	0.000129664968534316	0.0018907051839346	FBgn0040964	CG18661
292	323.336040825893	-0.972190973018806	0.254771571205428	-3.81593192842896	0.000135669905672942	0.00196359040035541	FBgn0000667	Actn
293	319.337078935303	-0.745752165135991	0.195411191034996	-3.81632270488764	0.000135455324983172	0.00196359040035541	FBgn0259211	grh
294	146.556027147866	-1.00888092358436	0.264640177308656	-3.8122742126479	0.000137693993637149	0.00198698950877276	FBgn0083050	snoRNA:Psi18S-1377b
295	297.989625485278	-0.988507216980034	0.259865867349724	-3.80391325363909	0.00014242807381094	0.00204622365246793	FBgn0003514	sqh
296	129.457171552931	-1.01305466908662	0.266461985918952	-3.80187314746934	0.000143606252502054	0.00206011616640815	FBgn0027498	CG2061
297	18.3331556608724	-2.84241868627727	0.748591980370488	-3.79701995320671	0.000146446005757997	0.00209261812489388	FBgn0010316	dap
298	165.443554301858	-1.01782751260939	0.268182910794614	-3.79527356755736	0.000147480744349588	0.00210057229584965	FBgn0005616	msl-2
299	504.882098791376	-0.644415118506958	0.169814403037382	-3.7948201505917	0.000147750518698821	0.00210102960627842	FBgn0286203	stw
300	240.01935813543	-0.776746069728285	0.20499825948182	-3.78903738837436	0.000151232154119387	0.00214428730150381	FBgn0032719	CG17321
301	371.99187453931	-1.33754165409935	0.3535436251025	-3.78324359182426	0.000154797783051154	0.00218215660934105	FBgn0013981	His4r
302	262.995755004487	-0.746840377249182	0.19740039022125	-3.78337842398441	0.000154713912580562	0.00218215660934105	FBgn0029976	snz
303	623.704385007776	-0.651271583987124	0.172211980826445	-3.78180182854685	0.000155697291273232	0.00219166966287212	FBgn0036821	CG3961
304	398.154419785212	-0.813624607395345	0.215229169414551	-3.78027109247553	0.000156657692227225	0.0021988428599663	FBgn0032798	CG10132
305	150.441304631315	-1.29310249326418	0.342662815563312	-3.77368781943386	0.00016085201974057	0.00223561703775202	FBgn0033358	spab
306	48.1212100218429	-4.7166092136853	1.25043306681001	-3.77198055527903	0.000161956879940211	0.00224474932017632	FBgn0034328	BomBc1
307	150.024924914928	-1.02198924486242	0.271244223557582	-3.76778252254821	0.000164704091001261	0.00227576261716331	FBgn0052112	CG32112
308	31.5941133420621	-4.59426672538903	1.22159262664847	-3.76088282228236	0.000169314736123073	0.00233616018512105	FBgn0036889	CG14100
309	528.02923709615	-0.692583776914916	0.184228994465487	-3.75936360573614	0.000170346115048483	0.0023470711190649	FBgn0265512	mlt
310	582.04987254962	-0.608996179840032	0.162088611010115	-3.75718056959615	0.000171838504691657	0.00236096424403819	FBgn0027291	Idh3a
311	324.322770948707	-0.828227631763747	0.220493720018613	-3.75624136457868	0.000172484349703024	0.00236650468544725	FBgn0051908	CG31908
312	542.88779202321	-0.631391798030005	0.168257683541866	-3.75252876860687	0.000175059735090009	0.00239846589298179	FBgn0263353	CG11000
313	667.476863103152	-0.906765423393757	0.241733876251152	-3.75108957609096	0.000176067778491193	0.00240551985879774	FBgn0014028	SdhB
314	20.4374876005112	-5.02567999758034	1.34092790203574	-3.74791216585961	0.000178312670689099	0.00243278336024079	FBgn0034010	CG8157
315	231.882014489206	-1.01731828264256	0.271915699428345	-3.74130028086387	0.000183070628519517	0.00248726181226725	FBgn0011737	Wee1
316	33.86004403962	-2.31511852410285	0.62058063382894	-3.73056843527123	0.000191048238663754	0.00257769788127928	FBgn0264572	asRNA:CR43944
317	715.871203542809	-0.648267917052768	0.174493690766734	-3.71513671471011	0.000203093857843043	0.00271394600446422	FBgn0015600	toc
318	163.186762047089	-1.37915911915055	0.371403449847154	-3.7133718594109	0.000204516039166254	0.00272921198641151	FBgn0033249	CG11191
319	15.61276428422	-4.98422497236594	1.34476532876635	-3.70639015279963	0.000210234357106146	0.00279786651237442	FBgn0022724	Taf8
320	550.890677713943	-0.615985092846964	0.166414836079278	-3.70150346783695	0.000214325726572123	0.00284068948737916	FBgn0026620	tacc
321	298.234180367981	-0.940086563776576	0.254508367623419	-3.69373538699352	0.000220983760342798	0.00292099807878591	FBgn0034606	ASPP
322	32.6829834680305	-2.99701956098272	0.812224993212066	-3.6898883757942	0.000224352473319439	0.00295867887406699	FBgn0031111	Obp19c
323	438.864821890873	-0.72110764688481	0.195674273538019	-3.68524504446262	0.000228482703714339	0.00299572761045743	FBgn0026533	Dek
324	255.638236104979	-1.45781265752835	0.395617317015038	-3.68490608178543	0.000228786988189727	0.00299572761045743	FBgn0250838	roh
325	331.614681092287	-0.940278898001696	0.255284024835971	-3.68326572180088	0.00023026490951494	0.00301103779131131	FBgn0023524	CG3078
326	1326.57808999187	-0.858001569389016	0.233014097932719	-3.68218737407363	0.000231241348620082	0.00301923928549271	FBgn0051451	lncRNA:CR31451
327	41.0729770531922	-2.16000784525619	0.588225057866138	-3.67207723705599	0.000240586941126108	0.00312923414758025	FBgn0032651	Oli
328	46.2460293857722	-1.88795900623939	0.515220727036942	-3.66436928323348	0.000247948830273018	0.00320100049154479	FBgn0036188	Polr3H
329	35.5738318619104	-2.28388768654489	0.623396990425993	-3.66361679895858	0.000248678740694369	0.00320457214725703	FBgn0038737	CG11447
330	206.211708433923	-1.2807206195355	0.350030655162149	-3.65888130267395	0.000253318626448571	0.00325147789606027	FBgn0029123	SoxN
331	899.230726580256	-0.952222375917808	0.260391283422602	-3.65689036668866	0.000255293504111821	0.00327003588037692	FBgn0032833	COX4
332	126.953248208677	-1.35986010102366	0.371951613250207	-3.65601345062293	0.000256167919315421	0.00327512195664735	FBgn0265767	zyd
333	100.816586030429	-1.53724917756093	0.420882563303146	-3.65244206245178	0.000259758215159351	0.00331667721057522	FBgn0003607	Su(var)205
334	121.036332748328	-1.49414182671922	0.409754528923627	-3.64643151265256	0.000265907306127152	0.00338632607215453	FBgn0052368	CG32368
335	96.8619486767765	-1.85422016550663	0.509702897964571	-3.63784505230637	0.000274928733384522	0.00347850816363944	FBgn0035410	MnM
336	32.8625971659653	-2.84439631620083	0.781985011551158	-3.63740516018158	0.000275398546666832	0.00347993888955304	FBgn0031909	CG5181
337	409.708235773982	-1.02545878815922	0.282009620331044	-3.63625463186489	0.000276630893070107	0.00348647850374535	FBgn0033872	CG6329
338	42.6533754496838	-2.04882641651947	0.563563728012687	-3.63548311340816	0.000277460169537511	0.0034924180049528	FBgn0024371	E2f2
339	44.382417436379	-2.47073850796251	0.68146531283498	-3.62562622253499	0.000288262052099661	0.00361335878580906	FBgn0029858	mldr
340	101.436092304019	-1.4834681595091	0.409353275251535	-3.62393133070097	0.000290158672780653	0.0036241969948467	FBgn0039602	CG1647
341	381.473732643363	-0.716303710605096	0.198345019385911	-3.61140255915082	0.000304545509086742	0.00377489382610059	FBgn0283471	wupA
342	1235.43741144658	-0.669040550147183	0.185365679709971	-3.60930109173384	0.000307023088052187	0.00380077439587447	FBgn0086668	snoRNA:Psi28S-3436a
343	58.6256315764537	-1.7747518566104	0.492420491626588	-3.60413891539719	0.000313189523383403	0.00386729595013303	FBgn0027574	CG5815
344	145.365375414166	-1.07905803724537	0.299851922341705	-3.59863638298004	0.000319890082366499	0.00394006029480454	FBgn0038476	kuk
345	100.918375184917	-2.34881999651985	0.653274776630894	-3.5954548997488	0.000323825227647339	0.0039784824882869	FBgn0026879	CG13364
346	126.569501271714	-1.75349634861677	0.489033844421013	-3.58563393642582	0.000336260367498861	0.00410027485618924	FBgn0031770	CG13995
347	7.47220271570513	-5.28290576505988	1.4764400162854	-3.57813775486202	0.000346051060930846	0.00420367942653185	FBgn0022224	ubl
348	15.6099467655632	-4.79639830285161	1.34465306131827	-3.56701549331196	0.000361070140062887	0.00435381856157412	FBgn0261437	CSN8
349	20.2328317044716	-4.72738682587074	1.33016469586359	-3.55398608952071	0.000379439282474733	0.00454721154857619	FBgn0260861	Trs23
350	498.792449349804	-0.632805356687657	0.178163337871654	-3.5518270158562	0.000382566279004017	0.00457906018611556	FBgn0261985	Ptpmeg
351	65.8679685144711	-2.20301942741647	0.622346032372909	-3.53986257294306	0.000400335440590563	0.00475093944399142	FBgn0260858	Ykt6
352	31.9902865801206	-1.58282026842081	0.448212072527145	-3.53140927127738	0.000413351638519982	0.00488756998031809	FBgn0037794	CG6254
353	130.605898127053	-1.25731685514515	0.356218158753835	-3.52962594479643	0.000416147579135216	0.00490280149089859	FBgn0013303	Nca
354	50.3537339315859	-2.54558131111528	0.721859907661372	-3.52642013235265	0.0004212181889966	0.00494756650006244	FBgn0013725	phyl
355	97.2558984825127	-1.28619832931557	0.364843112912701	-3.5253463305016	0.000422929472503115	0.00495279352253048	FBgn0032688	CG15160
356	212.410745754799	-0.8786838168515	0.249598868051267	-3.52038382109578	0.000430922727054993	0.00502228339596351	FBgn0259985	Mppe
357	19.3257656890366	-5.0800291737447	1.44772437647845	-3.50897536594758	0.000449836567076131	0.00523646266327883	FBgn0030257	SmydA-4
358	40.828716920948	-2.03754163897732	0.582147683696428	-3.50004250818224	0.000465183971279841	0.00538939387153783	FBgn0035866	Arl5
359	53.4750525931432	-3.58031353531674	1.02498465922964	-3.49304109391026	0.000477553013293244	0.00552613243733759	FBgn0030802	DENR
360	358.815055698423	-0.775195620385324	0.22196110886461	-3.49248399573536	0.000478550272232707	0.00553111126259485	FBgn0052082	IRSp53
361	643.910132501499	-0.718359864188684	0.205711285687428	-3.49207804417794	0.000479278187374419	0.00553296889684906	FBgn0053094	Synd
362	22.4636614080201	-3.61487173695832	1.03596653836891	-3.48937113610811	0.000484158431815555	0.0055827015394335	FBgn0039232	sosie
363	31.6233010297934	-2.69458085536946	0.776532609800641	-3.47001635393167	0.000520426676353323	0.00595165560120359	FBgn0040308	Jafrac2
364	58.5054584476122	-5.03123348249669	1.45138122279292	-3.46651410634553	0.00052725406755851	0.00600488312488012	FBgn0031942	CG7203
365	157.16578977114	-1.16715784519102	0.336679614927044	-3.46667215193274	0.00052694417876753	0.00600488312488012	FBgn0035676	ssp6
366	576.995241386617	-0.604993785404717	0.174875436894512	-3.45956982952192	0.000541038970719752	0.00611568384631655	FBgn0028327	l(1)G0320
367	7.28512619720512	-6.13079503675195	1.77356109932367	-3.4567712604262	0.000546688679456721	0.00615813864676711	FBgn0025739	pon
368	38.3241837367102	-3.09282037152688	0.894972574481973	-3.45577111490491	0.000548721053586801	0.00617390297317099	FBgn0053307	CG33307
369	21.7566452581514	-3.69167710669816	1.0693669708015	-3.45220790196204	0.00055601912845174	0.00624880944475429	FBgn0030348	CG10352
370	28.3170768626421	-2.86014043674204	0.828704995023862	-3.45133727190783	0.000557816021601898	0.00626178974767148	FBgn0034058	Pex11ab
371	54.8997359991624	-1.36073975689397	0.394946303839336	-3.44537914057178	0.000570258916564051	0.00637944464573661	FBgn0086855	CG17078
372	25.1899545822859	-2.37404435422877	0.689489113925398	-3.44319338228978	0.000574888074459911	0.0064238638789879	FBgn0266721	gammaSnap2
373	43.5741617566902	-1.87042641227955	0.545604132103771	-3.42817493897536	0.000607653754698543	0.00669036385675428	FBgn0039328	CHKov2
374	22.5734092588696	-2.75391479503785	0.803714369517553	-3.4264844570229	0.00061144875482364	0.00671698491363131	FBgn0035282	CNMa
375	47.1621936716212	-1.94219939136355	0.566797061348009	-3.42662219656614	0.000611138716901907	0.00671698491363131	FBgn0039126	CG13601
376	52.4214479135864	-1.73888595330134	0.507742849820636	-3.42473745108496	0.000615393812274993	0.00674513105476691	FBgn0053002	mRpL27
377	153.855383252633	-1.04257328923125	0.304769385723529	-3.42085963377246	0.000624235414932062	0.00681621467695739	FBgn0037234	CG9795
378	408.713055229607	-0.804035111691256	0.235177386026768	-3.41884534595405	0.000628874586928073	0.00684673169138767	FBgn0030976	CG7378
379	80.4790361485021	-1.49004961544489	0.435897919273726	-3.41834532710673	0.000630031155523135	0.00685167661329786	FBgn0034543	galla-1
380	264.892518929908	-0.821034034892095	0.240277226014863	-3.41702810752988	0.000633087429695892	0.00686959719319625	FBgn0013750	Arf51F
381	43.0519236764158	-4.07363748576409	1.19211360147931	-3.4171554461832	0.000632791371534297	0.00686959719319625	FBgn0038914	fit
382	43.498922244468	-3.42825597597709	1.00498532190257	-3.41124979764576	0.000646658191212758	0.00697804276026599	FBgn0029853	CG3781
383	183.860257472058	-1.37692168816316	0.404007415139135	-3.40815944600661	0.000654026662302786	0.00702650350571568	FBgn0001989	ND-B17
384	18.5290424676797	-4.54991292289638	1.33480374302922	-3.40867557995512	0.000652790613162525	0.00702650350571568	FBgn0286027	Rnmt
385	102.37859648477	-1.66100418173307	0.48830962748776	-3.40153887663151	0.000670075970432145	0.00713601647550827	FBgn0038774	CG5023
386	72.5049502288886	-1.65080842878466	0.486688772752048	-3.39191804127705	0.000694051975726126	0.00734041405130968	FBgn0026326	Mad1
387	434.718343024638	-0.8011090596554	0.236594869303336	-3.38599506411234	0.000709206592400301	0.00747925438796209	FBgn0039348	Npl4
388	258.129015343549	-0.792174909766825	0.234857582814572	-3.37300120470147	0.000743536273192088	0.00777405824757644	FBgn0263106	DnaJ-1
389	168.354034442366	-1.08646088131731	0.322200243303584	-3.37200515486148	0.000746230516864244	0.00779387440258105	FBgn0030027	CG1632
390	158.090219953516	-1.31543922383133	0.390254474334629	-3.3707216965907	0.000749715548676164	0.00782119182385944	FBgn0040394	CG16903
391	170.737590050532	-0.971951389605843	0.288374190328	-3.37045207998793	0.000750449569157604	0.00782119182385944	FBgn0085409	smal
392	47.7451815517353	-1.59625016363247	0.473854022169458	-3.36865382364872	0.000755362345697984	0.00786399112303504	FBgn0083991	CG34155
393	73.5673955826455	-1.75693860543326	0.522056213898486	-3.36542034872685	0.000764271296200131	0.0079147905508326	FBgn0039529	CG5612
394	39.4407364805646	-2.77709748315447	0.825188334288138	-3.36541049813819	0.00076429858522648	0.0079147905508326	FBgn0261065	Cpsf73
395	58.5583896129846	-1.36216532445984	0.405654137374084	-3.35794756902402	0.000785235060121994	0.0081143728935276	FBgn0030876	CG6762
396	20.2197166165594	-2.76614136829153	0.824409741758405	-3.35529922583345	0.000792791807404795	0.00818379267855426	FBgn0038275	CG3817
397	267.608702612236	-1.12231396009233	0.335008588748085	-3.35010503547501	0.000807809220669142	0.00832999888755547	FBgn0037537	CG2767
398	215.637713642495	-1.14924587141147	0.34329785266973	-3.34766402549305	0.000814957449026927	0.00839483623575256	FBgn0040736	BomS3
399	457.192011273821	-0.725082934155731	0.216847970009615	-3.34373862998847	0.000826575719449049	0.00849657127842516	FBgn0027348	bgm
400	38.3960313853893	-1.9835593416139	0.593302301124433	-3.34325239907993	0.000828025498623423	0.00850251446218052	FBgn0039696	Rnb
401	119.027100217219	-0.923594145808889	0.276548746438492	-3.33971553913483	0.000838642440116054	0.00857542662823072	FBgn0033015	d4
402	52.7029414298274	-2.54675353441635	0.762850874045625	-3.33846839672629	0.000842416124672223	0.0085959929876334	FBgn0039864	CG11550
403	170.498844912939	-1.36959362451659	0.410579938451617	-3.33575388432668	0.000850684383934029	0.0086622402560297	FBgn0030853	ND-24
404	301.523382590696	-0.777652915827372	0.233147150179498	-3.33545966668974	0.000851585061595895	0.00866236942217722	FBgn0004574	Rop
405	617.062942050058	-0.649778766686422	0.194921197716787	-3.33354593701258	0.000857465110337361	0.00870402929379912	FBgn0025582	eIF3e
406	432.026068881763	-0.94221140207125	0.282800078127826	-3.33172256637557	0.0008631025307385	0.00875090071842255	FBgn0039358	CG5028
407	273.835495617626	-1.03133691372201	0.309807533642823	-3.32896008562217	0.000871708960416789	0.00881193876566402	FBgn0036134	FoxK
408	44.8657014139506	-5.07489164174204	1.5249369925779	-3.32793529597768	0.000874921846802838	0.00882612473170805	FBgn0032048	Dh31
409	122.49154019867	-1.41387814777981	0.425257381425999	-3.32475862744277	0.000884951129868644	0.00890887334558165	FBgn0000287	salr
410	10.1491626289729	-5.51341996694143	1.65926167390848	-3.32281523381077	0.000891139188867499	0.00895613371023759	FBgn0010382	CycE
411	133.275995510414	-1.42095536483554	0.429323093251622	-3.30975758623524	0.000933768034766416	0.00933289669994507	FBgn0032721	CG10602
412	113.623799981087	-1.45341795090454	0.439207801460474	-3.30918063402237	0.00093569447783527	0.00933302620785589	FBgn0034744	Vps20
413	73.2626213051431	-1.94758157993488	0.588501700699178	-3.30938989236739	0.00093499533919941	0.00933302620785589	FBgn0263029	CG43324
414	13.3044854278133	-5.09990160926124	1.54305186899265	-3.30507464573477	0.00094951107772227	0.00943696453598556	FBgn0026257	cav
415	383.799137237512	-0.728821483854886	0.220525214573424	-3.304934926669	0.000949984538630222	0.00943696453598556	FBgn0262728	Pal2
416	67.3597656165027	-1.35748261550706	0.410832247219899	-3.30422605502159	0.000952390037282018	0.0094512358226715	FBgn0040571	CG17193
417	460.275927524441	-0.648461356206434	0.196355716945408	-3.30248268955023	0.000958330027883922	0.00949087250965245	FBgn0038603	PKD
418	33.8653855153858	-2.95285479394244	0.894654340247078	-3.30055381291388	0.000964942065435283	0.00953699072778236	FBgn0266736	asRNA:CR45209
419	56.9847414188132	-2.56232674855498	0.777096663720977	-3.29730761715765	0.000976165232261082	0.00961876211541984	FBgn0038251	Hexim
420	10.104692431276	-3.55732129816394	1.08529743931952	-3.27773858970346	0.00104642254645728	0.0102385676436216	FBgn0030417	CG15725
421	142.002486765869	-0.818205050116993	0.25011854558681	-3.27126902244445	0.00107066008269862	0.0104234422222805	FBgn0030671	CG8134
422	197.766800238129	-0.763894240695716	0.233539443583955	-3.27094313908093	0.00107189460084764	0.0104250566612849	FBgn0038890	sp3
423	36.6154896614914	-2.97866400145344	0.911987519392368	-3.26612364546178	0.00109030631119364	0.0105453826023918	FBgn0029512	Aos1
424	2238.16857909259	-0.841824729700011	0.257753437055371	-3.2660077759474	0.00109075254185682	0.0105453826023918	FBgn0085771	28SrRNA-Psi:CR40741
425	76.228173005819	-1.60596498790111	0.492532174407526	-3.26062960218375	0.00111165151424552	0.0106944383840878	FBgn0026088	CG14818
426	45.622339947163	-1.65083672650728	0.506496878626287	-3.25932260626099	0.00111678596987839	0.0107332484100135	FBgn0259916	CG42445
427	239.85145745181	-0.925518224019416	0.28442560212328	-3.25399055890287	0.00113796061627242	0.0109045243730231	FBgn0020655	ArfGAP1
428	33.0148141985647	-2.0709965290072	0.636861388506394	-3.25187955555639	0.00114644592103882	0.010942837533986	FBgn0036771	Wdr92
429	83.2821300745715	-1.54214068292828	0.474202767354555	-3.2520701883109	0.00114567726584765	0.010942837533986	FBgn0038088	CG10126
430	115.661970059538	-2.34500718723459	0.721306738484445	-3.25105404139402	0.00114978000233391	0.0109639334533405	FBgn0032453	CG6180
431	63.457483340431	-1.97446435920114	0.607650609262649	-3.24934152801566	0.001156725088468	0.0110157109759984	FBgn0035164	CG13901
432	374.185302130182	-0.627633302001126	0.193318823351966	-3.24662281260851	0.00116783049727946	0.0110926840320946	FBgn0263258	chas
433	248.268532065835	-0.87116250144491	0.268360723084537	-3.24623697324918	0.00116941453371755	0.0110969248797808	FBgn0036915	Prp3
434	160.773621577073	-0.919062253994851	0.283236530407745	-3.24485776136212	0.00117509303912121	0.0111399733689285	FBgn0004860	ph-d
435	7.70455140880783	-4.78115867722457	1.47388665147194	-3.24391205555035	0.00117900142247778	0.0111661736662823	FBgn0038596	CG14312
436	21.2261692220624	-3.17459117694153	0.979055183860884	-3.2425048447449	0.00118483933786717	0.0112105797680837	FBgn0030959	CG6961
437	30.5622023638364	-2.55752359702315	0.789435730404449	-3.23968563686984	0.00119661545894971	0.0113110308159442	FBgn0033968	hui
438	30.4962890271975	-3.08271469236766	0.952226523723017	-3.23737536769597	0.00120634620114649	0.0113919721124724	FBgn0034484	CG11044
439	567.687291281945	-0.771174507714534	0.238285974641482	-3.23634032122462	0.00121072943301725	0.0114223071751289	FBgn0031836	CG11050
440	456.766157074229	-0.812456166219465	0.251627765788816	-3.22880173287926	0.00124310045119743	0.0116265051787449	FBgn0016687	Nurf-38
441	306.109206780492	-1.22900335189134	0.380832612681844	-3.22714838741523	0.00125030602087946	0.0116826965839838	FBgn0017567	ND-23
442	561.381782837926	-0.623123999125893	0.193163722926821	-3.22588522153283	0.00125583708587412	0.0117231490647866	FBgn0030974	Flacc
443	212.689352875847	-0.891195797415093	0.276509168907673	-3.22302439711381	0.00126844749462008	0.0118295461854865	FBgn0034970	yki
444	114.707304969556	-1.17087423854885	0.363995743612833	-3.21672508290168	0.00129662780487387	0.0120559889344578	FBgn0052544	CG32544
445	434.47937953754	-0.773347708992461	0.240541504467676	-3.21502815368141	0.00130431729218548	0.0120832053041494	FBgn0015795	Rab7
446	226.141137637198	-0.983441815582616	0.305856548950066	-3.21536948925417	0.00130276718661338	0.0120832053041494	FBgn0030519	CG11151
447	474.443830044741	-0.664048808083585	0.20705501286643	-3.20711292564531	0.00134074354442926	0.0123619596180599	FBgn0044323	Cka
448	196.656714164004	-0.888862331332736	0.279060828296979	-3.18519204847626	0.00144657973661144	0.0131882105893875	FBgn0030960	Atg101
449	303.713359107394	-0.746999299182693	0.234612672386163	-3.1839682468352	0.00145270946997104	0.0132317281788678	FBgn0037536	CG2698
450	94.1832336894877	-1.23374377591806	0.387851386323626	-3.18097039077903	0.00146782630835281	0.013344497332695	FBgn0032210	CYLD
451	93.2943078206583	-1.73503086530704	0.546024388257559	-3.17757027455086	0.00148514693365268	0.0134435057689283	FBgn0028554	x16
452	22.0525182258075	-2.94241269864722	0.926035748445865	-3.17742884503689	0.00148587145676781	0.0134435057689283	FBgn0035122	mRpL17
453	279.516203032179	-0.668359319081826	0.210299402612867	-3.17813227606825	0.00148227109610438	0.0134435057689283	FBgn0053147	Hs3st-A
454	195.550987352137	-0.978089052891991	0.308131796334861	-3.17425551184941	0.00150221386533425	0.0135686076447552	FBgn0260749	Utx
455	7.76769708244659	-5.65139924057917	1.78206255888966	-3.17126871466306	0.00151774674771676	0.0136583205940747	FBgn0266382	asRNA:CR45024
456	104.551104599102	-1.16658926298408	0.368769585984384	-3.1634638737086	0.00155903699822137	0.0139783142625455	FBgn0019637	Atu
457	25.3859447820756	-2.52687838794038	0.799017568924772	-3.16248163521707	0.00156430602054771	0.0140022530605251	FBgn0027617	CG5808
458	54.7184711979952	-1.63604583208604	0.518133456329294	-3.15757612657668	0.00159086692714602	0.0142114531816021	FBgn0030695	PGRP-LE
459	147.482229246288	-1.0887854080993	0.34498229832311	-3.15606166864697	0.00159915046024148	0.014252048347746	FBgn0016038	Vsp37A
460	10.032434785707	-4.27472315283458	1.35487921328014	-3.15505848118042	0.00160465937147903	0.014282346869323	FBgn0267758	asRNA:CR46089
461	44.0645682385263	-2.33660362533712	0.742888758188553	-3.14529409629868	0.00165919943931935	0.0147344559115956	FBgn0035948	CG5644
462	123.09450966577	-0.89479804922669	0.284625104808912	-3.14377767143003	0.00166782101032938	0.0147369510468868	FBgn0032859	Arpc2
463	124.919895605011	-1.10446520389332	0.351309248060404	-3.14385462378554	0.00166738251006522	0.0147369510468868	FBgn0259178	5PtaseI
464	67.7901377073125	-1.85928721952391	0.592329403683743	-3.1389412849689	0.00169559418810111	0.0149282683257458	FBgn0051549	CG31549
465	109.963922085784	-1.12549619039958	0.359149231613591	-3.13378420814917	0.00172567712079723	0.0151657480300693	FBgn0035540	Syx17
466	175.543543279506	-1.04769582110632	0.334362359746001	-3.13341436488906	0.00172785328926738	0.0151712050736303	FBgn0035423	eIF1
467	338.969542490695	-1.09984346631473	0.351638946892225	-3.12776350866454	0.00176141846751307	0.0154381286168823	FBgn0034588	CG9394
468	483.185584483838	-0.718099563285164	0.229616839112596	-3.12738197277001	0.00176370619282559	0.015444303331251	FBgn0040395	Unc-76
469	42.8137634468784	-1.83730178324506	0.588109360195179	-3.12408185891704	0.00178360828518716	0.0155766327860347	FBgn0038092	beat-Vb
470	108.08921870968	-1.07467844666103	0.344520381733877	-3.1193464991896	0.00181252674343458	0.0158008922092979	FBgn0036516	CG7656
471	52.0602009965666	-2.31122232983464	0.741291471575385	-3.11783207882165	0.00182186573198148	0.0158681251923923	FBgn0001137	grk
472	485.121367258798	-0.687061259936035	0.220507077053881	-3.11582407746556	0.00183431667834605	0.0159623186416286	FBgn0053181	CG33181
473	8.8070199172404	-4.34615828261744	1.39547144925006	-3.11447309434607	0.001842737621169	0.0160213061448338	FBgn0266722	Trs33
474	132.780028285371	-1.21551929041366	0.390444529792306	-3.11316767854386	0.00185090826292973	0.016063710057722	FBgn0020369	Rpt6
475	756.69679826372	-0.835456690439117	0.268388595085888	-3.11286211760139	0.00185282558037744	0.0160660564769617	FBgn0003462	Sod1
476	65.3316144244775	-1.37008691003749	0.440477660333928	-3.11045720002876	0.00186797964415533	0.0161450067660531	FBgn0037447	Neurochondrin
477	23.6541013535316	-2.31883234710046	0.745964957805222	-3.10850036967277	0.00188039410700314	0.0162042796058442	FBgn0033315	beta3GalTII
478	123.65150651019	-0.966954706859459	0.311322456146596	-3.10595875038368	0.0018966317125118	0.016329781425907	FBgn0034950	Pask
479	17.7162007697491	-4.50977530017897	1.45254728131892	-3.10473563110737	0.00190449164688677	0.016368560365974	FBgn0033100	CG3420
480	418.024602085038	-0.674148371329668	0.217489287566103	-3.09968540921709	0.00193726285131394	0.0166209314991798	FBgn0017418	ari-1
481	8.19067447176586	-4.59129068736544	1.48304278910468	-3.09585854238045	0.00196243957677234	0.0167602203551049	FBgn0000092	dyw
482	36.0860322697189	-2.12904387457382	0.687752959956	-3.09565207063599	0.0019638064444782	0.0167602203551049	FBgn0036500	CG7275
483	122.643654612089	-1.07628434541806	0.347767362688807	-3.09484000193873	0.00196919091946119	0.0167914837581677	FBgn0267351	Topors
484	134.93126025512	-0.868936608563692	0.280975550926404	-3.09257017451776	0.00198431312127	0.0169056545833964	FBgn0027660	blot
485	20.9732058110101	-3.34230766323722	1.0820575599461	-3.08884461137511	0.00200936504944638	0.0171041501373032	FBgn0037543	CG10903
486	46.6215976633835	-2.36584094080348	0.767371476582051	-3.08304519128228	0.00204894037499781	0.0173485123731635	FBgn0044328	CG32052
487	62.2144806971539	-1.5826885554603	0.513833931226626	-3.08015578434477	0.0020689234840182	0.0174738948801711	FBgn0033031	CG8245
488	63.3111426508272	-1.21073799154689	0.393061570387984	-3.08027566864852	0.00206809082300462	0.0174738948801711	FBgn0037549	CG7878
489	5.93628277458422	-4.28506004290735	1.39141524534814	-3.07964143503056	0.00207249940818948	0.0174889547810453	FBgn0052069	CG32069
490	89.6446757064517	-1.45075480023768	0.471199039537889	-3.07885771936305	0.00207795895710788	0.0174896372964516	FBgn0000153	b
491	481.535284872103	-0.801303949499596	0.260238963349152	-3.07910829026982	0.0020762119878411	0.0174896372964516	FBgn0005649	Rox8
492	70.9188663355151	-1.32551555699508	0.430852362178027	-3.07649597252847	0.00209449132319709	0.0175832726831218	FBgn0029003	mab-21
493	152.785329819916	-1.03937769132719	0.338112822298954	-3.07405582627737	0.00211169912840984	0.0176972723347405	FBgn0035041	CG13594
494	89.5351461728085	-1.10515709965479	0.359728455525492	-3.0721981613614	0.00212488611736052	0.0177925013518041	FBgn0039958	CG12567
495	52.1205249622261	-2.96458934956654	0.967564593926674	-3.06397047615739	0.00218420464372497	0.0182422228591927	FBgn0038665	euc
496	201.391137539627	-1.23822808777278	0.404934659079798	-3.0578466426821	0.0022293363347973	0.018555610875382	FBgn0027786	Mtch
497	130.068037892659	-1.00061255600836	0.327374600470047	-3.05647583707373	0.00223955530440809	0.0186089114092852	FBgn0038165	Task6
498	299.534259926598	-0.799293099032268	0.261560347379346	-3.05586495445749	0.00224412307319994	0.0186309962375025	FBgn0034181	CG8963
499	124.275944020432	-1.12998468036374	0.369990822647959	-3.05408840218424	0.00225745548876577	0.0187098371222686	FBgn0264712	CG1172
500	259.838873725604	-0.976916058033569	0.320036314157404	-3.05251627649071	0.00226931423701689	0.0187603054085591	FBgn0029868	ND-B16.6
501	135.478832725776	-1.24010408667504	0.406236211887522	-3.05266751310294	0.00226817096356579	0.0187603054085591	FBgn0033607	CG9062
502	16.2844010237729	-3.50660294427347	1.14892525328886	-3.05207230342933	0.0022726735026463	0.0187721676700378	FBgn0034069	CG8401
503	26.785534909544	-2.0213892368498	0.662537380444432	-3.05098141857875	0.00228094690143932	0.0188245660097636	FBgn0263838	lncRNA:CR43700
504	49.2502304893105	-1.26359122650561	0.414333777575483	-3.04969397836606	0.00229074648977514	0.0188640761208188	FBgn0014859	Hr38
505	6.49988685498111	-4.83454787693169	1.58726591840321	-3.04583360663048	0.00232036206725601	0.0190405315722116	FBgn0038447	CG14892
506	36.0889494950335	-2.35830256059426	0.774859511810869	-3.04352276076838	0.00233825752237886	0.0191678169166435	FBgn0026255	clumsy
507	17.6449543166408	-3.36151144355716	1.10540094740888	-3.04098838655487	0.00235802925744562	0.0192974625892466	FBgn0030503	Tango2
508	41.7500957434713	-2.39093096019591	0.7865654946425	-3.03970994975136	0.00236806086676747	0.0193633141285135	FBgn0037469	Dpck
509	150.365359667432	-1.02275923501077	0.33673847658073	-3.03725088203747	0.00238746656374678	0.0194835987756351	FBgn0052512	CG32512
510	111.252397589349	-0.953882259837917	0.314838757039394	-3.02974852526991	0.00244757439536446	0.0198636341320968	FBgn0035986	CG4022
511	38.643911317265	-2.10767766994511	0.69694110314775	-3.0241833354723	0.00249305309960536	0.0201823510262658	FBgn0039379	CG5886
512	103.948055225252	-1.3101039309851	0.433670785431562	-3.02096423138433	0.00251971123543414	0.0203643604819056	FBgn0038799	MFS9
513	193.619929938966	-0.928068364873877	0.307308537395496	-3.01998887743065	0.00252783968415427	0.0204093137687826	FBgn0033028	hrm
514	16.2556866861923	-3.45219845026493	1.14328217027623	-3.01955067612997	0.0025314993884671	0.0204093137687826	FBgn0052163	CG32163
515	465.609222326485	-0.701757519848289	0.232493570150212	-3.01839538785906	0.00254117119578686	0.0204530734446376	FBgn0030716	CG9170
516	72.9351595626759	-1.84061164054822	0.610127281757725	-3.01676665768096	0.00255486396484023	0.0205125086230588	FBgn0038576	Arp5
517	457.357798388408	-0.741069345464958	0.245954463565545	-3.01303474928589	0.0025864929904726	0.0206813435426723	FBgn0036728	UQCR-Q
518	221.718459419223	-0.787767898523263	0.261802819217952	-3.00901228213071	0.00262098520017859	0.0209057323203125	FBgn0031801	CG9498
519	40.4119914747975	-3.18715407771346	1.0595238321068	-3.00810041372641	0.00262886260855162	0.020951433616357	FBgn0033274	CG14757
520	16.3616578134355	-3.61284028198519	1.20135249781088	-3.00731075064857	0.00263570179505694	0.0209792717536119	FBgn0030339	Cyp28c1
521	24.3650732513548	-2.97717742338117	0.990016226836235	-3.00720063235251	0.00263665680880863	0.0209792717536119	FBgn0261111	BHD
522	13.479973577995	-5.03301484860027	1.67745533470964	-3.00038680283041	0.00269636954878904	0.0213846219092984	FBgn0037014	CG13251
523	99.5220654109512	-0.840420428418275	0.280485147028964	-2.99630991986713	0.00273268545121266	0.021637456636834	FBgn0032042	CG13398
524	72.7005485730938	-1.30320375073471	0.434988394086076	-2.99595062409143	0.00273590730313031	0.0216453980065176	FBgn0029839	CG4660
525	23.5906181077106	-1.79880863802933	0.60143244137373	-2.99087397733431	0.00278180270019027	0.0219373365726404	FBgn0026150	ApepP
526	259.046623722182	-0.694681310924528	0.232362625846951	-2.98964305637555	0.00279303624152617	0.0219768856521845	FBgn0031858	CG17378
527	18.8169729981319	-2.75285415970847	0.920810049777663	-2.98960047229412	0.00279342560967274	0.0219768856521845	FBgn0035109	CG13876
528	21.0072278650832	-3.86018700335521	1.29121209922836	-2.9895839774597	0.00279357644374257	0.0219768856521845	FBgn0266405	CG45045
529	32.9280284855542	-2.52683585051797	0.845825533946268	-2.98741968539164	0.00281343206581177	0.0221152536680047	FBgn0051044	lncRNA:CR31044
530	106.079962458362	-1.28617122364005	0.430644842359618	-2.98661703828328	0.00282082840123031	0.0221555403011286	FBgn0284249	Adf1
531	28.6681797330411	-2.05559056916346	0.690189964765452	-2.97829680827367	0.00289855145759511	0.0226384063001123	FBgn0030956	CG18259
532	145.785976266314	-0.97996867204498	0.329119831415946	-2.97754367407439	0.00290568243125515	0.0226397221380943	FBgn0029711	Usf
533	116.718806356842	-0.856769421104783	0.287768287456764	-2.97728922348161	0.00290809528698595	0.0226404385670774	FBgn0035853	UbcE2M
534	34.5713648476892	-2.01576890943553	0.677246870954984	-2.9764167187559	0.002916382801951	0.0226507278925414	FBgn0038474	mRpS11
535	170.279831746219	-1.06718485079033	0.358789899462131	-2.97440048449014	0.00293561659198665	0.0227819728359823	FBgn0037313	CG1161
536	27.9137005183772	-2.26103199309459	0.760590190887466	-2.97273356951447	0.00295160540035139	0.0228515164130379	FBgn0033555	RpS15Ab
537	95.7271986144634	-1.39832317350881	0.47045836849844	-2.97225698837461	0.00295619128312109	0.0228688707112183	FBgn0033996	CG11807
538	121.58150130457	-1.21460168001459	0.408928336592003	-2.97020668740406	0.00297599446404512	0.0229856104487412	FBgn0004381	Klp68D
539	8.31167315915431	-4.80737312425475	1.6208310098767	-2.96599281168767	0.00301707541216673	0.0232660637515308	FBgn0030242	sofe
540	264.709002641607	-1.10641079045257	0.373095713686283	-2.96548780880098	0.00302203322697975	0.0232669231219031	FBgn0011745	Arp1
541	293.452717589799	-0.784619767275414	0.264617306986787	-2.96511130057941	0.00302573439278567	0.0232669231219031	FBgn0031632	CG15628
542	142.728373740588	-0.736479570646557	0.248710594532229	-2.96119098597997	0.00306451841895345	0.0235388796668433	FBgn0025549	unc-119
543	38.5570891281574	-2.48545988962865	0.839563779998507	-2.96041819435453	0.00307221700264846	0.0235598509719689	FBgn0003515	st
544	204.765973953438	-0.716189435655788	0.241940364398205	-2.96018995192148	0.00307449413504012	0.0235598509719689	FBgn0003882	tub
545	9.15661226332815	-5.33197382979993	1.80364699915377	-2.95621805835708	0.00311436821559353	0.0238279701514627	FBgn0051019	CG31019
546	24.0385901415445	-2.5539413175865	0.864855727549424	-2.95302584723941	0.00314675613784814	0.0240192536187078	FBgn0035998	CG3437
547	109.370897952668	-1.22275431950702	0.414110271628829	-2.95272637091935	0.00314981030020659	0.024023022518771	FBgn0015282	Rpt2
548	208.939314621624	-0.888264544581988	0.301407300986901	-2.94705716043883	0.00320813894976417	0.0243543933501552	FBgn0010341	Cdc42
549	53.1961466548149	-1.78764728860629	0.606854793142075	-2.94575787949288	0.00322164471734903	0.0243860778260353	FBgn0032884	Pomp
550	41.2976436492051	-2.16052014432908	0.73341272886447	-2.94584489646665	0.00322073857698566	0.0243860778260353	FBgn0037305	CG12173
551	156.642666951937	-0.897487337229565	0.304923137824174	-2.94332317197613	0.00324709261162662	0.0245355448694172	FBgn0014073	Tie
552	32.1966600441626	-2.56415084971531	0.871760609433041	-2.94134745475932	0.00326787753952548	0.0246544047935585	FBgn0034535	CG11110
553	33.3025483229945	-1.36356494942871	0.463740107486172	-2.94036450032385	0.00327826349835635	0.0247136479338997	FBgn0263486	scaRNA:PsiU6-40
554	28.6807136982574	-3.78135598226512	1.28639500829285	-2.93949833285133	0.00328744039228432	0.0247264826798581	FBgn0029860	CG15891
555	13.3928561648236	-4.94776722187731	1.68314355477906	-2.93959906618113	0.00328637193897412	0.0247264826798581	FBgn0032850	Kua
556	291.846131196011	-0.747548596823284	0.254363009499611	-2.9389045140403	0.00329374531364431	0.0247538409357475	FBgn0031322	CG5001
557	16.6447570285761	-3.06298022879946	1.04322576572395	-2.9360665058669	0.00332403049063719	0.0249046984916788	FBgn0033990	CG10265
558	308.24756737096	-0.839733638669501	0.286316921173753	-2.93288163070147	0.00335831903134291	0.0250496496250205	FBgn0015949	hrg
559	17.2451407027569	-4.07325035783718	1.38883360179442	-2.93285700502522	0.00335858540295116	0.0250496496250205	FBgn0030103	Obp8a
560	20.0263189630083	-3.23019417549984	1.10161241085777	-2.93224199696939	0.00336524408014889	0.0250595083983607	FBgn0004360	Wnt2
561	11.3900226904375	-4.40551796259167	1.50298861854943	-2.93117187197569	0.00337685895942187	0.0251268185729675	FBgn0038894	CG15497
562	25.1668807310057	-2.16307146481302	0.738281942865168	-2.92987182704001	0.00339101843617685	0.0251937432177495	FBgn0262570	CG43110
563	154.643652162527	-0.866533639598146	0.296113822712504	-2.92635322343416	0.00342961296635292	0.025364575046833	FBgn0037044	Pdss2
564	8.65341623592189	-5.33278797719865	1.8222203881774	-2.92653293300738	0.00342763213589844	0.025364575046833	FBgn0267776	asRNA:CR46107
565	64.7632210212703	-2.04768480711387	0.700064881916274	-2.92499289709946	0.00344464085479532	0.0254236616686185	FBgn0017457	U2af38
566	419.251221245731	-0.654188992650867	0.223641254305549	-2.92517136286977	0.00344266588571309	0.0254236616686185	FBgn0020521	pio
567	9.15932219487672	-4.62037828739098	1.57965839710489	-2.92492243630581	0.00344542088425562	0.0254236616686185	FBgn0085396	CG34367
568	193.397706610673	-1.09637360591595	0.375093501688368	-2.92293415103425	0.00346749839399056	0.0255672311665744	FBgn0035896	CG6983
569	242.455873102677	-0.769209237619528	0.26350496251695	-2.91914516627006	0.0035099273137438	0.0257652762305994	FBgn0034959	Xxylt
570	18.2713047796013	-4.63862803235395	1.58925816058415	-2.91873790388401	0.00351451582908937	0.025777520235163	FBgn0037410	Osi2
571	17.8086526327688	-2.51230287610614	0.861264789123125	-2.9169924369763	0.0035342434236065	0.0258638744165652	FBgn0030995	CG7914
572	14.3854196020447	-2.76823395086348	0.949149559816091	-2.91654136298589	0.00353935790252601	0.0258766725073521	FBgn0050090	CG30090
573	14.9290534377478	-3.88593429222715	1.33275388800099	-2.91571784349148	0.0035487127078522	0.0259114464559118	FBgn0029924	CG4586
574	125.258588398252	-1.2781367828592	0.439147455250476	-2.9104957061181	0.00360855925081261	0.0262697727549828	FBgn0037556	CG9636
575	67.5711516024365	-1.15544381947242	0.397276502483413	-2.90841218206873	0.00363269188076699	0.0264060426951431	FBgn0031044	MKP-4
576	42.0169344941748	-1.51913954706073	0.522720149638128	-2.90621960548567	0.00365824603613757	0.0264930884057328	FBgn0025388	Alms1a
577	4.46432843151848	-4.66061131285992	1.60418324514938	-2.90528611799952	0.00366917521998396	0.0265328423061108	FBgn0023091	dimm
578	39.0377169123053	-2.18791143214715	0.753314603499237	-2.90437942127239	0.00367981915467522	0.0265704188407526	FBgn0038043	CG17202
579	159.37563462199	-1.20335715564279	0.414683402724293	-2.90186958951635	0.00370942925855895	0.0267446285419384	FBgn0036685	CG6664
580	56.2336658967342	-1.56575963991876	0.540041917834765	-2.89932982646327	0.00373961281768459	0.026922452425471	FBgn0004569	aos
581	266.361412689211	-0.778192033409496	0.269176135089016	-2.89101421696299	0.00384000748475507	0.0274279352787057	FBgn0030556	mRNA-cap
582	526.260729122159	-1.05299844540039	0.364239201500209	-2.89095309089015	0.0038407544429228	0.0274279352787057	FBgn0033268	Obp44a
583	460.64816150385	-0.646757556400211	0.224000182299464	-2.88730816984589	0.00388553458560953	0.0276062562874151	FBgn0038925	Cchl
584	42.1276857911915	-1.72790929027539	0.599638859379348	-2.88158324506162	0.00395682699162495	0.0280107745306977	FBgn0034634	CG10494
585	15.1307375069882	-3.91310082758273	1.35824071523808	-2.8810068669579	0.0039640700389851	0.0280287964469391	FBgn0034475	Obp56h
586	179.371403804038	-0.784511481954815	0.272312505496205	-2.8809234468512	0.00396511933334454	0.0280287964469391	FBgn0266720	Snap24
587	7.28862942342967	-4.13712494653463	1.43657802246142	-2.87984702664887	0.00397868165702475	0.0280948329447358	FBgn0003319	Sb
588	64.6097027987316	-2.35088313394906	0.816356806641764	-2.87972503545338	0.00398022133568681	0.0280948329447358	FBgn0036510	SCCRO
589	39.1242401459257	-1.83918859793675	0.638800470132682	-2.87912843513522	0.00398775895958049	0.0281276852138161	FBgn0035475	CG10866
590	208.112370899359	-0.969482405683239	0.336854715912452	-2.87804314408116	0.00400150408729754	0.0282042430430546	FBgn0037081	barc
591	360.118135761872	-0.724788304809712	0.251918493330276	-2.8770746253213	0.00401380660849914	0.0282501323707858	FBgn0033054	CG14591
592	142.389933345197	-0.786626616307356	0.273410127272109	-2.87709392536317	0.00401356111653165	0.0282501323707858	FBgn0035171	CG12502
593	39.5942109227228	-2.14135644293313	0.744617020086495	-2.87578229501709	0.00403027579442672	0.0283047806872805	FBgn0031865	Nha1
594	203.26953893619	-0.995063080946113	0.34600844644712	-2.87583465422191	0.00402960734917903	0.0283047806872805	FBgn0033793	CG3955
595	509.856457487607	-0.949696561413007	0.33092000615933	-2.86986747170478	0.00410643871365159	0.0287362336095203	FBgn0029975	spidey
596	10.8530951769276	-4.43979334821682	1.55105257124937	-2.86243898531471	0.00420394194040719	0.029292466877623	FBgn0037304	CG1113
597	26.7297557919839	-3.35725423631944	1.17405852760085	-2.85952885430666	0.00424270819213069	0.0294993716423627	FBgn0031992	Acbp1
598	9.16637821103707	-3.71061268834656	1.29997801029862	-2.85436573461283	0.0043122855327543	0.0299191645604681	FBgn0002715	mei-S332
599	6.07978294937784	-4.99326450928078	1.75015693344208	-2.85303815553294	0.00433034218384133	0.0300230902653676	FBgn0036266	Tsen54
600	142.261213380374	-0.893379199444551	0.313198032791597	-2.85244192462412	0.00433847391558834	0.0300543959278241	FBgn0261610	CG42699
601	92.9129676429907	-0.810659037315805	0.284262008151578	-2.85180226013015	0.00434721341021361	0.0300759339125062	FBgn0036309	Hip1
602	56.9362704778031	-1.75456370180308	0.615668889016737	-2.8498495426742	0.00437399146948385	0.0302183334170078	FBgn0265590	lncRNA:CR44417
603	214.903543842507	-1.02004035566203	0.358123154172761	-2.84829490575175	0.00439541736800671	0.030323406241093	FBgn0014135	bnl
604	36.3417646691467	-2.48736406324444	0.873493749003127	-2.84760373624097	0.00440497353044005	0.0303678563882987	FBgn0037770	Art4
605	9.31368093250689	-4.06626169755514	1.42977158349117	-2.84399392497805	0.00445518973514888	0.0306477642069242	FBgn0003480	spn-B
606	568.441524061924	-1.11614480096611	0.392485947858088	-2.84378283364601	0.00445814222548698	0.0306477642069242	FBgn0031692	TpnC25D
607	18.7833254102057	-4.66609534638116	1.64213105041694	-2.8414878003777	0.00449035699561218	0.0308041016119528	FBgn0020277	lush
608	181.033582415211	-0.98075424379304	0.345153503460382	-2.8415016332164	0.00449016219759836	0.0308041016119528	FBgn0050021	metro
609	118.708831497733	-1.17593116345496	0.41408500911766	-2.83983031880496	0.00451375362841398	0.0309211142171196	FBgn0035020	CG13585
610	175.29390546301	-0.972441850200345	0.343172558156789	-2.83368185213706	0.00460151182013077	0.0314119998638038	FBgn0036661	CG9705
611	192.14737866239	-0.904768915857196	0.319414969754941	-2.83258144272745	0.00461738021070229	0.0314982824862943	FBgn0004856	Bx42
612	17.0723480292857	-1.93369826011941	0.684264769100589	-2.82595034471978	0.00471405710325901	0.0320234171603702	FBgn0031597	CG17612
613	60.6872577623425	-1.61655877238748	0.572121777170226	-2.82555014840223	0.00471994990573316	0.0320411352334217	FBgn0037652	CG11980
614	388.914866291967	-0.620351640524255	0.219642882082123	-2.8243648719393	0.0047374419806636	0.0320706082729864	FBgn0031683	CG4230
615	57.7781691920642	-1.48987941673187	0.527458411815065	-2.82463865085585	0.00473339640248927	0.0320706082729864	FBgn0036773	CG13698
616	129.063610058054	-1.02687862461653	0.363550480685804	-2.82458332245751	0.0047342137273346	0.0320706082729864	FBgn0046247	CG5938
617	66.3340761301081	-1.27101589689238	0.450747483515689	-2.81979587989899	0.00480542063712033	0.0324242165669487	FBgn0027599	CG2790
618	449.245833619218	-0.710326356952849	0.252111726062918	-2.81750622252126	0.00483981768553374	0.0325827615751426	FBgn0285937	Rab1
619	38.8906415489023	-1.47552281135886	0.52421190470452	-2.81474494973661	0.00488159594922904	0.0327961215459568	FBgn0037241	CG14646
620	12.8075289186375	-4.21834008215054	1.49995791689766	-2.81230562179723	0.0049187742746264	0.033023154197509	FBgn0044048	Ilp5
621	192.075337934937	-1.06085558052681	0.377249482760919	-2.81207961575688	0.00492223181245542	0.0330236391544035	FBgn0039178	CG6356
622	145.885792467191	-0.88894435382769	0.316347087784133	-2.81002856721186	0.00495371027966021	0.0332119888509178	FBgn0033716	Den1
623	147.847856669146	-0.796048563960144	0.283374592043452	-2.80917409786012	0.00496687788494566	0.0332369131848858	FBgn0032702	CG10376
624	26.1628619876978	-2.36233886129317	0.840952118010523	-2.80912409957639	0.0049676493514673	0.0332369131848858	FBgn0037818	CG6465
625	307.398375008018	-0.650843379306596	0.231803776197955	-2.80773415335042	0.00498913945356548	0.0333244918947399	FBgn0085414	dpr12
626	60.516409983799	-1.45374007251775	0.518267896274134	-2.8049973439775	0.00503169943862432	0.0335465589161098	FBgn0034803	CG9849
627	194.813336679357	-0.914323845623467	0.326526707787535	-2.80015025974047	0.00510788241379545	0.0339115463184395	FBgn0032876	Cen
628	130.351464948715	-1.04863166496991	0.374492542587511	-2.80014031180572	0.00510803983453377	0.0339115463184395	FBgn0061356	Hao
629	14.0888606588793	-2.66607749844762	0.952826005577412	-2.79807381708897	0.00514083623481161	0.0340685173033881	FBgn0031655	Marcal1
630	250.282628042634	-0.722236022984131	0.258459791100949	-2.79438445689233	0.00519986188833597	0.0344129258620878	FBgn0038747	RhoGAP92B
631	593.679629827295	-0.643188772183398	0.230388151628656	-2.79176150178115	0.00524219794512187	0.0346695870879077	FBgn0034948	PPP1R15
632	6.41210521797114	-5.15559901748827	1.84710730246054	-2.79117461699192	0.00525171314313951	0.0347089848992723	FBgn0016684	NaPi-T
633	64.1857388146357	-1.39519969296549	0.499978430253529	-2.79051976753879	0.00526234867130137	0.0347450953859966	FBgn0032858	CG10949
634	234.027602132486	-0.99870470909637	0.358307088513753	-2.78728705379223	0.00531513740095493	0.0349859415292276	FBgn0022709	Ak1
635	19.4536449354077	-2.5195138316795	0.904156377746193	-2.7865907863858	0.0053265695365674	0.0350375494465374	FBgn0033507	CG12909
636	195.060467582983	-0.923268585376913	0.332280389265497	-2.77858283306394	0.00545965912237628	0.0356724546140527	FBgn0031636	CG12194
637	90.0218559354936	-0.834962149667194	0.300769340678367	-2.77608797420637	0.00550173193927708	0.0358992609148147	FBgn0015295	Shark
638	85.5529566016672	-0.980264268797497	0.354003222935015	-2.7690828932861	0.00562143310329588	0.0365189176350291	FBgn0003495	spz
639	10.0920997004422	-3.00755542578754	1.08653970333978	-2.76801244956165	0.00563993011886222	0.036605135269129	FBgn0016970	l(2)k10201
640	101.505486952451	-0.863195145783159	0.312209890584985	-2.76479116073421	0.00569592492089119	0.0368459864743326	FBgn0004419	me31B
641	104.637050654926	-1.26905041910341	0.459410788494651	-2.76234352976712	0.00573880614020396	0.0370057279097423	FBgn0030571	CG14414
642	43.900245117413	-1.69791752698413	0.614794380890269	-2.76176487580355	0.00574898630993767	0.0370418503655495	FBgn0039487	gb
643	86.2947794220848	-1.02698475056914	0.371932058301702	-2.76121600073547	0.00575865763050164	0.0370796733897977	FBgn0038704	CG5316
644	583.182087615571	-0.764158032385132	0.276885226636612	-2.75983678027006	0.00578302463479733	0.0371874787821015	FBgn0004868	Gdi
645	68.7368783343623	-1.21672555780425	0.441002733887851	-2.75899776647114	0.00579789312393037	0.0372211752527871	FBgn0052428	CG32428
646	66.1027600358254	-0.989633186121567	0.358764079618274	-2.75845114475936	0.00580759855286438	0.0372472872341828	FBgn0260243	E(var)3-9
647	40.9971104891106	-1.64700778645777	0.597233235334107	-2.75772962557316	0.00582043176455938	0.0373050669272515	FBgn0033457	Ntmt
648	175.948906068737	-0.967110340993279	0.351101718855348	-2.75450186956141	0.0058781554132383	0.0375025546475733	FBgn0036900	CG8765
649	7.89258309927702	-3.88623421768367	1.41105113787618	-2.75414130173408	0.00588463557239568	0.0375193594828234	FBgn0053199	CG33199
650	141.177153744993	-1.13121290969002	0.410806210708864	-2.7536412064902	0.0058936339902172	0.0375521878344669	FBgn0038930	BomT3
651	224.389453629308	-0.775108113828891	0.281554680428475	-2.75295765870174	0.00590595340510012	0.0375815886932496	FBgn0003885	alphaTub84D
652	53.1927975858737	-2.25143053100113	0.818914404236891	-2.74928676227051	0.00597251094248567	0.037955598855992	FBgn0034528	CG11180
653	82.655752364274	-1.86940624434059	0.681462140461315	-2.74322832237621	0.00608383673951321	0.0384626230680177	FBgn0284255	Arpc4
654	21.9604480210273	-2.79746564454947	1.02183445671324	-2.73768967778558	0.00618724287461762	0.0389900221200871	FBgn0260487	CG42534
655	15.8799466047936	-3.49656479900295	1.2778183988929	-2.7363550266864	0.00621239616299456	0.0391232566623705	FBgn0036395	CG17361
656	22.916178463206	-1.8098870757259	0.661513426297287	-2.73597935246219	0.00621949283245348	0.0391426790842476	FBgn0033880	CG6553
657	32.8787473192459	-2.06422100048774	0.755248936071608	-2.73316637984912	0.006272863616209	0.039351629952488	FBgn0036035	CG18178
658	50.5954285458573	-1.98493235015501	0.728001407289617	-2.72655015536989	0.00640002251815823	0.0399717594343442	FBgn0010622	DCTN3-p24
659	16.3003373041155	-3.20957900152442	1.17716588561443	-2.72653076405554	0.00640039858907695	0.0399717594343442	FBgn0033712	mIF3
660	14.2141241648403	-2.44662027406505	0.898200595755501	-2.72391299407582	0.00645134994738183	0.0402127276272906	FBgn0029826	CG6041
661	23.106114343825	-2.46215345605842	0.904961536579211	-2.72072718732937	0.00651384946583171	0.0405504796038215	FBgn0019686	lok
662	101.456441182633	-1.338183674919	0.49203665142746	-2.71968291597131	0.0065344543023938	0.0406268972083183	FBgn0036194	Dph1
663	53.616128490193	-2.05907772339609	0.757211557913758	-2.71928987596172	0.0065422246660964	0.0406493003934843	FBgn0032169	CG4709
664	200.613290771317	-0.770869643211147	0.284196015250797	-2.71245760617323	0.00667863236446362	0.0413126561289427	FBgn0002036	CG10561
665	401.780433178456	-0.688407604646797	0.253954559110783	-2.71075111648809	0.0067130994227587	0.0413538548082652	FBgn0029810	CG12239
666	184.106340352634	-0.695855794065967	0.256756956211169	-2.71017309261784	0.00672481033984944	0.0413883437635529	FBgn0036152	Dyro
667	19.438518496138	-2.62657689508402	0.969467125942564	-2.70929959850917	0.00674254240698161	0.0414198948406994	FBgn0013953	Esp
668	11.2272264968993	-3.86733014946821	1.42988090223613	-2.70465193529073	0.00683759927087224	0.0419501766587162	FBgn0264462	lncRNA:CR43870
669	154.403560688263	-1.097872207432	0.406028349992343	-2.70392992866804	0.00685247377141099	0.0419856903114155	FBgn0037166	CG11426
670	74.7305749706768	-1.17499008404679	0.434846371674656	-2.70208092003099	0.00689069898296453	0.042143428576062	FBgn0037943	CG14722
671	37.7975574440865	-1.82777585774426	0.677315343108981	-2.69855965369762	0.00696402555322928	0.0424355364472421	FBgn0025457	Bub3
672	19.7657969215056	-3.86395658205081	1.43177423514781	-2.69871917457147	0.00696068860697225	0.0424355364472421	FBgn0039749	CG11498
673	151.548389748413	-0.6184508034133	0.229467361610375	-2.69515803499498	0.00703552534553667	0.0427344643497573	FBgn0037796	CG12814
674	210.960972256525	-0.96741969562133	0.359065472646563	-2.69427101550804	0.00705427794944512	0.042741913911079	FBgn0038056	CG5961
675	82.7870342029865	-1.11460263000207	0.414269205394901	-2.69052735633483	0.00713391858097651	0.0431440643257445	FBgn0038304	CG12241
676	13.5258241662191	-3.83497209392097	1.42580515562822	-2.68968875500471	0.00715186882259298	0.0432258242654241	FBgn0261881	Ankrd49
677	62.6276292285328	-1.35290250196697	0.503644895599668	-2.68622299915524	0.00722648403383879	0.0435957648423608	FBgn0004811	fs(2)ltoPP43
678	5.1964556309654	-4.01135174796492	1.49733869950529	-2.67898755925446	0.00738451374497266	0.0443604931863981	FBgn0086447	Polr1D
679	13.8107680490499	-2.82259099041966	1.05428687983683	-2.67725136715779	0.00742289223076852	0.0445601930530135	FBgn0041706	CG3253
680	39.6722320336976	-1.99145483510978	0.74470300464706	-2.67415979616411	0.00749167447085291	0.0448902238717261	FBgn0035440	CG14969
681	8.15000405896643	-4.010195273389	1.50065403431196	-2.67229833239187	0.00753336404808936	0.045033670967133	FBgn0262150	CG42876
682	30.7278257406941	-1.91364548420819	0.716875967995215	-2.66942340048002	0.00759816019535567	0.0453333655692322	FBgn0037018	CG4042
683	231.420584083024	-0.818467968766348	0.306671466756188	-2.66887551497268	0.00761056514610637	0.0453519016495221	FBgn0029997	CG2258
684	292.271512159594	-0.736074768866082	0.2758619346717	-2.66827233609478	0.00762424301532877	0.045353357577739	FBgn0035087	CG2765
685	67.8385798310561	-1.10004292016569	0.412231665635707	-2.66850659924268	0.00761892817732128	0.045353357577739	FBgn0286809	xmas
686	14.2206430390018	-3.96745568035683	1.48744884243054	-2.66728882848426	0.00764659259808539	0.0454001891627042	FBgn0001226	Hsp27
687	62.2852480909972	-1.42133020417183	0.532819410103812	-2.66756461423751	0.00764031962563231	0.0454001891627042	FBgn0003118	pnt
688	41.8932635592138	-1.98702983183386	0.744948400609341	-2.66733887905329	0.00764545381420002	0.0454001891627042	FBgn0039135	CG13603
689	26.0535238733861	-2.10600620978155	0.790464915605979	-2.664262724636	0.00771572765542541	0.0457252428266393	FBgn0003174	pwn
690	16.1807934299007	-3.34122824535031	1.25438491761131	-2.66363872718825	0.0077300531142172	0.0457252428266393	FBgn0035199	tfc
691	10.2467912114851	-4.00840949878576	1.50603969932813	-2.66155633252828	0.0077780324653642	0.0459289992128497	FBgn0036336	ste14
692	176.836244389038	-0.764545003464332	0.287291718236274	-2.66121490782257	0.00778592446183427	0.0459477877345392	FBgn0029894	CG14440
693	105.704711597021	-1.00161259994083	0.376452043186846	-2.66066453368589	0.00779866140804878	0.045995128195596	FBgn0035906	GstO2
694	75.4144472009339	-1.17270208503368	0.441367259833816	-2.656975701993	0.00788451255537102	0.0464172721651444	FBgn0037244	CG14647
695	7.34003439844805	-4.43799489323687	1.67259162379413	-2.65336429413036	0.00796938088911056	0.0468260148187528	FBgn0015553	tos
696	198.875584627069	-0.619724175908462	0.233920690757862	-2.64929183434208	0.00806606460870525	0.0473147686457725	FBgn0026084	cib
697	128.015140089277	-0.89548003585879	0.338086191557601	-2.64867379449368	0.00808082882894731	0.0473728877562386	FBgn0038499	Brf
698	194.024574040484	-0.671468961964973	0.25357009913338	-2.64806049396137	0.00809550374370283	0.0474304138257184	FBgn0036892	Lon
699	103.83144748532	-1.06355300781623	0.402071682524653	-2.64518257326171	0.00816468509120708	0.0477210923096016	FBgn0034140	Lst
700	195.467594165768	-0.682933356044221	0.258497551376866	-2.64193355955069	0.00824342250277142	0.0481236304695004	FBgn0037238	CG1090
701	205.060640041674	-0.994964372656378	0.376700989523415	-2.6412576561457	0.00825988764011369	0.0481909114409743	FBgn0024833	AP-1mu
702	63.2002417271977	-1.5842672248024	0.600440027993846	-2.63851034398167	0.00832711599292861	0.0484382924931536	FBgn0030420	pira
703	62.9729553905441	-1.30528963530985	0.49514351398387	-2.63618445651773	0.00838441402535904	0.048700062248931	FBgn0035245	GC
704	50.3508110636234	-2.03531017869547	0.772915750967583	-2.63328852613955	0.00845624776282199	0.0489011363544686	FBgn0038861	Trm7-34
705	82.451120358463	-1.50127185238493	0.570318389862009	-2.63233989832972	0.0084798979271068	0.0489801905913033	FBgn0040491	Buffy
706	258.290845208749	-0.652936618559895	0.248091489842355	-2.63183803271443	0.00849243380711949	0.0489909472433179	FBgn0041723	rho-5
707	99.1869861564563	-1.22923331209309	0.467144157911299	-2.6313789678742	0.00850391509436711	0.0489989769408416	FBgn0050499	Rpe
708	131.643236627768	-0.87766192729765	0.333741709382247	-2.62976398401684	0.00854441648806539	0.0491455087506355	FBgn0029771	CG12730
709	19.3542204801665	-1.86214785430082	0.708748511895237	-2.62737462308221	0.00860465446376978	0.0493969550340821	FBgn0052442	Arv1
710	25.794852284935	-2.20963079611582	0.842471157538855	-2.62279696621414	0.00872112270422025	0.0499263802697585	FBgn0034186	CG8950
