# Supplementary material for: Local translatome sustains synaptic function in impaired Wallerian degeneration
Source: EMBO Rep. 2024 Oct 31;26(1):61–83. doi: 10.1038/s44319-024-00301-8 (PMC11724096; doi:10.1038/s44319-024-00301-8)
Supplement: Supplementary file 17 — Source data Fig. 3 [file 44319_2024_301_MOESM17_ESM.zip › Figure 3/3D/Figure 3D.txt]

Figure 3D. To generated the heat map of 1033 differentially enriched transcripts between wild type and dnmnatOE 7 dpa (Z-Score average), we used the following files: 

1. ddsObjectS1_rlog_F.csv: Regularized log (rlog) gene expression of all the samples and conditions.

2. Dseq2_nmnat_vs_wt_7dpa_IPF_vs_IPE_Res_Ord_Signif_UpReg1.5FC: 499 dnmnatOE-enriched transcripts when compared to wild type after injury. Library normalization and statistical analysis of differentially expressed genes (DEG) were analyzed by DESeq2, considering an adjusted p-value ≤ 0.05 and regularized logarithm (rLog) fold change greater than 0.6 (up-regulated). 

3. DSeq2_nmnat_vs_wt_7dpa_IPF_vs_IPE_Res_Ord_Signif_DownReg1.5FC: 534 dnmnatOE-downregulate transcripts when compared to wild type after injury. Library normalization and statistical analysis of differentially expressed genes (DEG) were analyzed by DESeq2, considering an adjusted p-value ≤ 0.05 and regularized logarithm (rLog) fold change smaller than -0.6 (down-regulated) . 

4. Gene_list_IPF_vs_IPE_nmnat_vs_wt_7dpa : gene list of all the significant up and downregulated genes in dnmnatOE when compared to wt obtained by DSeq2 files

5. Legend samples TRAP : describe all the conditions and genotypes.
