# Supplementary material for: Local translatome sustains synaptic function in impaired Wallerian degeneration
Source: EMBO Rep. 2024 Oct 31;26(1):61–83. doi: 10.1038/s44319-024-00301-8 (PMC11724096; doi:10.1038/s44319-024-00301-8)
Supplement: Supplementary file 18 — Source data Fig. 4 [file 44319_2024_301_MOESM18_ESM.zip]

Archive with 40 entries (34 files):
- Figure 4/
- __MACOSX/._Figure 4
- Figure 4/.DS_Store
- __MACOSX/Figure 4/._.DS_Store
- Figure 4/4B/
- __MACOSX/Figure 4/._4B
- Figure 4/4C/
- __MACOSX/Figure 4/._4C
- Figure 4/4G-H/
- __MACOSX/Figure 4/._4G-H
- Figure 4/4D-E/
- __MACOSX/Figure 4/._4D-E
- Figure 4/4F/
- __MACOSX/Figure 4/._4F
- Figure 4/4B/.DS_Store
- __MACOSX/Figure 4/4B/._.DS_Store
- Figure 4/4B/Automated_grooming_25_degrees_10mW_4_0.xlsx
- __MACOSX/Figure 4/4B/._Automated_grooming_25_degrees_10mW_4_0.xlsx
- Figure 4/4B/Manual scoring_Raw data-fly_grooming_25_10mW_4_0-Trial     4.xlsx
- __MACOSX/Figure 4/4B/._Manual scoring_Raw data-fly_grooming_25_10mW_4_0-Trial     4.xlsx
- Figure 4/4C/2023-02-08_quality_assessment_sem&std_Figure4C.xlsx
- __MACOSX/Figure 4/4C/._2023-02-08_quality_assessment_sem&std_Figure4C.xlsx
- Figure 4/4C/.DS_Store
- __MACOSX/Figure 4/4C/._.DS_Store
- Figure 4/4G-H/.DS_Store
- __MACOSX/Figure 4/4G-H/._.DS_Store
- Figure 4/4G-H/Figure 4 G-H.txt
- __MACOSX/Figure 4/4G-H/._Figure 4 G-H.txt
- Figure 4/4G-H/2023-02-08_quality_assessment_automated_grooming_Figure 4G-H.xlsx
- __MACOSX/Figure 4/4G-H/._2023-02-08_quality_assessment_automated_grooming_Figure 4G-H.xlsx
- Figure 4/4D-E/2023-02-08_quality_assessment_automated_grooming_Figure 4D-E.xlsx
- __MACOSX/Figure 4/4D-E/._2023-02-08_quality_assessment_automated_grooming_Figure 4D-E.xlsx
- Figure 4/4D-E/.DS_Store
- __MACOSX/Figure 4/4D-E/._.DS_Store
- Figure 4/4D-E/Figure 4 D-E.txt
- __MACOSX/Figure 4/4D-E/._Figure 4 D-E.txt
- Figure 4/4F/.DS_Store
- __MACOSX/Figure 4/4F/._.DS_Store
- Figure 4/4F/2023-02-08_quality_assessment_sem&std_Figure4F.xlsx
- __MACOSX/Figure 4/4F/._2023-02-08_quality_assessment_sem&std_Figure4F.xlsx
