# Supplementary material for: Local translatome sustains synaptic function in impaired Wallerian degeneration
Source: EMBO Rep. 2024 Oct 31;26(1):61–83. doi: 10.1038/s44319-024-00301-8 (PMC11724096; doi:10.1038/s44319-024-00301-8)
Supplement: Supplementary file 18 — Source data Fig. 4 [file 44319_2024_301_MOESM18_ESM.zip › Figure 4/4B/Automated_grooming_25_degrees_10mW_4_0.xlsx]

## Sheet: Description tab
Figure 4 B
Quantification of antennal grooming scores by the system (probability)
Legend
Light	on	off
	1	0
* used in the figure 4B the light detected by the system

## Sheet: Automated_grooming_25_degrees_1
filename	frame	timestamp	date_timestamp	X	Y	speed	P(grooming)	light
25_degrees_10mW_4_0	0	0	2022-08-26 10:19:36.931479454+02:00	118	149	0	0.0570972	0
25_degrees_10mW_4_0	1	0.069377	2022-08-26 10:19:37.000892154+02:00	118	149	0	0.0459433	0
25_degrees_10mW_4_0	2	0.138754	2022-08-26 10:19:37.070304855+02:00	118	149	0	0.0443136	0
25_degrees_10mW_4_0	3	0.208131	2022-08-26 10:19:37.139717556+02:00	118	149	0	0.0559037	0
25_degrees_10mW_4_0	4	0.277508	2022-08-26 10:19:37.209130256+02:00	118	149	0	0.0590618	0
25_degrees_10mW_4_0	5	0.346885	2022-08-26 10:19:37.278542957+02:00	118	149	0	0.049372	0
25_degrees_10mW_4_0	6	0.416262	2022-08-26 10:19:37.347955658+02:00	118	149	0	0.0446878	0
25_degrees_10mW_4_0	7	0.485639	2022-08-26 10:19:37.417368358+02:00	118	149	0	0.0396382	0
25_degrees_10mW_4_0	8	0.555016	2022-08-26 10:19:37.486781059+02:00	118	149	0	0.0470895	0
25_degrees_10mW_4_0	9	0.624393	2022-08-26 10:19:37.556193760+02:00	118	149	0	0.0512523	0
25_degrees_10mW_4_0	10	0.69377	2022-08-26 10:19:37.625606460+02:00	118	149	0	0.0382398	0
25_degrees_10mW_4_0	11	0.763147	2022-08-26 10:19:37.695019161+02:00	118	149	0	0.0393278	0
25_degrees_10mW_4_0	12	0.832524	2022-08-26 10:19:37.764431862+02:00	118	149	0	0.0430254	0
25_degrees_10mW_4_0	13	0.901901	2022-08-26 10:19:37.833844562+02:00	118	149	0	0.0468488	0
25_degrees_10mW_4_0	14	0.971278	2022-08-26 10:19:37.903257263+02:00	118	149	0	0.0537296	0
25_degrees_10mW_4_0	15	1.04065	2022-08-26 10:19:37.972669964+02:00	118	149	0	0.0487095	0
25_degrees_10mW_4_0	16	1.11003	2022-08-26 10:19:38.042082664+02:00	118	149	0	0.0498481	0
25_degrees_10mW_4_0	17	1.17941	2022-08-26 10:19:38.111495365+02:00	118	149	0	0.0523855	0
25_degrees_10mW_4_0	18	1.24879	2022-08-26 10:19:38.180908066+02:00	118	149	0	0.0543051	0
25_degrees_10mW_4_0	19	1.31816	2022-08-26 10:19:38.250320766+02:00	118	149	0	0.0489437	0
25_degrees_10mW_4_0	20	1.38754	2022-08-26 10:19:38.319733467+02:00	118	149	0	0.0489295	0
25_degrees_10mW_4_0	21	1.45692	2022-08-26 10:19:38.389146168+02:00	119	150	1.41421	0.0499822	0
25_degrees_10mW_4_0	22	1.52629	2022-08-26 10:19:38.458558868+02:00	118	149	1.41421	0.0491499	0
25_degrees_10mW_4_0	23	1.59567	2022-08-26 10:19:38.527971569+02:00	118	149	0	0.0562231	0
25_degrees_10mW_4_0	24	1.66505	2022-08-26 10:19:38.597384270+02:00	118	149	0	0.0530529	0
25_degrees_10mW_4_0	25	1.73442	2022-08-26 10:19:38.666796970+02:00	118	149	0	0.055987	0
25_degrees_10mW_4_0	26	1.8038	2022-08-26 10:19:38.736209671+02:00	118	149	0	0.0623793	0
25_degrees_10mW_4_0	27	1.87318	2022-08-26 10:19:38.805622372+02:00	118	149	0	0.0633138	0
25_degrees_10mW_4_0	28	1.94256	2022-08-26 10:19:38.875035072+02:00	118	149	0	0.0429256	0
25_degrees_10mW_4_0	29	2.01193	2022-08-26 10:19:38.944447773+02:00	118	149	0	0.0435765	0
25_degrees_10mW_4_0	30	2.08131	2022-08-26 10:19:39.013860474+02:00	119	150	1.41421	0.0600128	0
25_degrees_10mW_4_0	31	2.15069	2022-08-26 10:19:39.083273174+02:00	118	149	1.41421	0.0894595	0
25_degrees_10mW_4_0	32	2.22006	2022-08-26 10:19:39.152685875+02:00	119	150	1.41421	0.0662323	0
25_degrees_10mW_4_0	33	2.28944	2022-08-26 10:19:39.222098576+02:00	119	150	0	0.0923435	0
25_degrees_10mW_4_0	34	2.35882	2022-08-26 10:19:39.291511276+02:00	119	150	0	0.211923	0
25_degrees_10mW_4_0	35	2.42819	2022-08-26 10:19:39.360923977+02:00	119	150	0	0.238476	0
25_degrees_10mW_4_0	36	2.49757	2022-08-26 10:19:39.430336678+02:00	119	149	1	0.199853	0
25_degrees_10mW_4_0	37	2.56695	2022-08-26 10:19:39.499749378+02:00	119	149	0	0.0751211	0
25_degrees_10mW_4_0	38	2.63633	2022-08-26 10:19:39.569162079+02:00	119	149	0	0.274275	0
25_degrees_10mW_4_0	39	2.7057	2022-08-26 10:19:39.638574780+02:00	120	148	1.41421	0.196147	0
25_degrees_10mW_4_0	40	2.77508	2022-08-26 10:19:39.707987480+02:00	120	149	1	0.212991	0
25_degrees_10mW_4_0	41	2.84446	2022-08-26 10:19:39.777400181+02:00	120	149	0	0.197683	0
25_degrees_10mW_4_0	42	2.91383	2022-08-26 10:19:39.846812882+02:00	120	149	0	0.160463	0
25_degrees_10mW_4_0	43	2.98321	2022-08-26 10:19:39.916225583+02:00	125	151	5.38516	0.174072	0
25_degrees_10mW_4_0	44	3.05259	2022-08-26 10:19:39.985638283+02:00	125	148	3	0.116701	0
25_degrees_10mW_4_0	45	3.12196	2022-08-26 10:19:40.055050984+02:00	127	151	3.60555	0.156091	0
25_degrees_10mW_4_0	46	3.19134	2022-08-26 10:19:40.124463685+02:00	127	151	0	0.137363	0
25_degrees_10mW_4_0	47	3.26072	2022-08-26 10:19:40.193876385+02:00	121	150	6.08276	0.181368	0
25_degrees_10mW_4_0	48	3.3301	2022-08-26 10:19:40.263289086+02:00	123	151	2.23607	0.0585278	0
25_degrees_10mW_4_0	49	3.39947	2022-08-26 10:19:40.332701787+02:00	123	151	0	0.0579469	0
25_degrees_10mW_4_0	50	3.46885	2022-08-26 10:19:40.402114487+02:00	123	151	0	0.0611825	0
25_degrees_10mW_4_0	51	3.53823	2022-08-26 10:19:40.471527188+02:00	122	151	1	0.05498	0
25_degrees_10mW_4_0	52	3.6076	2022-08-26 10:19:40.540939889+02:00	123	151	1	0.0474979	0
25_degrees_10mW_4_0	53	3.67698	2022-08-26 10:19:40.610352589+02:00	123	151	0	0.0576939	0
25_degrees_10mW_4_0	54	3.74636	2022-08-26 10:19:40.679765290+02:00	123	151	0	0.0687363	0
25_degrees_10mW_4_0	55	3.81573	2022-08-26 10:19:40.749177991+02:00	122	150	1.41421	0.0641696	0
25_degrees_10mW_4_0	56	3.88511	2022-08-26 10:19:40.818590691+02:00	122	151	1	0.0739208	0
25_degrees_10mW_4_0	57	3.95449	2022-08-26 10:19:40.888003392+02:00	122	151	0	0.0582724	0
25_degrees_10mW_4_0	58	4.02387	2022-08-26 10:19:40.957416093+02:00	123	151	1	0.0650132	0
25_degrees_10mW_4_0	59	4.09324	2022-08-26 10:19:41.026828793+02:00	122	150	1.41421	0.0573413	0
25_degrees_10mW_4_0	60	4.16262	2022-08-26 10:19:41.096241494+02:00	127	153	5.83095	0.0476783	0
25_degrees_10mW_4_0	61	4.232	2022-08-26 10:19:41.165654195+02:00	123	151	4.47214	0.0635214	0
25_degrees_10mW_4_0	62	4.30137	2022-08-26 10:19:41.235066895+02:00	123	151	0	0.0591492	0
25_degrees_10mW_4_0	63	4.37075	2022-08-26 10:19:41.304479596+02:00	122	151	1	0.0542595	0
25_degrees_10mW_4_0	64	4.44013	2022-08-26 10:19:41.373892297+02:00	123	151	1	0.0564587	0
25_degrees_10mW_4_0	65	4.5095	2022-08-26 10:19:41.443304997+02:00	127	153	4.47214	0.0405612	0
25_degrees_10mW_4_0	66	4.57888	2022-08-26 10:19:41.512717698+02:00	123	151	4.47214	0.0496779	0
25_degrees_10mW_4_0	67	4.64826	2022-08-26 10:19:41.582130399+02:00	127	153	4.47214	0.0408872	0
25_degrees_10mW_4_0	68	4.71764	2022-08-26 10:19:41.651543099+02:00	127	153	0	0.04132	0
25_degrees_10mW_4_0	69	4.78701	2022-08-26 10:19:41.720955800+02:00	127	153	0	0.041158	0
25_degrees_10mW_4_0	70	4.85639	2022-08-26 10:19:41.790368501+02:00	127	153	0	0.0380037	0
25_degrees_10mW_4_0	71	4.92577	2022-08-26 10:19:41.859781201+02:00	127	153	0	0.0438419	0
25_degrees_10mW_4_0	72	4.99514	2022-08-26 10:19:41.929193902+02:00	127	153	0	0.0494648	0
25_degrees_10mW_4_0	73	5.06452	2022-08-26 10:19:41.998606603+02:00	127	153	0	0.0433402	0
25_degrees_10mW_4_0	74	5.1339	2022-08-26 10:19:42.068019303+02:00	127	153	0	0.0429026	0
25_degrees_10mW_4_0	75	5.20327	2022-08-26 10:19:42.137432004+02:00	127	153	0	0.0397113	0
25_degrees_10mW_4_0	76	5.27265	2022-08-26 10:19:42.206844705+02:00	127	153	0	0.0361812	0
25_degrees_10mW_4_0	77	5.34203	2022-08-26 10:19:42.276257405+02:00	122	150	5.83095	0.0533383	0
25_degrees_10mW_4_0	78	5.41141	2022-08-26 10:19:42.345670106+02:00	123	151	1.41421	0.062124	0
25_degrees_10mW_4_0	79	5.48078	2022-08-26 10:19:42.415082807+02:00	127	153	4.47214	0.0468541	0
25_degrees_10mW_4_0	80	5.55016	2022-08-26 10:19:42.484495507+02:00	127	153	0	0.0402672	0
25_degrees_10mW_4_0	81	5.61954	2022-08-26 10:19:42.553908208+02:00	127	152	1	0.0380287	0
25_degrees_10mW_4_0	82	5.68891	2022-08-26 10:19:42.623320909+02:00	122	150	5.38516	0.0560487	0
25_degrees_10mW_4_0	83	5.75829	2022-08-26 10:19:42.692733610+02:00	122	150	0	0.0499521	0
25_degrees_10mW_4_0	84	5.82767	2022-08-26 10:19:42.762146310+02:00	122	150	0	0.0412181	0
25_degrees_10mW_4_0	85	5.89704	2022-08-26 10:19:42.831559011+02:00	127	152	5.38516	0.0369165	0
25_degrees_10mW_4_0	86	5.96642	2022-08-26 10:19:42.900971712+02:00	122	151	5.09902	0.0598265	0
25_degrees_10mW_4_0	87	6.0358	2022-08-26 10:19:42.970384412+02:00	127	152	5.09902	0.0424237	0
25_degrees_10mW_4_0	88	6.10518	2022-08-26 10:19:43.039797113+02:00	122	150	5.38516	0.0382448	0
25_degrees_10mW_4_0	89	6.17455	2022-08-26 10:19:43.109209814+02:00	122	150	0	0.067827	0
25_degrees_10mW_4_0	90	6.24393	2022-08-26 10:19:43.178622514+02:00	122	150	0	0.0718197	0
25_degrees_10mW_4_0	91	6.31331	2022-08-26 10:19:43.248035215+02:00	122	150	0	0.0555806	0
25_degrees_10mW_4_0	92	6.38268	2022-08-26 10:19:43.317447916+02:00	122	150	0	0.0430449	0
25_degrees_10mW_4_0	93	6.45206	2022-08-26 10:19:43.386860616+02:00	122	150	0	0.0519125	0
25_degrees_10mW_4_0	94	6.52144	2022-08-26 10:19:43.456273317+02:00	127	151	5.09902	0.0386233	0
25_degrees_10mW_4_0	95	6.59081	2022-08-26 10:19:43.525686018+02:00	122	150	5.09902	0.0456206	0
25_degrees_10mW_4_0	96	6.66019	2022-08-26 10:19:43.595098718+02:00	127	151	5.09902	0.0425564	0
25_degrees_10mW_4_0	97	6.72957	2022-08-26 10:19:43.664511419+02:00	123	150	4.12311	0.0452955	0
25_degrees_10mW_4_0	98	6.79895	2022-08-26 10:19:43.733924120+02:00	127	153	5	0.0448893	0
25_degrees_10mW_4_0	99	6.86832	2022-08-26 10:19:43.803336820+02:00	122	150	5.83095	0.0531863	0
25_degrees_10mW_4_0	100	6.9377	2022-08-26 10:19:43.872749521+02:00	122	150	0	0.0559323	0
25_degrees_10mW_4_0	101	7.00708	2022-08-26 10:19:43.942162222+02:00	122	150	0	0.0424494	0
25_degrees_10mW_4_0	102	7.07645	2022-08-26 10:19:44.011574922+02:00	122	150	0	0.0465221	0
25_degrees_10mW_4_0	103	7.14583	2022-08-26 10:19:44.080987623+02:00	122	150	0	0.0518873	0
25_degrees_10mW_4_0	104	7.21521	2022-08-26 10:19:44.150400324+02:00	122	150	0	0.0524077	0
25_degrees_10mW_4_0	105	7.28458	2022-08-26 10:19:44.219813024+02:00	123	151	1.41421	0.0593096	0
25_degrees_10mW_4_0	106	7.35396	2022-08-26 10:19:44.289225725+02:00	122	150	1.41421	0.0547408	0
25_degrees_10mW_4_0	107	7.42334	2022-08-26 10:19:44.358638426+02:00	122	150	0	0.0683153	0
25_degrees_10mW_4_0	108	7.49272	2022-08-26 10:19:44.428051126+02:00	123	151	1.41421	0.0629055	0
25_degrees_10mW_4_0	109	7.56209	2022-08-26 10:19:44.497463827+02:00	127	151	4	0.0343319	0
25_degrees_10mW_4_0	110	7.63147	2022-08-26 10:19:44.566876528+02:00	122	150	5.09902	0.0417595	0
25_degrees_10mW_4_0	111	7.70085	2022-08-26 10:19:44.636289228+02:00	122	150	0	0.0468449	0
25_degrees_10mW_4_0	112	7.77022	2022-08-26 10:19:44.705701929+02:00	122	150	0	0.0611739	0
25_degrees_10mW_4_0	113	7.8396	2022-08-26 10:19:44.775114630+02:00	122	150	0	0.0485488	0
25_degrees_10mW_4_0	114	7.90898	2022-08-26 10:19:44.844527330+02:00	123	151	1.41421	0.049635	0
25_degrees_10mW_4_0	115	7.97835	2022-08-26 10:19:44.913940031+02:00	127	151	4	0.0346229	0
25_degrees_10mW_4_0	116	8.04773	2022-08-26 10:19:44.983352732+02:00	122	150	5.09902	0.0474653	0
25_degrees_10mW_4_0	117	8.11711	2022-08-26 10:19:45.052765432+02:00	122	150	0	0.0536086	0
25_degrees_10mW_4_0	118	8.18649	2022-08-26 10:19:45.122178133+02:00	127	151	5.09902	0.040188	0
25_degrees_10mW_4_0	119	8.25586	2022-08-26 10:19:45.191590834+02:00	123	151	4	0.0508719	0
25_degrees_10mW_4_0	120	8.32524	2022-08-26 10:19:45.261003534+02:00	122	150	1.41421	0.0546976	0
25_degrees_10mW_4_0	121	8.39462	2022-08-26 10:19:45.330416235+02:00	127	151	5.09902	0.0392926	0
25_degrees_10mW_4_0	122	8.46399	2022-08-26 10:19:45.399828936+02:00	123	151	4	0.041343	0
25_degrees_10mW_4_0	123	8.53337	2022-08-26 10:19:45.469241636+02:00	122	150	1.41421	0.0449121	0
25_degrees_10mW_4_0	124	8.60275	2022-08-26 10:19:45.538654337+02:00	122	150	0	0.0412169	0
25_degrees_10mW_4_0	125	8.67212	2022-08-26 10:19:45.608067038+02:00	122	150	0	0.0624644	0
25_degrees_10mW_4_0	126	8.7415	2022-08-26 10:19:45.677479739+02:00	127	152	5.38516	0.0407802	0
25_degrees_10mW_4_0	127	8.81088	2022-08-26 10:19:45.746892439+02:00	122	150	5.38516	0.09	0
25_degrees_10mW_4_0	128	8.88026	2022-08-26 10:19:45.816305140+02:00	122	150	0	0.0636501	0
25_degrees_10mW_4_0	129	8.94963	2022-08-26 10:19:45.885717841+02:00	122	150	0	0.0522679	0
25_degrees_10mW_4_0	130	9.01901	2022-08-26 10:19:45.955130541+02:00	122	150	0	0.0632738	0
25_degrees_10mW_4_0	131	9.08839	2022-08-26 10:19:46.024543242+02:00	127	151	5.09902	0.0628319	0
25_degrees_10mW_4_0	132	9.15776	2022-08-26 10:19:46.093955943+02:00	127	153	2	0.0538501	0
25_degrees_10mW_4_0	133	9.22714	2022-08-26 10:19:46.163368643+02:00	122	150	5.83095	0.0698953	0
25_degrees_10mW_4_0	134	9.29652	2022-08-26 10:19:46.232781344+02:00	127	153	5.83095	0.0530381	0
25_degrees_10mW_4_0	135	9.36589	2022-08-26 10:19:46.302194045+02:00	127	153	0	0.0434231	0
25_degrees_10mW_4_0	136	9.43527	2022-08-26 10:19:46.371606745+02:00	127	153	0	0.0448811	0
25_degrees_10mW_4_0	137	9.50465	2022-08-26 10:19:46.441019446+02:00	122	150	5.83095	0.0807347	0
25_degrees_10mW_4_0	138	9.57403	2022-08-26 10:19:46.510432147+02:00	122	151	1	0.0638183	0
25_degrees_10mW_4_0	139	9.6434	2022-08-26 10:19:46.579844847+02:00	122	150	1	0.0559088	0
25_degrees_10mW_4_0	140	9.71278	2022-08-26 10:19:46.649257548+02:00	122	151	1	0.0684036	0
25_degrees_10mW_4_0	141	9.78216	2022-08-26 10:19:46.718670249+02:00	122	151	0	0.0688767	0
25_degrees_10mW_4_0	142	9.85153	2022-08-26 10:19:46.788082949+02:00	122	151	0	0.0752554	0
25_degrees_10mW_4_0	143	9.92091	2022-08-26 10:19:46.857495650+02:00	122	151	0	0.0743447	0
25_degrees_10mW_4_0	144	9.99029	2022-08-26 10:19:46.926908351+02:00	122	151	0	0.0946535	0
25_degrees_10mW_4_0	145	10.0597	2022-08-26 10:19:46.996321051+02:00	122	151	0	0.0850128	0
25_degrees_10mW_4_0	146	10.129	2022-08-26 10:19:47.065733752+02:00	122	151	0	0.0929393	0
25_degrees_10mW_4_0	147	10.1984	2022-08-26 10:19:47.135146453+02:00	122	151	0	0.0843683	0
25_degrees_10mW_4_0	148	10.2678	2022-08-26 10:19:47.204559153+02:00	122	151	0	0.101477	0
25_degrees_10mW_4_0	149	10.3372	2022-08-26 10:19:47.273971854+02:00	122	151	0	0.0898322	0
25_degrees_10mW_4_0	150	10.4065	2022-08-26 10:19:47.343384555+02:00	127	155	6.40312	0.057019	0
25_degrees_10mW_4_0	151	10.4759	2022-08-26 10:19:47.412797255+02:00	127	155	0	0.114701	0
25_degrees_10mW_4_0	152	10.5453	2022-08-26 10:19:47.482209956+02:00	127	153	2	0.139185	0
25_degrees_10mW_4_0	153	10.6147	2022-08-26 10:19:47.551622657+02:00	122	151	5.38516	0.235866	0
25_degrees_10mW_4_0	154	10.6841	2022-08-26 10:19:47.621035357+02:00	127	153	5.38516	0.142036	0
25_degrees_10mW_4_0	155	10.7534	2022-08-26 10:19:47.690448058+02:00	123	151	4.47214	0.198611	0
25_degrees_10mW_4_0	156	10.8228	2022-08-26 10:19:47.759860759+02:00	123	151	0	0.0775183	0
25_degrees_10mW_4_0	157	10.8922	2022-08-26 10:19:47.829273459+02:00	123	150	1	0.123779	0
25_degrees_10mW_4_0	158	10.9616	2022-08-26 10:19:47.898686160+02:00	123	151	1	0.221655	0
25_degrees_10mW_4_0	159	11.0309	2022-08-26 10:19:47.968098861+02:00	123	151	0	0.241545	0
25_degrees_10mW_4_0	160	11.1003	2022-08-26 10:19:48.037511561+02:00	123	150	1	0.187466	0
25_degrees_10mW_4_0	161	11.1697	2022-08-26 10:19:48.106924262+02:00	123	151	1	0.189754	0
25_degrees_10mW_4_0	162	11.2391	2022-08-26 10:19:48.176336963+02:00	123	152	1	0.0878925	0
25_degrees_10mW_4_0	163	11.3085	2022-08-26 10:19:48.245749663+02:00	129	151	6.08276	0.0538729	0
25_degrees_10mW_4_0	164	11.3778	2022-08-26 10:19:48.315162364+02:00	123	150	6.08276	0.0753733	0
25_degrees_10mW_4_0	165	11.4472	2022-08-26 10:19:48.384575065+02:00	123	150	0	0.120617	0
25_degrees_10mW_4_0	166	11.5166	2022-08-26 10:19:48.453987766+02:00	123	151	1	0.0662237	0
25_degrees_10mW_4_0	167	11.586	2022-08-26 10:19:48.523400466+02:00	129	151	6	0.103175	0
25_degrees_10mW_4_0	168	11.6553	2022-08-26 10:19:48.592813167+02:00	129	151	0	0.126746	0
25_degrees_10mW_4_0	169	11.7247	2022-08-26 10:19:48.662225868+02:00	131	151	2	0.108722	0
25_degrees_10mW_4_0	170	11.7941	2022-08-26 10:19:48.731638568+02:00	131	152	1	0.120305	0
25_degrees_10mW_4_0	171	11.8635	2022-08-26 10:19:48.801051269+02:00	131	151	1	0.188531	0
25_degrees_10mW_4_0	172	11.9328	2022-08-26 10:19:48.870463970+02:00	131	151	0	0.0173046	0
25_degrees_10mW_4_0	173	12.0022	2022-08-26 10:19:48.939876670+02:00	127	150	4.12311	0.0429155	0
25_degrees_10mW_4_0	174	12.0716	2022-08-26 10:19:49.009289371+02:00	129	152	2.82843	0.175253	0
25_degrees_10mW_4_0	175	12.141	2022-08-26 10:19:49.078702072+02:00	133	155	5	0.139731	0
25_degrees_10mW_4_0	176	12.2104	2022-08-26 10:19:49.148114772+02:00	128	153	5.38516	0.169881	0
25_degrees_10mW_4_0	177	12.2797	2022-08-26 10:19:49.217527473+02:00	127	154	1.41421	0.286305	0
25_degrees_10mW_4_0	178	12.3491	2022-08-26 10:19:49.286940174+02:00	128	153	1.41421	0.173025	0
25_degrees_10mW_4_0	179	12.4185	2022-08-26 10:19:49.356352874+02:00	133	155	5.38516	0.279029	0
25_degrees_10mW_4_0	180	12.4879	2022-08-26 10:19:49.425765575+02:00	128	159	6.40312	0.0629039	0
25_degrees_10mW_4_0	181	12.5572	2022-08-26 10:19:49.495178276+02:00	135	159	7	0.0405317	0
25_degrees_10mW_4_0	182	12.6266	2022-08-26 10:19:49.564590976+02:00	135	159	0	0.167314	0
25_degrees_10mW_4_0	183	12.696	2022-08-26 10:19:49.634003677+02:00	135	159	0	0.219328	0
25_degrees_10mW_4_0	184	12.7654	2022-08-26 10:19:49.703416378+02:00	135	159	0	0.160037	0
25_degrees_10mW_4_0	185	12.8347	2022-08-26 10:19:49.772829078+02:00	133	159	2	0.237114	0
25_degrees_10mW_4_0	186	12.9041	2022-08-26 10:19:49.842241779+02:00	128	157	5.38516	0.472302	0
25_degrees_10mW_4_0	187	12.9735	2022-08-26 10:19:49.911654480+02:00	127	162	5.09902	0.142502	0
25_degrees_10mW_4_0	188	13.0429	2022-08-26 10:19:49.981067180+02:00	129	155	7.28011	0.244218	0
25_degrees_10mW_4_0	189	13.1123	2022-08-26 10:19:50.050479881+02:00	131	157	2.82843	0.275316	0
25_degrees_10mW_4_0	190	13.1816	2022-08-26 10:19:50.119892582+02:00	131	159	2	0.147075	0
25_degrees_10mW_4_0	191	13.251	2022-08-26 10:19:50.189305282+02:00	129	155	4.47214	0.0358028	0
25_degrees_10mW_4_0	192	13.3204	2022-08-26 10:19:50.258717983+02:00	131	157	2.82843	0.178163	0
25_degrees_10mW_4_0	193	13.3898	2022-08-26 10:19:50.328130684+02:00	128	155	3.60555	0.237687	0
25_degrees_10mW_4_0	194	13.4591	2022-08-26 10:19:50.397543384+02:00	131	157	3.60555	0.0369169	0
25_degrees_10mW_4_0	195	13.5285	2022-08-26 10:19:50.466956085+02:00	131	157	0	0.0336023	0
25_degrees_10mW_4_0	196	13.5979	2022-08-26 10:19:50.536368786+02:00	131	157	0	0.046512	0
25_degrees_10mW_4_0	197	13.6673	2022-08-26 10:19:50.605781486+02:00	129	155	2.82843	0.0372366	0
25_degrees_10mW_4_0	198	13.7366	2022-08-26 10:19:50.675194187+02:00	129	155	0	0.0406942	0
25_degrees_10mW_4_0	199	13.806	2022-08-26 10:19:50.744606888+02:00	129	155	0	0.0481213	0
25_degrees_10mW_4_0	200	13.8754	2022-08-26 10:19:50.814019588+02:00	131	159	4.47214	0.0476096	0
25_degrees_10mW_4_0	201	13.9448	2022-08-26 10:19:50.883432289+02:00	131	158	1	0.038014	0
25_degrees_10mW_4_0	202	14.0142	2022-08-26 10:19:50.952844990+02:00	131	159	1	0.0470025	0
25_degrees_10mW_4_0	203	14.0835	2022-08-26 10:19:51.022257690+02:00	131	158	1	0.0367234	0
25_degrees_10mW_4_0	204	14.1529	2022-08-26 10:19:51.091670391+02:00	131	158	0	0.0450447	0
25_degrees_10mW_4_0	205	14.2223	2022-08-26 10:19:51.161083092+02:00	130	155	3.16228	0.0696338	0
25_degrees_10mW_4_0	206	14.2917	2022-08-26 10:19:51.230495792+02:00	132	158	3.60555	0.0474818	0
25_degrees_10mW_4_0	207	14.361	2022-08-26 10:19:51.299908493+02:00	131	159	1.41421	0.0494302	0
25_degrees_10mW_4_0	208	14.4304	2022-08-26 10:19:51.369321194+02:00	131	159	0	0.0460469	0
25_degrees_10mW_4_0	209	14.4998	2022-08-26 10:19:51.438733895+02:00	127	155	5.65685	0.0395463	0
25_degrees_10mW_4_0	210	14.5692	2022-08-26 10:19:51.508146595+02:00	127	155	0	0.036342	0
25_degrees_10mW_4_0	211	14.6385	2022-08-26 10:19:51.577559296+02:00	127	155	0	0.0438873	0
25_degrees_10mW_4_0	212	14.7079	2022-08-26 10:19:51.646971997+02:00	127	155	0	0.0480884	0
25_degrees_10mW_4_0	213	14.7773	2022-08-26 10:19:51.716384697+02:00	131	160	6.40312	0.0619018	0
25_degrees_10mW_4_0	214	14.8467	2022-08-26 10:19:51.785797398+02:00	131	160	0	0.0764051	0
25_degrees_10mW_4_0	215	14.9161	2022-08-26 10:19:51.855210099+02:00	127	156	5.65685	0.0681377	0
25_degrees_10mW_4_0	216	14.9854	2022-08-26 10:19:51.924622799+02:00	131	159	5	0.0712541	0
25_degrees_10mW_4_0	217	15.0548	2022-08-26 10:19:51.994035500+02:00	127	154	6.40312	0.0459728	0
25_degrees_10mW_4_0	218	15.1242	2022-08-26 10:19:52.063448201+02:00	127	154	0	0.0423788	0
25_degrees_10mW_4_0	219	15.1936	2022-08-26 10:19:52.132860901+02:00	127	154	0	0.0561332	0
25_degrees_10mW_4_0	220	15.2629	2022-08-26 10:19:52.202273602+02:00	127	154	0	0.0481316	0
25_degrees_10mW_4_0	221	15.3323	2022-08-26 10:19:52.271686303+02:00	127	155	1	0.0380194	0
25_degrees_10mW_4_0	222	15.4017	2022-08-26 10:19:52.341099003+02:00	127	154	1	0.0367548	0
25_degrees_10mW_4_0	223	15.4711	2022-08-26 10:19:52.410511704+02:00	127	154	0	0.0439093	0
25_degrees_10mW_4_0	224	15.5404	2022-08-26 10:19:52.479924405+02:00	127	155	1	0.0481496	0
25_degrees_10mW_4_0	225	15.6098	2022-08-26 10:19:52.549337105+02:00	127	155	0	0.0427012	0
25_degrees_10mW_4_0	226	15.6792	2022-08-26 10:19:52.618749806+02:00	127	155	0	0.0332084	0
25_degrees_10mW_4_0	227	15.7486	2022-08-26 10:19:52.688162507+02:00	127	155	0	0.041741	0
25_degrees_10mW_4_0	228	15.818	2022-08-26 10:19:52.757575207+02:00	127	154	1	0.044884	0
25_degrees_10mW_4_0	229	15.8873	2022-08-26 10:19:52.826987908+02:00	127	154	0	0.0476752	0
25_degrees_10mW_4_0	230	15.9567	2022-08-26 10:19:52.896400609+02:00	127	155	1	0.0456661	0
25_degrees_10mW_4_0	231	16.0261	2022-08-26 10:19:52.965813309+02:00	127	154	1	0.0364233	0
25_degrees_10mW_4_0	232	16.0955	2022-08-26 10:19:53.035226010+02:00	127	154	0	0.0288918	0
25_degrees_10mW_4_0	233	16.1648	2022-08-26 10:19:53.104638711+02:00	127	155	1	0.0293212	0
25_degrees_10mW_4_0	234	16.2342	2022-08-26 10:19:53.174051411+02:00	127	154	1	0.0385268	0
25_degrees_10mW_4_0	235	16.3036	2022-08-26 10:19:53.243464112+02:00	127	155	1	0.0396877	0
25_degrees_10mW_4_0	236	16.373	2022-08-26 10:19:53.312876813+02:00	127	154	1	0.039231	0
25_degrees_10mW_4_0	237	16.4423	2022-08-26 10:19:53.382289513+02:00	127	154	0	0.044014	0
25_degrees_10mW_4_0	238	16.5117	2022-08-26 10:19:53.451702214+02:00	127	154	0	0.0407155	0
25_degrees_10mW_4_0	239	16.5811	2022-08-26 10:19:53.521114915+02:00	127	155	1	0.0463166	0
25_degrees_10mW_4_0	240	16.6505	2022-08-26 10:19:53.590527615+02:00	127	154	1	0.0417153	0
25_degrees_10mW_4_0	241	16.7199	2022-08-26 10:19:53.659940316+02:00	127	154	0	0.0384781	0
25_degrees_10mW_4_0	242	16.7892	2022-08-26 10:19:53.729353017+02:00	127	154	0	0.036788	0
25_degrees_10mW_4_0	243	16.8586	2022-08-26 10:19:53.798765717+02:00	127	154	0	0.0381158	0
25_degrees_10mW_4_0	244	16.928	2022-08-26 10:19:53.868178418+02:00	127	154	0	0.0336367	0
25_degrees_10mW_4_0	245	16.9974	2022-08-26 10:19:53.937591119+02:00	127	154	0	0.0336429	0
25_degrees_10mW_4_0	246	17.0667	2022-08-26 10:19:54.007003819+02:00	127	154	0	0.0372171	0
25_degrees_10mW_4_0	247	17.1361	2022-08-26 10:19:54.076416520+02:00	131	158	5.65685	0.0341057	0
25_degrees_10mW_4_0	248	17.2055	2022-08-26 10:19:54.145829221+02:00	127	154	5.65685	0.0364201	0
25_degrees_10mW_4_0	249	17.2749	2022-08-26 10:19:54.215241922+02:00	127	154	0	0.0317516	0
25_degrees_10mW_4_0	250	17.3442	2022-08-26 10:19:54.284654622+02:00	127	154	0	0.0417117	0
25_degrees_10mW_4_0	251	17.4136	2022-08-26 10:19:54.354067323+02:00	127	154	0	0.0432955	0
25_degrees_10mW_4_0	252	17.483	2022-08-26 10:19:54.423480024+02:00	127	154	0	0.0355302	0
25_degrees_10mW_4_0	253	17.5524	2022-08-26 10:19:54.492892724+02:00	131	158	5.65685	0.0521278	0
25_degrees_10mW_4_0	254	17.6218	2022-08-26 10:19:54.562305425+02:00	127	154	5.65685	0.0278344	0
25_degrees_10mW_4_0	255	17.6911	2022-08-26 10:19:54.631718126+02:00	127	154	0	0.0320477	0
25_degrees_10mW_4_0	256	17.7605	2022-08-26 10:19:54.701130826+02:00	127	154	0	0.068815	0
25_degrees_10mW_4_0	257	17.8299	2022-08-26 10:19:54.770543527+02:00	127	154	0	0.0734114	0
25_degrees_10mW_4_0	258	17.8993	2022-08-26 10:19:54.839956228+02:00	127	154	0	0.133689	0
25_degrees_10mW_4_0	259	17.9686	2022-08-26 10:19:54.909368928+02:00	127	154	0	0.0888024	0
25_degrees_10mW_4_0	260	18.038	2022-08-26 10:19:54.978781629+02:00	127	155	1	0.045475	0
25_degrees_10mW_4_0	261	18.1074	2022-08-26 10:19:55.048194330+02:00	129	155	2	0.0342324	0
25_degrees_10mW_4_0	262	18.1768	2022-08-26 10:19:55.117607030+02:00	127	155	2	0.056111	0
25_degrees_10mW_4_0	263	18.2461	2022-08-26 10:19:55.187019731+02:00	127	155	0	0.0433682	0
25_degrees_10mW_4_0	264	18.3155	2022-08-26 10:19:55.256432432+02:00	127	155	0	0.0408012	0
25_degrees_10mW_4_0	265	18.3849	2022-08-26 10:19:55.325845132+02:00	127	155	0	0.0487151	0
25_degrees_10mW_4_0	266	18.4543	2022-08-26 10:19:55.395257833+02:00	127	155	0	0.0690001	0
25_degrees_10mW_4_0	267	18.5237	2022-08-26 10:19:55.464670534+02:00	127	155	0	0.0609341	0
25_degrees_10mW_4_0	268	18.593	2022-08-26 10:19:55.534083234+02:00	127	155	0	0.0369106	0
25_degrees_10mW_4_0	269	18.6624	2022-08-26 10:19:55.603495935+02:00	127	155	0	0.0375665	0
25_degrees_10mW_4_0	270	18.7318	2022-08-26 10:19:55.672908636+02:00	127	155	0	0.0545114	0
25_degrees_10mW_4_0	271	18.8012	2022-08-26 10:19:55.742321336+02:00	127	155	0	0.0475482	0
25_degrees_10mW_4_0	272	18.8705	2022-08-26 10:19:55.811734037+02:00	127	155	0	0.0460995	0
25_degrees_10mW_4_0	273	18.9399	2022-08-26 10:19:55.881146738+02:00	124	160	5.83095	0.0468525	0
25_degrees_10mW_4_0	274	19.0093	2022-08-26 10:19:55.950559438+02:00	127	155	5.83095	0.0384924	0
25_degrees_10mW_4_0	275	19.0787	2022-08-26 10:19:56.019972139+02:00	124	160	5.83095	0.0403175	0
25_degrees_10mW_4_0	276	19.1481	2022-08-26 10:19:56.089384840+02:00	124	160	0	0.0554533	0
25_degrees_10mW_4_0	277	19.2174	2022-08-26 10:19:56.158797540+02:00	124	160	0	0.0400045	0
25_degrees_10mW_4_0	278	19.2868	2022-08-26 10:19:56.228210241+02:00	124	160	0	0.0510678	0
25_degrees_10mW_4_0	279	19.3562	2022-08-26 10:19:56.297622942+02:00	124	160	0	0.0437984	0
25_degrees_10mW_4_0	280	19.4256	2022-08-26 10:19:56.367035642+02:00	124	160	0	0.0456857	0
25_degrees_10mW_4_0	281	19.4949	2022-08-26 10:19:56.436448343+02:00	124	160	0	0.0450728	0
25_degrees_10mW_4_0	282	19.5643	2022-08-26 10:19:56.505861044+02:00	124	160	0	0.0432328	0
25_degrees_10mW_4_0	283	19.6337	2022-08-26 10:19:56.575273744+02:00	124	160	0	0.055879	0
25_degrees_10mW_4_0	284	19.7031	2022-08-26 10:19:56.644686445+02:00	124	160	0	0.0555042	0
25_degrees_10mW_4_0	285	19.7724	2022-08-26 10:19:56.714099146+02:00	124	160	0	0.0501636	0
25_degrees_10mW_4_0	286	19.8418	2022-08-26 10:19:56.783511846+02:00	124	160	0	0.0473889	0
25_degrees_10mW_4_0	287	19.9112	2022-08-26 10:19:56.852924547+02:00	124	160	0	0.0799767	0
25_degrees_10mW_4_0	288	19.9806	2022-08-26 10:19:56.922337248+02:00	124	160	0	0.0703321	0
25_degrees_10mW_4_0	289	20.05	2022-08-26 10:19:56.991749948+02:00	124	160	0	0.0481598	0
25_degrees_10mW_4_0	290	20.1193	2022-08-26 10:19:57.061162649+02:00	124	160	0	0.039817	0
25_degrees_10mW_4_0	291	20.1887	2022-08-26 10:19:57.130575350+02:00	124	160	0	0.0426673	0
25_degrees_10mW_4_0	292	20.2581	2022-08-26 10:19:57.199988051+02:00	124	160	0	0.0480576	0
25_degrees_10mW_4_0	293	20.3275	2022-08-26 10:19:57.269400751+02:00	124	160	0	0.0635238	0
25_degrees_10mW_4_0	294	20.3968	2022-08-26 10:19:57.338813452+02:00	124	160	0	0.0483951	0
25_degrees_10mW_4_0	295	20.4662	2022-08-26 10:19:57.408226153+02:00	124	160	0	0.0368789	0
25_degrees_10mW_4_0	296	20.5356	2022-08-26 10:19:57.477638853+02:00	124	160	0	0.0423867	0
25_degrees_10mW_4_0	297	20.605	2022-08-26 10:19:57.547051554+02:00	124	160	0	0.0393895	0
25_degrees_10mW_4_0	298	20.6743	2022-08-26 10:19:57.616464255+02:00	124	160	0	0.0357027	0
25_degrees_10mW_4_0	299	20.7437	2022-08-26 10:19:57.685876955+02:00	124	160	0	0.0487579	0
25_degrees_10mW_4_0	300	20.8131	2022-08-26 10:19:57.755289656+02:00	131	158	7.28011	0.0326927	0
25_degrees_10mW_4_0	301	20.8825	2022-08-26 10:19:57.824702357+02:00	124	160	7.28011	0.0451774	0
25_degrees_10mW_4_0	302	20.9519	2022-08-26 10:19:57.894115057+02:00	131	158	7.28011	0.0415335	0
25_degrees_10mW_4_0	303	21.0212	2022-08-26 10:19:57.963527758+02:00	124	160	7.28011	0.073937	0
25_degrees_10mW_4_0	304	21.0906	2022-08-26 10:19:58.032940459+02:00	124	160	0	0.0640581	0
25_degrees_10mW_4_0	305	21.16	2022-08-26 10:19:58.102353159+02:00	131	158	7.28011	0.0417527	0
25_degrees_10mW_4_0	306	21.2294	2022-08-26 10:19:58.171765860+02:00	131	158	0	0.0350793	0
25_degrees_10mW_4_0	307	21.2987	2022-08-26 10:19:58.241178561+02:00	131	158	0	0.0352111	0
25_degrees_10mW_4_0	308	21.3681	2022-08-26 10:19:58.310591261+02:00	128	155	4.24264	0.0449743	0
25_degrees_10mW_4_0	309	21.4375	2022-08-26 10:19:58.380003962+02:00	131	158	4.24264	0.038984	0
25_degrees_10mW_4_0	310	21.5069	2022-08-26 10:19:58.449416663+02:00	131	158	0	0.0463194	0
25_degrees_10mW_4_0	311	21.5762	2022-08-26 10:19:58.518829363+02:00	131	158	0	0.0590262	0
25_degrees_10mW_4_0	312	21.6456	2022-08-26 10:19:58.588242064+02:00	131	158	0	0.065264	0
25_degrees_10mW_4_0	313	21.715	2022-08-26 10:19:58.657654765+02:00	128	155	4.24264	0.0443132	0
25_degrees_10mW_4_0	314	21.7844	2022-08-26 10:19:58.727067465+02:00	131	158	4.24264	0.0532953	0
25_degrees_10mW_4_0	315	21.8538	2022-08-26 10:19:58.796480166+02:00	131	158	0	0.0422345	0
25_degrees_10mW_4_0	316	21.9231	2022-08-26 10:19:58.865892867+02:00	131	158	0	0.0504083	0
25_degrees_10mW_4_0	317	21.9925	2022-08-26 10:19:58.935305567+02:00	131	158	0	0.0432197	0
25_degrees_10mW_4_0	318	22.0619	2022-08-26 10:19:59.004718268+02:00	131	158	0	0.0391941	0
25_degrees_10mW_4_0	319	22.1313	2022-08-26 10:19:59.074130969+02:00	131	158	0	0.0522848	0
25_degrees_10mW_4_0	320	22.2006	2022-08-26 10:19:59.143543669+02:00	131	158	0	0.0479467	0
25_degrees_10mW_4_0	321	22.27	2022-08-26 10:19:59.212956370+02:00	131	158	0	0.0615506	0
25_degrees_10mW_4_0	322	22.3394	2022-08-26 10:19:59.282369071+02:00	124	160	7.28011	0.0547087	0
25_degrees_10mW_4_0	323	22.4088	2022-08-26 10:19:59.351781771+02:00	124	160	0	0.0560725	0
25_degrees_10mW_4_0	324	22.4781	2022-08-26 10:19:59.421194472+02:00	124	160	0	0.0519819	0
25_degrees_10mW_4_0	325	22.5475	2022-08-26 10:19:59.490607173+02:00	124	160	0	0.060653	0
25_degrees_10mW_4_0	326	22.6169	2022-08-26 10:19:59.560019873+02:00	124	155	5	0.0503575	0
25_degrees_10mW_4_0	327	22.6863	2022-08-26 10:19:59.629432574+02:00	124	155	0	0.044064	0
25_degrees_10mW_4_0	328	22.7557	2022-08-26 10:19:59.698845275+02:00	124	155	0	0.041616	0
25_degrees_10mW_4_0	329	22.825	2022-08-26 10:19:59.768257975+02:00	124	155	0	0.052129	0
25_degrees_10mW_4_0	330	22.8944	2022-08-26 10:19:59.837670676+02:00	124	155	0	0.0550016	0
25_degrees_10mW_4_0	331	22.9638	2022-08-26 10:19:59.907083377+02:00	123	155	1	0.0490783	0
25_degrees_10mW_4_0	332	23.0332	2022-08-26 10:19:59.976496078+02:00	124	155	1	0.0440488	0
25_degrees_10mW_4_0	333	23.1025	2022-08-26 10:20:00.045908778+02:00	124	155	0	0.0532303	0
25_degrees_10mW_4_0	334	23.1719	2022-08-26 10:20:00.115321479+02:00	124	155	0	0.0582829	0
25_degrees_10mW_4_0	335	23.2413	2022-08-26 10:20:00.184734180+02:00	124	155	0	0.0635083	0
25_degrees_10mW_4_0	336	23.3107	2022-08-26 10:20:00.254146880+02:00	123	155	1	0.0377109	0
25_degrees_10mW_4_0	337	23.38	2022-08-26 10:20:00.323559581+02:00	123	155	0	0.0442995	0
25_degrees_10mW_4_0	338	23.4494	2022-08-26 10:20:00.392972282+02:00	123	155	0	0.0630249	0
25_degrees_10mW_4_0	339	23.5188	2022-08-26 10:20:00.462384982+02:00	124	155	1	0.0579861	0
25_degrees_10mW_4_0	340	23.5882	2022-08-26 10:20:00.531797683+02:00	123	155	1	0.0620403	0
25_degrees_10mW_4_0	341	23.6576	2022-08-26 10:20:00.601210384+02:00	124	155	1	0.0437685	0
25_degrees_10mW_4_0	342	23.7269	2022-08-26 10:20:00.670623084+02:00	123	155	1	0.0457013	0
25_degrees_10mW_4_0	343	23.7963	2022-08-26 10:20:00.740035785+02:00	123	155	0	0.0460108	0
25_degrees_10mW_4_0	344	23.8657	2022-08-26 10:20:00.809448486+02:00	124	155	1	0.0444916	0
25_degrees_10mW_4_0	345	23.9351	2022-08-26 10:20:00.878861186+02:00	124	155	0	0.0386173	0
25_degrees_10mW_4_0	346	24.0044	2022-08-26 10:20:00.948273887+02:00	124	155	0	0.0376386	0
25_degrees_10mW_4_0	347	24.0738	2022-08-26 10:20:01.017686588+02:00	124	155	0	0.052754	0
25_degrees_10mW_4_0	348	24.1432	2022-08-26 10:20:01.087099288+02:00	123	155	1	0.0545256	0
25_degrees_10mW_4_0	349	24.2126	2022-08-26 10:20:01.156511989+02:00	123	155	0	0.0571763	0
25_degrees_10mW_4_0	350	24.2819	2022-08-26 10:20:01.225924690+02:00	124	155	1	0.0395601	0
25_degrees_10mW_4_0	351	24.3513	2022-08-26 10:20:01.295337390+02:00	124	155	0	0.0519683	0
25_degrees_10mW_4_0	352	24.4207	2022-08-26 10:20:01.364750091+02:00	123	155	1	0.0629959	0
25_degrees_10mW_4_0	353	24.4901	2022-08-26 10:20:01.434162792+02:00	123	155	0	0.0589659	0
25_degrees_10mW_4_0	354	24.5595	2022-08-26 10:20:01.503575492+02:00	123	155	0	0.0375758	0
25_degrees_10mW_4_0	355	24.6288	2022-08-26 10:20:01.572988193+02:00	123	155	0	0.0355279	0
25_degrees_10mW_4_0	356	24.6982	2022-08-26 10:20:01.642400894+02:00	123	155	0	0.0631271	0
25_degrees_10mW_4_0	357	24.7676	2022-08-26 10:20:01.711813594+02:00	123	155	0	0.0592126	0
25_degrees_10mW_4_0	358	24.837	2022-08-26 10:20:01.781226295+02:00	123	155	0	0.063949	0
25_degrees_10mW_4_0	359	24.9063	2022-08-26 10:20:01.850638996+02:00	123	155	0	0.03469	0
25_degrees_10mW_4_0	360	24.9757	2022-08-26 10:20:01.920051696+02:00	123	155	0	0.0556259	0
25_degrees_10mW_4_0	361	25.0451	2022-08-26 10:20:01.989464397+02:00	123	155	0	0.0620043	0
25_degrees_10mW_4_0	362	25.1145	2022-08-26 10:20:02.058877098+02:00	123	155	0	0.059478	0
25_degrees_10mW_4_0	363	25.1838	2022-08-26 10:20:02.128289798+02:00	123	155	0	0.0370368	0
25_degrees_10mW_4_0	364	25.2532	2022-08-26 10:20:02.197702499+02:00	123	155	0	0.0377427	0
25_degrees_10mW_4_0	365	25.3226	2022-08-26 10:20:02.267115200+02:00	123	155	0	0.0544587	0
25_degrees_10mW_4_0	366	25.392	2022-08-26 10:20:02.336527900+02:00	123	155	0	0.0628504	0
25_degrees_10mW_4_0	367	25.4614	2022-08-26 10:20:02.405940601+02:00	123	155	0	0.0529038	0
25_degrees_10mW_4_0	368	25.5307	2022-08-26 10:20:02.475353302+02:00	123	155	0	0.049298	0
25_degrees_10mW_4_0	369	25.6001	2022-08-26 10:20:02.544766002+02:00	123	155	0	0.0399601	0
25_degrees_10mW_4_0	370	25.6695	2022-08-26 10:20:02.614178703+02:00	123	155	0	0.0582153	0
25_degrees_10mW_4_0	371	25.7389	2022-08-26 10:20:02.683591404+02:00	123	155	0	0.065745	0
25_degrees_10mW_4_0	372	25.8082	2022-08-26 10:20:02.753004104+02:00	123	155	0	0.0630668	0
25_degrees_10mW_4_0	373	25.8776	2022-08-26 10:20:02.822416805+02:00	123	155	0	0.0546438	0
25_degrees_10mW_4_0	374	25.947	2022-08-26 10:20:02.891829506+02:00	123	155	0	0.0507086	0
25_degrees_10mW_4_0	375	26.0164	2022-08-26 10:20:02.961242207+02:00	123	155	0	0.0502967	0
25_degrees_10mW_4_0	376	26.0857	2022-08-26 10:20:03.030654907+02:00	123	155	0	0.0422784	0
25_degrees_10mW_4_0	377	26.1551	2022-08-26 10:20:03.100067608+02:00	123	155	0	0.0472237	0
25_degrees_10mW_4_0	378	26.2245	2022-08-26 10:20:03.169480309+02:00	123	155	0	0.033457	0
25_degrees_10mW_4_0	379	26.2939	2022-08-26 10:20:03.238893009+02:00	123	155	0	0.0349711	0
25_degrees_10mW_4_0	380	26.3633	2022-08-26 10:20:03.308305710+02:00	123	155	0	0.0506099	0
25_degrees_10mW_4_0	381	26.4326	2022-08-26 10:20:03.377718411+02:00	123	155	0	0.0460601	0
25_degrees_10mW_4_0	382	26.502	2022-08-26 10:20:03.447131111+02:00	123	155	0	0.044866	0
25_degrees_10mW_4_0	383	26.5714	2022-08-26 10:20:03.516543812+02:00	123	155	0	0.0452856	0
25_degrees_10mW_4_0	384	26.6408	2022-08-26 10:20:03.585956513+02:00	123	155	0	0.036763	0
25_degrees_10mW_4_0	385	26.7101	2022-08-26 10:20:03.655369213+02:00	123	155	0	0.05252	0
25_degrees_10mW_4_0	386	26.7795	2022-08-26 10:20:03.724781914+02:00	123	155	0	0.0565118	0
25_degrees_10mW_4_0	387	26.8489	2022-08-26 10:20:03.794194615+02:00	123	155	0	0.0653748	0
25_degrees_10mW_4_0	388	26.9183	2022-08-26 10:20:03.863607315+02:00	123	155	0	0.036604	0
25_degrees_10mW_4_0	389	26.9877	2022-08-26 10:20:03.933020016+02:00	123	155	0	0.0312789	0
25_degrees_10mW_4_0	390	27.057	2022-08-26 10:20:04.002432717+02:00	123	155	0	0.033893	0
25_degrees_10mW_4_0	391	27.1264	2022-08-26 10:20:04.071845417+02:00	123	155	0	0.045593	0
25_degrees_10mW_4_0	392	27.1958	2022-08-26 10:20:04.141258118+02:00	123	155	0	0.0407723	0
25_degrees_10mW_4_0	393	27.2652	2022-08-26 10:20:04.210670819+02:00	123	155	0	0.0497975	0
25_degrees_10mW_4_0	394	27.3345	2022-08-26 10:20:04.280083519+02:00	123	155	0	0.0390233	0
25_degrees_10mW_4_0	395	27.4039	2022-08-26 10:20:04.349496220+02:00	123	155	0	0.0628383	0
25_degrees_10mW_4_0	396	27.4733	2022-08-26 10:20:04.418908921+02:00	123	155	0	0.0639964	0
25_degrees_10mW_4_0	397	27.5427	2022-08-26 10:20:04.488321621+02:00	123	155	0	0.0637497	0
25_degrees_10mW_4_0	398	27.612	2022-08-26 10:20:04.557734322+02:00	123	155	0	0.0413537	0
25_degrees_10mW_4_0	399	27.6814	2022-08-26 10:20:04.627147023+02:00	123	155	0	0.0509461	0
25_degrees_10mW_4_0	400	27.7508	2022-08-26 10:20:04.696559723+02:00	123	155	0	0.0570781	0
25_degrees_10mW_4_0	401	27.8202	2022-08-26 10:20:04.765972424+02:00	123	155	0	0.0513401	0
25_degrees_10mW_4_0	402	27.8896	2022-08-26 10:20:04.835385125+02:00	123	155	0	0.0454613	0
25_degrees_10mW_4_0	403	27.9589	2022-08-26 10:20:04.904797825+02:00	123	155	0	0.0367174	0
25_degrees_10mW_4_0	404	28.0283	2022-08-26 10:20:04.974210526+02:00	123	155	0	0.0435808	0
25_degrees_10mW_4_0	405	28.0977	2022-08-26 10:20:05.043623227+02:00	123	155	0	0.0419027	0
25_degrees_10mW_4_0	406	28.1671	2022-08-26 10:20:05.113035927+02:00	123	155	0	0.0488851	0
25_degrees_10mW_4_0	407	28.2364	2022-08-26 10:20:05.182448628+02:00	123	155	0	0.0486364	0
25_degrees_10mW_4_0	408	28.3058	2022-08-26 10:20:05.251861329+02:00	123	155	0	0.0525085	0
25_degrees_10mW_4_0	409	28.3752	2022-08-26 10:20:05.321274029+02:00	123	155	0	0.056577	0
25_degrees_10mW_4_0	410	28.4446	2022-08-26 10:20:05.390686730+02:00	123	155	0	0.0625547	0
25_degrees_10mW_4_0	411	28.5139	2022-08-26 10:20:05.460099431+02:00	123	155	0	0.0583631	0
25_degrees_10mW_4_0	412	28.5833	2022-08-26 10:20:05.529512131+02:00	123	155	0	0.0367506	0
25_degrees_10mW_4_0	413	28.6527	2022-08-26 10:20:05.598924832+02:00	123	155	0	0.0407231	0
25_degrees_10mW_4_0	414	28.7221	2022-08-26 10:20:05.668337533+02:00	123	155	0	0.0370569	0
25_degrees_10mW_4_0	415	28.7915	2022-08-26 10:20:05.737750234+02:00	123	155	0	0.0522001	0
25_degrees_10mW_4_0	416	28.8608	2022-08-26 10:20:05.807162934+02:00	123	155	0	0.060336	0
25_degrees_10mW_4_0	417	28.9302	2022-08-26 10:20:05.876575635+02:00	123	155	0	0.0484181	0
25_degrees_10mW_4_0	418	28.9996	2022-08-26 10:20:05.945988336+02:00	123	155	0	0.0552547	0
25_degrees_10mW_4_0	419	29.069	2022-08-26 10:20:06.015401036+02:00	123	155	0	0.054566	0
25_degrees_10mW_4_0	420	29.1383	2022-08-26 10:20:06.084813737+02:00	123	155	0	0.0571482	0
25_degrees_10mW_4_0	421	29.2077	2022-08-26 10:20:06.154226438+02:00	123	155	0	0.0467233	0
25_degrees_10mW_4_0	422	29.2771	2022-08-26 10:20:06.223639138+02:00	123	155	0	0.0376398	0
25_degrees_10mW_4_0	423	29.3465	2022-08-26 10:20:06.293051839+02:00	123	155	0	0.0375059	0
25_degrees_10mW_4_0	424	29.4158	2022-08-26 10:20:06.362464540+02:00	123	155	0	0.0586026	0
25_degrees_10mW_4_0	425	29.4852	2022-08-26 10:20:06.431877240+02:00	123	155	0	0.0593865	0
25_degrees_10mW_4_0	426	29.5546	2022-08-26 10:20:06.501289941+02:00	123	155	0	0.0598925	0
25_degrees_10mW_4_0	427	29.624	2022-08-26 10:20:06.570702642+02:00	123	155	0	0.0413998	0
25_degrees_10mW_4_0	428	29.6934	2022-08-26 10:20:06.640115342+02:00	123	155	0	0.0411348	0
25_degrees_10mW_4_0	429	29.7627	2022-08-26 10:20:06.709528043+02:00	123	155	0	0.0693531	0
25_degrees_10mW_4_0	430	29.8321	2022-08-26 10:20:06.778940744+02:00	123	155	0	0.0612253	0
25_degrees_10mW_4_0	431	29.9015	2022-08-26 10:20:06.848353444+02:00	123	155	0	0.0490992	0
25_degrees_10mW_4_0	432	29.9709	2022-08-26 10:20:06.917766145+02:00	123	155	0	0.0315638	0
25_degrees_10mW_4_0	433	30.0402	2022-08-26 10:20:06.987178846+02:00	123	155	0	0.0296992	0
25_degrees_10mW_4_0	434	30.1096	2022-08-26 10:20:07.056591546+02:00	123	155	0	0.0478664	0
25_degrees_10mW_4_0	435	30.179	2022-08-26 10:20:07.126004247+02:00	123	155	0	0.0449916	0
25_degrees_10mW_4_0	436	30.2484	2022-08-26 10:20:07.195416948+02:00	123	155	0	0.0480844	0
25_degrees_10mW_4_0	437	30.3177	2022-08-26 10:20:07.264829648+02:00	123	155	0	0.0358256	0
25_degrees_10mW_4_0	438	30.3871	2022-08-26 10:20:07.334242349+02:00	123	155	0	0.0375229	0
25_degrees_10mW_4_0	439	30.4565	2022-08-26 10:20:07.403655050+02:00	123	155	0	0.0457638	0
25_degrees_10mW_4_0	440	30.5259	2022-08-26 10:20:07.473067750+02:00	123	155	0	0.0453258	0
25_degrees_10mW_4_0	441	30.5953	2022-08-26 10:20:07.542480451+02:00	123	155	0	0.0449691	0
25_degrees_10mW_4_0	442	30.6646	2022-08-26 10:20:07.611893152+02:00	123	155	0	0.0448714	0
25_degrees_10mW_4_0	443	30.734	2022-08-26 10:20:07.681305852+02:00	123	155	0	0.0665229	0
25_degrees_10mW_4_0	444	30.8034	2022-08-26 10:20:07.750718553+02:00	123	155	0	0.0544147	0
25_degrees_10mW_4_0	445	30.8728	2022-08-26 10:20:07.820131254+02:00	123	155	0	0.0545243	0
25_degrees_10mW_4_0	446	30.9421	2022-08-26 10:20:07.889543954+02:00	123	155	0	0.0554672	0
25_degrees_10mW_4_0	447	31.0115	2022-08-26 10:20:07.958956655+02:00	123	155	0	0.0484665	0
25_degrees_10mW_4_0	448	31.0809	2022-08-26 10:20:08.028369356+02:00	123	155	0	0.053977	0
25_degrees_10mW_4_0	449	31.1503	2022-08-26 10:20:08.097782056+02:00	123	155	0	0.0490214	0
25_degrees_10mW_4_0	450	31.2196	2022-08-26 10:20:08.167194757+02:00	123	155	0	0.0604689	0
25_degrees_10mW_4_0	451	31.289	2022-08-26 10:20:08.236607458+02:00	123	155	0	0.0462578	0
25_degrees_10mW_4_0	452	31.3584	2022-08-26 10:20:08.306020158+02:00	123	155	0	0.0593778	0
25_degrees_10mW_4_0	453	31.4278	2022-08-26 10:20:08.375432859+02:00	124	155	1	0.263225	0
25_degrees_10mW_4_0	454	31.4972	2022-08-26 10:20:08.444845560+02:00	123	156	1.41421	0.0253248	1
25_degrees_10mW_4_0	455	31.5665	2022-08-26 10:20:08.514258261+02:00	123	160	4	0.0228172	1
25_degrees_10mW_4_0	456	31.6359	2022-08-26 10:20:08.583670961+02:00	121	151	9.21954	0.600552	1
25_degrees_10mW_4_0	457	31.7053	2022-08-26 10:20:08.653083662+02:00	123	155	4.47214	0.320139	1
25_degrees_10mW_4_0	458	31.7747	2022-08-26 10:20:08.722496363+02:00	123	153	2	0.104757	1
25_degrees_10mW_4_0	459	31.844	2022-08-26 10:20:08.791909063+02:00	123	155	2	0.045118	1
25_degrees_10mW_4_0	460	31.9134	2022-08-26 10:20:08.861321764+02:00	123	158	3	0.0441979	1
25_degrees_10mW_4_0	461	31.9828	2022-08-26 10:20:08.930734465+02:00	116	159	7.07107	0.205143	1
25_degrees_10mW_4_0	462	32.0522	2022-08-26 10:20:09.000147165+02:00	119	159	3	0.352813	1
25_degrees_10mW_4_0	463	32.1215	2022-08-26 10:20:09.069559866+02:00	123	164	6.40312	0.0359685	1
25_degrees_10mW_4_0	464	32.1909	2022-08-26 10:20:09.138972567+02:00	117	160	7.2111	0.0839468	1
25_degrees_10mW_4_0	465	32.2603	2022-08-26 10:20:09.208385267+02:00	115	162	2.82843	0.540522	1
25_degrees_10mW_4_0	466	32.3297	2022-08-26 10:20:09.277797968+02:00	119	163	4.12311	0.746209	1
25_degrees_10mW_4_0	467	32.3991	2022-08-26 10:20:09.347210669+02:00	116	162	3.16228	0.454132	1
25_degrees_10mW_4_0	468	32.4684	2022-08-26 10:20:09.416623369+02:00	119	167	5.83095	0.0543759	1
25_degrees_10mW_4_0	469	32.5378	2022-08-26 10:20:09.486036070+02:00	119	166	1	0.0502803	1
25_degrees_10mW_4_0	470	32.6072	2022-08-26 10:20:09.555448771+02:00	121	167	2.23607	0.144317	1
25_degrees_10mW_4_0	471	32.6766	2022-08-26 10:20:09.624861471+02:00	121	167	0	0.206223	1
25_degrees_10mW_4_0	472	32.7459	2022-08-26 10:20:09.694274172+02:00	116	164	5.83095	0.309919	1
25_degrees_10mW_4_0	473	32.8153	2022-08-26 10:20:09.763686873+02:00	121	167	5.83095	0.543112	1
25_degrees_10mW_4_0	474	32.8847	2022-08-26 10:20:09.833099573+02:00	118	164	4.24264	0.291441	1
25_degrees_10mW_4_0	475	32.9541	2022-08-26 10:20:09.902512274+02:00	115	166	3.60555	0.321275	1
25_degrees_10mW_4_0	476	33.0234	2022-08-26 10:20:09.971924975+02:00	121	167	6.08276	0.281651	1
25_degrees_10mW_4_0	477	33.0928	2022-08-26 10:20:10.041337675+02:00	116	167	5	0.229647	1
25_degrees_10mW_4_0	478	33.1622	2022-08-26 10:20:10.110750376+02:00	120	167	4	0.118871	1
25_degrees_10mW_4_0	479	33.2316	2022-08-26 10:20:10.180163077+02:00	121	166	1.41421	0.150342	1
25_degrees_10mW_4_0	480	33.301	2022-08-26 10:20:10.249575777+02:00	121	167	1	0.239345	1
25_degrees_10mW_4_0	481	33.3703	2022-08-26 10:20:10.318988478+02:00	121	167	0	0.0493993	1
25_degrees_10mW_4_0	482	33.4397	2022-08-26 10:20:10.388401179+02:00	121	171	4	0.151576	1
25_degrees_10mW_4_0	483	33.5091	2022-08-26 10:20:10.457813879+02:00	115	170	6.08276	0.0740067	1
25_degrees_10mW_4_0	484	33.5785	2022-08-26 10:20:10.527226580+02:00	121	170	6	0.0636737	1
25_degrees_10mW_4_0	485	33.6478	2022-08-26 10:20:10.596639281+02:00	121	169	1	0.115064	1
25_degrees_10mW_4_0	486	33.7172	2022-08-26 10:20:10.666051981+02:00	123	176	7.28011	0.363014	1
25_degrees_10mW_4_0	487	33.7866	2022-08-26 10:20:10.735464682+02:00	123	176	0	0.52282	1
25_degrees_10mW_4_0	488	33.856	2022-08-26 10:20:10.804877383+02:00	121	170	6.32456	0.474098	1
25_degrees_10mW_4_0	489	33.9254	2022-08-26 10:20:10.874290083+02:00	121	170	0	0.404582	1
25_degrees_10mW_4_0	490	33.9947	2022-08-26 10:20:10.943702784+02:00	119	170	2	0.272754	1
25_degrees_10mW_4_0	491	34.0641	2022-08-26 10:20:11.013115485+02:00	119	169	1	0.175516	1
25_degrees_10mW_4_0	492	34.1335	2022-08-26 10:20:11.082528185+02:00	119	171	2	0.100734	1
25_degrees_10mW_4_0	493	34.2029	2022-08-26 10:20:11.151940886+02:00	119	171	0	0.0600182	1
25_degrees_10mW_4_0	494	34.2722	2022-08-26 10:20:11.221353587+02:00	123	174	5	0.0979176	1
25_degrees_10mW_4_0	495	34.3416	2022-08-26 10:20:11.290766287+02:00	123	174	0	0.0815099	1
25_degrees_10mW_4_0	496	34.411	2022-08-26 10:20:11.360178988+02:00	123	174	0	0.0652392	1
25_degrees_10mW_4_0	497	34.4804	2022-08-26 10:20:11.429591689+02:00	119	171	5	0.0783682	1
25_degrees_10mW_4_0	498	34.5497	2022-08-26 10:20:11.499004390+02:00	123	174	5	0.0581835	1
25_degrees_10mW_4_0	499	34.6191	2022-08-26 10:20:11.568417090+02:00	123	174	0	0.066117	1
25_degrees_10mW_4_0	500	34.6885	2022-08-26 10:20:11.637829791+02:00	123	174	0	0.13912	1
25_degrees_10mW_4_0	501	34.7579	2022-08-26 10:20:11.707242492+02:00	123	174	0	0.153989	1
25_degrees_10mW_4_0	502	34.8273	2022-08-26 10:20:11.776655192+02:00	118	170	6.40312	0.0929686	1
25_degrees_10mW_4_0	503	34.8966	2022-08-26 10:20:11.846067893+02:00	121	171	3.16228	0.151102	1
25_degrees_10mW_4_0	504	34.966	2022-08-26 10:20:11.915480594+02:00	121	171	0	0.0954978	1
25_degrees_10mW_4_0	505	35.0354	2022-08-26 10:20:11.984893294+02:00	121	171	0	0.144955	1
25_degrees_10mW_4_0	506	35.1048	2022-08-26 10:20:12.054305995+02:00	121	171	0	0.113167	1
25_degrees_10mW_4_0	507	35.1741	2022-08-26 10:20:12.123718696+02:00	121	171	0	0.144453	1
25_degrees_10mW_4_0	508	35.2435	2022-08-26 10:20:12.193131396+02:00	121	171	0	0.228341	1
25_degrees_10mW_4_0	509	35.3129	2022-08-26 10:20:12.262544097+02:00	121	171	0	0.244675	1
25_degrees_10mW_4_0	510	35.3823	2022-08-26 10:20:12.331956798+02:00	119	171	2	0.0251133	1
25_degrees_10mW_4_0	511	35.4516	2022-08-26 10:20:12.401369498+02:00	116	172	3.16228	0.0393636	1
25_degrees_10mW_4_0	512	35.521	2022-08-26 10:20:12.470782199+02:00	119	175	4.24264	0.0993388	1
25_degrees_10mW_4_0	513	35.5904	2022-08-26 10:20:12.540194900+02:00	114	181	7.81025	0.186352	1
25_degrees_10mW_4_0	514	35.6598	2022-08-26 10:20:12.609607600+02:00	114	180	1	0.155988	1
25_degrees_10mW_4_0	515	35.7292	2022-08-26 10:20:12.679020301+02:00	112	175	5.38516	0.295547	1
25_degrees_10mW_4_0	516	35.7985	2022-08-26 10:20:12.748433002+02:00	113	174	1.41421	0.292019	1
25_degrees_10mW_4_0	517	35.8679	2022-08-26 10:20:12.817845702+02:00	113	174	0	0.100781	1
25_degrees_10mW_4_0	518	35.9373	2022-08-26 10:20:12.887258403+02:00	113	174	0	0.28067	1
25_degrees_10mW_4_0	519	36.0067	2022-08-26 10:20:12.956671104+02:00	113	174	0	0.133853	1
25_degrees_10mW_4_0	520	36.076	2022-08-26 10:20:13.026083804+02:00	112	174	1	0.0972039	1
25_degrees_10mW_4_0	521	36.1454	2022-08-26 10:20:13.095496505+02:00	115	175	3.16228	0.0356117	1
25_degrees_10mW_4_0	522	36.2148	2022-08-26 10:20:13.164909206+02:00	108	179	8.06226	0.0240082	1
25_degrees_10mW_4_0	523	36.2842	2022-08-26 10:20:13.234321906+02:00	107	174	5.09902	0.292444	1
25_degrees_10mW_4_0	524	36.3535	2022-08-26 10:20:13.303734607+02:00	113	175	6.08276	0.0672295	1
25_degrees_10mW_4_0	525	36.4229	2022-08-26 10:20:13.373147308+02:00	109	174	4.12311	0.0622926	1
25_degrees_10mW_4_0	526	36.4923	2022-08-26 10:20:13.442560008+02:00	109	174	0	0.236664	1
25_degrees_10mW_4_0	527	36.5617	2022-08-26 10:20:13.511972709+02:00	109	180	6	0.0787172	1
25_degrees_10mW_4_0	528	36.6311	2022-08-26 10:20:13.581385410+02:00	105	182	4.47214	0.045757	1
25_degrees_10mW_4_0	529	36.7004	2022-08-26 10:20:13.650798110+02:00	105	182	0	0.274639	1
25_degrees_10mW_4_0	530	36.7698	2022-08-26 10:20:13.720210811+02:00	105	182	0	0.270865	1
25_degrees_10mW_4_0	531	36.8392	2022-08-26 10:20:13.789623512+02:00	105	182	0	0.0525993	1
25_degrees_10mW_4_0	532	36.9086	2022-08-26 10:20:13.859036212+02:00	104	181	1.41421	0.0998707	1
25_degrees_10mW_4_0	533	36.9779	2022-08-26 10:20:13.928448913+02:00	110	176	7.81025	0.317659	1
25_degrees_10mW_4_0	534	37.0473	2022-08-26 10:20:13.997861614+02:00	111	179	3.16228	0.267764	1
25_degrees_10mW_4_0	535	37.1167	2022-08-26 10:20:14.067274314+02:00	109	180	2.23607	0.191203	1
25_degrees_10mW_4_0	536	37.1861	2022-08-26 10:20:14.136687015+02:00	107	174	6.32456	0.306448	1
25_degrees_10mW_4_0	537	37.2554	2022-08-26 10:20:14.206099716+02:00	105	182	8.24621	0.254661	1
25_degrees_10mW_4_0	538	37.3248	2022-08-26 10:20:14.275512417+02:00	110	176	7.81025	0.0393583	1
25_degrees_10mW_4_0	539	37.3942	2022-08-26 10:20:14.344925117+02:00	103	180	8.06226	0.0543228	1
25_degrees_10mW_4_0	540	37.4636	2022-08-26 10:20:14.414337818+02:00	105	183	3.60555	0.0622291	1
25_degrees_10mW_4_0	541	37.533	2022-08-26 10:20:14.483750519+02:00	103	180	3.60555	0.0539915	1
25_degrees_10mW_4_0	542	37.6023	2022-08-26 10:20:14.553163219+02:00	103	180	0	0.0910262	1
25_degrees_10mW_4_0	543	37.6717	2022-08-26 10:20:14.622575920+02:00	103	178	2	0.0545139	1
25_degrees_10mW_4_0	544	37.7411	2022-08-26 10:20:14.691988621+02:00	103	180	2	0.0508544	1
25_degrees_10mW_4_0	545	37.8105	2022-08-26 10:20:14.761401321+02:00	103	180	0	0.0526545	1
25_degrees_10mW_4_0	546	37.8798	2022-08-26 10:20:14.830814022+02:00	103	180	0	0.0618952	1
25_degrees_10mW_4_0	547	37.9492	2022-08-26 10:20:14.900226723+02:00	110	176	8.06226	0.0444156	1
25_degrees_10mW_4_0	548	38.0186	2022-08-26 10:20:14.969639423+02:00	103	180	8.06226	0.0440068	1
25_degrees_10mW_4_0	549	38.088	2022-08-26 10:20:15.039052124+02:00	103	180	0	0.0562008	1
25_degrees_10mW_4_0	550	38.1573	2022-08-26 10:20:15.108464825+02:00	110	176	8.06226	0.0556181	1
25_degrees_10mW_4_0	551	38.2267	2022-08-26 10:20:15.177877525+02:00	103	181	8.60233	0.0502851	1
25_degrees_10mW_4_0	552	38.2961	2022-08-26 10:20:15.247290226+02:00	110	176	8.60233	0.0498842	1
25_degrees_10mW_4_0	553	38.3655	2022-08-26 10:20:15.316702927+02:00	110	176	0	0.0481814	1
25_degrees_10mW_4_0	554	38.4349	2022-08-26 10:20:15.386115627+02:00	111	179	3.16228	0.0498542	1
25_degrees_10mW_4_0	555	38.5042	2022-08-26 10:20:15.455528328+02:00	111	179	0	0.0677856	1
25_degrees_10mW_4_0	556	38.5736	2022-08-26 10:20:15.524941029+02:00	103	181	8.24621	0.0824949	1
25_degrees_10mW_4_0	557	38.643	2022-08-26 10:20:15.594353729+02:00	111	179	8.24621	0.048691	1
25_degrees_10mW_4_0	558	38.7124	2022-08-26 10:20:15.663766430+02:00	110	176	3.16228	0.0548319	1
25_degrees_10mW_4_0	559	38.7817	2022-08-26 10:20:15.733179131+02:00	111	179	3.16228	0.0620963	1
25_degrees_10mW_4_0	560	38.8511	2022-08-26 10:20:15.802591831+02:00	111	179	0	0.0552164	1
25_degrees_10mW_4_0	561	38.9205	2022-08-26 10:20:15.872004532+02:00	111	177	2	0.0565407	1
25_degrees_10mW_4_0	562	38.9899	2022-08-26 10:20:15.941417233+02:00	111	179	2	0.0584564	1
25_degrees_10mW_4_0	563	39.0592	2022-08-26 10:20:16.010829933+02:00	111	177	2	0.0569581	1
25_degrees_10mW_4_0	564	39.1286	2022-08-26 10:20:16.080242634+02:00	107	174	5	0.0788707	1
25_degrees_10mW_4_0	565	39.198	2022-08-26 10:20:16.149655335+02:00	107	174	0	0.0496353	1
25_degrees_10mW_4_0	566	39.2674	2022-08-26 10:20:16.219068035+02:00	111	177	5	0.0514795	1
25_degrees_10mW_4_0	567	39.3368	2022-08-26 10:20:16.288480736+02:00	107	174	5	0.0512715	1
25_degrees_10mW_4_0	568	39.4061	2022-08-26 10:20:16.357893437+02:00	111	177	5	0.0735264	1
25_degrees_10mW_4_0	569	39.4755	2022-08-26 10:20:16.427306137+02:00	111	177	0	0.0579765	1
25_degrees_10mW_4_0	570	39.5449	2022-08-26 10:20:16.496718838+02:00	111	177	0	0.0478926	1
25_degrees_10mW_4_0	571	39.6143	2022-08-26 10:20:16.566131539+02:00	108	176	3.16228	0.0566904	1
25_degrees_10mW_4_0	572	39.6836	2022-08-26 10:20:16.635544239+02:00	111	176	3	0.0581113	1
25_degrees_10mW_4_0	573	39.753	2022-08-26 10:20:16.704956940+02:00	111	176	0	0.0522201	1
25_degrees_10mW_4_0	574	39.8224	2022-08-26 10:20:16.774369641+02:00	111	176	0	0.0423588	1
25_degrees_10mW_4_0	575	39.8918	2022-08-26 10:20:16.843782341+02:00	111	176	0	0.0430995	1
25_degrees_10mW_4_0	576	39.9611	2022-08-26 10:20:16.913195042+02:00	111	176	0	0.0451176	1
25_degrees_10mW_4_0	577	40.0305	2022-08-26 10:20:16.982607743+02:00	109	183	7.28011	0.0574544	1
25_degrees_10mW_4_0	578	40.0999	2022-08-26 10:20:17.052020443+02:00	111	176	7.28011	0.0450625	1
25_degrees_10mW_4_0	579	40.1693	2022-08-26 10:20:17.121433144+02:00	109	175	2.23607	0.0390879	1
25_degrees_10mW_4_0	580	40.2387	2022-08-26 10:20:17.190845845+02:00	109	175	0	0.0462576	1
25_degrees_10mW_4_0	581	40.308	2022-08-26 10:20:17.260258546+02:00	111	176	2.23607	0.0477032	1
25_degrees_10mW_4_0	582	40.3774	2022-08-26 10:20:17.329671246+02:00	111	176	0	0.0612318	1
25_degrees_10mW_4_0	583	40.4468	2022-08-26 10:20:17.399083947+02:00	111	176	0	0.0631259	1
25_degrees_10mW_4_0	584	40.5162	2022-08-26 10:20:17.468496648+02:00	111	176	0	0.0755508	1
25_degrees_10mW_4_0	585	40.5855	2022-08-26 10:20:17.537909348+02:00	111	175	1	0.0635408	1
25_degrees_10mW_4_0	586	40.6549	2022-08-26 10:20:17.607322049+02:00	111	175	0	0.0764047	1
25_degrees_10mW_4_0	587	40.7243	2022-08-26 10:20:17.676734750+02:00	111	175	0	0.0600029	1
25_degrees_10mW_4_0	588	40.7937	2022-08-26 10:20:17.746147450+02:00	111	175	0	0.0559079	1
25_degrees_10mW_4_0	589	40.863	2022-08-26 10:20:17.815560151+02:00	111	175	0	0.0498744	1
25_degrees_10mW_4_0	590	40.9324	2022-08-26 10:20:17.884972852+02:00	111	175	0	0.0525817	1
25_degrees_10mW_4_0	591	41.0018	2022-08-26 10:20:17.954385552+02:00	111	175	0	0.0596208	1
25_degrees_10mW_4_0	592	41.0712	2022-08-26 10:20:18.023798253+02:00	111	175	0	0.0531656	1
25_degrees_10mW_4_0	593	41.1406	2022-08-26 10:20:18.093210954+02:00	111	175	0	0.042522	0
25_degrees_10mW_4_0	594	41.2099	2022-08-26 10:20:18.162623654+02:00	111	175	0	0.0808514	0
25_degrees_10mW_4_0	595	41.2793	2022-08-26 10:20:18.232036355+02:00	111	175	0	0.0801962	0
25_degrees_10mW_4_0	596	41.3487	2022-08-26 10:20:18.301449056+02:00	111	175	0	0.115584	0
25_degrees_10mW_4_0	597	41.4181	2022-08-26 10:20:18.370861756+02:00	111	175	0	0.0826291	0
25_degrees_10mW_4_0	598	41.4874	2022-08-26 10:20:18.440274457+02:00	111	175	0	0.0353538	0
25_degrees_10mW_4_0	599	41.5568	2022-08-26 10:20:18.509687158+02:00	111	175	0	0.0409114	0
25_degrees_10mW_4_0	600	41.6262	2022-08-26 10:20:18.579099858+02:00	111	175	0	0.037772	0
25_degrees_10mW_4_0	601	41.6956	2022-08-26 10:20:18.648512559+02:00	111	175	0	0.0486671	0
25_degrees_10mW_4_0	602	41.765	2022-08-26 10:20:18.717925260+02:00	111	175	0	0.0349711	0
25_degrees_10mW_4_0	603	41.8343	2022-08-26 10:20:18.787337960+02:00	111	175	0	0.0323494	0
25_degrees_10mW_4_0	604	41.9037	2022-08-26 10:20:18.856750661+02:00	111	175	0	0.0310522	0
25_degrees_10mW_4_0	605	41.9731	2022-08-26 10:20:18.926163362+02:00	111	175	0	0.0374433	0
25_degrees_10mW_4_0	606	42.0425	2022-08-26 10:20:18.995576062+02:00	111	175	0	0.0347101	0
25_degrees_10mW_4_0	607	42.1118	2022-08-26 10:20:19.064988763+02:00	111	175	0	0.0368005	0
25_degrees_10mW_4_0	608	42.1812	2022-08-26 10:20:19.134401464+02:00	111	175	0	0.0378434	0
25_degrees_10mW_4_0	609	42.2506	2022-08-26 10:20:19.203814164+02:00	111	175	0	0.0350773	0
25_degrees_10mW_4_0	610	42.32	2022-08-26 10:20:19.273226865+02:00	111	175	0	0.0342765	0
25_degrees_10mW_4_0	611	42.3893	2022-08-26 10:20:19.342639566+02:00	111	175	0	0.0344802	0
25_degrees_10mW_4_0	612	42.4587	2022-08-26 10:20:19.412052266+02:00	111	175	0	0.0300745	0
25_degrees_10mW_4_0	613	42.5281	2022-08-26 10:20:19.481464967+02:00	111	175	0	0.0312276	0
25_degrees_10mW_4_0	614	42.5975	2022-08-26 10:20:19.550877668+02:00	111	175	0	0.0361275	0
25_degrees_10mW_4_0	615	42.6669	2022-08-26 10:20:19.620290368+02:00	111	175	0	0.0431451	0
25_degrees_10mW_4_0	616	42.7362	2022-08-26 10:20:19.689703069+02:00	111	175	0	0.0311825	0
25_degrees_10mW_4_0	617	42.8056	2022-08-26 10:20:19.759115770+02:00	111	175	0	0.0309167	0
25_degrees_10mW_4_0	618	42.875	2022-08-26 10:20:19.828528470+02:00	111	175	0	0.0304995	0
25_degrees_10mW_4_0	619	42.9444	2022-08-26 10:20:19.897941171+02:00	111	175	0	0.0304234	0
25_degrees_10mW_4_0	620	43.0137	2022-08-26 10:20:19.967353872+02:00	111	175	0	0.0387433	0
25_degrees_10mW_4_0	621	43.0831	2022-08-26 10:20:20.036766573+02:00	111	175	0	0.0350143	0
25_degrees_10mW_4_0	622	43.1525	2022-08-26 10:20:20.106179273+02:00	111	175	0	0.033821	0
25_degrees_10mW_4_0	623	43.2219	2022-08-26 10:20:20.175591974+02:00	111	175	0	0.030654	0
25_degrees_10mW_4_0	624	43.2912	2022-08-26 10:20:20.245004675+02:00	111	175	0	0.0268934	0
25_degrees_10mW_4_0	625	43.3606	2022-08-26 10:20:20.314417375+02:00	111	175	0	0.0359557	0
25_degrees_10mW_4_0	626	43.43	2022-08-26 10:20:20.383830076+02:00	111	175	0	0.039399	0
25_degrees_10mW_4_0	627	43.4994	2022-08-26 10:20:20.453242777+02:00	111	175	0	0.0368106	0
25_degrees_10mW_4_0	628	43.5688	2022-08-26 10:20:20.522655477+02:00	111	175	0	0.0341713	0
25_degrees_10mW_4_0	629	43.6381	2022-08-26 10:20:20.592068178+02:00	111	175	0	0.0320281	0
25_degrees_10mW_4_0	630	43.7075	2022-08-26 10:20:20.661480879+02:00	111	175	0	0.0316836	0
25_degrees_10mW_4_0	631	43.7769	2022-08-26 10:20:20.730893579+02:00	111	175	0	0.0435897	0
25_degrees_10mW_4_0	632	43.8463	2022-08-26 10:20:20.800306280+02:00	111	175	0	0.0427329	0
25_degrees_10mW_4_0	633	43.9156	2022-08-26 10:20:20.869718981+02:00	111	175	0	0.0406597	0
25_degrees_10mW_4_0	634	43.985	2022-08-26 10:20:20.939131681+02:00	111	175	0	0.0389715	0
25_degrees_10mW_4_0	635	44.0544	2022-08-26 10:20:21.008544382+02:00	111	175	0	0.0351424	0
25_degrees_10mW_4_0	636	44.1238	2022-08-26 10:20:21.077957083+02:00	111	175	0	0.0358538	0
25_degrees_10mW_4_0	637	44.1931	2022-08-26 10:20:21.147369783+02:00	111	175	0	0.0481396	0
25_degrees_10mW_4_0	638	44.2625	2022-08-26 10:20:21.216782484+02:00	111	175	0	0.041442	0
25_degrees_10mW_4_0	639	44.3319	2022-08-26 10:20:21.286195185+02:00	111	175	0	0.0351255	0
25_degrees_10mW_4_0	640	44.4013	2022-08-26 10:20:21.355607885+02:00	111	175	0	0.0419562	0
25_degrees_10mW_4_0	641	44.4707	2022-08-26 10:20:21.425020586+02:00	111	175	0	0.0352635	0
25_degrees_10mW_4_0	642	44.54	2022-08-26 10:20:21.494433287+02:00	111	175	0	0.0534146	0
25_degrees_10mW_4_0	643	44.6094	2022-08-26 10:20:21.563845987+02:00	111	175	0	0.0417956	0
25_degrees_10mW_4_0	644	44.6788	2022-08-26 10:20:21.633258688+02:00	111	175	0	0.0427645	0
25_degrees_10mW_4_0	645	44.7482	2022-08-26 10:20:21.702671389+02:00	111	175	0	0.0319516	0
25_degrees_10mW_4_0	646	44.8175	2022-08-26 10:20:21.772084089+02:00	111	175	0	0.0292793	0
25_degrees_10mW_4_0	647	44.8869	2022-08-26 10:20:21.841496790+02:00	111	175	0	0.0304721	0
25_degrees_10mW_4_0	648	44.9563	2022-08-26 10:20:21.910909491+02:00	111	175	0	0.0318928	0
25_degrees_10mW_4_0	649	45.0257	2022-08-26 10:20:21.980322191+02:00	111	175	0	0.026785	0
25_degrees_10mW_4_0	650	45.095	2022-08-26 10:20:22.049734892+02:00	111	175	0	0.0298579	0
25_degrees_10mW_4_0	651	45.1644	2022-08-26 10:20:22.119147593+02:00	111	175	0	0.0321157	0
25_degrees_10mW_4_0	652	45.2338	2022-08-26 10:20:22.188560293+02:00	111	175	0	0.0254634	0
25_degrees_10mW_4_0	653	45.3032	2022-08-26 10:20:22.257972994+02:00	111	175	0	0.0294092	0
25_degrees_10mW_4_0	654	45.3726	2022-08-26 10:20:22.327385695+02:00	111	175	0	0.0346344	0
25_degrees_10mW_4_0	655	45.4419	2022-08-26 10:20:22.396798395+02:00	111	175	0	0.0319317	0
25_degrees_10mW_4_0	656	45.5113	2022-08-26 10:20:22.466211096+02:00	111	175	0	0.0386664	0
25_degrees_10mW_4_0	657	45.5807	2022-08-26 10:20:22.535623797+02:00	111	175	0	0.047938	0
25_degrees_10mW_4_0	658	45.6501	2022-08-26 10:20:22.605036497+02:00	111	175	0	0.042867	0
25_degrees_10mW_4_0	659	45.7194	2022-08-26 10:20:22.674449198+02:00	111	175	0	0.0392556	0
25_degrees_10mW_4_0	660	45.7888	2022-08-26 10:20:22.743861899+02:00	111	175	0	0.0386961	0
25_degrees_10mW_4_0	661	45.8582	2022-08-26 10:20:22.813274599+02:00	111	175	0	0.036112	0
25_degrees_10mW_4_0	662	45.9276	2022-08-26 10:20:22.882687300+02:00	111	175	0	0.0308047	0
25_degrees_10mW_4_0	663	45.9969	2022-08-26 10:20:22.952100001+02:00	111	175	0	0.0359986	0
25_degrees_10mW_4_0	664	46.0663	2022-08-26 10:20:23.021512702+02:00	111	175	0	0.0372061	0
25_degrees_10mW_4_0	665	46.1357	2022-08-26 10:20:23.090925402+02:00	111	175	0	0.0354264	0
25_degrees_10mW_4_0	666	46.2051	2022-08-26 10:20:23.160338103+02:00	111	175	0	0.0504079	0
25_degrees_10mW_4_0	667	46.2745	2022-08-26 10:20:23.229750804+02:00	111	175	0	0.0568043	0
25_degrees_10mW_4_0	668	46.3438	2022-08-26 10:20:23.299163504+02:00	111	175	0	0.0783036	0
25_degrees_10mW_4_0	669	46.4132	2022-08-26 10:20:23.368576205+02:00	111	175	0	0.0492694	0
25_degrees_10mW_4_0	670	46.4826	2022-08-26 10:20:23.437988906+02:00	111	175	0	0.0863623	0
25_degrees_10mW_4_0	671	46.552	2022-08-26 10:20:23.507401606+02:00	107	175	4	0.0526076	0
25_degrees_10mW_4_0	672	46.6213	2022-08-26 10:20:23.576814307+02:00	107	175	0	0.0975659	0
25_degrees_10mW_4_0	673	46.6907	2022-08-26 10:20:23.646227008+02:00	107	175	0	0.0728382	0
25_degrees_10mW_4_0	674	46.7601	2022-08-26 10:20:23.715639708+02:00	111	175	4	0.0389426	0
25_degrees_10mW_4_0	675	46.8295	2022-08-26 10:20:23.785052409+02:00	107	176	4.12311	0.0336551	0
25_degrees_10mW_4_0	676	46.8988	2022-08-26 10:20:23.854465110+02:00	111	175	4.12311	0.0336758	0
25_degrees_10mW_4_0	677	46.9682	2022-08-26 10:20:23.923877810+02:00	111	175	0	0.0340911	0
25_degrees_10mW_4_0	678	47.0376	2022-08-26 10:20:23.993290511+02:00	111	175	0	0.0381934	0
25_degrees_10mW_4_0	679	47.107	2022-08-26 10:20:24.062703212+02:00	107	175	4	0.0317548	0
25_degrees_10mW_4_0	680	47.1764	2022-08-26 10:20:24.132115912+02:00	111	175	4	0.0421561	0
25_degrees_10mW_4_0	681	47.2457	2022-08-26 10:20:24.201528613+02:00	111	175	0	0.0517293	0
25_degrees_10mW_4_0	682	47.3151	2022-08-26 10:20:24.270941314+02:00	111	175	0	0.0479995	0
25_degrees_10mW_4_0	683	47.3845	2022-08-26 10:20:24.340354014+02:00	111	175	0	0.0428119	0
25_degrees_10mW_4_0	684	47.4539	2022-08-26 10:20:24.409766715+02:00	111	175	0	0.0332558	0
25_degrees_10mW_4_0	685	47.5232	2022-08-26 10:20:24.479179416+02:00	111	175	0	0.0403189	0
25_degrees_10mW_4_0	686	47.5926	2022-08-26 10:20:24.548592116+02:00	111	175	0	0.0416638	0
25_degrees_10mW_4_0	687	47.662	2022-08-26 10:20:24.618004817+02:00	111	175	0	0.0383813	0
25_degrees_10mW_4_0	688	47.7314	2022-08-26 10:20:24.687417518+02:00	111	175	0	0.0396627	0
25_degrees_10mW_4_0	689	47.8007	2022-08-26 10:20:24.756830218+02:00	111	175	0	0.0312902	0
25_degrees_10mW_4_0	690	47.8701	2022-08-26 10:20:24.826242919+02:00	111	175	0	0.0345961	0
25_degrees_10mW_4_0	691	47.9395	2022-08-26 10:20:24.895655620+02:00	111	175	0	0.0373177	0
25_degrees_10mW_4_0	692	48.0089	2022-08-26 10:20:24.965068320+02:00	111	175	0	0.0443294	0
25_degrees_10mW_4_0	693	48.0783	2022-08-26 10:20:25.034481021+02:00	111	175	0	0.0371411	0
25_degrees_10mW_4_0	694	48.1476	2022-08-26 10:20:25.103893722+02:00	111	175	0	0.0285176	0
25_degrees_10mW_4_0	695	48.217	2022-08-26 10:20:25.173306422+02:00	111	175	0	0.0343318	0
25_degrees_10mW_4_0	696	48.2864	2022-08-26 10:20:25.242719123+02:00	111	175	0	0.0341083	0
25_degrees_10mW_4_0	697	48.3558	2022-08-26 10:20:25.312131824+02:00	111	175	0	0.0357463	0
25_degrees_10mW_4_0	698	48.4251	2022-08-26 10:20:25.381544524+02:00	111	175	0	0.0349925	0
25_degrees_10mW_4_0	699	48.4945	2022-08-26 10:20:25.450957225+02:00	111	175	0	0.0366789	0
25_degrees_10mW_4_0	700	48.5639	2022-08-26 10:20:25.520369926+02:00	111	175	0	0.0389771	0
25_degrees_10mW_4_0	701	48.6333	2022-08-26 10:20:25.589782626+02:00	111	175	0	0.042987	0
25_degrees_10mW_4_0	702	48.7027	2022-08-26 10:20:25.659195327+02:00	111	175	0	0.0373186	0
25_degrees_10mW_4_0	703	48.772	2022-08-26 10:20:25.728608028+02:00	111	175	0	0.0327468	0
25_degrees_10mW_4_0	704	48.8414	2022-08-26 10:20:25.798020729+02:00	111	175	0	0.0341511	0
25_degrees_10mW_4_0	705	48.9108	2022-08-26 10:20:25.867433429+02:00	111	175	0	0.035219	0
25_degrees_10mW_4_0	706	48.9802	2022-08-26 10:20:25.936846130+02:00	111	175	0	0.0357931	0
25_degrees_10mW_4_0	707	49.0495	2022-08-26 10:20:26.006258831+02:00	111	175	0	0.0432503	0
25_degrees_10mW_4_0	708	49.1189	2022-08-26 10:20:26.075671531+02:00	111	175	0	0.0370727	0
25_degrees_10mW_4_0	709	49.1883	2022-08-26 10:20:26.145084232+02:00	111	175	0	0.0430808	0
25_degrees_10mW_4_0	710	49.2577	2022-08-26 10:20:26.214496933+02:00	111	175	0	0.0420447	0
25_degrees_10mW_4_0	711	49.327	2022-08-26 10:20:26.283909633+02:00	111	175	0	0.0369407	0
25_degrees_10mW_4_0	712	49.3964	2022-08-26 10:20:26.353322334+02:00	111	175	0	0.0348287	0
25_degrees_10mW_4_0	713	49.4658	2022-08-26 10:20:26.422735035+02:00	111	175	0	0.0391947	0
25_degrees_10mW_4_0	714	49.5352	2022-08-26 10:20:26.492147735+02:00	111	175	0	0.0405406	0
25_degrees_10mW_4_0	715	49.6046	2022-08-26 10:20:26.561560436+02:00	111	175	0	0.0305668	0
25_degrees_10mW_4_0	716	49.6739	2022-08-26 10:20:26.630973137+02:00	111	175	0	0.032192	0
25_degrees_10mW_4_0	717	49.7433	2022-08-26 10:20:26.700385837+02:00	111	175	0	0.0340341	0
25_degrees_10mW_4_0	718	49.8127	2022-08-26 10:20:26.769798538+02:00	111	175	0	0.0351883	0
25_degrees_10mW_4_0	719	49.8821	2022-08-26 10:20:26.839211239+02:00	111	175	0	0.0443377	0
25_degrees_10mW_4_0	720	49.9514	2022-08-26 10:20:26.908623939+02:00	111	175	0	0.0311641	0
25_degrees_10mW_4_0	721	50.0208	2022-08-26 10:20:26.978036640+02:00	111	175	0	0.029759	0
25_degrees_10mW_4_0	722	50.0902	2022-08-26 10:20:27.047449341+02:00	111	175	0	0.0434938	0
25_degrees_10mW_4_0	723	50.1596	2022-08-26 10:20:27.116862041+02:00	111	175	0	0.0460865	0
25_degrees_10mW_4_0	724	50.2289	2022-08-26 10:20:27.186274742+02:00	111	175	0	0.0373552	0
25_degrees_10mW_4_0	725	50.2983	2022-08-26 10:20:27.255687443+02:00	111	175	0	0.0336173	0
25_degrees_10mW_4_0	726	50.3677	2022-08-26 10:20:27.325100143+02:00	111	175	0	0.0321766	0
25_degrees_10mW_4_0	727	50.4371	2022-08-26 10:20:27.394512844+02:00	111	175	0	0.0470282	0
25_degrees_10mW_4_0	728	50.5065	2022-08-26 10:20:27.463925545+02:00	111	175	0	0.0430707	0
25_degrees_10mW_4_0	729	50.5758	2022-08-26 10:20:27.533338245+02:00	111	175	0	0.0352888	0
25_degrees_10mW_4_0	730	50.6452	2022-08-26 10:20:27.602750946+02:00	111	175	0	0.0304882	0
25_degrees_10mW_4_0	731	50.7146	2022-08-26 10:20:27.672163647+02:00	111	175	0	0.0304255	0
25_degrees_10mW_4_0	732	50.784	2022-08-26 10:20:27.741576347+02:00	111	175	0	0.0317257	0
25_degrees_10mW_4_0	733	50.8533	2022-08-26 10:20:27.810989048+02:00	111	175	0	0.0343581	0
25_degrees_10mW_4_0	734	50.9227	2022-08-26 10:20:27.880401749+02:00	111	175	0	0.0382874	0
25_degrees_10mW_4_0	735	50.9921	2022-08-26 10:20:27.949814449+02:00	111	175	0	0.0281761	0
25_degrees_10mW_4_0	736	51.0615	2022-08-26 10:20:28.019227150+02:00	111	174	1	0.0367997	0
25_degrees_10mW_4_0	737	51.1308	2022-08-26 10:20:28.088639851+02:00	111	175	1	0.0388483	0
25_degrees_10mW_4_0	738	51.2002	2022-08-26 10:20:28.158052551+02:00	111	175	0	0.044996	0
25_degrees_10mW_4_0	739	51.2696	2022-08-26 10:20:28.227465252+02:00	111	175	0	0.0362016	0
25_degrees_10mW_4_0	740	51.339	2022-08-26 10:20:28.296877953+02:00	111	175	0	0.0385496	0
25_degrees_10mW_4_0	741	51.4084	2022-08-26 10:20:28.366290653+02:00	111	174	1	0.0412139	0
25_degrees_10mW_4_0	742	51.4777	2022-08-26 10:20:28.435703354+02:00	111	175	1	0.056406	0
25_degrees_10mW_4_0	743	51.5471	2022-08-26 10:20:28.505116055+02:00	111	175	0	0.0442307	0
25_degrees_10mW_4_0	744	51.6165	2022-08-26 10:20:28.574528755+02:00	111	175	0	0.0356298	0
25_degrees_10mW_4_0	745	51.6859	2022-08-26 10:20:28.643941456+02:00	111	175	0	0.0349714	0
25_degrees_10mW_4_0	746	51.7552	2022-08-26 10:20:28.713354157+02:00	111	175	0	0.0345012	0
25_degrees_10mW_4_0	747	51.8246	2022-08-26 10:20:28.782766858+02:00	111	175	0	0.0400174	0
25_degrees_10mW_4_0	748	51.894	2022-08-26 10:20:28.852179558+02:00	111	175	0	0.0310126	0
25_degrees_10mW_4_0	749	51.9634	2022-08-26 10:20:28.921592259+02:00	111	175	0	0.0383483	0
25_degrees_10mW_4_0	750	52.0327	2022-08-26 10:20:28.991004960+02:00	111	175	0	0.0581343	0
25_degrees_10mW_4_0	751	52.1021	2022-08-26 10:20:29.060417660+02:00	111	174	1	0.0415056	0
25_degrees_10mW_4_0	752	52.1715	2022-08-26 10:20:29.129830361+02:00	111	175	1	0.048905	0
25_degrees_10mW_4_0	753	52.2409	2022-08-26 10:20:29.199243062+02:00	111	175	0	0.041567	0
25_degrees_10mW_4_0	754	52.3103	2022-08-26 10:20:29.268655762+02:00	111	175	0	0.0397228	0
25_degrees_10mW_4_0	755	52.3796	2022-08-26 10:20:29.338068463+02:00	107	176	4.12311	0.0449184	0
25_degrees_10mW_4_0	756	52.449	2022-08-26 10:20:29.407481164+02:00	111	175	4.12311	0.0312441	0
25_degrees_10mW_4_0	757	52.5184	2022-08-26 10:20:29.476893864+02:00	111	175	0	0.0496952	0
25_degrees_10mW_4_0	758	52.5878	2022-08-26 10:20:29.546306565+02:00	111	175	0	0.0469919	0
25_degrees_10mW_4_0	759	52.6571	2022-08-26 10:20:29.615719266+02:00	111	175	0	0.0450698	0
25_degrees_10mW_4_0	760	52.7265	2022-08-26 10:20:29.685131966+02:00	111	175	0	0.0419512	0
25_degrees_10mW_4_0	761	52.7959	2022-08-26 10:20:29.754544667+02:00	108	176	3.16228	0.0359485	0
25_degrees_10mW_4_0	762	52.8653	2022-08-26 10:20:29.823957368+02:00	111	175	3.16228	0.0409187	0
25_degrees_10mW_4_0	763	52.9346	2022-08-26 10:20:29.893370068+02:00	111	175	0	0.13304	0
25_degrees_10mW_4_0	764	53.004	2022-08-26 10:20:29.962782769+02:00	107	176	4.12311	0.115309	0
25_degrees_10mW_4_0	765	53.0734	2022-08-26 10:20:30.032195470+02:00	111	175	4.12311	0.0502573	0
25_degrees_10mW_4_0	766	53.1428	2022-08-26 10:20:30.101608170+02:00	108	176	3.16228	0.054084	0
25_degrees_10mW_4_0	767	53.2122	2022-08-26 10:20:30.171020871+02:00	111	175	3.16228	0.0405197	0
25_degrees_10mW_4_0	768	53.2815	2022-08-26 10:20:30.240433572+02:00	111	175	0	0.0332418	0
25_degrees_10mW_4_0	769	53.3509	2022-08-26 10:20:30.309846272+02:00	111	175	0	0.0327441	0
25_degrees_10mW_4_0	770	53.4203	2022-08-26 10:20:30.379258973+02:00	111	175	0	0.039871	0
25_degrees_10mW_4_0	771	53.4897	2022-08-26 10:20:30.448671674+02:00	107	176	4.12311	0.0489317	0
25_degrees_10mW_4_0	772	53.559	2022-08-26 10:20:30.518084374+02:00	111	175	4.12311	0.0450611	0
25_degrees_10mW_4_0	773	53.6284	2022-08-26 10:20:30.587497075+02:00	111	175	0	0.0448564	0
25_degrees_10mW_4_0	774	53.6978	2022-08-26 10:20:30.656909776+02:00	111	175	0	0.0287871	0
25_degrees_10mW_4_0	775	53.7672	2022-08-26 10:20:30.726322476+02:00	111	175	0	0.0383067	0
25_degrees_10mW_4_0	776	53.8365	2022-08-26 10:20:30.795735177+02:00	111	175	0	0.0493395	0
25_degrees_10mW_4_0	777	53.9059	2022-08-26 10:20:30.865147878+02:00	113	177	2.82843	0.0519475	0
25_degrees_10mW_4_0	778	53.9753	2022-08-26 10:20:30.934560578+02:00	111	175	2.82843	0.049263	0
25_degrees_10mW_4_0	779	54.0447	2022-08-26 10:20:31.003973279+02:00	111	175	0	0.0456009	0
25_degrees_10mW_4_0	780	54.1141	2022-08-26 10:20:31.073385980+02:00	111	175	0	0.0455928	0
25_degrees_10mW_4_0	781	54.1834	2022-08-26 10:20:31.142798680+02:00	108	176	3.16228	0.0413777	0
25_degrees_10mW_4_0	782	54.2528	2022-08-26 10:20:31.212211381+02:00	113	177	5.09902	0.042031	0
25_degrees_10mW_4_0	783	54.3222	2022-08-26 10:20:31.281624082+02:00	111	175	2.82843	0.0353098	0
25_degrees_10mW_4_0	784	54.3916	2022-08-26 10:20:31.351036782+02:00	111	175	0	0.0319542	0
25_degrees_10mW_4_0	785	54.4609	2022-08-26 10:20:31.420449483+02:00	107	176	4.12311	0.0364889	0
25_degrees_10mW_4_0	786	54.5303	2022-08-26 10:20:31.489862184+02:00	107	176	0	0.0396186	0
25_degrees_10mW_4_0	787	54.5997	2022-08-26 10:20:31.559274885+02:00	107	176	0	0.0311344	0
25_degrees_10mW_4_0	788	54.6691	2022-08-26 10:20:31.628687585+02:00	107	176	0	0.0285777	0
25_degrees_10mW_4_0	789	54.7384	2022-08-26 10:20:31.698100286+02:00	107	175	1	0.0444922	0
25_degrees_10mW_4_0	790	54.8078	2022-08-26 10:20:31.767512987+02:00	107	176	1	0.0647247	0
25_degrees_10mW_4_0	791	54.8772	2022-08-26 10:20:31.836925687+02:00	107	176	0	0.0526918	0
25_degrees_10mW_4_0	792	54.9466	2022-08-26 10:20:31.906338388+02:00	107	176	0	0.044614	0
25_degrees_10mW_4_0	793	55.016	2022-08-26 10:20:31.975751089+02:00	107	176	0	0.0337002	0
25_degrees_10mW_4_0	794	55.0853	2022-08-26 10:20:32.045163789+02:00	107	176	0	0.0338843	0
25_degrees_10mW_4_0	795	55.1547	2022-08-26 10:20:32.114576490+02:00	107	176	0	0.0425509	0
25_degrees_10mW_4_0	796	55.2241	2022-08-26 10:20:32.183989191+02:00	107	176	0	0.0407415	0
25_degrees_10mW_4_0	797	55.2935	2022-08-26 10:20:32.253401891+02:00	107	176	0	0.0422017	0
25_degrees_10mW_4_0	798	55.3628	2022-08-26 10:20:32.322814592+02:00	113	175	6.08276	0.0492373	0
25_degrees_10mW_4_0	799	55.4322	2022-08-26 10:20:32.392227293+02:00	107	176	6.08276	0.0425607	0
25_degrees_10mW_4_0	800	55.5016	2022-08-26 10:20:32.461639993+02:00	111	174	4.47214	0.0503154	0
25_degrees_10mW_4_0	801	55.571	2022-08-26 10:20:32.531052694+02:00	107	176	4.47214	0.0525711	0
25_degrees_10mW_4_0	802	55.6403	2022-08-26 10:20:32.600465395+02:00	107	176	0	0.0427107	0
25_degrees_10mW_4_0	803	55.7097	2022-08-26 10:20:32.669878095+02:00	107	176	0	0.0435923	0
25_degrees_10mW_4_0	804	55.7791	2022-08-26 10:20:32.739290796+02:00	107	176	0	0.0395051	0
25_degrees_10mW_4_0	805	55.8485	2022-08-26 10:20:32.808703497+02:00	107	176	0	0.0362944	0
25_degrees_10mW_4_0	806	55.9179	2022-08-26 10:20:32.878116197+02:00	107	176	0	0.0583981	0
25_degrees_10mW_4_0	807	55.9872	2022-08-26 10:20:32.947528898+02:00	107	176	0	0.0375603	0
25_degrees_10mW_4_0	808	56.0566	2022-08-26 10:20:33.016941599+02:00	107	176	0	0.0452818	0
25_degrees_10mW_4_0	809	56.126	2022-08-26 10:20:33.086354299+02:00	107	176	0	0.0462456	0
25_degrees_10mW_4_0	810	56.1954	2022-08-26 10:20:33.155767+02:00	107	176	0	0.0483802	0
25_degrees_10mW_4_0	811	56.2647	2022-08-26 10:20:33.225179701+02:00	107	176	0	0.0365037	0
25_degrees_10mW_4_0	812	56.3341	2022-08-26 10:20:33.294592401+02:00	107	176	0	0.0441359	0
25_degrees_10mW_4_0	813	56.4035	2022-08-26 10:20:33.364005102+02:00	107	176	0	0.0444104	0
25_degrees_10mW_4_0	814	56.4729	2022-08-26 10:20:33.433417803+02:00	107	176	0	0.0394847	0
25_degrees_10mW_4_0	815	56.5423	2022-08-26 10:20:33.502830503+02:00	107	176	0	0.0326749	0
25_degrees_10mW_4_0	816	56.6116	2022-08-26 10:20:33.572243204+02:00	107	176	0	0.0337142	0
25_degrees_10mW_4_0	817	56.681	2022-08-26 10:20:33.641655905+02:00	107	176	0	0.0431721	0
25_degrees_10mW_4_0	818	56.7504	2022-08-26 10:20:33.711068605+02:00	107	176	0	0.0536392	0
25_degrees_10mW_4_0	819	56.8198	2022-08-26 10:20:33.780481306+02:00	107	176	0	0.0475988	0
25_degrees_10mW_4_0	820	56.8891	2022-08-26 10:20:33.849894007+02:00	107	176	0	0.0395109	0
25_degrees_10mW_4_0	821	56.9585	2022-08-26 10:20:33.919306707+02:00	107	176	0	0.0295941	0
25_degrees_10mW_4_0	822	57.0279	2022-08-26 10:20:33.988719408+02:00	107	176	0	0.0502407	0
25_degrees_10mW_4_0	823	57.0973	2022-08-26 10:20:34.058132109+02:00	107	176	0	0.0583479	0
25_degrees_10mW_4_0	824	57.1666	2022-08-26 10:20:34.127544809+02:00	107	176	0	0.144184	0
25_degrees_10mW_4_0	825	57.236	2022-08-26 10:20:34.196957510+02:00	107	176	0	0.313125	0
25_degrees_10mW_4_0	826	57.3054	2022-08-26 10:20:34.266370211+02:00	107	177	1	0.231712	0
25_degrees_10mW_4_0	827	57.3748	2022-08-26 10:20:34.335782912+02:00	107	177	0	0.202916	0
25_degrees_10mW_4_0	828	57.4442	2022-08-26 10:20:34.405195612+02:00	108	182	5.09902	0.181608	0
25_degrees_10mW_4_0	829	57.5135	2022-08-26 10:20:34.474608313+02:00	107	178	4.12311	0.186584	0
25_degrees_10mW_4_0	830	57.5829	2022-08-26 10:20:34.544021014+02:00	107	178	0	0.28212	0
25_degrees_10mW_4_0	831	57.6523	2022-08-26 10:20:34.613433714+02:00	108	183	5.09902	0.153174	0
25_degrees_10mW_4_0	832	57.7217	2022-08-26 10:20:34.682846415+02:00	106	178	5.38516	0.19306	0
25_degrees_10mW_4_0	833	57.791	2022-08-26 10:20:34.752259116+02:00	106	179	1	0.147583	0
25_degrees_10mW_4_0	834	57.8604	2022-08-26 10:20:34.821671816+02:00	108	178	2.23607	0.193501	0
25_degrees_10mW_4_0	835	57.9298	2022-08-26 10:20:34.891084517+02:00	113	179	5.09902	0.0647884	0
25_degrees_10mW_4_0	836	57.9992	2022-08-26 10:20:34.960497218+02:00	106	179	7	0.0466944	0
25_degrees_10mW_4_0	837	58.0685	2022-08-26 10:20:35.029909918+02:00	106	179	0	0.0343399	0
25_degrees_10mW_4_0	838	58.1379	2022-08-26 10:20:35.099322619+02:00	106	179	0	0.259291	0
25_degrees_10mW_4_0	839	58.2073	2022-08-26 10:20:35.168735320+02:00	108	178	2.23607	0.225995	0
25_degrees_10mW_4_0	840	58.2767	2022-08-26 10:20:35.238148020+02:00	109	178	1	0.119914	0
25_degrees_10mW_4_0	841	58.3461	2022-08-26 10:20:35.307560721+02:00	110	178	1	0.149367	0
25_degrees_10mW_4_0	842	58.4154	2022-08-26 10:20:35.376973422+02:00	110	178	0	0.0452032	0
25_degrees_10mW_4_0	843	58.4848	2022-08-26 10:20:35.446386122+02:00	110	178	0	0.0621369	0
25_degrees_10mW_4_0	844	58.5542	2022-08-26 10:20:35.515798823+02:00	110	178	0	0.0551143	0
25_degrees_10mW_4_0	845	58.6236	2022-08-26 10:20:35.585211524+02:00	110	178	0	0.048157	0
25_degrees_10mW_4_0	846	58.6929	2022-08-26 10:20:35.654624224+02:00	108	179	2.23607	0.0424974	0
25_degrees_10mW_4_0	847	58.7623	2022-08-26 10:20:35.724036925+02:00	108	179	0	0.0413033	0
25_degrees_10mW_4_0	848	58.8317	2022-08-26 10:20:35.793449626+02:00	106	179	2	0.0382609	0
25_degrees_10mW_4_0	849	58.9011	2022-08-26 10:20:35.862862326+02:00	108	178	2.23607	0.0385013	0
25_degrees_10mW_4_0	850	58.9704	2022-08-26 10:20:35.932275027+02:00	108	178	0	0.0375555	0
25_degrees_10mW_4_0	851	59.0398	2022-08-26 10:20:36.001687728+02:00	106	179	2.23607	0.040323	0
25_degrees_10mW_4_0	852	59.1092	2022-08-26 10:20:36.071100428+02:00	106	179	0	0.0446599	0
25_degrees_10mW_4_0	853	59.1786	2022-08-26 10:20:36.140513129+02:00	106	179	0	0.0433921	0
25_degrees_10mW_4_0	854	59.248	2022-08-26 10:20:36.209925830+02:00	106	179	0	0.0371858	0
25_degrees_10mW_4_0	855	59.3173	2022-08-26 10:20:36.279338530+02:00	108	178	2.23607	0.0479712	0
25_degrees_10mW_4_0	856	59.3867	2022-08-26 10:20:36.348751231+02:00	106	179	2.23607	0.0463649	0
25_degrees_10mW_4_0	857	59.4561	2022-08-26 10:20:36.418163932+02:00	106	179	0	0.0401474	0
25_degrees_10mW_4_0	858	59.5255	2022-08-26 10:20:36.487576632+02:00	106	179	0	0.0509891	0
25_degrees_10mW_4_0	859	59.5948	2022-08-26 10:20:36.556989333+02:00	106	179	0	0.0393642	0
25_degrees_10mW_4_0	860	59.6642	2022-08-26 10:20:36.626402034+02:00	106	179	0	0.0476363	0
25_degrees_10mW_4_0	861	59.7336	2022-08-26 10:20:36.695814734+02:00	113	179	7	0.030768	0
25_degrees_10mW_4_0	862	59.803	2022-08-26 10:20:36.765227435+02:00	106	179	7	0.0312653	0
25_degrees_10mW_4_0	863	59.8723	2022-08-26 10:20:36.834640136+02:00	113	179	7	0.0362148	0
25_degrees_10mW_4_0	864	59.9417	2022-08-26 10:20:36.904052836+02:00	113	179	0	0.0430918	0
25_degrees_10mW_4_0	865	60.0111	2022-08-26 10:20:36.973465537+02:00	106	179	7	0.0381668	0
25_degrees_10mW_4_0	866	60.0805	2022-08-26 10:20:37.042878238+02:00	106	179	0	0.031444	0
25_degrees_10mW_4_0	867	60.1499	2022-08-26 10:20:37.112290938+02:00	113	179	7	0.0314658	0
25_degrees_10mW_4_0	868	60.2192	2022-08-26 10:20:37.181703639+02:00	107	180	6.08276	0.0387183	0
25_degrees_10mW_4_0	869	60.2886	2022-08-26 10:20:37.251116340+02:00	113	179	6.08276	0.0407663	0
25_degrees_10mW_4_0	870	60.358	2022-08-26 10:20:37.320529041+02:00	113	179	0	0.0368606	0
25_degrees_10mW_4_0	871	60.4274	2022-08-26 10:20:37.389941741+02:00	109	178	4.12311	0.0331892	0
25_degrees_10mW_4_0	872	60.4967	2022-08-26 10:20:37.459354442+02:00	113	179	4.12311	0.0300223	0
25_degrees_10mW_4_0	873	60.5661	2022-08-26 10:20:37.528767143+02:00	113	179	0	0.0382738	0
25_degrees_10mW_4_0	874	60.6355	2022-08-26 10:20:37.598179843+02:00	106	179	7	0.0411272	0
25_degrees_10mW_4_0	875	60.7049	2022-08-26 10:20:37.667592544+02:00	113	179	7	0.0421566	0
25_degrees_10mW_4_0	876	60.7742	2022-08-26 10:20:37.737005245+02:00	113	179	0	0.0379294	0
25_degrees_10mW_4_0	877	60.8436	2022-08-26 10:20:37.806417945+02:00	113	179	0	0.0354555	0
25_degrees_10mW_4_0	878	60.913	2022-08-26 10:20:37.875830646+02:00	113	179	0	0.0361948	0
25_degrees_10mW_4_0	879	60.9824	2022-08-26 10:20:37.945243347+02:00	113	179	0	0.0416755	0
25_degrees_10mW_4_0	880	61.0518	2022-08-26 10:20:38.014656047+02:00	113	179	0	0.0303992	0
25_degrees_10mW_4_0	881	61.1211	2022-08-26 10:20:38.084068748+02:00	113	179	0	0.0313236	0
25_degrees_10mW_4_0	882	61.1905	2022-08-26 10:20:38.153481449+02:00	113	179	0	0.0367744	0
25_degrees_10mW_4_0	883	61.2599	2022-08-26 10:20:38.222894149+02:00	113	179	0	0.0390924	0
25_degrees_10mW_4_0	884	61.3293	2022-08-26 10:20:38.292306850+02:00	113	179	0	0.0366893	0
25_degrees_10mW_4_0	885	61.3986	2022-08-26 10:20:38.361719551+02:00	113	179	0	0.0408943	0
25_degrees_10mW_4_0	886	61.468	2022-08-26 10:20:38.431132251+02:00	113	179	0	0.229146	0
25_degrees_10mW_4_0	887	61.5374	2022-08-26 10:20:38.500544952+02:00	113	179	0	0.225437	0
25_degrees_10mW_4_0	888	61.6068	2022-08-26 10:20:38.569957653+02:00	107	180	6.08276	0.112011	0
25_degrees_10mW_4_0	889	61.6761	2022-08-26 10:20:38.639370353+02:00	107	180	0	0.0838178	0
25_degrees_10mW_4_0	890	61.7455	2022-08-26 10:20:38.708783054+02:00	108	180	1	0.173167	0
25_degrees_10mW_4_0	891	61.8149	2022-08-26 10:20:38.778195755+02:00	108	180	0	0.10954	0
25_degrees_10mW_4_0	892	61.8843	2022-08-26 10:20:38.847608455+02:00	108	180	0	0.191003	0
25_degrees_10mW_4_0	893	61.9537	2022-08-26 10:20:38.917021156+02:00	107	180	1	0.120216	0
25_degrees_10mW_4_0	894	62.023	2022-08-26 10:20:38.986433857+02:00	107	180	0	0.10949	0
25_degrees_10mW_4_0	895	62.0924	2022-08-26 10:20:39.055846557+02:00	107	180	0	0.15396	0
25_degrees_10mW_4_0	896	62.1618	2022-08-26 10:20:39.125259258+02:00	111	179	4.12311	0.0322637	0
25_degrees_10mW_4_0	897	62.2312	2022-08-26 10:20:39.194671959+02:00	106	186	8.60233	0.0167921	0
25_degrees_10mW_4_0	898	62.3005	2022-08-26 10:20:39.264084659+02:00	110	180	7.2111	0.189129	0
25_degrees_10mW_4_0	899	62.3699	2022-08-26 10:20:39.333497360+02:00	107	187	7.61577	0.0546244	0
25_degrees_10mW_4_0	900	62.4393	2022-08-26 10:20:39.402910061+02:00	111	181	7.2111	0.0514901	0
25_degrees_10mW_4_0	901	62.5087	2022-08-26 10:20:39.472322761+02:00	107	183	4.47214	0.0695949	0
25_degrees_10mW_4_0	902	62.578	2022-08-26 10:20:39.541735462+02:00	113	182	6.08276	0.160504	0
25_degrees_10mW_4_0	903	62.6474	2022-08-26 10:20:39.611148163+02:00	115	187	5.38516	0.0519482	0
25_degrees_10mW_4_0	904	62.7168	2022-08-26 10:20:39.680560863+02:00	115	185	2	0.191309	0
25_degrees_10mW_4_0	905	62.7862	2022-08-26 10:20:39.749973564+02:00	115	184	1	0.211426	0
25_degrees_10mW_4_0	906	62.8556	2022-08-26 10:20:39.819386265+02:00	108	190	9.21954	0.0837807	0
25_degrees_10mW_4_0	907	62.9249	2022-08-26 10:20:39.888798965+02:00	107	190	1	0.0712795	0
25_degrees_10mW_4_0	908	62.9943	2022-08-26 10:20:39.958211666+02:00	108	190	1	0.0484887	0
25_degrees_10mW_4_0	909	63.0637	2022-08-26 10:20:40.027624367+02:00	108	190	0	0.0472705	0
25_degrees_10mW_4_0	910	63.1331	2022-08-26 10:20:40.097037068+02:00	108	190	0	0.0371873	0
25_degrees_10mW_4_0	911	63.2024	2022-08-26 10:20:40.166449768+02:00	108	190	0	0.0338714	0
25_degrees_10mW_4_0	912	63.2718	2022-08-26 10:20:40.235862469+02:00	108	190	0	0.0450437	0
25_degrees_10mW_4_0	913	63.3412	2022-08-26 10:20:40.305275170+02:00	108	190	0	0.0665249	0
25_degrees_10mW_4_0	914	63.4106	2022-08-26 10:20:40.374687870+02:00	108	190	0	0.089036	0
25_degrees_10mW_4_0	915	63.48	2022-08-26 10:20:40.444100571+02:00	108	190	0	0.0877138	0
25_degrees_10mW_4_0	916	63.5493	2022-08-26 10:20:40.513513272+02:00	115	187	7.61577	0.0743313	0
25_degrees_10mW_4_0	917	63.6187	2022-08-26 10:20:40.582925972+02:00	113	188	2.23607	0.0820854	0
25_degrees_10mW_4_0	918	63.6881	2022-08-26 10:20:40.652338673+02:00	113	188	0	0.0928801	0
25_degrees_10mW_4_0	919	63.7575	2022-08-26 10:20:40.721751374+02:00	108	189	5.09902	0.0897661	0
25_degrees_10mW_4_0	920	63.8268	2022-08-26 10:20:40.791164074+02:00	108	189	0	0.0642485	0
25_degrees_10mW_4_0	921	63.8962	2022-08-26 10:20:40.860576775+02:00	113	187	5.38516	0.0460883	0
25_degrees_10mW_4_0	922	63.9656	2022-08-26 10:20:40.929989476+02:00	115	187	2	0.0525983	0
25_degrees_10mW_4_0	923	64.035	2022-08-26 10:20:40.999402176+02:00	115	187	0	0.0448651	0
25_degrees_10mW_4_0	924	64.1043	2022-08-26 10:20:41.068814877+02:00	115	187	0	0.0513205	0
25_degrees_10mW_4_0	925	64.1737	2022-08-26 10:20:41.138227578+02:00	115	187	0	0.0449038	0
25_degrees_10mW_4_0	926	64.2431	2022-08-26 10:20:41.207640278+02:00	115	187	0	0.0644031	0
25_degrees_10mW_4_0	927	64.3125	2022-08-26 10:20:41.277052979+02:00	115	187	0	0.0599169	0
25_degrees_10mW_4_0	928	64.3819	2022-08-26 10:20:41.346465680+02:00	115	187	0	0.0674995	0
25_degrees_10mW_4_0	929	64.4512	2022-08-26 10:20:41.415878380+02:00	115	187	0	0.0427812	0
25_degrees_10mW_4_0	930	64.5206	2022-08-26 10:20:41.485291081+02:00	113	188	2.23607	0.0390857	0
25_degrees_10mW_4_0	931	64.59	2022-08-26 10:20:41.554703782+02:00	114	187	1.41421	0.0507934	0
25_degrees_10mW_4_0	932	64.6594	2022-08-26 10:20:41.624116482+02:00	113	188	1.41421	0.0489766	0
25_degrees_10mW_4_0	933	64.7287	2022-08-26 10:20:41.693529183+02:00	114	187	1.41421	0.0372191	0
25_degrees_10mW_4_0	934	64.7981	2022-08-26 10:20:41.762941884+02:00	115	183	4.12311	0.0433976	0
25_degrees_10mW_4_0	935	64.8675	2022-08-26 10:20:41.832354584+02:00	114	187	4.12311	0.0417426	0
25_degrees_10mW_4_0	936	64.9369	2022-08-26 10:20:41.901767285+02:00	115	183	4.12311	0.0415682	0
25_degrees_10mW_4_0	937	65.0062	2022-08-26 10:20:41.971179986+02:00	115	183	0	0.0375341	0
25_degrees_10mW_4_0	938	65.0756	2022-08-26 10:20:42.040592686+02:00	114	187	4.12311	0.0447597	0
25_degrees_10mW_4_0	939	65.145	2022-08-26 10:20:42.110005387+02:00	115	183	4.12311	0.0533129	0
25_degrees_10mW_4_0	940	65.2144	2022-08-26 10:20:42.179418088+02:00	114	187	4.12311	0.047853	0
25_degrees_10mW_4_0	941	65.2838	2022-08-26 10:20:42.248830788+02:00	113	182	5.09902	0.042362	0
25_degrees_10mW_4_0	942	65.3531	2022-08-26 10:20:42.318243489+02:00	115	183	2.23607	0.0515534	0
25_degrees_10mW_4_0	943	65.4225	2022-08-26 10:20:42.387656190+02:00	115	183	0	0.0665879	0
25_degrees_10mW_4_0	944	65.4919	2022-08-26 10:20:42.457068890+02:00	113	188	5.38516	0.0532451	0
25_degrees_10mW_4_0	945	65.5613	2022-08-26 10:20:42.526481591+02:00	113	182	6	0.0363552	0
25_degrees_10mW_4_0	946	65.6306	2022-08-26 10:20:42.595894292+02:00	115	183	2.23607	0.043298	0
25_degrees_10mW_4_0	947	65.7	2022-08-26 10:20:42.665306992+02:00	113	188	5.38516	0.0422554	0
25_degrees_10mW_4_0	948	65.7694	2022-08-26 10:20:42.734719693+02:00	115	183	5.38516	0.0497619	0
25_degrees_10mW_4_0	949	65.8388	2022-08-26 10:20:42.804132394+02:00	107	184	8.06226	0.0418663	0
25_degrees_10mW_4_0	950	65.9081	2022-08-26 10:20:42.873545094+02:00	113	182	6.32456	0.0279527	0
25_degrees_10mW_4_0	951	65.9775	2022-08-26 10:20:42.942957795+02:00	113	182	0	0.0316118	0
25_degrees_10mW_4_0	952	66.0469	2022-08-26 10:20:43.012370496+02:00	115	183	2.23607	0.0389058	0
25_degrees_10mW_4_0	953	66.1163	2022-08-26 10:20:43.081783197+02:00	115	183	0	0.0403352	0
25_degrees_10mW_4_0	954	66.1857	2022-08-26 10:20:43.151195897+02:00	107	184	8.06226	0.0422111	0
25_degrees_10mW_4_0	955	66.255	2022-08-26 10:20:43.220608598+02:00	113	182	6.32456	0.0409609	0
25_degrees_10mW_4_0	956	66.3244	2022-08-26 10:20:43.290021299+02:00	113	182	0	0.0410329	0
25_degrees_10mW_4_0	957	66.3938	2022-08-26 10:20:43.359433999+02:00	113	182	0	0.0309837	0
25_degrees_10mW_4_0	958	66.4632	2022-08-26 10:20:43.428846700+02:00	113	182	0	0.0335364	0
25_degrees_10mW_4_0	959	66.5325	2022-08-26 10:20:43.498259401+02:00	113	182	0	0.025873	0
25_degrees_10mW_4_0	960	66.6019	2022-08-26 10:20:43.567672101+02:00	113	182	0	0.030074	0
25_degrees_10mW_4_0	961	66.6713	2022-08-26 10:20:43.637084802+02:00	113	182	0	0.0375289	0
25_degrees_10mW_4_0	962	66.7407	2022-08-26 10:20:43.706497503+02:00	113	182	0	0.0356545	0
25_degrees_10mW_4_0	963	66.81	2022-08-26 10:20:43.775910203+02:00	113	182	0	0.0291512	0
25_degrees_10mW_4_0	964	66.8794	2022-08-26 10:20:43.845322904+02:00	113	182	0	0.0285065	0
25_degrees_10mW_4_0	965	66.9488	2022-08-26 10:20:43.914735605+02:00	113	182	0	0.0310804	0
25_degrees_10mW_4_0	966	67.0182	2022-08-26 10:20:43.984148305+02:00	113	182	0	0.0334232	0
25_degrees_10mW_4_0	967	67.0876	2022-08-26 10:20:44.053561006+02:00	113	182	0	0.0365296	0
25_degrees_10mW_4_0	968	67.1569	2022-08-26 10:20:44.122973707+02:00	113	182	0	0.0333138	0
25_degrees_10mW_4_0	969	67.2263	2022-08-26 10:20:44.192386407+02:00	113	182	0	0.0399728	0
25_degrees_10mW_4_0	970	67.2957	2022-08-26 10:20:44.261799108+02:00	113	182	0	0.0293715	0
25_degrees_10mW_4_0	971	67.3651	2022-08-26 10:20:44.331211809+02:00	113	182	0	0.0301464	0
25_degrees_10mW_4_0	972	67.4344	2022-08-26 10:20:44.400624509+02:00	113	182	0	0.0335201	0
25_degrees_10mW_4_0	973	67.5038	2022-08-26 10:20:44.470037210+02:00	113	182	0	0.0396691	0
25_degrees_10mW_4_0	974	67.5732	2022-08-26 10:20:44.539449911+02:00	113	182	0	0.03067	0
25_degrees_10mW_4_0	975	67.6426	2022-08-26 10:20:44.608862611+02:00	113	182	0	0.0304822	0
25_degrees_10mW_4_0	976	67.7119	2022-08-26 10:20:44.678275312+02:00	113	182	0	0.0405954	0
25_degrees_10mW_4_0	977	67.7813	2022-08-26 10:20:44.747688013+02:00	113	182	0	0.0399287	0
25_degrees_10mW_4_0	978	67.8507	2022-08-26 10:20:44.817100713+02:00	113	182	0	0.033303	0
25_degrees_10mW_4_0	979	67.9201	2022-08-26 10:20:44.886513414+02:00	113	182	0	0.0358388	0
25_degrees_10mW_4_0	980	67.9895	2022-08-26 10:20:44.955926115+02:00	113	182	0	0.0301461	0
25_degrees_10mW_4_0	981	68.0588	2022-08-26 10:20:45.025338815+02:00	113	182	0	0.0370376	0
25_degrees_10mW_4_0	982	68.1282	2022-08-26 10:20:45.094751516+02:00	113	182	0	0.0349796	0
25_degrees_10mW_4_0	983	68.1976	2022-08-26 10:20:45.164164217+02:00	113	182	0	0.0263512	0
25_degrees_10mW_4_0	984	68.267	2022-08-26 10:20:45.233576917+02:00	113	182	0	0.0300297	0
25_degrees_10mW_4_0	985	68.3363	2022-08-26 10:20:45.302989618+02:00	113	182	0	0.0275581	0
25_degrees_10mW_4_0	986	68.4057	2022-08-26 10:20:45.372402319+02:00	113	182	0	0.0324755	0
25_degrees_10mW_4_0	987	68.4751	2022-08-26 10:20:45.441815019+02:00	113	182	0	0.0294569	0
25_degrees_10mW_4_0	988	68.5445	2022-08-26 10:20:45.511227720+02:00	113	182	0	0.0274068	0
25_degrees_10mW_4_0	989	68.6138	2022-08-26 10:20:45.580640421+02:00	113	182	0	0.0273292	0
25_degrees_10mW_4_0	990	68.6832	2022-08-26 10:20:45.650053121+02:00	113	182	0	0.0267285	0
25_degrees_10mW_4_0	991	68.7526	2022-08-26 10:20:45.719465822+02:00	113	182	0	0.0395584	0
25_degrees_10mW_4_0	992	68.822	2022-08-26 10:20:45.788878523+02:00	113	182	0	0.0383524	0
25_degrees_10mW_4_0	993	68.8914	2022-08-26 10:20:45.858291224+02:00	113	182	0	0.0379408	0
25_degrees_10mW_4_0	994	68.9607	2022-08-26 10:20:45.927703924+02:00	113	182	0	0.0397321	0
25_degrees_10mW_4_0	995	69.0301	2022-08-26 10:20:45.997116625+02:00	113	182	0	0.0506073	0
25_degrees_10mW_4_0	996	69.0995	2022-08-26 10:20:46.066529326+02:00	113	182	0	0.0496499	0
25_degrees_10mW_4_0	997	69.1689	2022-08-26 10:20:46.135942026+02:00	107	184	6.32456	0.0446746	0
25_degrees_10mW_4_0	998	69.2382	2022-08-26 10:20:46.205354727+02:00	107	184	0	0.0472092	0
25_degrees_10mW_4_0	999	69.3076	2022-08-26 10:20:46.274767428+02:00	113	182	6.32456	0.0368369	0
25_degrees_10mW_4_0	1000	69.377	2022-08-26 10:20:46.344180128+02:00	113	182	0	0.0316571	0
25_degrees_10mW_4_0	1001	69.4464	2022-08-26 10:20:46.413592829+02:00	113	182	0	0.0384338	0
25_degrees_10mW_4_0	1002	69.5157	2022-08-26 10:20:46.483005530+02:00	113	182	0	0.0376009	0
25_degrees_10mW_4_0	1003	69.5851	2022-08-26 10:20:46.552418230+02:00	113	182	0	0.0462177	0
25_degrees_10mW_4_0	1004	69.6545	2022-08-26 10:20:46.621830931+02:00	113	182	0	0.0404664	0
25_degrees_10mW_4_0	1005	69.7239	2022-08-26 10:20:46.691243632+02:00	113	182	0	0.0349345	0
25_degrees_10mW_4_0	1006	69.7933	2022-08-26 10:20:46.760656332+02:00	114	182	1	0.04183	0
25_degrees_10mW_4_0	1007	69.8626	2022-08-26 10:20:46.830069033+02:00	114	182	0	0.040512	0
25_degrees_10mW_4_0	1008	69.932	2022-08-26 10:20:46.899481734+02:00	113	182	1	0.0372062	0
25_degrees_10mW_4_0	1009	70.0014	2022-08-26 10:20:46.968894434+02:00	114	182	1	0.0460455	0
25_degrees_10mW_4_0	1010	70.0708	2022-08-26 10:20:47.038307135+02:00	113	182	1	0.054197	0
25_degrees_10mW_4_0	1011	70.1401	2022-08-26 10:20:47.107719836+02:00	114	182	1	0.0610426	0
25_degrees_10mW_4_0	1012	70.2095	2022-08-26 10:20:47.177132536+02:00	113	187	5.09902	0.0593135	0
25_degrees_10mW_4_0	1013	70.2789	2022-08-26 10:20:47.246545237+02:00	113	182	5	0.0512166	0
25_degrees_10mW_4_0	1014	70.3483	2022-08-26 10:20:47.315957938+02:00	114	182	1	0.0433553	0
25_degrees_10mW_4_0	1015	70.4176	2022-08-26 10:20:47.385370638+02:00	113	182	1	0.048157	0
25_degrees_10mW_4_0	1016	70.487	2022-08-26 10:20:47.454783339+02:00	114	182	1	0.0402788	0
25_degrees_10mW_4_0	1017	70.5564	2022-08-26 10:20:47.524196040+02:00	113	182	1	0.0468065	0
25_degrees_10mW_4_0	1018	70.6258	2022-08-26 10:20:47.593608740+02:00	114	182	1	0.0462064	0
25_degrees_10mW_4_0	1019	70.6952	2022-08-26 10:20:47.663021441+02:00	113	187	5.09902	0.0427077	0
25_degrees_10mW_4_0	1020	70.7645	2022-08-26 10:20:47.732434142+02:00	113	182	5	0.0656903	0
25_degrees_10mW_4_0	1021	70.8339	2022-08-26 10:20:47.801846842+02:00	113	182	0	0.0887587	0
25_degrees_10mW_4_0	1022	70.9033	2022-08-26 10:20:47.871259543+02:00	113	182	0	0.127091	0
25_degrees_10mW_4_0	1023	70.9727	2022-08-26 10:20:47.940672244+02:00	113	182	0	0.153658	0
25_degrees_10mW_4_0	1024	71.042	2022-08-26 10:20:48.010084944+02:00	115	187	5.38516	0.113288	0
25_degrees_10mW_4_0	1025	71.1114	2022-08-26 10:20:48.079497645+02:00	115	187	0	0.161986	0
25_degrees_10mW_4_0	1026	71.1808	2022-08-26 10:20:48.148910346+02:00	115	187	0	0.283544	0
25_degrees_10mW_4_0	1027	71.2502	2022-08-26 10:20:48.218323046+02:00	114	180	7.07107	0.327293	0
25_degrees_10mW_4_0	1028	71.3196	2022-08-26 10:20:48.287735747+02:00	115	187	7.07107	0.214057	0
25_degrees_10mW_4_0	1029	71.3889	2022-08-26 10:20:48.357148448+02:00	115	187	0	0.121742	0
25_degrees_10mW_4_0	1030	71.4583	2022-08-26 10:20:48.426561148+02:00	113	182	5.38516	0.269085	0
25_degrees_10mW_4_0	1031	71.5277	2022-08-26 10:20:48.495973849+02:00	113	182	0	0.232854	0
25_degrees_10mW_4_0	1032	71.5971	2022-08-26 10:20:48.565386550+02:00	112	187	5.09902	0.135881	0
25_degrees_10mW_4_0	1033	71.6664	2022-08-26 10:20:48.634799250+02:00	115	183	5	0.0427659	0
25_degrees_10mW_4_0	1034	71.7358	2022-08-26 10:20:48.704211951+02:00	112	182	3.16228	0.0481452	0
25_degrees_10mW_4_0	1035	71.8052	2022-08-26 10:20:48.773624652+02:00	112	182	0	0.0497111	0
25_degrees_10mW_4_0	1036	71.8746	2022-08-26 10:20:48.843037353+02:00	116	187	6.40312	0.191482	0
25_degrees_10mW_4_0	1037	71.9439	2022-08-26 10:20:48.912450053+02:00	119	188	3.16228	0.100767	0
25_degrees_10mW_4_0	1038	72.0133	2022-08-26 10:20:48.981862754+02:00	119	187	1	0.0948635	0
25_degrees_10mW_4_0	1039	72.0827	2022-08-26 10:20:49.051275455+02:00	119	187	0	0.238202	0
25_degrees_10mW_4_0	1040	72.1521	2022-08-26 10:20:49.120688155+02:00	119	187	0	0.24281	0
25_degrees_10mW_4_0	1041	72.2215	2022-08-26 10:20:49.190100856+02:00	119	187	0	0.126285	0
25_degrees_10mW_4_0	1042	72.2908	2022-08-26 10:20:49.259513557+02:00	116	188	3.16228	0.0815971	0
25_degrees_10mW_4_0	1043	72.3602	2022-08-26 10:20:49.328926257+02:00	116	188	0	0.0694148	0
25_degrees_10mW_4_0	1044	72.4296	2022-08-26 10:20:49.398338958+02:00	119	187	3.16228	0.0406627	0
25_degrees_10mW_4_0	1045	72.499	2022-08-26 10:20:49.467751659+02:00	116	188	3.16228	0.0378357	0
25_degrees_10mW_4_0	1046	72.5683	2022-08-26 10:20:49.537164359+02:00	119	187	3.16228	0.046501	0
25_degrees_10mW_4_0	1047	72.6377	2022-08-26 10:20:49.606577060+02:00	115	188	4.12311	0.0430479	0
25_degrees_10mW_4_0	1048	72.7071	2022-08-26 10:20:49.675989761+02:00	119	187	4.12311	0.0673683	0
25_degrees_10mW_4_0	1049	72.7765	2022-08-26 10:20:49.745402461+02:00	119	187	0	0.0712276	0
25_degrees_10mW_4_0	1050	72.8458	2022-08-26 10:20:49.814815162+02:00	119	187	0	0.0677868	0
25_degrees_10mW_4_0	1051	72.9152	2022-08-26 10:20:49.884227863+02:00	119	187	0	0.0516578	0
25_degrees_10mW_4_0	1052	72.9846	2022-08-26 10:20:49.953640563+02:00	116	188	3.16228	0.0433297	0
25_degrees_10mW_4_0	1053	73.054	2022-08-26 10:20:50.023053264+02:00	116	188	0	0.0385859	0
25_degrees_10mW_4_0	1054	73.1234	2022-08-26 10:20:50.092465965+02:00	116	188	0	0.0451478	0
25_degrees_10mW_4_0	1055	73.1927	2022-08-26 10:20:50.161878665+02:00	119	187	3.16228	0.0813773	0
25_degrees_10mW_4_0	1056	73.2621	2022-08-26 10:20:50.231291366+02:00	118	182	5.09902	0.0486301	0
25_degrees_10mW_4_0	1057	73.3315	2022-08-26 10:20:50.300704067+02:00	116	188	6.32456	0.0771482	0
25_degrees_10mW_4_0	1058	73.4009	2022-08-26 10:20:50.370116767+02:00	119	190	3.60555	0.0618229	0
25_degrees_10mW_4_0	1059	73.4702	2022-08-26 10:20:50.439529468+02:00	119	190	0	0.0635281	0
25_degrees_10mW_4_0	1060	73.5396	2022-08-26 10:20:50.508942169+02:00	119	190	0	0.0487992	0
25_degrees_10mW_4_0	1061	73.609	2022-08-26 10:20:50.578354869+02:00	119	187	3	0.0523405	0
25_degrees_10mW_4_0	1062	73.6784	2022-08-26 10:20:50.647767570+02:00	119	190	3	0.0448361	0
25_degrees_10mW_4_0	1063	73.7477	2022-08-26 10:20:50.717180271+02:00	119	190	0	0.0500724	0
25_degrees_10mW_4_0	1064	73.8171	2022-08-26 10:20:50.786592971+02:00	118	182	8.06226	0.041453	0
25_degrees_10mW_4_0	1065	73.8865	2022-08-26 10:20:50.856005672+02:00	118	182	0	0.0369625	0
25_degrees_10mW_4_0	1066	73.9559	2022-08-26 10:20:50.925418373+02:00	118	182	0	0.0488137	0
25_degrees_10mW_4_0	1067	74.0253	2022-08-26 10:20:50.994831073+02:00	118	182	0	0.0304992	0
25_degrees_10mW_4_0	1068	74.0946	2022-08-26 10:20:51.064243774+02:00	118	182	0	0.0332083	0
25_degrees_10mW_4_0	1069	74.164	2022-08-26 10:20:51.133656475+02:00	118	182	0	0.0374437	0
25_degrees_10mW_4_0	1070	74.2334	2022-08-26 10:20:51.203069175+02:00	118	182	0	0.0444819	0
25_degrees_10mW_4_0	1071	74.3028	2022-08-26 10:20:51.272481876+02:00	119	190	8.06226	0.0522732	0
25_degrees_10mW_4_0	1072	74.3721	2022-08-26 10:20:51.341894577+02:00	116	188	3.60555	0.0374176	0
25_degrees_10mW_4_0	1073	74.4415	2022-08-26 10:20:51.411307277+02:00	118	182	6.32456	0.0457798	0
25_degrees_10mW_4_0	1074	74.5109	2022-08-26 10:20:51.480719978+02:00	118	182	0	0.0444726	0
25_degrees_10mW_4_0	1075	74.5803	2022-08-26 10:20:51.550132679+02:00	118	182	0	0.0405506	0
25_degrees_10mW_4_0	1076	74.6496	2022-08-26 10:20:51.619545380+02:00	116	188	6.32456	0.0435369	0
25_degrees_10mW_4_0	1077	74.719	2022-08-26 10:20:51.688958080+02:00	118	182	6.32456	0.0394399	0
25_degrees_10mW_4_0	1078	74.7884	2022-08-26 10:20:51.758370781+02:00	118	182	0	0.055479	0
25_degrees_10mW_4_0	1079	74.8578	2022-08-26 10:20:51.827783482+02:00	118	182	0	0.0444475	0
25_degrees_10mW_4_0	1080	74.9272	2022-08-26 10:20:51.897196182+02:00	118	182	0	0.0423971	0
25_degrees_10mW_4_0	1081	74.9965	2022-08-26 10:20:51.966608883+02:00	118	182	0	0.0443078	0
25_degrees_10mW_4_0	1082	75.0659	2022-08-26 10:20:52.036021584+02:00	118	182	0	0.037328	0
25_degrees_10mW_4_0	1083	75.1353	2022-08-26 10:20:52.105434284+02:00	118	182	0	0.0406448	0
25_degrees_10mW_4_0	1084	75.2047	2022-08-26 10:20:52.174846985+02:00	118	182	0	0.0419093	0
25_degrees_10mW_4_0	1085	75.274	2022-08-26 10:20:52.244259686+02:00	118	182	0	0.0345284	0
25_degrees_10mW_4_0	1086	75.3434	2022-08-26 10:20:52.313672386+02:00	117	187	5.09902	0.0481408	0
25_degrees_10mW_4_0	1087	75.4128	2022-08-26 10:20:52.383085087+02:00	118	182	5.09902	0.0496439	0
25_degrees_10mW_4_0	1088	75.4822	2022-08-26 10:20:52.452497788+02:00	118	182	0	0.0467774	0
25_degrees_10mW_4_0	1089	75.5515	2022-08-26 10:20:52.521910488+02:00	118	182	0	0.0451517	0
25_degrees_10mW_4_0	1090	75.6209	2022-08-26 10:20:52.591323189+02:00	118	182	0	0.0366532	0
25_degrees_10mW_4_0	1091	75.6903	2022-08-26 10:20:52.660735890+02:00	118	182	0	0.039685	0
25_degrees_10mW_4_0	1092	75.7597	2022-08-26 10:20:52.730148590+02:00	117	187	5.09902	0.0575561	0
25_degrees_10mW_4_0	1093	75.8291	2022-08-26 10:20:52.799561291+02:00	117	187	0	0.048008	0
25_degrees_10mW_4_0	1094	75.8984	2022-08-26 10:20:52.868973992+02:00	117	187	0	0.0698236	0
25_degrees_10mW_4_0	1095	75.9678	2022-08-26 10:20:52.938386692+02:00	117	187	0	0.255373	0
25_degrees_10mW_4_0	1096	76.0372	2022-08-26 10:20:53.007799393+02:00	117	187	0	0.154859	1
25_degrees_10mW_4_0	1097	76.1066	2022-08-26 10:20:53.077212094+02:00	119	182	5.38516	0.168606	1
25_degrees_10mW_4_0	1098	76.1759	2022-08-26 10:20:53.146624794+02:00	116	188	6.7082	0.149175	1
25_degrees_10mW_4_0	1099	76.2453	2022-08-26 10:20:53.216037495+02:00	118	187	2.23607	0.0196601	1
25_degrees_10mW_4_0	1100	76.3147	2022-08-26 10:20:53.285450196+02:00	119	180	7.07107	0.0489865	1
25_degrees_10mW_4_0	1101	76.3841	2022-08-26 10:20:53.354862896+02:00	118	180	1	0.131681	1
25_degrees_10mW_4_0	1102	76.4534	2022-08-26 10:20:53.424275597+02:00	111	179	7.07107	0.122491	1
25_degrees_10mW_4_0	1103	76.5228	2022-08-26 10:20:53.493688298+02:00	111	179	0	0.0437425	1
25_degrees_10mW_4_0	1104	76.5922	2022-08-26 10:20:53.563100998+02:00	112	178	1.41421	0.0360932	1
25_degrees_10mW_4_0	1105	76.6616	2022-08-26 10:20:53.632513699+02:00	108	184	7.2111	0.0344324	1
25_degrees_10mW_4_0	1106	76.731	2022-08-26 10:20:53.701926400+02:00	107	179	5.09902	0.0369018	1
25_degrees_10mW_4_0	1107	76.8003	2022-08-26 10:20:53.771339100+02:00	107	179	0	0.0389915	1
25_degrees_10mW_4_0	1108	76.8697	2022-08-26 10:20:53.840751801+02:00	104	184	5.83095	0.0323727	1
25_degrees_10mW_4_0	1109	76.9391	2022-08-26 10:20:53.910164502+02:00	103	182	2.23607	0.0310573	1
25_degrees_10mW_4_0	1110	77.0085	2022-08-26 10:20:53.979577202+02:00	105	179	3.60555	0.0721701	1
25_degrees_10mW_4_0	1111	77.0778	2022-08-26 10:20:54.048989903+02:00	101	184	6.40312	0.0154762	1
25_degrees_10mW_4_0	1112	77.1472	2022-08-26 10:20:54.118402604+02:00	99	185	2.23607	0.0306359	1
25_degrees_10mW_4_0	1113	77.2166	2022-08-26 10:20:54.187815304+02:00	99	184	1	0.0250549	1
25_degrees_10mW_4_0	1114	77.286	2022-08-26 10:20:54.257228005+02:00	95	184	4	0.0127567	1
25_degrees_10mW_4_0	1115	77.3553	2022-08-26 10:20:54.326640706+02:00	95	179	5	0.0306654	1
25_degrees_10mW_4_0	1116	77.4247	2022-08-26 10:20:54.396053406+02:00	95	179	0	0.34836	1
25_degrees_10mW_4_0	1117	77.4941	2022-08-26 10:20:54.465466107+02:00	95	179	0	0.375712	1
25_degrees_10mW_4_0	1118	77.5635	2022-08-26 10:20:54.534878808+02:00	95	179	0	0.577813	1
25_degrees_10mW_4_0	1119	77.6329	2022-08-26 10:20:54.604291509+02:00	95	179	0	0.458562	1
25_degrees_10mW_4_0	1120	77.7022	2022-08-26 10:20:54.673704209+02:00	93	184	5.38516	0.472213	1
25_degrees_10mW_4_0	1121	77.7716	2022-08-26 10:20:54.743116910+02:00	93	184	0	0.670386	1
25_degrees_10mW_4_0	1122	77.841	2022-08-26 10:20:54.812529611+02:00	96	180	5	0.75218	1
25_degrees_10mW_4_0	1123	77.9104	2022-08-26 10:20:54.881942311+02:00	95	181	1.41421	0.414255	1
25_degrees_10mW_4_0	1124	77.9797	2022-08-26 10:20:54.951355012+02:00	97	183	2.82843	0.198663	1
25_degrees_10mW_4_0	1125	78.0491	2022-08-26 10:20:55.020767713+02:00	95	183	2	0.155192	1
25_degrees_10mW_4_0	1126	78.1185	2022-08-26 10:20:55.090180413+02:00	95	183	0	0.106787	1
25_degrees_10mW_4_0	1127	78.1879	2022-08-26 10:20:55.159593114+02:00	95	183	0	0.116732	1
25_degrees_10mW_4_0	1128	78.2572	2022-08-26 10:20:55.229005815+02:00	95	183	0	0.42684	1
25_degrees_10mW_4_0	1129	78.3266	2022-08-26 10:20:55.298418515+02:00	95	183	0	0.161558	1
25_degrees_10mW_4_0	1130	78.396	2022-08-26 10:20:55.367831216+02:00	94	183	1	0.148769	1
25_degrees_10mW_4_0	1131	78.4654	2022-08-26 10:20:55.437243917+02:00	94	183	0	0.37396	1
25_degrees_10mW_4_0	1132	78.5348	2022-08-26 10:20:55.506656617+02:00	98	183	4	0.298009	1
25_degrees_10mW_4_0	1133	78.6041	2022-08-26 10:20:55.576069318+02:00	95	183	3	0.0831496	1
25_degrees_10mW_4_0	1134	78.6735	2022-08-26 10:20:55.645482019+02:00	95	183	0	0.241725	1
25_degrees_10mW_4_0	1135	78.7429	2022-08-26 10:20:55.714894719+02:00	95	183	0	0.11617	1
25_degrees_10mW_4_0	1136	78.8123	2022-08-26 10:20:55.784307420+02:00	95	183	0	0.207789	1
25_degrees_10mW_4_0	1137	78.8816	2022-08-26 10:20:55.853720121+02:00	95	183	0	0.491535	1
25_degrees_10mW_4_0	1138	78.951	2022-08-26 10:20:55.923132821+02:00	96	183	1	0.449847	1
25_degrees_10mW_4_0	1139	79.0204	2022-08-26 10:20:55.992545522+02:00	96	183	0	0.389102	1
25_degrees_10mW_4_0	1140	79.0898	2022-08-26 10:20:56.061958223+02:00	96	183	0	0.158266	1
25_degrees_10mW_4_0	1141	79.1592	2022-08-26 10:20:56.131370923+02:00	96	183	0	0.0663301	1
25_degrees_10mW_4_0	1142	79.2285	2022-08-26 10:20:56.200783624+02:00	92	187	5.65685	0.282486	1
25_degrees_10mW_4_0	1143	79.2979	2022-08-26 10:20:56.270196325+02:00	94	183	4.47214	0.411864	1
25_degrees_10mW_4_0	1144	79.3673	2022-08-26 10:20:56.339609025+02:00	92	187	4.47214	0.308602	1
25_degrees_10mW_4_0	1145	79.4367	2022-08-26 10:20:56.409021726+02:00	92	187	0	0.424597	1
25_degrees_10mW_4_0	1146	79.506	2022-08-26 10:20:56.478434427+02:00	94	183	4.47214	0.248705	1
25_degrees_10mW_4_0	1147	79.5754	2022-08-26 10:20:56.547847127+02:00	91	184	3.16228	0.0744423	1
25_degrees_10mW_4_0	1148	79.6448	2022-08-26 10:20:56.617259828+02:00	89	184	2	0.0574907	1
25_degrees_10mW_4_0	1149	79.7142	2022-08-26 10:20:56.686672529+02:00	93	180	5.65685	0.333492	1
25_degrees_10mW_4_0	1150	79.7835	2022-08-26 10:20:56.756085229+02:00	88	183	5.83095	0.213518	1
25_degrees_10mW_4_0	1151	79.8529	2022-08-26 10:20:56.825497930+02:00	88	180	3	0.220159	1
25_degrees_10mW_4_0	1152	79.9223	2022-08-26 10:20:56.894910631+02:00	87	179	1.41421	0.232609	1
25_degrees_10mW_4_0	1153	79.9917	2022-08-26 10:20:56.964323331+02:00	89	179	2	0.290746	1
25_degrees_10mW_4_0	1154	80.0611	2022-08-26 10:20:57.033736032+02:00	87	179	2	0.184014	1
25_degrees_10mW_4_0	1155	80.1304	2022-08-26 10:20:57.103148733+02:00	87	179	0	0.289253	1
25_degrees_10mW_4_0	1156	80.1998	2022-08-26 10:20:57.172561433+02:00	88	179	1	0.167666	1
25_degrees_10mW_4_0	1157	80.2692	2022-08-26 10:20:57.241974134+02:00	88	179	0	0.348316	1
25_degrees_10mW_4_0	1158	80.3386	2022-08-26 10:20:57.311386835+02:00	88	179	0	0.336963	1
25_degrees_10mW_4_0	1159	80.4079	2022-08-26 10:20:57.380799536+02:00	93	178	5.09902	0.165822	1
25_degrees_10mW_4_0	1160	80.4773	2022-08-26 10:20:57.450212236+02:00	87	179	6.08276	0.12249	1
25_degrees_10mW_4_0	1161	80.5467	2022-08-26 10:20:57.519624937+02:00	87	180	1	0.074082	1
25_degrees_10mW_4_0	1162	80.6161	2022-08-26 10:20:57.589037638+02:00	93	176	7.2111	0.215812	1
25_degrees_10mW_4_0	1163	80.6854	2022-08-26 10:20:57.658450338+02:00	93	176	0	0.344138	1
25_degrees_10mW_4_0	1164	80.7548	2022-08-26 10:20:57.727863039+02:00	93	174	2	0.264566	1
25_degrees_10mW_4_0	1165	80.8242	2022-08-26 10:20:57.797275740+02:00	93	174	0	0.264814	1
25_degrees_10mW_4_0	1166	80.8936	2022-08-26 10:20:57.866688440+02:00	92	173	1.41421	0.126825	1
25_degrees_10mW_4_0	1167	80.963	2022-08-26 10:20:57.936101141+02:00	92	173	0	0.160311	1
25_degrees_10mW_4_0	1168	81.0323	2022-08-26 10:20:58.005513842+02:00	91	172	1.41421	0.113674	1
25_degrees_10mW_4_0	1169	81.1017	2022-08-26 10:20:58.074926542+02:00	94	171	3.16228	0.0412411	1
25_degrees_10mW_4_0	1170	81.1711	2022-08-26 10:20:58.144339243+02:00	91	176	5.83095	0.0244614	1
25_degrees_10mW_4_0	1171	81.2405	2022-08-26 10:20:58.213751944+02:00	96	176	5	0.17341	1
25_degrees_10mW_4_0	1172	81.3098	2022-08-26 10:20:58.283164644+02:00	96	172	4	0.214006	1
25_degrees_10mW_4_0	1173	81.3792	2022-08-26 10:20:58.352577345+02:00	92	169	5	0.297659	1
25_degrees_10mW_4_0	1174	81.4486	2022-08-26 10:20:58.421990046+02:00	97	168	5.09902	0.35224	1
25_degrees_10mW_4_0	1175	81.518	2022-08-26 10:20:58.491402746+02:00	95	174	6.32456	0.376495	1
25_degrees_10mW_4_0	1176	81.5873	2022-08-26 10:20:58.560815447+02:00	95	174	0	0.371717	1
25_degrees_10mW_4_0	1177	81.6567	2022-08-26 10:20:58.630228148+02:00	95	174	0	0.218822	1
25_degrees_10mW_4_0	1178	81.7261	2022-08-26 10:20:58.699640848+02:00	95	168	6	0.451183	1
25_degrees_10mW_4_0	1179	81.7955	2022-08-26 10:20:58.769053549+02:00	91	167	4.12311	0.359271	1
25_degrees_10mW_4_0	1180	81.8649	2022-08-26 10:20:58.838466250+02:00	93	168	2.23607	0.534397	1
25_degrees_10mW_4_0	1181	81.9342	2022-08-26 10:20:58.907878950+02:00	95	168	2	0.505521	1
25_degrees_10mW_4_0	1182	82.0036	2022-08-26 10:20:58.977291651+02:00	91	168	4	0.143559	1
25_degrees_10mW_4_0	1183	82.073	2022-08-26 10:20:59.046704352+02:00	91	167	1	0.133984	1
25_degrees_10mW_4_0	1184	82.1424	2022-08-26 10:20:59.116117052+02:00	91	167	0	0.2928	1
25_degrees_10mW_4_0	1185	82.2117	2022-08-26 10:20:59.185529753+02:00	91	167	0	0.15428	1
25_degrees_10mW_4_0	1186	82.2811	2022-08-26 10:20:59.254942454+02:00	89	169	2.82843	0.12727	1
25_degrees_10mW_4_0	1187	82.3505	2022-08-26 10:20:59.324355154+02:00	90	168	1.41421	0.113162	1
25_degrees_10mW_4_0	1188	82.4199	2022-08-26 10:20:59.393767855+02:00	91	173	5.09902	0.184724	1
25_degrees_10mW_4_0	1189	82.4892	2022-08-26 10:20:59.463180556+02:00	92	166	7.07107	0.263858	1
25_degrees_10mW_4_0	1190	82.5586	2022-08-26 10:20:59.532593256+02:00	97	168	5.38516	0.231057	1
25_degrees_10mW_4_0	1191	82.628	2022-08-26 10:20:59.602005957+02:00	90	167	7.07107	0.304717	1
25_degrees_10mW_4_0	1192	82.6974	2022-08-26 10:20:59.671418658+02:00	91	167	1	0.215708	1
25_degrees_10mW_4_0	1193	82.7668	2022-08-26 10:20:59.740831358+02:00	91	167	0	0.296336	1
25_degrees_10mW_4_0	1194	82.8361	2022-08-26 10:20:59.810244059+02:00	96	164	5.83095	0.684043	1
25_degrees_10mW_4_0	1195	82.9055	2022-08-26 10:20:59.879656760+02:00	98	166	2.82843	0.803616	1
25_degrees_10mW_4_0	1196	82.9749	2022-08-26 10:20:59.949069460+02:00	98	168	2	0.591693	1
25_degrees_10mW_4_0	1197	83.0443	2022-08-26 10:21:00.018482161+02:00	98	168	0	0.475123	1
25_degrees_10mW_4_0	1198	83.1136	2022-08-26 10:21:00.087894862+02:00	95	165	4.24264	0.32122	1
25_degrees_10mW_4_0	1199	83.183	2022-08-26 10:21:00.157307563+02:00	95	166	1	0.224124	1
25_degrees_10mW_4_0	1200	83.2524	2022-08-26 10:21:00.226720263+02:00	95	167	1	0.23492	1
25_degrees_10mW_4_0	1201	83.3218	2022-08-26 10:21:00.296132964+02:00	98	168	3.16228	0.312562	1
25_degrees_10mW_4_0	1202	83.3911	2022-08-26 10:21:00.365545665+02:00	98	168	0	0.317881	1
25_degrees_10mW_4_0	1203	83.4605	2022-08-26 10:21:00.434958365+02:00	99	166	2.23607	0.267305	1
25_degrees_10mW_4_0	1204	83.5299	2022-08-26 10:21:00.504371066+02:00	99	166	0	0.0865845	1
25_degrees_10mW_4_0	1205	83.5993	2022-08-26 10:21:00.573783767+02:00	91	165	8.06226	0.132812	1
25_degrees_10mW_4_0	1206	83.6687	2022-08-26 10:21:00.643196467+02:00	91	165	0	0.143428	1
25_degrees_10mW_4_0	1207	83.738	2022-08-26 10:21:00.712609168+02:00	91	165	0	0.202738	1
25_degrees_10mW_4_0	1208	83.8074	2022-08-26 10:21:00.782021869+02:00	91	165	0	0.14988	1
25_degrees_10mW_4_0	1209	83.8768	2022-08-26 10:21:00.851434569+02:00	99	166	8.06226	0.1	1
25_degrees_10mW_4_0	1210	83.9462	2022-08-26 10:21:00.920847270+02:00	99	166	0	0.249698	1
25_degrees_10mW_4_0	1211	84.0155	2022-08-26 10:21:00.990259971+02:00	99	166	0	0.246601	1
25_degrees_10mW_4_0	1212	84.0849	2022-08-26 10:21:01.059672671+02:00	96	169	4.24264	0.339571	1
25_degrees_10mW_4_0	1213	84.1543	2022-08-26 10:21:01.129085372+02:00	92	165	5.65685	0.217664	1
25_degrees_10mW_4_0	1214	84.2237	2022-08-26 10:21:01.198498073+02:00	96	168	5	0.0546829	1
25_degrees_10mW_4_0	1215	84.293	2022-08-26 10:21:01.267910773+02:00	95	163	5.09902	0.164067	1
25_degrees_10mW_4_0	1216	84.3624	2022-08-26 10:21:01.337323474+02:00	95	164	1	0.185873	1
25_degrees_10mW_4_0	1217	84.4318	2022-08-26 10:21:01.406736175+02:00	101	160	7.2111	0.221311	1
25_degrees_10mW_4_0	1218	84.5012	2022-08-26 10:21:01.476148875+02:00	102	158	2.23607	0.162883	1
25_degrees_10mW_4_0	1219	84.5706	2022-08-26 10:21:01.545561576+02:00	101	158	1	0.288356	1
25_degrees_10mW_4_0	1220	84.6399	2022-08-26 10:21:01.614974277+02:00	104	159	3.16228	0.376751	1
25_degrees_10mW_4_0	1221	84.7093	2022-08-26 10:21:01.684386977+02:00	104	159	0	0.638872	1
25_degrees_10mW_4_0	1222	84.7787	2022-08-26 10:21:01.753799678+02:00	105	158	1.41421	0.21812	1
25_degrees_10mW_4_0	1223	84.8481	2022-08-26 10:21:01.823212379+02:00	105	158	0	0.206549	1
25_degrees_10mW_4_0	1224	84.9174	2022-08-26 10:21:01.892625079+02:00	105	158	0	0.2141	1
25_degrees_10mW_4_0	1225	84.9868	2022-08-26 10:21:01.962037780+02:00	109	158	4	0.220674	1
25_degrees_10mW_4_0	1226	85.0562	2022-08-26 10:21:02.031450481+02:00	109	158	0	0.230397	1
25_degrees_10mW_4_0	1227	85.1256	2022-08-26 10:21:02.100863181+02:00	107	159	2.23607	0.100225	1
25_degrees_10mW_4_0	1228	85.1949	2022-08-26 10:21:02.170275882+02:00	105	157	2.82843	0.152491	1
25_degrees_10mW_4_0	1229	85.2643	2022-08-26 10:21:02.239688583+02:00	105	157	0	0.0771455	1
25_degrees_10mW_4_0	1230	85.3337	2022-08-26 10:21:02.309101283+02:00	109	158	4.12311	0.262342	1
25_degrees_10mW_4_0	1231	85.4031	2022-08-26 10:21:02.378513984+02:00	109	158	0	0.182226	1
25_degrees_10mW_4_0	1232	85.4725	2022-08-26 10:21:02.447926685+02:00	105	157	4.12311	0.157561	1
25_degrees_10mW_4_0	1233	85.5418	2022-08-26 10:21:02.517339385+02:00	105	157	0	0.188795	1
25_degrees_10mW_4_0	1234	85.6112	2022-08-26 10:21:02.586752086+02:00	105	157	0	0.196959	1
25_degrees_10mW_4_0	1235	85.6806	2022-08-26 10:21:02.656164787+02:00	106	156	1.41421	0.274548	1
25_degrees_10mW_4_0	1236	85.75	2022-08-26 10:21:02.725577487+02:00	106	162	6	0.329559	1
25_degrees_10mW_4_0	1237	85.8193	2022-08-26 10:21:02.794990188+02:00	107	156	6.08276	0.267646	0
25_degrees_10mW_4_0	1238	85.8887	2022-08-26 10:21:02.864402889+02:00	107	156	0	0.20262	0
25_degrees_10mW_4_0	1239	85.9581	2022-08-26 10:21:02.933815589+02:00	112	156	5	0.324169	0
25_degrees_10mW_4_0	1240	86.0275	2022-08-26 10:21:03.003228290+02:00	109	162	6.7082	0.330545	0
25_degrees_10mW_4_0	1241	86.0969	2022-08-26 10:21:03.072640991+02:00	114	179	17.72	0.131834	0
25_degrees_10mW_4_0	1242	86.1662	2022-08-26 10:21:03.142053692+02:00	112	156	23.0868	0.102264	0
25_degrees_10mW_4_0	1243	86.2356	2022-08-26 10:21:03.211466392+02:00	112	180	24	0.0640879	0
25_degrees_10mW_4_0	1244	86.305	2022-08-26 10:21:03.280879093+02:00	108	162	18.4391	0.188963	0
25_degrees_10mW_4_0	1245	86.3744	2022-08-26 10:21:03.350291794+02:00	109	155	7.07107	0.210183	0
25_degrees_10mW_4_0	1246	86.4437	2022-08-26 10:21:03.419704494+02:00	113	180	25.318	0.0428975	0
25_degrees_10mW_4_0	1247	86.5131	2022-08-26 10:21:03.489117195+02:00	112	180	1	0.0405815	0
25_degrees_10mW_4_0	1248	86.5825	2022-08-26 10:21:03.558529896+02:00	114	180	2	0.0414833	0
25_degrees_10mW_4_0	1249	86.6519	2022-08-26 10:21:03.627942596+02:00	114	180	0	0.0568447	0
25_degrees_10mW_4_0	1250	86.7212	2022-08-26 10:21:03.697355297+02:00	109	162	18.6815	0.0893026	0
25_degrees_10mW_4_0	1251	86.7906	2022-08-26 10:21:03.766767998+02:00	112	180	18.2483	0.03077	0
25_degrees_10mW_4_0	1252	86.86	2022-08-26 10:21:03.836180698+02:00	109	162	18.2483	0.0682968	0
25_degrees_10mW_4_0	1253	86.9294	2022-08-26 10:21:03.905593399+02:00	109	162	0	0.0716423	0
25_degrees_10mW_4_0	1254	86.9988	2022-08-26 10:21:03.975006100+02:00	109	162	0	0.0909497	0
25_degrees_10mW_4_0	1255	87.0681	2022-08-26 10:21:04.044418800+02:00	109	162	0	0.0699606	0
25_degrees_10mW_4_0	1256	87.1375	2022-08-26 10:21:04.113831501+02:00	109	162	0	0.0611108	0
25_degrees_10mW_4_0	1257	87.2069	2022-08-26 10:21:04.183244202+02:00	109	162	0	0.0860417	0
25_degrees_10mW_4_0	1258	87.2763	2022-08-26 10:21:04.252656902+02:00	114	179	17.72	0.0479334	0
25_degrees_10mW_4_0	1259	87.3456	2022-08-26 10:21:04.322069603+02:00	114	179	0	0.0382802	0
25_degrees_10mW_4_0	1260	87.415	2022-08-26 10:21:04.391482304+02:00	109	162	17.72	0.0665561	0
25_degrees_10mW_4_0	1261	87.4844	2022-08-26 10:21:04.460895004+02:00	114	179	17.72	0.032068	0
25_degrees_10mW_4_0	1262	87.5538	2022-08-26 10:21:04.530307705+02:00	114	179	0	0.0277418	0
25_degrees_10mW_4_0	1263	87.6231	2022-08-26 10:21:04.599720406+02:00	114	179	0	0.0342725	0
25_degrees_10mW_4_0	1264	87.6925	2022-08-26 10:21:04.669133106+02:00	109	162	17.72	0.0728873	0
25_degrees_10mW_4_0	1265	87.7619	2022-08-26 10:21:04.738545807+02:00	109	162	0	0.0470117	0
25_degrees_10mW_4_0	1266	87.8313	2022-08-26 10:21:04.807958508+02:00	114	179	17.72	0.0265392	0
25_degrees_10mW_4_0	1267	87.9007	2022-08-26 10:21:04.877371208+02:00	108	163	17.088	0.0486222	0
25_degrees_10mW_4_0	1268	87.97	2022-08-26 10:21:04.946783909+02:00	109	162	1.41421	0.049855	0
25_degrees_10mW_4_0	1269	88.0394	2022-08-26 10:21:05.016196610+02:00	109	162	0	0.0543503	0
25_degrees_10mW_4_0	1270	88.1088	2022-08-26 10:21:05.085609310+02:00	109	162	0	0.0490652	0
25_degrees_10mW_4_0	1271	88.1782	2022-08-26 10:21:05.155022011+02:00	109	162	0	0.0417705	0
25_degrees_10mW_4_0	1272	88.2475	2022-08-26 10:21:05.224434712+02:00	109	162	0	0.0417753	0
25_degrees_10mW_4_0	1273	88.3169	2022-08-26 10:21:05.293847412+02:00	114	179	17.72	0.0304578	0
25_degrees_10mW_4_0	1274	88.3863	2022-08-26 10:21:05.363260113+02:00	109	162	17.72	0.0493706	0
25_degrees_10mW_4_0	1275	88.4557	2022-08-26 10:21:05.432672814+02:00	109	162	0	0.0472606	0
25_degrees_10mW_4_0	1276	88.525	2022-08-26 10:21:05.502085514+02:00	109	162	0	0.0447274	0
25_degrees_10mW_4_0	1277	88.5944	2022-08-26 10:21:05.571498215+02:00	108	163	1.41421	0.0434572	0
25_degrees_10mW_4_0	1278	88.6638	2022-08-26 10:21:05.640910916+02:00	114	179	17.088	0.0362873	0
25_degrees_10mW_4_0	1279	88.7332	2022-08-26 10:21:05.710323616+02:00	108	163	17.088	0.0438981	0
25_degrees_10mW_4_0	1280	88.8026	2022-08-26 10:21:05.779736317+02:00	109	162	1.41421	0.0537794	0
25_degrees_10mW_4_0	1281	88.8719	2022-08-26 10:21:05.849149018+02:00	108	163	1.41421	0.0453017	0
25_degrees_10mW_4_0	1282	88.9413	2022-08-26 10:21:05.918561719+02:00	109	162	1.41421	0.0521205	0
25_degrees_10mW_4_0	1283	89.0107	2022-08-26 10:21:05.987974419+02:00	109	162	0	0.050473	0
25_degrees_10mW_4_0	1284	89.0801	2022-08-26 10:21:06.057387120+02:00	109	162	0	0.0480309	0
25_degrees_10mW_4_0	1285	89.1494	2022-08-26 10:21:06.126799821+02:00	108	163	1.41421	0.0452197	0
25_degrees_10mW_4_0	1286	89.2188	2022-08-26 10:21:06.196212521+02:00	109	162	1.41421	0.0637406	0
25_degrees_10mW_4_0	1287	89.2882	2022-08-26 10:21:06.265625222+02:00	109	162	0	0.0524508	0
25_degrees_10mW_4_0	1288	89.3576	2022-08-26 10:21:06.335037923+02:00	109	162	0	0.0526291	0
25_degrees_10mW_4_0	1289	89.4269	2022-08-26 10:21:06.404450623+02:00	109	162	0	0.0515715	0
25_degrees_10mW_4_0	1290	89.4963	2022-08-26 10:21:06.473863324+02:00	109	162	0	0.0543812	0
25_degrees_10mW_4_0	1291	89.5657	2022-08-26 10:21:06.543276025+02:00	108	163	1.41421	0.0490831	0
25_degrees_10mW_4_0	1292	89.6351	2022-08-26 10:21:06.612688725+02:00	109	162	1.41421	0.0523548	0
25_degrees_10mW_4_0	1293	89.7045	2022-08-26 10:21:06.682101426+02:00	109	162	0	0.0582954	0
25_degrees_10mW_4_0	1294	89.7738	2022-08-26 10:21:06.751514127+02:00	109	162	0	0.0540202	0
25_degrees_10mW_4_0	1295	89.8432	2022-08-26 10:21:06.820926827+02:00	108	163	1.41421	0.0751782	0
25_degrees_10mW_4_0	1296	89.9126	2022-08-26 10:21:06.890339528+02:00	109	162	1.41421	0.0721769	0
25_degrees_10mW_4_0	1297	89.982	2022-08-26 10:21:06.959752229+02:00	109	162	0	0.0488746	0
25_degrees_10mW_4_0	1298	90.0513	2022-08-26 10:21:07.029164929+02:00	108	163	1.41421	0.0514612	0
25_degrees_10mW_4_0	1299	90.1207	2022-08-26 10:21:07.098577630+02:00	108	163	0	0.0527925	0
25_degrees_10mW_4_0	1300	90.1901	2022-08-26 10:21:07.167990331+02:00	109	162	1.41421	0.0616797	0
25_degrees_10mW_4_0	1301	90.2595	2022-08-26 10:21:07.237403031+02:00	109	162	0	0.0566533	0
25_degrees_10mW_4_0	1302	90.3288	2022-08-26 10:21:07.306815732+02:00	109	162	0	0.0758426	0
25_degrees_10mW_4_0	1303	90.3982	2022-08-26 10:21:07.376228433+02:00	109	162	0	0.0629979	0
25_degrees_10mW_4_0	1304	90.4676	2022-08-26 10:21:07.445641133+02:00	108	163	1.41421	0.0581212	0
25_degrees_10mW_4_0	1305	90.537	2022-08-26 10:21:07.515053834+02:00	114	179	17.088	0.0289202	0
25_degrees_10mW_4_0	1306	90.6064	2022-08-26 10:21:07.584466535+02:00	109	162	17.72	0.0630012	0
25_degrees_10mW_4_0	1307	90.6757	2022-08-26 10:21:07.653879235+02:00	109	162	0	0.0419785	0
25_degrees_10mW_4_0	1308	90.7451	2022-08-26 10:21:07.723291936+02:00	114	179	17.72	0.0254377	0
25_degrees_10mW_4_0	1309	90.8145	2022-08-26 10:21:07.792704637+02:00	114	179	0	0.0381035	0
25_degrees_10mW_4_0	1310	90.8839	2022-08-26 10:21:07.862117337+02:00	108	163	17.088	0.0616622	0
25_degrees_10mW_4_0	1311	90.9532	2022-08-26 10:21:07.931530038+02:00	115	178	16.5529	0.0301887	0
25_degrees_10mW_4_0	1312	91.0226	2022-08-26 10:21:08.000942739+02:00	115	178	0	0.027384	0
25_degrees_10mW_4_0	1313	91.092	2022-08-26 10:21:08.070355439+02:00	108	163	16.5529	0.0443854	0
25_degrees_10mW_4_0	1314	91.1614	2022-08-26 10:21:08.139768140+02:00	114	179	17.088	0.029639	0
25_degrees_10mW_4_0	1315	91.2307	2022-08-26 10:21:08.209180841+02:00	108	163	17.088	0.0524595	0
25_degrees_10mW_4_0	1316	91.3001	2022-08-26 10:21:08.278593541+02:00	114	179	17.088	0.0262177	0
25_degrees_10mW_4_0	1317	91.3695	2022-08-26 10:21:08.348006242+02:00	108	163	17.088	0.0472152	0
25_degrees_10mW_4_0	1318	91.4389	2022-08-26 10:21:08.417418943+02:00	114	179	17.088	0.0285013	0
25_degrees_10mW_4_0	1319	91.5083	2022-08-26 10:21:08.486831643+02:00	114	179	0	0.0187477	0
25_degrees_10mW_4_0	1320	91.5776	2022-08-26 10:21:08.556244344+02:00	114	179	0	0.0210535	0
25_degrees_10mW_4_0	1321	91.647	2022-08-26 10:21:08.625657045+02:00	114	179	0	0.0264675	0
25_degrees_10mW_4_0	1322	91.7164	2022-08-26 10:21:08.695069745+02:00	114	179	0	0.0284435	0
25_degrees_10mW_4_0	1323	91.7858	2022-08-26 10:21:08.764482446+02:00	113	179	1	0.0285031	0
25_degrees_10mW_4_0	1324	91.8551	2022-08-26 10:21:08.833895147+02:00	114	179	1	0.0277302	0
25_degrees_10mW_4_0	1325	91.9245	2022-08-26 10:21:08.903307848+02:00	108	163	17.088	0.0475113	0
25_degrees_10mW_4_0	1326	91.9939	2022-08-26 10:21:08.972720548+02:00	114	179	17.088	0.032977	0
25_degrees_10mW_4_0	1327	92.0633	2022-08-26 10:21:09.042133249+02:00	114	179	0	0.0355295	0
25_degrees_10mW_4_0	1328	92.1326	2022-08-26 10:21:09.111545950+02:00	114	179	0	0.0304039	0
25_degrees_10mW_4_0	1329	92.202	2022-08-26 10:21:09.180958650+02:00	114	179	0	0.0309443	0
25_degrees_10mW_4_0	1330	92.2714	2022-08-26 10:21:09.250371351+02:00	114	179	0	0.0286821	0
25_degrees_10mW_4_0	1331	92.3408	2022-08-26 10:21:09.319784052+02:00	109	162	17.72	0.0449752	0
25_degrees_10mW_4_0	1332	92.4102	2022-08-26 10:21:09.389196752+02:00	114	179	17.72	0.0246538	0
25_degrees_10mW_4_0	1333	92.4795	2022-08-26 10:21:09.458609453+02:00	113	179	1	0.0209213	0
25_degrees_10mW_4_0	1334	92.5489	2022-08-26 10:21:09.528022154+02:00	114	179	1	0.0210861	0
25_degrees_10mW_4_0	1335	92.6183	2022-08-26 10:21:09.597434854+02:00	115	178	1.41421	0.0249219	0
25_degrees_10mW_4_0	1336	92.6877	2022-08-26 10:21:09.666847555+02:00	114	179	1.41421	0.0249875	0
25_degrees_10mW_4_0	1337	92.757	2022-08-26 10:21:09.736260256+02:00	114	179	0	0.0293287	0
25_degrees_10mW_4_0	1338	92.8264	2022-08-26 10:21:09.805672956+02:00	115	178	1.41421	0.0317903	0
25_degrees_10mW_4_0	1339	92.8958	2022-08-26 10:21:09.875085657+02:00	109	162	17.088	0.0500297	0
25_degrees_10mW_4_0	1340	92.9652	2022-08-26 10:21:09.944498358+02:00	115	178	17.088	0.0300189	0
25_degrees_10mW_4_0	1341	93.0345	2022-08-26 10:21:10.013911058+02:00	114	179	1.41421	0.0279992	0
25_degrees_10mW_4_0	1342	93.1039	2022-08-26 10:21:10.083323759+02:00	114	179	0	0.0336947	0
25_degrees_10mW_4_0	1343	93.1733	2022-08-26 10:21:10.152736460+02:00	115	178	1.41421	0.0258622	0
25_degrees_10mW_4_0	1344	93.2427	2022-08-26 10:21:10.222149160+02:00	113	179	2.23607	0.027223	0
25_degrees_10mW_4_0	1345	93.3121	2022-08-26 10:21:10.291561861+02:00	114	179	1	0.0312178	0
25_degrees_10mW_4_0	1346	93.3814	2022-08-26 10:21:10.360974562+02:00	113	179	1	0.0329066	0
25_degrees_10mW_4_0	1347	93.4508	2022-08-26 10:21:10.430387262+02:00	114	179	1	0.026097	0
25_degrees_10mW_4_0	1348	93.5202	2022-08-26 10:21:10.499799963+02:00	113	179	1	0.0285217	0
25_degrees_10mW_4_0	1349	93.5896	2022-08-26 10:21:10.569212664+02:00	113	179	0	0.0314161	0
25_degrees_10mW_4_0	1350	93.6589	2022-08-26 10:21:10.638625364+02:00	113	179	0	0.0318355	0
25_degrees_10mW_4_0	1351	93.7283	2022-08-26 10:21:10.708038065+02:00	113	179	0	0.0444938	0
25_degrees_10mW_4_0	1352	93.7977	2022-08-26 10:21:10.777450766+02:00	113	179	0	0.0360528	0
25_degrees_10mW_4_0	1353	93.8671	2022-08-26 10:21:10.846863466+02:00	115	178	2.23607	0.0460236	0
25_degrees_10mW_4_0	1354	93.9365	2022-08-26 10:21:10.916276167+02:00	113	179	2.23607	0.0308448	0
25_degrees_10mW_4_0	1355	94.0058	2022-08-26 10:21:10.985688868+02:00	113	179	0	0.0318271	0
25_degrees_10mW_4_0	1356	94.0752	2022-08-26 10:21:11.055101568+02:00	113	179	0	0.0328094	0
25_degrees_10mW_4_0	1357	94.1446	2022-08-26 10:21:11.124514269+02:00	113	179	0	0.0306507	0
25_degrees_10mW_4_0	1358	94.214	2022-08-26 10:21:11.193926970+02:00	113	179	0	0.025224	0
25_degrees_10mW_4_0	1359	94.2833	2022-08-26 10:21:11.263339670+02:00	113	179	0	0.0263646	0
25_degrees_10mW_4_0	1360	94.3527	2022-08-26 10:21:11.332752371+02:00	115	178	2.23607	0.037339	0
25_degrees_10mW_4_0	1361	94.4221	2022-08-26 10:21:11.402165072+02:00	113	179	2.23607	0.0336742	0
25_degrees_10mW_4_0	1362	94.4915	2022-08-26 10:21:11.471577772+02:00	113	179	0	0.0308758	0
25_degrees_10mW_4_0	1363	94.5608	2022-08-26 10:21:11.540990473+02:00	113	179	0	0.0305703	0
25_degrees_10mW_4_0	1364	94.6302	2022-08-26 10:21:11.610403174+02:00	113	179	0	0.0354977	0
25_degrees_10mW_4_0	1365	94.6996	2022-08-26 10:21:11.679815875+02:00	113	179	0	0.0290294	0
25_degrees_10mW_4_0	1366	94.769	2022-08-26 10:21:11.749228575+02:00	113	161	18	0.0638006	0
25_degrees_10mW_4_0	1367	94.8384	2022-08-26 10:21:11.818641276+02:00	113	179	18	0.0319513	0
25_degrees_10mW_4_0	1368	94.9077	2022-08-26 10:21:11.888053977+02:00	113	179	0	0.0495164	0
25_degrees_10mW_4_0	1369	94.9771	2022-08-26 10:21:11.957466677+02:00	113	179	0	0.0518343	0
25_degrees_10mW_4_0	1370	95.0465	2022-08-26 10:21:12.026879378+02:00	113	179	0	0.061603	0
25_degrees_10mW_4_0	1371	95.1159	2022-08-26 10:21:12.096292079+02:00	113	179	0	0.0444851	0
25_degrees_10mW_4_0	1372	95.1852	2022-08-26 10:21:12.165704779+02:00	113	179	0	0.0439539	0
25_degrees_10mW_4_0	1373	95.2546	2022-08-26 10:21:12.235117480+02:00	109	154	25.318	0.0738418	0
25_degrees_10mW_4_0	1374	95.324	2022-08-26 10:21:12.304530181+02:00	108	155	1.41421	0.0639088	0
25_degrees_10mW_4_0	1375	95.3934	2022-08-26 10:21:12.373942881+02:00	108	155	0	0.055131	0
25_degrees_10mW_4_0	1376	95.4627	2022-08-26 10:21:12.443355582+02:00	111	155	3	0.058422	0
25_degrees_10mW_4_0	1377	95.5321	2022-08-26 10:21:12.512768283+02:00	109	154	2.23607	0.0595471	0
25_degrees_10mW_4_0	1378	95.6015	2022-08-26 10:21:12.582180983+02:00	108	155	1.41421	0.0674075	0
25_degrees_10mW_4_0	1379	95.6709	2022-08-26 10:21:12.651593684+02:00	112	160	6.40312	0.0635155	0
25_degrees_10mW_4_0	1380	95.7403	2022-08-26 10:21:12.721006385+02:00	111	156	4.12311	0.0635502	0
25_degrees_10mW_4_0	1381	95.8096	2022-08-26 10:21:12.790419085+02:00	108	155	3.16228	0.0786774	0
25_degrees_10mW_4_0	1382	95.879	2022-08-26 10:21:12.859831786+02:00	113	161	7.81025	0.0600436	0
25_degrees_10mW_4_0	1383	95.9484	2022-08-26 10:21:12.929244487+02:00	107	156	7.81025	0.0681006	0
25_degrees_10mW_4_0	1384	96.0178	2022-08-26 10:21:12.998657187+02:00	111	155	4.12311	0.0668554	0
25_degrees_10mW_4_0	1385	96.0871	2022-08-26 10:21:13.068069888+02:00	107	155	4	0.126242	0
25_degrees_10mW_4_0	1386	96.1565	2022-08-26 10:21:13.137482589+02:00	111	155	4	0.121854	0
25_degrees_10mW_4_0	1387	96.2259	2022-08-26 10:21:13.206895289+02:00	111	155	0	0.0706619	0
25_degrees_10mW_4_0	1388	96.2953	2022-08-26 10:21:13.276307990+02:00	111	155	0	0.0634885	0
25_degrees_10mW_4_0	1389	96.3646	2022-08-26 10:21:13.345720691+02:00	110	154	1.41421	0.0438277	0
25_degrees_10mW_4_0	1390	96.434	2022-08-26 10:21:13.415133391+02:00	111	155	1.41421	0.0560743	0
25_degrees_10mW_4_0	1391	96.5034	2022-08-26 10:21:13.484546092+02:00	111	155	0	0.0594679	0
25_degrees_10mW_4_0	1392	96.5728	2022-08-26 10:21:13.553958793+02:00	111	155	0	0.1353	0
25_degrees_10mW_4_0	1393	96.6422	2022-08-26 10:21:13.623371493+02:00	111	155	0	0.126425	0
25_degrees_10mW_4_0	1394	96.7115	2022-08-26 10:21:13.692784194+02:00	111	155	0	0.109292	0
25_degrees_10mW_4_0	1395	96.7809	2022-08-26 10:21:13.762196895+02:00	108	155	3	0.102728	0
25_degrees_10mW_4_0	1396	96.8503	2022-08-26 10:21:13.831609595+02:00	110	154	2.23607	0.143551	0
25_degrees_10mW_4_0	1397	96.9197	2022-08-26 10:21:13.901022296+02:00	110	154	0	0.13742	0
25_degrees_10mW_4_0	1398	96.989	2022-08-26 10:21:13.970434997+02:00	108	155	2.23607	0.086602	0
25_degrees_10mW_4_0	1399	97.0584	2022-08-26 10:21:14.039847697+02:00	107	156	1.41421	0.0705273	0
25_degrees_10mW_4_0	1400	97.1278	2022-08-26 10:21:14.109260398+02:00	108	155	1.41421	0.0971819	0
25_degrees_10mW_4_0	1401	97.1972	2022-08-26 10:21:14.178673099+02:00	110	154	2.23607	0.0833956	0
25_degrees_10mW_4_0	1402	97.2665	2022-08-26 10:21:14.248085799+02:00	109	155	1.41421	0.0757909	0
25_degrees_10mW_4_0	1403	97.3359	2022-08-26 10:21:14.317498500+02:00	110	154	1.41421	0.0489277	0
25_degrees_10mW_4_0	1404	97.4053	2022-08-26 10:21:14.386911201+02:00	110	154	0	0.068067	0
25_degrees_10mW_4_0	1405	97.4747	2022-08-26 10:21:14.456323901+02:00	113	160	6.7082	0.0612935	0
25_degrees_10mW_4_0	1406	97.5441	2022-08-26 10:21:14.525736602+02:00	109	155	6.40312	0.121205	0
25_degrees_10mW_4_0	1407	97.6134	2022-08-26 10:21:14.595149303+02:00	110	154	1.41421	0.0683458	0
25_degrees_10mW_4_0	1408	97.6828	2022-08-26 10:21:14.664562004+02:00	108	155	2.23607	0.0976247	0
25_degrees_10mW_4_0	1409	97.7522	2022-08-26 10:21:14.733974704+02:00	108	155	0	0.0859893	0
25_degrees_10mW_4_0	1410	97.8216	2022-08-26 10:21:14.803387405+02:00	108	155	0	0.0914795	0
25_degrees_10mW_4_0	1411	97.8909	2022-08-26 10:21:14.872800106+02:00	113	160	7.07107	0.0643531	0
25_degrees_10mW_4_0	1412	97.9603	2022-08-26 10:21:14.942212806+02:00	109	155	6.40312	0.0710381	0
25_degrees_10mW_4_0	1413	98.0297	2022-08-26 10:21:15.011625507+02:00	109	155	0	0.0819843	0
25_degrees_10mW_4_0	1414	98.0991	2022-08-26 10:21:15.081038208+02:00	113	179	24.3311	0.0308453	0
25_degrees_10mW_4_0	1415	98.1684	2022-08-26 10:21:15.150450908+02:00	109	155	24.3311	0.105817	0
25_degrees_10mW_4_0	1416	98.2378	2022-08-26 10:21:15.219863609+02:00	108	162	7.07107	0.191382	0
25_degrees_10mW_4_0	1417	98.3072	2022-08-26 10:21:15.289276310+02:00	110	154	8.24621	0.100575	0
25_degrees_10mW_4_0	1418	98.3766	2022-08-26 10:21:15.358689010+02:00	109	155	1.41421	0.100361	0
25_degrees_10mW_4_0	1419	98.446	2022-08-26 10:21:15.428101711+02:00	109	155	0	0.092589	0
25_degrees_10mW_4_0	1420	98.5153	2022-08-26 10:21:15.497514412+02:00	110	154	1.41421	0.119785	0
25_degrees_10mW_4_0	1421	98.5847	2022-08-26 10:21:15.566927112+02:00	110	154	0	0.208099	0
25_degrees_10mW_4_0	1422	98.6541	2022-08-26 10:21:15.636339813+02:00	113	179	25.1794	0.201831	0
25_degrees_10mW_4_0	1423	98.7235	2022-08-26 10:21:15.705752514+02:00	113	179	0	0.209191	0
25_degrees_10mW_4_0	1424	98.7928	2022-08-26 10:21:15.775165214+02:00	112	162	17.0294	0.369801	0
25_degrees_10mW_4_0	1425	98.8622	2022-08-26 10:21:15.844577915+02:00	112	162	0	0.264789	0
25_degrees_10mW_4_0	1426	98.9316	2022-08-26 10:21:15.913990616+02:00	112	162	0	0.238144	0
25_degrees_10mW_4_0	1427	99.001	2022-08-26 10:21:15.983403316+02:00	111	161	1.41421	0.206646	0
25_degrees_10mW_4_0	1428	99.0703	2022-08-26 10:21:16.052816017+02:00	111	161	0	0.184619	0
25_degrees_10mW_4_0	1429	99.1397	2022-08-26 10:21:16.122228718+02:00	111	161	0	0.32857	0
25_degrees_10mW_4_0	1430	99.2091	2022-08-26 10:21:16.191641418+02:00	111	161	0	0.311323	0
25_degrees_10mW_4_0	1431	99.2785	2022-08-26 10:21:16.261054119+02:00	111	161	0	0.32153	0
25_degrees_10mW_4_0	1432	99.3479	2022-08-26 10:21:16.330466820+02:00	115	160	4.12311	0.0691091	0
25_degrees_10mW_4_0	1433	99.4172	2022-08-26 10:21:16.399879520+02:00	111	161	4.12311	0.0812997	0
25_degrees_10mW_4_0	1434	99.4866	2022-08-26 10:21:16.469292221+02:00	115	161	4	0.0716679	0
25_degrees_10mW_4_0	1435	99.556	2022-08-26 10:21:16.538704922+02:00	115	161	0	0.0664229	0
25_degrees_10mW_4_0	1436	99.6254	2022-08-26 10:21:16.608117622+02:00	111	161	4	0.0497697	0
25_degrees_10mW_4_0	1437	99.6947	2022-08-26 10:21:16.677530323+02:00	111	161	0	0.0552471	0
25_degrees_10mW_4_0	1438	99.7641	2022-08-26 10:21:16.746943024+02:00	115	161	4	0.0651395	0
25_degrees_10mW_4_0	1439	99.8335	2022-08-26 10:21:16.816355724+02:00	115	161	0	0.0518614	0
25_degrees_10mW_4_0	1440	99.9029	2022-08-26 10:21:16.885768425+02:00	115	160	1	0.057558	0
25_degrees_10mW_4_0	1441	99.9722	2022-08-26 10:21:16.955181126+02:00	111	161	4.12311	0.068908	0
25_degrees_10mW_4_0	1442	100.042	2022-08-26 10:21:17.024593826+02:00	111	161	0	0.0663037	0
25_degrees_10mW_4_0	1443	100.111	2022-08-26 10:21:17.094006527+02:00	111	161	0	0.0704209	0
25_degrees_10mW_4_0	1444	100.18	2022-08-26 10:21:17.163419228+02:00	111	161	0	0.0807528	0
25_degrees_10mW_4_0	1445	100.25	2022-08-26 10:21:17.232831928+02:00	111	161	0	0.088289	0
25_degrees_10mW_4_0	1446	100.319	2022-08-26 10:21:17.302244629+02:00	112	154	7.07107	0.0853486	0
25_degrees_10mW_4_0	1447	100.389	2022-08-26 10:21:17.371657330+02:00	111	161	7.07107	0.0646153	0
25_degrees_10mW_4_0	1448	100.458	2022-08-26 10:21:17.441070031+02:00	111	161	0	0.0586576	0
25_degrees_10mW_4_0	1449	100.527	2022-08-26 10:21:17.510482731+02:00	111	161	0	0.0400124	0
25_degrees_10mW_4_0	1450	100.597	2022-08-26 10:21:17.579895432+02:00	111	162	1	0.0341567	0
25_degrees_10mW_4_0	1451	100.666	2022-08-26 10:21:17.649308133+02:00	111	161	1	0.0444914	0
25_degrees_10mW_4_0	1452	100.735	2022-08-26 10:21:17.718720833+02:00	111	161	0	0.0415042	0
25_degrees_10mW_4_0	1453	100.805	2022-08-26 10:21:17.788133534+02:00	111	161	0	0.0341338	0
25_degrees_10mW_4_0	1454	100.874	2022-08-26 10:21:17.857546235+02:00	111	161	0	0.0368291	0
25_degrees_10mW_4_0	1455	100.944	2022-08-26 10:21:17.926958935+02:00	115	160	4.12311	0.0453068	0
25_degrees_10mW_4_0	1456	101.013	2022-08-26 10:21:17.996371636+02:00	111	161	4.12311	0.0584387	0
25_degrees_10mW_4_0	1457	101.082	2022-08-26 10:21:18.065784337+02:00	111	161	0	0.0532019	0
25_degrees_10mW_4_0	1458	101.152	2022-08-26 10:21:18.135197037+02:00	111	161	0	0.0559022	0
25_degrees_10mW_4_0	1459	101.221	2022-08-26 10:21:18.204609738+02:00	111	161	0	0.0392094	0
25_degrees_10mW_4_0	1460	101.29	2022-08-26 10:21:18.274022439+02:00	111	161	0	0.0362104	0
25_degrees_10mW_4_0	1461	101.36	2022-08-26 10:21:18.343435139+02:00	111	161	0	0.0511929	0
25_degrees_10mW_4_0	1462	101.429	2022-08-26 10:21:18.412847840+02:00	113	161	2	0.0365422	0
25_degrees_10mW_4_0	1463	101.499	2022-08-26 10:21:18.482260541+02:00	111	161	2	0.0480608	0
25_degrees_10mW_4_0	1464	101.568	2022-08-26 10:21:18.551673241+02:00	111	161	0	0.0547542	0
25_degrees_10mW_4_0	1465	101.637	2022-08-26 10:21:18.621085942+02:00	111	161	0	0.0510655	0
25_degrees_10mW_4_0	1466	101.707	2022-08-26 10:21:18.690498643+02:00	113	161	2	0.055671	0
25_degrees_10mW_4_0	1467	101.776	2022-08-26 10:21:18.759911343+02:00	113	161	0	0.0482981	0
25_degrees_10mW_4_0	1468	101.845	2022-08-26 10:21:18.829324044+02:00	111	161	2	0.0405355	0
25_degrees_10mW_4_0	1469	101.915	2022-08-26 10:21:18.898736745+02:00	111	161	0	0.0381206	0
25_degrees_10mW_4_0	1470	101.984	2022-08-26 10:21:18.968149445+02:00	113	161	2	0.041533	0
25_degrees_10mW_4_0	1471	102.054	2022-08-26 10:21:19.037562146+02:00	114	161	1	0.0484106	0
25_degrees_10mW_4_0	1472	102.123	2022-08-26 10:21:19.106974847+02:00	111	161	3	0.0418964	0
25_degrees_10mW_4_0	1473	102.192	2022-08-26 10:21:19.176387547+02:00	111	161	0	0.0460431	0
25_degrees_10mW_4_0	1474	102.262	2022-08-26 10:21:19.245800248+02:00	113	161	2	0.0418124	0
25_degrees_10mW_4_0	1475	102.331	2022-08-26 10:21:19.315212949+02:00	113	161	0	0.0477755	0
25_degrees_10mW_4_0	1476	102.4	2022-08-26 10:21:19.384625649+02:00	114	161	1	0.0490166	0
25_degrees_10mW_4_0	1477	102.47	2022-08-26 10:21:19.454038350+02:00	113	161	1	0.0491522	0
25_degrees_10mW_4_0	1478	102.539	2022-08-26 10:21:19.523451051+02:00	113	161	0	0.0528706	0
25_degrees_10mW_4_0	1479	102.609	2022-08-26 10:21:19.592863751+02:00	111	161	2	0.047161	0
25_degrees_10mW_4_0	1480	102.678	2022-08-26 10:21:19.662276452+02:00	111	161	0	0.0457237	0
25_degrees_10mW_4_0	1481	102.747	2022-08-26 10:21:19.731689153+02:00	113	161	2	0.0695179	0
25_degrees_10mW_4_0	1482	102.817	2022-08-26 10:21:19.801101853+02:00	113	161	0	0.0496904	0
25_degrees_10mW_4_0	1483	102.886	2022-08-26 10:21:19.870514554+02:00	113	161	0	0.0879243	0
25_degrees_10mW_4_0	1484	102.955	2022-08-26 10:21:19.939927255+02:00	113	161	0	0.067952	0
25_degrees_10mW_4_0	1485	103.025	2022-08-26 10:21:20.009339955+02:00	111	161	2	0.0604658	0
25_degrees_10mW_4_0	1486	103.094	2022-08-26 10:21:20.078752656+02:00	111	155	6	0.0877752	0
25_degrees_10mW_4_0	1487	103.164	2022-08-26 10:21:20.148165357+02:00	113	161	6.32456	0.0484426	0
25_degrees_10mW_4_0	1488	103.233	2022-08-26 10:21:20.217578057+02:00	111	161	2	0.0537109	0
25_degrees_10mW_4_0	1489	103.302	2022-08-26 10:21:20.286990758+02:00	113	161	2	0.049572	0
25_degrees_10mW_4_0	1490	103.372	2022-08-26 10:21:20.356403459+02:00	111	155	6.32456	0.0795982	0
25_degrees_10mW_4_0	1491	103.441	2022-08-26 10:21:20.425816160+02:00	112	154	1.41421	0.0730134	0
25_degrees_10mW_4_0	1492	103.51	2022-08-26 10:21:20.495228860+02:00	111	155	1.41421	0.0622766	0
25_degrees_10mW_4_0	1493	103.58	2022-08-26 10:21:20.564641561+02:00	111	155	0	0.0676355	0
25_degrees_10mW_4_0	1494	103.649	2022-08-26 10:21:20.634054262+02:00	113	161	6.32456	0.0498137	0
25_degrees_10mW_4_0	1495	103.719	2022-08-26 10:21:20.703466962+02:00	112	154	7.07107	0.0707526	0
25_degrees_10mW_4_0	1496	103.788	2022-08-26 10:21:20.772879663+02:00	111	162	8.06226	0.0590645	0
25_degrees_10mW_4_0	1497	103.857	2022-08-26 10:21:20.842292364+02:00	111	161	1	0.0574942	0
25_degrees_10mW_4_0	1498	103.927	2022-08-26 10:21:20.911705064+02:00	111	161	0	0.0427614	0
25_degrees_10mW_4_0	1499	103.996	2022-08-26 10:21:20.981117765+02:00	115	160	4.12311	0.0413972	0
25_degrees_10mW_4_0	1500	104.065	2022-08-26 10:21:21.050530466+02:00	115	160	0	0.060628	0
25_degrees_10mW_4_0	1501	104.135	2022-08-26 10:21:21.119943166+02:00	115	160	0	0.0720933	0
25_degrees_10mW_4_0	1502	104.204	2022-08-26 10:21:21.189355867+02:00	111	161	4.12311	0.0643956	0
25_degrees_10mW_4_0	1503	104.274	2022-08-26 10:21:21.258768568+02:00	111	161	0	0.0833948	0
25_degrees_10mW_4_0	1504	104.343	2022-08-26 10:21:21.328181268+02:00	114	156	5.83095	0.0697322	0
25_degrees_10mW_4_0	1505	104.412	2022-08-26 10:21:21.397593969+02:00	111	161	5.83095	0.0459075	0
25_degrees_10mW_4_0	1506	104.482	2022-08-26 10:21:21.467006670+02:00	111	161	0	0.0445499	0
25_degrees_10mW_4_0	1507	104.551	2022-08-26 10:21:21.536419370+02:00	114	156	5.83095	0.0713563	0
25_degrees_10mW_4_0	1508	104.621	2022-08-26 10:21:21.605832071+02:00	115	160	4.12311	0.0556083	0
25_degrees_10mW_4_0	1509	104.69	2022-08-26 10:21:21.675244772+02:00	111	161	4.12311	0.0467314	0
25_degrees_10mW_4_0	1510	104.759	2022-08-26 10:21:21.744657472+02:00	115	160	4.12311	0.0437272	0
25_degrees_10mW_4_0	1511	104.829	2022-08-26 10:21:21.814070173+02:00	111	161	4.12311	0.0511026	0
25_degrees_10mW_4_0	1512	104.898	2022-08-26 10:21:21.883482874+02:00	111	161	0	0.0576736	0
25_degrees_10mW_4_0	1513	104.967	2022-08-26 10:21:21.952895574+02:00	115	160	4.12311	0.0481378	0
25_degrees_10mW_4_0	1514	105.037	2022-08-26 10:21:22.022308275+02:00	111	161	4.12311	0.0457907	0
25_degrees_10mW_4_0	1515	105.106	2022-08-26 10:21:22.091720976+02:00	114	156	5.83095	0.054673	0
25_degrees_10mW_4_0	1516	105.176	2022-08-26 10:21:22.161133676+02:00	111	155	3.16228	0.0650642	0
25_degrees_10mW_4_0	1517	105.245	2022-08-26 10:21:22.230546377+02:00	111	155	0	0.0689989	0
25_degrees_10mW_4_0	1518	105.314	2022-08-26 10:21:22.299959078+02:00	113	161	6.32456	0.049999	0
25_degrees_10mW_4_0	1519	105.384	2022-08-26 10:21:22.369371778+02:00	114	156	5.09902	0.0492117	0
25_degrees_10mW_4_0	1520	105.453	2022-08-26 10:21:22.438784479+02:00	114	156	0	0.0739388	0
25_degrees_10mW_4_0	1521	105.522	2022-08-26 10:21:22.508197180+02:00	112	162	6.32456	0.0459439	0
25_degrees_10mW_4_0	1522	105.592	2022-08-26 10:21:22.577609880+02:00	114	156	6.32456	0.05633	0
25_degrees_10mW_4_0	1523	105.661	2022-08-26 10:21:22.647022581+02:00	115	160	4.12311	0.0431327	0
25_degrees_10mW_4_0	1524	105.731	2022-08-26 10:21:22.716435282+02:00	114	156	4.12311	0.0543601	0
25_degrees_10mW_4_0	1525	105.8	2022-08-26 10:21:22.785847982+02:00	113	161	5.09902	0.0374435	0
25_degrees_10mW_4_0	1526	105.869	2022-08-26 10:21:22.855260683+02:00	112	155	6.08276	0.0622808	0
25_degrees_10mW_4_0	1527	105.939	2022-08-26 10:21:22.924673384+02:00	115	160	5.83095	0.0490075	0
25_degrees_10mW_4_0	1528	106.008	2022-08-26 10:21:22.994086084+02:00	113	161	2.23607	0.0431816	0
25_degrees_10mW_4_0	1529	106.077	2022-08-26 10:21:23.063498785+02:00	115	160	2.23607	0.0333035	0
25_degrees_10mW_4_0	1530	106.147	2022-08-26 10:21:23.132911486+02:00	113	161	2.23607	0.0346784	0
25_degrees_10mW_4_0	1531	106.216	2022-08-26 10:21:23.202324187+02:00	114	156	5.09902	0.0575059	0
25_degrees_10mW_4_0	1532	106.286	2022-08-26 10:21:23.271736887+02:00	113	155	1.41421	0.0604261	0
25_degrees_10mW_4_0	1533	106.355	2022-08-26 10:21:23.341149588+02:00	111	155	2	0.0526039	0
25_degrees_10mW_4_0	1534	106.424	2022-08-26 10:21:23.410562289+02:00	113	155	2	0.0559382	0
25_degrees_10mW_4_0	1535	106.494	2022-08-26 10:21:23.479974989+02:00	112	162	7.07107	0.0432465	0
25_degrees_10mW_4_0	1536	106.563	2022-08-26 10:21:23.549387690+02:00	114	156	6.32456	0.0473739	0
25_degrees_10mW_4_0	1537	106.632	2022-08-26 10:21:23.618800391+02:00	114	156	0	0.0910643	0
25_degrees_10mW_4_0	1538	106.702	2022-08-26 10:21:23.688213091+02:00	111	161	5.83095	0.0637519	0
25_degrees_10mW_4_0	1539	106.771	2022-08-26 10:21:23.757625792+02:00	112	155	6.08276	0.0674138	0
25_degrees_10mW_4_0	1540	106.841	2022-08-26 10:21:23.827038493+02:00	112	155	0	0.0540648	0
25_degrees_10mW_4_0	1541	106.91	2022-08-26 10:21:23.896451193+02:00	112	155	0	0.071483	0
25_degrees_10mW_4_0	1542	106.979	2022-08-26 10:21:23.965863894+02:00	112	155	0	0.0558752	0
25_degrees_10mW_4_0	1543	107.049	2022-08-26 10:21:24.035276595+02:00	112	155	0	0.0717821	0
25_degrees_10mW_4_0	1544	107.118	2022-08-26 10:21:24.104689295+02:00	112	155	0	0.0563175	0
25_degrees_10mW_4_0	1545	107.187	2022-08-26 10:21:24.174101996+02:00	112	155	0	0.0551538	0
25_degrees_10mW_4_0	1546	107.257	2022-08-26 10:21:24.243514697+02:00	112	155	0	0.050074	0
25_degrees_10mW_4_0	1547	107.326	2022-08-26 10:21:24.312927397+02:00	112	155	0	0.0648094	0
25_degrees_10mW_4_0	1548	107.396	2022-08-26 10:21:24.382340098+02:00	112	155	0	0.0516368	0
25_degrees_10mW_4_0	1549	107.465	2022-08-26 10:21:24.451752799+02:00	112	155	0	0.0527446	0
25_degrees_10mW_4_0	1550	107.534	2022-08-26 10:21:24.521165499+02:00	114	156	2.23607	0.0549142	0
25_degrees_10mW_4_0	1551	107.604	2022-08-26 10:21:24.590578200+02:00	112	155	2.23607	0.0720571	0
25_degrees_10mW_4_0	1552	107.673	2022-08-26 10:21:24.659990901+02:00	112	155	0	0.0627852	0
25_degrees_10mW_4_0	1553	107.742	2022-08-26 10:21:24.729403601+02:00	112	155	0	0.0497423	0
25_degrees_10mW_4_0	1554	107.812	2022-08-26 10:21:24.798816302+02:00	112	155	0	0.0462363	0
25_degrees_10mW_4_0	1555	107.881	2022-08-26 10:21:24.868229003+02:00	112	155	0	0.0458026	0
25_degrees_10mW_4_0	1556	107.951	2022-08-26 10:21:24.937641703+02:00	112	155	0	0.0505117	0
25_degrees_10mW_4_0	1557	108.02	2022-08-26 10:21:25.007054404+02:00	112	155	0	0.0708793	0
25_degrees_10mW_4_0	1558	108.089	2022-08-26 10:21:25.076467105+02:00	112	155	0	0.0837033	0
25_degrees_10mW_4_0	1559	108.159	2022-08-26 10:21:25.145879805+02:00	112	155	0	0.0636124	0
25_degrees_10mW_4_0	1560	108.228	2022-08-26 10:21:25.215292506+02:00	112	155	0	0.0641694	0
25_degrees_10mW_4_0	1561	108.297	2022-08-26 10:21:25.284705207+02:00	112	155	0	0.0524358	0
25_degrees_10mW_4_0	1562	108.367	2022-08-26 10:21:25.354117907+02:00	112	155	0	0.0499343	0
25_degrees_10mW_4_0	1563	108.436	2022-08-26 10:21:25.423530608+02:00	112	155	0	0.0550768	0
25_degrees_10mW_4_0	1564	108.506	2022-08-26 10:21:25.492943309+02:00	112	155	0	0.0541398	0
25_degrees_10mW_4_0	1565	108.575	2022-08-26 10:21:25.562356009+02:00	112	155	0	0.0630025	0
25_degrees_10mW_4_0	1566	108.644	2022-08-26 10:21:25.631768710+02:00	112	155	0	0.0735581	0
25_degrees_10mW_4_0	1567	108.714	2022-08-26 10:21:25.701181411+02:00	112	155	0	0.0608844	0
25_degrees_10mW_4_0	1568	108.783	2022-08-26 10:21:25.770594111+02:00	112	155	0	0.0818554	0
25_degrees_10mW_4_0	1569	108.853	2022-08-26 10:21:25.840006812+02:00	112	155	0	0.0711248	0
25_degrees_10mW_4_0	1570	108.922	2022-08-26 10:21:25.909419513+02:00	112	155	0	0.0561695	0
25_degrees_10mW_4_0	1571	108.991	2022-08-26 10:21:25.978832214+02:00	112	155	0	0.0579206	0
25_degrees_10mW_4_0	1572	109.061	2022-08-26 10:21:26.048244914+02:00	112	155	0	0.0665838	0
25_degrees_10mW_4_0	1573	109.13	2022-08-26 10:21:26.117657615+02:00	112	155	0	0.097447	0
25_degrees_10mW_4_0	1574	109.199	2022-08-26 10:21:26.187070316+02:00	112	155	0	0.124786	0
25_degrees_10mW_4_0	1575	109.269	2022-08-26 10:21:26.256483016+02:00	112	155	0	0.0966271	0
25_degrees_10mW_4_0	1576	109.338	2022-08-26 10:21:26.325895717+02:00	114	156	2.23607	0.208624	0
25_degrees_10mW_4_0	1577	109.408	2022-08-26 10:21:26.395308418+02:00	114	156	0	0.0911328	0
25_degrees_10mW_4_0	1578	109.477	2022-08-26 10:21:26.464721118+02:00	114	162	6	0.107129	0
25_degrees_10mW_4_0	1579	109.546	2022-08-26 10:21:26.534133819+02:00	114	156	6	0.0983225	0
25_degrees_10mW_4_0	1580	109.616	2022-08-26 10:21:26.603546520+02:00	115	161	5.09902	0.0806125	0
25_degrees_10mW_4_0	1581	109.685	2022-08-26 10:21:26.672959220+02:00	115	161	0	0.216006	0
25_degrees_10mW_4_0	1582	109.754	2022-08-26 10:21:26.742371921+02:00	111	156	6.40312	0.133262	0
25_degrees_10mW_4_0	1583	109.824	2022-08-26 10:21:26.811784622+02:00	112	162	6.08276	0.142976	0
25_degrees_10mW_4_0	1584	109.893	2022-08-26 10:21:26.881197322+02:00	114	156	6.32456	0.202921	0
25_degrees_10mW_4_0	1585	109.963	2022-08-26 10:21:26.950610023+02:00	115	157	1.41421	0.194047	0
25_degrees_10mW_4_0	1586	110.032	2022-08-26 10:21:27.020022724+02:00	115	161	4	0.25297	0
25_degrees_10mW_4_0	1587	110.101	2022-08-26 10:21:27.089435424+02:00	111	161	4	0.241829	0
25_degrees_10mW_4_0	1588	110.171	2022-08-26 10:21:27.158848125+02:00	111	155	6	0.242207	0
25_degrees_10mW_4_0	1589	110.24	2022-08-26 10:21:27.228260826+02:00	113	154	2.23607	0.202273	0
25_degrees_10mW_4_0	1590	110.309	2022-08-26 10:21:27.297673526+02:00	112	155	1.41421	0.134492	0
25_degrees_10mW_4_0	1591	110.379	2022-08-26 10:21:27.367086227+02:00	111	156	1.41421	0.0797379	0
25_degrees_10mW_4_0	1592	110.448	2022-08-26 10:21:27.436498928+02:00	111	156	0	0.0905786	0
25_degrees_10mW_4_0	1593	110.518	2022-08-26 10:21:27.505911628+02:00	111	156	0	0.107493	0
25_degrees_10mW_4_0	1594	110.587	2022-08-26 10:21:27.575324329+02:00	113	155	2.23607	0.0766503	0
25_degrees_10mW_4_0	1595	110.656	2022-08-26 10:21:27.644737030+02:00	113	155	0	0.0794461	0
25_degrees_10mW_4_0	1596	110.726	2022-08-26 10:21:27.714149730+02:00	113	155	0	0.0657161	0
25_degrees_10mW_4_0	1597	110.795	2022-08-26 10:21:27.783562431+02:00	115	155	2	0.0552865	0
25_degrees_10mW_4_0	1598	110.864	2022-08-26 10:21:27.852975132+02:00	114	154	1.41421	0.060056	0
25_degrees_10mW_4_0	1599	110.934	2022-08-26 10:21:27.922387832+02:00	115	155	1.41421	0.0698228	0
25_degrees_10mW_4_0	1600	111.003	2022-08-26 10:21:27.991800533+02:00	116	156	1.41421	0.0703252	0
25_degrees_10mW_4_0	1601	111.073	2022-08-26 10:21:28.061213234+02:00	113	155	3.16228	0.0661441	0
25_degrees_10mW_4_0	1602	111.142	2022-08-26 10:21:28.130625934+02:00	117	160	6.40312	0.0689993	0
25_degrees_10mW_4_0	1603	111.211	2022-08-26 10:21:28.200038635+02:00	113	155	6.40312	0.0970932	0
25_degrees_10mW_4_0	1604	111.281	2022-08-26 10:21:28.269451336+02:00	112	162	7.07107	0.0707401	0
25_degrees_10mW_4_0	1605	111.35	2022-08-26 10:21:28.338864036+02:00	112	162	0	0.0679416	0
25_degrees_10mW_4_0	1606	111.419	2022-08-26 10:21:28.408276737+02:00	113	162	1	0.0801567	0
25_degrees_10mW_4_0	1607	111.489	2022-08-26 10:21:28.477689438+02:00	113	162	0	0.103084	0
25_degrees_10mW_4_0	1608	111.558	2022-08-26 10:21:28.547102138+02:00	113	162	0	0.07794	0
25_degrees_10mW_4_0	1609	111.628	2022-08-26 10:21:28.616514839+02:00	113	162	0	0.0634378	0
25_degrees_10mW_4_0	1610	111.697	2022-08-26 10:21:28.685927540+02:00	113	162	0	0.0584217	0
25_degrees_10mW_4_0	1611	111.766	2022-08-26 10:21:28.755340240+02:00	113	162	0	0.0633958	0
25_degrees_10mW_4_0	1612	111.836	2022-08-26 10:21:28.824752941+02:00	113	162	0	0.0727033	0
25_degrees_10mW_4_0	1613	111.905	2022-08-26 10:21:28.894165642+02:00	113	162	0	0.0551947	0
25_degrees_10mW_4_0	1614	111.974	2022-08-26 10:21:28.963578343+02:00	113	162	0	0.0478579	0
25_degrees_10mW_4_0	1615	112.044	2022-08-26 10:21:29.032991043+02:00	113	162	0	0.0456048	0
25_degrees_10mW_4_0	1616	112.113	2022-08-26 10:21:29.102403744+02:00	113	162	0	0.0388125	0
25_degrees_10mW_4_0	1617	112.183	2022-08-26 10:21:29.171816445+02:00	113	162	0	0.0607218	0
25_degrees_10mW_4_0	1618	112.252	2022-08-26 10:21:29.241229145+02:00	113	162	0	0.0509554	0
25_degrees_10mW_4_0	1619	112.321	2022-08-26 10:21:29.310641846+02:00	113	162	0	0.0538412	0
25_degrees_10mW_4_0	1620	112.391	2022-08-26 10:21:29.380054547+02:00	113	162	0	0.0499057	0
25_degrees_10mW_4_0	1621	112.46	2022-08-26 10:21:29.449467247+02:00	113	162	0	0.0562124	0
25_degrees_10mW_4_0	1622	112.529	2022-08-26 10:21:29.518879948+02:00	113	162	0	0.0851204	0
25_degrees_10mW_4_0	1623	112.599	2022-08-26 10:21:29.588292649+02:00	113	162	0	0.0834342	0
25_degrees_10mW_4_0	1624	112.668	2022-08-26 10:21:29.657705349+02:00	113	162	0	0.0656534	0
25_degrees_10mW_4_0	1625	112.738	2022-08-26 10:21:29.727118050+02:00	113	162	0	0.0673565	0
25_degrees_10mW_4_0	1626	112.807	2022-08-26 10:21:29.796530751+02:00	113	162	0	0.0468898	0
25_degrees_10mW_4_0	1627	112.876	2022-08-26 10:21:29.865943451+02:00	113	162	0	0.0618844	0
25_degrees_10mW_4_0	1628	112.946	2022-08-26 10:21:29.935356152+02:00	113	162	0	0.0648748	0
25_degrees_10mW_4_0	1629	113.015	2022-08-26 10:21:30.004768853+02:00	113	162	0	0.0579057	0
25_degrees_10mW_4_0	1630	113.085	2022-08-26 10:21:30.074181553+02:00	113	162	0	0.0506469	0
25_degrees_10mW_4_0	1631	113.154	2022-08-26 10:21:30.143594254+02:00	113	162	0	0.0599803	0
25_degrees_10mW_4_0	1632	113.223	2022-08-26 10:21:30.213006955+02:00	113	161	1	0.0664187	0
25_degrees_10mW_4_0	1633	113.293	2022-08-26 10:21:30.282419655+02:00	113	162	1	0.0547233	0
25_degrees_10mW_4_0	1634	113.362	2022-08-26 10:21:30.351832356+02:00	113	162	0	0.0644977	0
25_degrees_10mW_4_0	1635	113.431	2022-08-26 10:21:30.421245057+02:00	113	162	0	0.0491176	0
25_degrees_10mW_4_0	1636	113.501	2022-08-26 10:21:30.490657757+02:00	113	162	0	0.0391293	0
25_degrees_10mW_4_0	1637	113.57	2022-08-26 10:21:30.560070458+02:00	113	162	0	0.0351154	0
25_degrees_10mW_4_0	1638	113.64	2022-08-26 10:21:30.629483159+02:00	113	162	0	0.0596542	0
25_degrees_10mW_4_0	1639	113.709	2022-08-26 10:21:30.698895859+02:00	113	162	0	0.0626827	0
25_degrees_10mW_4_0	1640	113.778	2022-08-26 10:21:30.768308560+02:00	113	162	0	0.0570307	0
25_degrees_10mW_4_0	1641	113.848	2022-08-26 10:21:30.837721261+02:00	112	162	1	0.0498524	0
25_degrees_10mW_4_0	1642	113.917	2022-08-26 10:21:30.907133961+02:00	113	162	1	0.0468018	0
25_degrees_10mW_4_0	1643	113.986	2022-08-26 10:21:30.976546662+02:00	113	162	0	0.0492524	0
25_degrees_10mW_4_0	1644	114.056	2022-08-26 10:21:31.045959363+02:00	112	162	1	0.0528965	0
25_degrees_10mW_4_0	1645	114.125	2022-08-26 10:21:31.115372063+02:00	113	162	1	0.0464297	0
25_degrees_10mW_4_0	1646	114.195	2022-08-26 10:21:31.184784764+02:00	113	162	0	0.0393583	0
25_degrees_10mW_4_0	1647	114.264	2022-08-26 10:21:31.254197465+02:00	112	162	1	0.0415819	0
25_degrees_10mW_4_0	1648	114.333	2022-08-26 10:21:31.323610165+02:00	112	162	0	0.0552522	0
25_degrees_10mW_4_0	1649	114.403	2022-08-26 10:21:31.393022866+02:00	112	162	0	0.0532146	0
25_degrees_10mW_4_0	1650	114.472	2022-08-26 10:21:31.462435567+02:00	113	162	1	0.0437069	0
25_degrees_10mW_4_0	1651	114.541	2022-08-26 10:21:31.531848267+02:00	113	162	0	0.048933	0
25_degrees_10mW_4_0	1652	114.611	2022-08-26 10:21:31.601260968+02:00	113	162	0	0.0717127	0
25_degrees_10mW_4_0	1653	114.68	2022-08-26 10:21:31.670673669+02:00	112	162	1	0.0861904	0
25_degrees_10mW_4_0	1654	114.75	2022-08-26 10:21:31.740086370+02:00	113	162	1	0.0870737	0
25_degrees_10mW_4_0	1655	114.819	2022-08-26 10:21:31.809499070+02:00	112	162	1	0.0541625	0
25_degrees_10mW_4_0	1656	114.888	2022-08-26 10:21:31.878911771+02:00	113	162	1	0.0659102	0
25_degrees_10mW_4_0	1657	114.958	2022-08-26 10:21:31.948324472+02:00	113	162	0	0.063025	0
25_degrees_10mW_4_0	1658	115.027	2022-08-26 10:21:32.017737172+02:00	113	162	0	0.0562899	0
25_degrees_10mW_4_0	1659	115.096	2022-08-26 10:21:32.087149873+02:00	112	162	1	0.0529571	0
25_degrees_10mW_4_0	1660	115.166	2022-08-26 10:21:32.156562574+02:00	113	162	1	0.0608653	0
25_degrees_10mW_4_0	1661	115.235	2022-08-26 10:21:32.225975274+02:00	112	162	1	0.058778	0
25_degrees_10mW_4_0	1662	115.305	2022-08-26 10:21:32.295387975+02:00	112	162	0	0.0561968	0
25_degrees_10mW_4_0	1663	115.374	2022-08-26 10:21:32.364800676+02:00	112	162	0	0.0441128	0
25_degrees_10mW_4_0	1664	115.443	2022-08-26 10:21:32.434213376+02:00	112	162	0	0.0494822	0
25_degrees_10mW_4_0	1665	115.513	2022-08-26 10:21:32.503626077+02:00	113	162	1	0.0439974	0
25_degrees_10mW_4_0	1666	115.582	2022-08-26 10:21:32.573038778+02:00	113	162	0	0.0478543	0
25_degrees_10mW_4_0	1667	115.651	2022-08-26 10:21:32.642451478+02:00	113	162	0	0.0535018	0
25_degrees_10mW_4_0	1668	115.721	2022-08-26 10:21:32.711864179+02:00	113	162	0	0.0506098	0
25_degrees_10mW_4_0	1669	115.79	2022-08-26 10:21:32.781276880+02:00	113	162	0	0.0576536	0
25_degrees_10mW_4_0	1670	115.86	2022-08-26 10:21:32.850689580+02:00	113	162	0	0.0856282	0
25_degrees_10mW_4_0	1671	115.929	2022-08-26 10:21:32.920102281+02:00	112	162	1	0.074027	0
25_degrees_10mW_4_0	1672	115.998	2022-08-26 10:21:32.989514982+02:00	115	155	7.61577	0.0488573	0
25_degrees_10mW_4_0	1673	116.068	2022-08-26 10:21:33.058927682+02:00	113	162	7.28011	0.0519267	0
25_degrees_10mW_4_0	1674	116.137	2022-08-26 10:21:33.128340383+02:00	113	162	0	0.0534232	0
25_degrees_10mW_4_0	1675	116.206	2022-08-26 10:21:33.197753084+02:00	113	162	0	0.0570953	0
25_degrees_10mW_4_0	1676	116.276	2022-08-26 10:21:33.267165784+02:00	113	162	0	0.0589954	0
25_degrees_10mW_4_0	1677	116.345	2022-08-26 10:21:33.336578485+02:00	113	162	0	0.0603585	0
25_degrees_10mW_4_0	1678	116.415	2022-08-26 10:21:33.405991186+02:00	113	162	0	0.0553724	0
25_degrees_10mW_4_0	1679	116.484	2022-08-26 10:21:33.475403886+02:00	113	162	0	0.119337	0
25_degrees_10mW_4_0	1680	116.553	2022-08-26 10:21:33.544816587+02:00	113	161	1	0.248833	1
25_degrees_10mW_4_0	1681	116.623	2022-08-26 10:21:33.614229288+02:00	113	156	5	0.156524	1
25_degrees_10mW_4_0	1682	116.692	2022-08-26 10:21:33.683641988+02:00	111	159	3.60555	0.0610043	1
25_degrees_10mW_4_0	1683	116.761	2022-08-26 10:21:33.753054689+02:00	111	160	1	0.0327943	1
25_degrees_10mW_4_0	1684	116.831	2022-08-26 10:21:33.822467390+02:00	113	160	2	0.0276136	1
25_degrees_10mW_4_0	1685	116.9	2022-08-26 10:21:33.891880090+02:00	116	160	3	0.0909309	1
25_degrees_10mW_4_0	1686	116.97	2022-08-26 10:21:33.961292791+02:00	115	162	2.23607	0.0492057	1
25_degrees_10mW_4_0	1687	117.039	2022-08-26 10:21:34.030705492+02:00	115	169	7	0.0935543	1
25_degrees_10mW_4_0	1688	117.108	2022-08-26 10:21:34.100118192+02:00	121	165	7.2111	0.136137	1
25_degrees_10mW_4_0	1689	117.178	2022-08-26 10:21:34.169530893+02:00	119	167	2.82843	0.0494312	1
25_degrees_10mW_4_0	1690	117.247	2022-08-26 10:21:34.238943594+02:00	119	167	0	0.0550692	1
25_degrees_10mW_4_0	1691	117.316	2022-08-26 10:21:34.308356294+02:00	123	173	7.2111	0.214138	1
25_degrees_10mW_4_0	1692	117.386	2022-08-26 10:21:34.377768995+02:00	123	172	1	0.343711	1
25_degrees_10mW_4_0	1693	117.455	2022-08-26 10:21:34.447181696+02:00	123	171	1	0.484789	1
25_degrees_10mW_4_0	1694	117.525	2022-08-26 10:21:34.516594396+02:00	128	174	5.83095	0.31498	1
25_degrees_10mW_4_0	1695	117.594	2022-08-26 10:21:34.586007097+02:00	125	174	3	0.435347	1
25_degrees_10mW_4_0	1696	117.663	2022-08-26 10:21:34.655419798+02:00	127	173	2.23607	0.558958	1
25_degrees_10mW_4_0	1697	117.733	2022-08-26 10:21:34.724832499+02:00	127	172	1	0.789679	1
25_degrees_10mW_4_0	1698	117.802	2022-08-26 10:21:34.794245199+02:00	127	168	4	0.645886	1
25_degrees_10mW_4_0	1699	117.872	2022-08-26 10:21:34.863657900+02:00	127	168	0	0.230219	1
25_degrees_10mW_4_0	1700	117.941	2022-08-26 10:21:34.933070601+02:00	127	170	2	0.284381	1
25_degrees_10mW_4_0	1701	118.01	2022-08-26 10:21:35.002483301+02:00	128	169	1.41421	0.172314	1
25_degrees_10mW_4_0	1702	118.08	2022-08-26 10:21:35.071896002+02:00	133	166	5.83095	0.0907861	1
25_degrees_10mW_4_0	1703	118.149	2022-08-26 10:21:35.141308703+02:00	127	171	7.81025	0.302122	1
25_degrees_10mW_4_0	1704	118.218	2022-08-26 10:21:35.210721403+02:00	127	171	0	0.34336	1
25_degrees_10mW_4_0	1705	118.288	2022-08-26 10:21:35.280134104+02:00	128	168	3.16228	0.1959	1
25_degrees_10mW_4_0	1706	118.357	2022-08-26 10:21:35.349546805+02:00	133	167	5.09902	0.155321	1
25_degrees_10mW_4_0	1707	118.427	2022-08-26 10:21:35.418959505+02:00	128	169	5.38516	0.274506	1
25_degrees_10mW_4_0	1708	118.496	2022-08-26 10:21:35.488372206+02:00	126	170	2.23607	0.282349	1
25_degrees_10mW_4_0	1709	118.565	2022-08-26 10:21:35.557784907+02:00	126	170	0	0.191315	1
25_degrees_10mW_4_0	1710	118.635	2022-08-26 10:21:35.627197607+02:00	127	170	1	0.165696	1
25_degrees_10mW_4_0	1711	118.704	2022-08-26 10:21:35.696610308+02:00	133	171	6.08276	0.211353	1
25_degrees_10mW_4_0	1712	118.773	2022-08-26 10:21:35.766023009+02:00	129	172	4.12311	0.269827	1
25_degrees_10mW_4_0	1713	118.843	2022-08-26 10:21:35.835435709+02:00	127	175	3.60555	0.180988	1
25_degrees_10mW_4_0	1714	118.912	2022-08-26 10:21:35.904848410+02:00	135	177	8.24621	0.0444723	1
25_degrees_10mW_4_0	1715	118.982	2022-08-26 10:21:35.974261111+02:00	135	177	0	0.0254882	1
25_degrees_10mW_4_0	1716	119.051	2022-08-26 10:21:36.043673811+02:00	135	177	0	0.0895707	1
25_degrees_10mW_4_0	1717	119.12	2022-08-26 10:21:36.113086512+02:00	136	180	3.16228	0.323904	1
25_degrees_10mW_4_0	1718	119.19	2022-08-26 10:21:36.182499213+02:00	135	183	3.16228	0.253905	1
25_degrees_10mW_4_0	1719	119.259	2022-08-26 10:21:36.251911913+02:00	135	183	0	0.242241	1
25_degrees_10mW_4_0	1720	119.328	2022-08-26 10:21:36.321324614+02:00	135	183	0	0.176189	1
25_degrees_10mW_4_0	1721	119.398	2022-08-26 10:21:36.390737315+02:00	135	183	0	0.374018	1
25_degrees_10mW_4_0	1722	119.467	2022-08-26 10:21:36.460150015+02:00	135	183	0	0.477163	1
25_degrees_10mW_4_0	1723	119.537	2022-08-26 10:21:36.529562716+02:00	135	182	1	0.426603	1
25_degrees_10mW_4_0	1724	119.606	2022-08-26 10:21:36.598975417+02:00	135	182	0	0.679121	1
25_degrees_10mW_4_0	1725	119.675	2022-08-26 10:21:36.668388117+02:00	134	184	2.23607	0.537587	1
25_degrees_10mW_4_0	1726	119.745	2022-08-26 10:21:36.737800818+02:00	135	183	1.41421	0.272247	1
25_degrees_10mW_4_0	1727	119.814	2022-08-26 10:21:36.807213519+02:00	135	183	0	0.235459	1
25_degrees_10mW_4_0	1728	119.883	2022-08-26 10:21:36.876626219+02:00	135	183	0	0.165828	1
25_degrees_10mW_4_0	1729	119.953	2022-08-26 10:21:36.946038920+02:00	135	183	0	0.130556	1
25_degrees_10mW_4_0	1730	120.022	2022-08-26 10:21:37.015451621+02:00	135	183	0	0.110947	1
25_degrees_10mW_4_0	1731	120.092	2022-08-26 10:21:37.084864321+02:00	135	183	0	0.125741	1
25_degrees_10mW_4_0	1732	120.161	2022-08-26 10:21:37.154277022+02:00	135	183	0	0.194439	1
25_degrees_10mW_4_0	1733	120.23	2022-08-26 10:21:37.223689723+02:00	135	183	0	0.149576	1
25_degrees_10mW_4_0	1734	120.3	2022-08-26 10:21:37.293102423+02:00	135	183	0	0.124845	1
25_degrees_10mW_4_0	1735	120.369	2022-08-26 10:21:37.362515124+02:00	135	184	1	0.147236	1
25_degrees_10mW_4_0	1736	120.438	2022-08-26 10:21:37.431927825+02:00	135	184	0	0.266853	1
25_degrees_10mW_4_0	1737	120.508	2022-08-26 10:21:37.501340526+02:00	134	184	1	0.172513	1
25_degrees_10mW_4_0	1738	120.577	2022-08-26 10:21:37.570753226+02:00	127	183	7.07107	0.558361	1
25_degrees_10mW_4_0	1739	120.647	2022-08-26 10:21:37.640165927+02:00	127	183	0	0.688095	1
25_degrees_10mW_4_0	1740	120.716	2022-08-26 10:21:37.709578628+02:00	126	183	1	0.662743	1
25_degrees_10mW_4_0	1741	120.785	2022-08-26 10:21:37.778991328+02:00	126	183	0	0.407858	1
25_degrees_10mW_4_0	1742	120.855	2022-08-26 10:21:37.848404029+02:00	129	183	3	0.25793	1
25_degrees_10mW_4_0	1743	120.924	2022-08-26 10:21:37.917816730+02:00	128	183	1	0.296449	1
25_degrees_10mW_4_0	1744	120.993	2022-08-26 10:21:37.987229430+02:00	129	184	1.41421	0.241021	1
25_degrees_10mW_4_0	1745	121.063	2022-08-26 10:21:38.056642131+02:00	129	184	0	0.176793	1
25_degrees_10mW_4_0	1746	121.132	2022-08-26 10:21:38.126054832+02:00	129	184	0	0.0745079	1
25_degrees_10mW_4_0	1747	121.202	2022-08-26 10:21:38.195467532+02:00	133	187	5	0.0682964	1
25_degrees_10mW_4_0	1748	121.271	2022-08-26 10:21:38.264880233+02:00	133	187	0	0.0680082	1
25_degrees_10mW_4_0	1749	121.34	2022-08-26 10:21:38.334292934+02:00	133	187	0	0.0512741	1
25_degrees_10mW_4_0	1750	121.41	2022-08-26 10:21:38.403705634+02:00	133	185	2	0.0432746	1
25_degrees_10mW_4_0	1751	121.479	2022-08-26 10:21:38.473118335+02:00	127	185	6	0.098251	1
25_degrees_10mW_4_0	1752	121.548	2022-08-26 10:21:38.542531036+02:00	127	186	1	0.269067	1
25_degrees_10mW_4_0	1753	121.618	2022-08-26 10:21:38.611943736+02:00	127	186	0	0.364827	1
25_degrees_10mW_4_0	1754	121.687	2022-08-26 10:21:38.681356437+02:00	128	187	1.41421	0.257002	1
25_degrees_10mW_4_0	1755	121.757	2022-08-26 10:21:38.750769138+02:00	128	187	0	0.185324	1
25_degrees_10mW_4_0	1756	121.826	2022-08-26 10:21:38.820181838+02:00	128	187	0	0.0677202	1
25_degrees_10mW_4_0	1757	121.895	2022-08-26 10:21:38.889594539+02:00	128	187	0	0.0238618	1
25_degrees_10mW_4_0	1758	121.965	2022-08-26 10:21:38.959007240+02:00	129	189	2.23607	0.0120025	1
25_degrees_10mW_4_0	1759	122.034	2022-08-26 10:21:39.028419940+02:00	129	191	2	0.0229824	1
25_degrees_10mW_4_0	1760	122.104	2022-08-26 10:21:39.097832641+02:00	121	194	8.544	0.0955378	1
25_degrees_10mW_4_0	1761	122.173	2022-08-26 10:21:39.167245342+02:00	121	196	2	0.405116	1
25_degrees_10mW_4_0	1762	122.242	2022-08-26 10:21:39.236658042+02:00	120	192	4.12311	0.347068	1
25_degrees_10mW_4_0	1763	122.312	2022-08-26 10:21:39.306070743+02:00	127	196	8.06226	0.646764	1
25_degrees_10mW_4_0	1764	122.381	2022-08-26 10:21:39.375483444+02:00	127	196	0	0.644072	1
25_degrees_10mW_4_0	1765	122.45	2022-08-26 10:21:39.444896144+02:00	127	195	1	0.349006	1
25_degrees_10mW_4_0	1766	122.52	2022-08-26 10:21:39.514308845+02:00	120	192	7.61577	0.505615	1
25_degrees_10mW_4_0	1767	122.589	2022-08-26 10:21:39.583721546+02:00	121	192	1	0.38833	1
25_degrees_10mW_4_0	1768	122.659	2022-08-26 10:21:39.653134246+02:00	119	194	2.82843	0.151	1
25_degrees_10mW_4_0	1769	122.728	2022-08-26 10:21:39.722546947+02:00	127	195	8.06226	0.224015	1
25_degrees_10mW_4_0	1770	122.797	2022-08-26 10:21:39.791959648+02:00	127	195	0	0.286781	1
25_degrees_10mW_4_0	1771	122.867	2022-08-26 10:21:39.861372348+02:00	127	195	0	0.147015	1
25_degrees_10mW_4_0	1772	122.936	2022-08-26 10:21:39.930785049+02:00	125	192	3.60555	0.236245	1
25_degrees_10mW_4_0	1773	123.005	2022-08-26 10:21:40.000197750+02:00	127	195	3.60555	0.202953	1
25_degrees_10mW_4_0	1774	123.075	2022-08-26 10:21:40.069610450+02:00	127	195	0	0.196977	1
25_degrees_10mW_4_0	1775	123.144	2022-08-26 10:21:40.139023151+02:00	120	196	7.07107	0.31804	1
25_degrees_10mW_4_0	1776	123.214	2022-08-26 10:21:40.208435852+02:00	119	196	1	0.306848	1
25_degrees_10mW_4_0	1777	123.283	2022-08-26 10:21:40.277848552+02:00	125	195	6.08276	0.228031	1
25_degrees_10mW_4_0	1778	123.352	2022-08-26 10:21:40.347261253+02:00	121	193	4.47214	0.106504	1
25_degrees_10mW_4_0	1779	123.422	2022-08-26 10:21:40.416673954+02:00	121	193	0	0.180704	1
25_degrees_10mW_4_0	1780	123.491	2022-08-26 10:21:40.486086655+02:00	121	193	0	0.123257	1
25_degrees_10mW_4_0	1781	123.56	2022-08-26 10:21:40.555499355+02:00	119	193	2	0.0576007	1
25_degrees_10mW_4_0	1782	123.63	2022-08-26 10:21:40.624912056+02:00	123	194	4.12311	0.122904	1
25_degrees_10mW_4_0	1783	123.699	2022-08-26 10:21:40.694324757+02:00	123	194	0	0.119459	1
25_degrees_10mW_4_0	1784	123.769	2022-08-26 10:21:40.763737457+02:00	123	194	0	0.100763	1
25_degrees_10mW_4_0	1785	123.838	2022-08-26 10:21:40.833150158+02:00	123	195	1	0.100283	1
25_degrees_10mW_4_0	1786	123.907	2022-08-26 10:21:40.902562859+02:00	123	194	1	0.0702941	1
25_degrees_10mW_4_0	1787	123.977	2022-08-26 10:21:40.971975559+02:00	121	193	2.23607	0.073294	1
25_degrees_10mW_4_0	1788	124.046	2022-08-26 10:21:41.041388260+02:00	123	195	2.82843	0.0819846	1
25_degrees_10mW_4_0	1789	124.115	2022-08-26 10:21:41.110800961+02:00	123	195	0	0.109828	1
25_degrees_10mW_4_0	1790	124.185	2022-08-26 10:21:41.180213661+02:00	123	195	0	0.214096	1
25_degrees_10mW_4_0	1791	124.254	2022-08-26 10:21:41.249626362+02:00	123	195	0	0.27594	1
25_degrees_10mW_4_0	1792	124.324	2022-08-26 10:21:41.319039063+02:00	123	195	0	0.284905	1
25_degrees_10mW_4_0	1793	124.393	2022-08-26 10:21:41.388451763+02:00	123	197	2	0.218812	1
25_degrees_10mW_4_0	1794	124.462	2022-08-26 10:21:41.457864464+02:00	121	193	4.47214	0.335164	1
25_degrees_10mW_4_0	1795	124.532	2022-08-26 10:21:41.527277165+02:00	121	195	2	0.526357	1
25_degrees_10mW_4_0	1796	124.601	2022-08-26 10:21:41.596689865+02:00	118	192	4.24264	0.781928	1
25_degrees_10mW_4_0	1797	124.67	2022-08-26 10:21:41.666102566+02:00	115	194	3.60555	0.553837	1
25_degrees_10mW_4_0	1798	124.74	2022-08-26 10:21:41.735515267+02:00	116	193	1.41421	0.469289	1
25_degrees_10mW_4_0	1799	124.809	2022-08-26 10:21:41.804927967+02:00	115	193	1	0.230026	1
25_degrees_10mW_4_0	1800	124.879	2022-08-26 10:21:41.874340668+02:00	115	194	1	0.262681	1
25_degrees_10mW_4_0	1801	124.948	2022-08-26 10:21:41.943753369+02:00	115	194	0	0.105494	1
25_degrees_10mW_4_0	1802	125.017	2022-08-26 10:21:42.013166069+02:00	119	194	4	0.218054	1
25_degrees_10mW_4_0	1803	125.087	2022-08-26 10:21:42.082578770+02:00	119	199	5	0.0448571	1
25_degrees_10mW_4_0	1804	125.156	2022-08-26 10:21:42.151991471+02:00	119	199	0	0.0485462	1
25_degrees_10mW_4_0	1805	125.225	2022-08-26 10:21:42.221404171+02:00	111	194	9.43398	0.114754	1
25_degrees_10mW_4_0	1806	125.295	2022-08-26 10:21:42.290816872+02:00	113	201	7.28011	0.280513	1
25_degrees_10mW_4_0	1807	125.364	2022-08-26 10:21:42.360229573+02:00	113	201	0	0.25666	1
25_degrees_10mW_4_0	1808	125.434	2022-08-26 10:21:42.429642273+02:00	113	200	1	0.152965	1
25_degrees_10mW_4_0	1809	125.503	2022-08-26 10:21:42.499054974+02:00	115	194	6.32456	0.112811	1
25_degrees_10mW_4_0	1810	125.572	2022-08-26 10:21:42.568467675+02:00	112	199	5.83095	0.164623	1
25_degrees_10mW_4_0	1811	125.642	2022-08-26 10:21:42.637880375+02:00	112	199	0	0.225692	1
25_degrees_10mW_4_0	1812	125.711	2022-08-26 10:21:42.707293076+02:00	112	199	0	0.0883402	1
25_degrees_10mW_4_0	1813	125.78	2022-08-26 10:21:42.776705777+02:00	107	194	7.07107	0.0392644	1
25_degrees_10mW_4_0	1814	125.85	2022-08-26 10:21:42.846118477+02:00	108	199	5.09902	0.0485674	1
25_degrees_10mW_4_0	1815	125.919	2022-08-26 10:21:42.915531178+02:00	108	200	1	0.244303	1
25_degrees_10mW_4_0	1816	125.989	2022-08-26 10:21:42.984943879+02:00	107	196	4.12311	0.239862	1
25_degrees_10mW_4_0	1817	126.058	2022-08-26 10:21:43.054356579+02:00	109	200	4.47214	0.125935	1
25_degrees_10mW_4_0	1818	126.127	2022-08-26 10:21:43.123769280+02:00	109	200	0	0.250418	1
25_degrees_10mW_4_0	1819	126.197	2022-08-26 10:21:43.193181981+02:00	110	192	8.06226	0.236318	1
25_degrees_10mW_4_0	1820	126.266	2022-08-26 10:21:43.262594682+02:00	111	194	2.23607	0.0599535	1
25_degrees_10mW_4_0	1821	126.336	2022-08-26 10:21:43.332007382+02:00	111	194	0	0.0144621	1
25_degrees_10mW_4_0	1822	126.405	2022-08-26 10:21:43.401420083+02:00	104	200	9.21954	0.0254558	0
25_degrees_10mW_4_0	1823	126.474	2022-08-26 10:21:43.470832784+02:00	103	195	5.09902	0.0344705	0
25_degrees_10mW_4_0	1824	126.544	2022-08-26 10:21:43.540245484+02:00	107	195	4	0.117711	0
25_degrees_10mW_4_0	1825	126.613	2022-08-26 10:21:43.609658185+02:00	103	203	8.94427	0.0386244	0
25_degrees_10mW_4_0	1826	126.682	2022-08-26 10:21:43.679070886+02:00	107	199	5.65685	0.292416	0
25_degrees_10mW_4_0	1827	126.752	2022-08-26 10:21:43.748483586+02:00	100	202	7.61577	0.317542	0
25_degrees_10mW_4_0	1828	126.821	2022-08-26 10:21:43.817896287+02:00	100	200	2	0.353758	0
25_degrees_10mW_4_0	1829	126.891	2022-08-26 10:21:43.887308988+02:00	102	199	2.23607	0.0576652	0
25_degrees_10mW_4_0	1830	126.96	2022-08-26 10:21:43.956721688+02:00	107	203	6.40312	0.129482	0
25_degrees_10mW_4_0	1831	127.029	2022-08-26 10:21:44.026134389+02:00	104	208	5.83095	0.0545094	0
25_degrees_10mW_4_0	1832	127.099	2022-08-26 10:21:44.095547090+02:00	103	202	6.08276	0.0225282	0
25_degrees_10mW_4_0	1833	127.168	2022-08-26 10:21:44.164959790+02:00	105	206	4.47214	0.0480564	0
25_degrees_10mW_4_0	1834	127.237	2022-08-26 10:21:44.234372491+02:00	99	208	6.32456	0.129474	0
25_degrees_10mW_4_0	1835	127.307	2022-08-26 10:21:44.303785192+02:00	101	216	8.24621	0.163394	0
25_degrees_10mW_4_0	1836	127.376	2022-08-26 10:21:44.373197892+02:00	99	212	4.47214	0.261384	0
25_degrees_10mW_4_0	1837	127.446	2022-08-26 10:21:44.442610593+02:00	103	218	7.2111	0.235366	0
25_degrees_10mW_4_0	1838	127.515	2022-08-26 10:21:44.512023294+02:00	99	215	5	0.209646	0
25_degrees_10mW_4_0	1839	127.584	2022-08-26 10:21:44.581435994+02:00	99	215	0	0.147025	0
25_degrees_10mW_4_0	1840	127.654	2022-08-26 10:21:44.650848695+02:00	99	215	0	0.190016	0
25_degrees_10mW_4_0	1841	127.723	2022-08-26 10:21:44.720261396+02:00	99	210	5	0.107204	0
25_degrees_10mW_4_0	1842	127.792	2022-08-26 10:21:44.789674096+02:00	99	214	4	0.159587	0
25_degrees_10mW_4_0	1843	127.862	2022-08-26 10:21:44.859086797+02:00	99	211	3	0.0846792	0
25_degrees_10mW_4_0	1844	127.931	2022-08-26 10:21:44.928499498+02:00	99	211	0	0.085967	0
25_degrees_10mW_4_0	1845	128.001	2022-08-26 10:21:44.997912198+02:00	99	211	0	0.0905583	0
25_degrees_10mW_4_0	1846	128.07	2022-08-26 10:21:45.067324899+02:00	99	211	0	0.0688174	0
25_degrees_10mW_4_0	1847	128.139	2022-08-26 10:21:45.136737600+02:00	99	211	0	0.0763342	0
25_degrees_10mW_4_0	1848	128.209	2022-08-26 10:21:45.206150300+02:00	99	211	0	0.0680414	0
25_degrees_10mW_4_0	1849	128.278	2022-08-26 10:21:45.275563001+02:00	99	211	0	0.069226	0
25_degrees_10mW_4_0	1850	128.347	2022-08-26 10:21:45.344975702+02:00	99	211	0	0.0896624	0
25_degrees_10mW_4_0	1851	128.417	2022-08-26 10:21:45.414388402+02:00	99	214	3	0.137315	0
25_degrees_10mW_4_0	1852	128.486	2022-08-26 10:21:45.483801103+02:00	99	211	3	0.0836587	0
25_degrees_10mW_4_0	1853	128.556	2022-08-26 10:21:45.553213804+02:00	99	211	0	0.0730482	0
25_degrees_10mW_4_0	1854	128.625	2022-08-26 10:21:45.622626504+02:00	99	211	0	0.0642964	0
25_degrees_10mW_4_0	1855	128.694	2022-08-26 10:21:45.692039205+02:00	99	211	0	0.0598141	0
25_degrees_10mW_4_0	1856	128.764	2022-08-26 10:21:45.761451906+02:00	99	211	0	0.082375	0
25_degrees_10mW_4_0	1857	128.833	2022-08-26 10:21:45.830864606+02:00	99	211	0	0.0871882	0
25_degrees_10mW_4_0	1858	128.902	2022-08-26 10:21:45.900277307+02:00	99	211	0	0.0847993	0
25_degrees_10mW_4_0	1859	128.972	2022-08-26 10:21:45.969690008+02:00	99	211	0	0.0712156	0
25_degrees_10mW_4_0	1860	129.041	2022-08-26 10:21:46.039102708+02:00	99	211	0	0.065227	0
25_degrees_10mW_4_0	1861	129.111	2022-08-26 10:21:46.108515409+02:00	99	212	1	0.0949654	0
25_degrees_10mW_4_0	1862	129.18	2022-08-26 10:21:46.177928110+02:00	99	212	0	0.0869273	0
25_degrees_10mW_4_0	1863	129.249	2022-08-26 10:21:46.247340811+02:00	99	211	1	0.0713032	0
25_degrees_10mW_4_0	1864	129.319	2022-08-26 10:21:46.316753511+02:00	99	211	0	0.0646047	0
25_degrees_10mW_4_0	1865	129.388	2022-08-26 10:21:46.386166212+02:00	99	214	3	0.100769	0
25_degrees_10mW_4_0	1866	129.457	2022-08-26 10:21:46.455578913+02:00	99	211	3	0.0559422	0
25_degrees_10mW_4_0	1867	129.527	2022-08-26 10:21:46.524991613+02:00	99	214	3	0.144683	0
25_degrees_10mW_4_0	1868	129.596	2022-08-26 10:21:46.594404314+02:00	99	211	3	0.0691123	0
25_degrees_10mW_4_0	1869	129.666	2022-08-26 10:21:46.663817015+02:00	99	211	0	0.0671201	0
25_degrees_10mW_4_0	1870	129.735	2022-08-26 10:21:46.733229715+02:00	99	211	0	0.0712604	0
25_degrees_10mW_4_0	1871	129.804	2022-08-26 10:21:46.802642416+02:00	99	211	0	0.0874629	0
25_degrees_10mW_4_0	1872	129.874	2022-08-26 10:21:46.872055117+02:00	99	211	0	0.0765653	0
25_degrees_10mW_4_0	1873	129.943	2022-08-26 10:21:46.941467817+02:00	99	211	0	0.0659509	0
25_degrees_10mW_4_0	1874	130.012	2022-08-26 10:21:47.010880518+02:00	99	214	3	0.163961	0
25_degrees_10mW_4_0	1875	130.082	2022-08-26 10:21:47.080293219+02:00	99	214	0	0.152855	0
25_degrees_10mW_4_0	1876	130.151	2022-08-26 10:21:47.149705919+02:00	99	211	3	0.0902483	0
25_degrees_10mW_4_0	1877	130.221	2022-08-26 10:21:47.219118620+02:00	99	210	1	0.0657039	0
25_degrees_10mW_4_0	1878	130.29	2022-08-26 10:21:47.288531321+02:00	99	211	1	0.0902537	0
25_degrees_10mW_4_0	1879	130.359	2022-08-26 10:21:47.357944021+02:00	99	214	3	0.117423	0
25_degrees_10mW_4_0	1880	130.429	2022-08-26 10:21:47.427356722+02:00	99	214	0	0.0979318	0
25_degrees_10mW_4_0	1881	130.498	2022-08-26 10:21:47.496769423+02:00	99	211	3	0.0526427	0
25_degrees_10mW_4_0	1882	130.568	2022-08-26 10:21:47.566182123+02:00	99	210	1	0.047686	0
25_degrees_10mW_4_0	1883	130.637	2022-08-26 10:21:47.635594824+02:00	99	211	1	0.0564189	0
25_degrees_10mW_4_0	1884	130.706	2022-08-26 10:21:47.705007525+02:00	99	210	1	0.053081	0
25_degrees_10mW_4_0	1885	130.776	2022-08-26 10:21:47.774420225+02:00	99	210	0	0.054031	0
25_degrees_10mW_4_0	1886	130.845	2022-08-26 10:21:47.843832926+02:00	99	210	0	0.0627115	0
25_degrees_10mW_4_0	1887	130.914	2022-08-26 10:21:47.913245627+02:00	99	210	0	0.0637867	0
25_degrees_10mW_4_0	1888	130.984	2022-08-26 10:21:47.982658327+02:00	99	210	0	0.0586701	0
25_degrees_10mW_4_0	1889	131.053	2022-08-26 10:21:48.052071028+02:00	99	210	0	0.0536884	0
25_degrees_10mW_4_0	1890	131.123	2022-08-26 10:21:48.121483729+02:00	99	211	1	0.0720424	0
25_degrees_10mW_4_0	1891	131.192	2022-08-26 10:21:48.190896429+02:00	99	210	1	0.069409	0
25_degrees_10mW_4_0	1892	131.261	2022-08-26 10:21:48.260309130+02:00	99	210	0	0.0736691	0
25_degrees_10mW_4_0	1893	131.331	2022-08-26 10:21:48.329721831+02:00	99	210	0	0.0768747	0
25_degrees_10mW_4_0	1894	131.4	2022-08-26 10:21:48.399134531+02:00	99	210	0	0.0627622	0
25_degrees_10mW_4_0	1895	131.469	2022-08-26 10:21:48.468547232+02:00	99	214	4	0.11739	0
25_degrees_10mW_4_0	1896	131.539	2022-08-26 10:21:48.537959933+02:00	99	211	3	0.0676857	0
25_degrees_10mW_4_0	1897	131.608	2022-08-26 10:21:48.607372633+02:00	99	215	4	0.130048	0
25_degrees_10mW_4_0	1898	131.678	2022-08-26 10:21:48.676785334+02:00	99	214	1	0.11458	0
25_degrees_10mW_4_0	1899	131.747	2022-08-26 10:21:48.746198035+02:00	99	211	3	0.0816375	0
25_degrees_10mW_4_0	1900	131.816	2022-08-26 10:21:48.815610735+02:00	99	210	1	0.189536	0
25_degrees_10mW_4_0	1901	131.886	2022-08-26 10:21:48.885023436+02:00	99	210	0	0.269101	0
25_degrees_10mW_4_0	1902	131.955	2022-08-26 10:21:48.954436137+02:00	99	210	0	0.269101	0
25_degrees_10mW_4_0	1903	132.024	2022-08-26 10:21:49.023848838+02:00	99	210	0	0.269101	0
25_degrees_10mW_4_0	1904	132.094	2022-08-26 10:21:49.093261538+02:00	99	210	0	0.269101	0
25_degrees_10mW_4_0	1905	132.163	2022-08-26 10:21:49.162674239+02:00	99	210	0	0.269101	0
25_degrees_10mW_4_0	1906	132.233	2022-08-26 10:21:49.232086940+02:00	99	210	0	0.269101	0
25_degrees_10mW_4_0	1907	132.302	2022-08-26 10:21:49.301499640+02:00	99	210	0	0.15635	0
25_degrees_10mW_4_0	1908	132.371	2022-08-26 10:21:49.370912341+02:00	99	210	0	0.0684509	0
25_degrees_10mW_4_0	1909	132.441	2022-08-26 10:21:49.440325042+02:00	99	210	0	0.0766029	0
25_degrees_10mW_4_0	1910	132.51	2022-08-26 10:21:49.509737742+02:00	99	210	0	0.0690753	0
25_degrees_10mW_4_0	1911	132.579	2022-08-26 10:21:49.579150443+02:00	99	210	0	0.04607	0
25_degrees_10mW_4_0	1912	132.649	2022-08-26 10:21:49.648563144+02:00	99	210	0	0.0502605	0
25_degrees_10mW_4_0	1913	132.718	2022-08-26 10:21:49.717975844+02:00	99	210	0	0.047509	0
25_degrees_10mW_4_0	1914	132.788	2022-08-26 10:21:49.787388545+02:00	99	210	0	0.0620852	0
25_degrees_10mW_4_0	1915	132.857	2022-08-26 10:21:49.856801246+02:00	99	210	0	0.0650226	0
25_degrees_10mW_4_0	1916	132.926	2022-08-26 10:21:49.926213946+02:00	99	215	5	0.140263	0
25_degrees_10mW_4_0	1917	132.996	2022-08-26 10:21:49.995626647+02:00	99	215	0	0.138048	0
25_degrees_10mW_4_0	1918	133.065	2022-08-26 10:21:50.065039348+02:00	99	210	5	0.293149	0
25_degrees_10mW_4_0	1919	133.134	2022-08-26 10:21:50.134452048+02:00	99	210	0	0.174628	0
25_degrees_10mW_4_0	1920	133.204	2022-08-26 10:21:50.203864749+02:00	101	215	5.38516	0.342764	0
25_degrees_10mW_4_0	1921	133.273	2022-08-26 10:21:50.273277450+02:00	104	216	3.16228	0.286977	0
25_degrees_10mW_4_0	1922	133.343	2022-08-26 10:21:50.342690150+02:00	105	216	1	0.329434	0
25_degrees_10mW_4_0	1923	133.412	2022-08-26 10:21:50.412102851+02:00	105	216	0	0.288068	0
25_degrees_10mW_4_0	1924	133.481	2022-08-26 10:21:50.481515552+02:00	106	208	8.06226	0.125229	0
25_degrees_10mW_4_0	1925	133.551	2022-08-26 10:21:50.550928252+02:00	107	213	5.09902	0.357586	0
25_degrees_10mW_4_0	1926	133.62	2022-08-26 10:21:50.620340953+02:00	105	216	3.60555	0.373903	0
25_degrees_10mW_4_0	1927	133.689	2022-08-26 10:21:50.689753654+02:00	106	208	8.06226	0.173233	0
25_degrees_10mW_4_0	1928	133.759	2022-08-26 10:21:50.759166354+02:00	108	210	2.82843	0.154144	0
25_degrees_10mW_4_0	1929	133.828	2022-08-26 10:21:50.828579055+02:00	103	210	5	0.162425	0
25_degrees_10mW_4_0	1930	133.898	2022-08-26 10:21:50.897991756+02:00	103	211	1	0.213277	0
25_degrees_10mW_4_0	1931	133.967	2022-08-26 10:21:50.967404456+02:00	109	211	6	0.289501	0
25_degrees_10mW_4_0	1932	134.036	2022-08-26 10:21:51.036817157+02:00	107	218	7.28011	0.281919	0
25_degrees_10mW_4_0	1933	134.106	2022-08-26 10:21:51.106229858+02:00	104	217	3.16228	0.351957	0
25_degrees_10mW_4_0	1934	134.175	2022-08-26 10:21:51.175642558+02:00	103	218	1.41421	0.444181	0
25_degrees_10mW_4_0	1935	134.244	2022-08-26 10:21:51.245055259+02:00	104	220	2.23607	0.642152	0
25_degrees_10mW_4_0	1936	134.314	2022-08-26 10:21:51.314467960+02:00	108	220	4	0.552316	0
25_degrees_10mW_4_0	1937	134.383	2022-08-26 10:21:51.383880660+02:00	103	217	5.83095	0.579008	0
25_degrees_10mW_4_0	1938	134.453	2022-08-26 10:21:51.453293361+02:00	106	217	3	0.561194	0
25_degrees_10mW_4_0	1939	134.522	2022-08-26 10:21:51.522706062+02:00	109	216	3.16228	0.656969	0
25_degrees_10mW_4_0	1940	134.591	2022-08-26 10:21:51.592118762+02:00	106	217	3.16228	0.514887	0
25_degrees_10mW_4_0	1941	134.661	2022-08-26 10:21:51.661531463+02:00	108	217	2	0.44691	0
25_degrees_10mW_4_0	1942	134.73	2022-08-26 10:21:51.730944164+02:00	108	217	0	0.000859641	0
25_degrees_10mW_4_0	1943	134.8	2022-08-26 10:21:51.800356865+02:00	105	218	3.16228	0.00156076	0
