# Supplementary material for: Local translatome sustains synaptic function in impaired Wallerian degeneration
Source: EMBO Rep. 2024 Oct 31;26(1):61–83. doi: 10.1038/s44319-024-00301-8 (PMC11724096; doi:10.1038/s44319-024-00301-8)
Supplement: Supplementary file 18 — Source data Fig. 4 [file 44319_2024_301_MOESM18_ESM.zip › Figure 4/4B/Manual scoring_Raw data-fly_grooming_25_10mW_4_0-Trial 4.xlsx]

## Sheet: Description tab
Figure 4B
Quantification of antennal grooming scores by the observer (absolute) generated with Ethovision
Legend
Grooming	yes	no
	1	0
Light	on	off
	1	0

## Sheet: Track-Arena 1-Subject 1
Number of header lines:	38
Experiment	fly_grooming_25_10mW
System Independent Variable
Trial name	Trial 4
Trial ID	3
Arena name	Arena 1
Arena ID	0
Subject name	Subject 1
Subject ID	0
Arena settings	Arena Settings 1
Detection settings	Detection Settings 1
Trial Control settings	correct settings
Start time	06/17/2022 16:40:07.000
Trial duration	+ 00:02:14.869
Recording after	+ 00:00:00.000
Recording duration	+ 00:02:14.869
Track	Track filet0003a0000o0000_0001.trk
Tracking source
Video file	D:\Users\mpaglion\Documents\Bonsai\03 Bonsai videos\Ethovisions_vs_automated_scoring\25 degrees\ctrl 10 mW 25 degrees\01 Recording\4_0.avi
Video start time	06/17/2022 16:40:07.000
Trial status	Acquired
Acquisition status	Acquired
Track status	Acquired
Video file status	External
Sync status	Not available
Reference duration	+ 00:02:14.869
Reference time	06/17/2022 16:40:07.000
Sof file
Missed samples	0.0 %
Subject not found	0.0 %
Interpolated samples	0.0 %
Postprocessor (SIR) calculation result	Tr::eIdrUndefined
LED pattern
User-defined Independent Variable
group
Trial time	Recording time	X center	Y center	Area	Areachange	Elongation	grooming	light	Result 1
s	s	mm	mm	mm²	mm²
0	0	75.1375	-34.3842	2466.84	-	0.912041	0	0	1
0.069	0.069	74.3221	-34.8001	2532.66	105.194	0.910129	0	0	1
0.139	0.139	74.9673	-34.5594	2487.14	108.27	0.911808	0	0	1
0.208	0.208	74.6303	-34.7001	2508.26	86.7393	0.909932	0	0	1
0.278	0.278	74.5839	-34.658	2497.6	71.36	0.910635	0	0	1
0.347	0.347	74.8931	-34.3806	2474.22	110.321	0.913456	0	0	1
0.416	0.416	74.6454	-34.7049	2517.9	108.475	0.910342	0	0	1
0.486	0.486	74.687	-34.692	2528.15	94.3264	0.91123	0	0	1
0.555	0.555	74.4031	-34.8408	2551.94	115.242	0.908894	0	0	1
0.624	0.624	74.8323	-34.6526	2517.49	98.8376	0.910496	0	0	1
0.694	0.694	74.9531	-34.4865	2492.27	86.3291	0.911654	0	0	1
0.763	0.763	74.5116	-34.7196	2532.46	109.501	0.909331	0	0	1
0.833	0.833	74.7243	-34.6339	2521.18	101.913	0.910557	0	0	1
0.902	0.902	74.7486	-34.6509	2496.98	84.8937	0.911214	0	0	1
0.971	0.971	74.7412	-34.5594	2466.84	100.683	0.913622	0	0	1
1.041	1.041	74.7149	-34.6153	2510.93	108.885	0.910028	0	0	1
1.11	1.11	74.8144	-34.5339	2486.32	87.7645	0.912526	0	0	1
1.179	1.179	74.9031	-34.5221	2490.01	66.0285	0.911168	0	0	1
1.249	1.249	74.7556	-34.5466	2500.67	100.478	0.91045	0	0	1
1.318	1.318	74.6243	-34.6442	2545.38	97.6073	0.909457	0	0	1
1.388	1.388	74.6678	-34.6316	2533.28	118.728	0.910045	0	0	1
1.457	1.457	74.7093	-34.6324	2506.01	119.548	0.910816	0	0	1
1.526	1.526	74.8455	-34.5981	2485.09	92.2758	0.911469	0	0	1
1.596	1.596	74.7406	-34.6604	2500.26	84.4836	0.912181	0	0	1
1.665	1.665	74.9406	-34.4684	2466.22	109.911	0.912341	0	0	1
1.734	1.734	74.8878	-34.565	2511.34	100.068	0.910993	0	0	1
1.804	1.804	74.9168	-34.5332	2484.88	73.6156	0.911569	0	0	1
1.873	1.873	74.868	-34.5101	2464.17	105.605	0.914854	0	0	1
1.943	1.943	74.8386	-34.5225	2520.77	125.905	0.910664	0	0	1
2.012	2.012	74.8253	-34.5651	2513.59	92.4809	0.910546	0	0	1
2.081	2.081	74.6038	-34.6996	2535.94	85.5089	0.909309	0	0	1
2.151	2.151	74.6892	-34.6518	2515.44	68.4892	0.910892	0	0	1
2.22	2.22	74.5314	-34.7092	2539.64	87.3544	0.909899	0	0	1
2.289	2.289	74.6799	-34.6688	2511.95	87.9696	0.909974	0	0	1
2.359	2.359	74.6406	-34.6941	2509.9	99.6579	0.910815	0	0	1
2.428	2.428	74.7302	-34.6649	2516.87	76.2813	0.910114	0	0	1
2.498	2.498	74.8503	-34.5754	2491.04	90.2252	0.910389	0	0	1
2.567	2.567	74.6961	-34.683	2518.92	86.1241	0.911019	0	0	1
2.636	2.636	74.8386	-34.6034	2487.14	84.6887	0.91138	0	0	1
2.706	2.706	74.8169	-34.6471	2510.11	81.6128	0.910292	0	0	1
2.775	2.775	74.8246	-34.641	2522.82	75.8712	0.910123	0	0	1
2.844	2.844	74.8894	-34.5541	2483.04	83.2533	0.91139	0	0	1
2.914	2.914	74.8723	-34.6061	2499.03	92.6859	0.911584	0	0	1
2.983	2.983	75.0257	-34.5017	2466.43	90.8404	0.912728	0	0	1
3.053	3.053	74.8553	-34.6143	2532.46	95.5567	0.910018	0	0	1
3.122	3.122	74.902	-34.5151	2472.58	94.7365	0.914299	0	0	1
3.191	3.191	74.8159	-34.6015	2532.46	110.731	0.909462	0	0	1
3.261	3.261	74.8293	-34.5971	2503.96	96.1719	0.911477	0	0	1
3.33	3.33	74.7103	-34.6544	2540.87	86.5342	0.909956	0	0	1
3.399	3.399	74.8258	-34.6366	2502.11	75.256	0.910833	0	0	1
3.469	3.469	74.825	-34.6052	2506.62	76.6914	0.910946	0	0	1
3.538	3.538	74.8361	-34.6087	2496.98	69.5144	0.911321	0	0	1
3.608	3.608	74.748	-34.6744	2511.13	76.4864	0.910831	0	0	1
3.677	3.677	74.7946	-34.6642	2510.93	77.7167	0.911098	0	0	1
3.746	3.746	74.6499	-34.7095	2524.46	88.1747	0.910398	0	0	1
3.816	3.816	74.8547	-34.5694	2495.55	102.734	0.910801	0	0	1
3.885	3.885	74.7137	-34.5368	2463.15	117.703	0.914675	0	0	1
3.954	3.954	74.808	-34.5846	2523.03	126.315	0.910602	0	0	1
4.024	4.024	74.7421	-34.6294	2497.6	89.405	0.9109	0	0	1
4.093	4.093	74.7019	-34.6494	2509.08	84.0735	0.910896	0	0	1
4.163	4.163	74.6713	-34.6647	2531.23	75.051	0.910629	0	0	1
4.232	4.232	74.6263	-34.6942	2524.46	72.7954	0.910312	0	0	1
4.301	4.301	74.846	-34.6004	2468.28	101.298	0.91195	0	0	1
4.371	4.371	74.7318	-34.6582	2522.21	104.784	0.909315	0	0	1
4.44	4.44	74.7765	-34.6411	2496.57	91.2505	0.911735	0	0	1
4.509	4.509	74.734	-34.6753	2528.15	94.7365	0.910267	0	0	1
4.579	4.579	74.7174	-34.6795	2511.34	79.5622	0.91087	0	0	1
4.648	4.648	74.8015	-34.6226	2501.9	84.0735	0.910943	0	0	1
4.718	4.718	74.8866	-34.5896	2504.37	77.9218	0.910466	0	0	1
4.787	4.787	74.8498	-34.5908	2488.58	82.6381	0.910963	0	0	1
4.856	4.856	74.7881	-34.6418	2522.62	86.9443	0.910965	0	0	1
4.926	4.926	74.8706	-34.5893	2509.9	64.7981	0.910466	0	0	1
4.995	4.995	74.9004	-34.5884	2487.14	83.0482	0.911398	0	0	1
5.065	5.065	74.8888	-34.5992	2506.21	72.7954	0.91153	0	0	1
5.134	5.134	74.9009	-34.6235	2515.23	65.2082	0.909888	0	0	1
5.203	5.203	74.9864	-34.5248	2470.53	99.2478	0.911672	0	0	1
5.273	5.273	74.8981	-34.6008	2515.03	84.6887	0.910574	0	0	1
5.342	5.342	74.8536	-34.6098	2498.83	80.1774	0.911532	0	0	1
5.411	5.411	74.8053	-34.6205	2503.34	81.6128	0.911731	0	0	1
5.481	5.481	74.7339	-34.6597	2522.21	83.6634	0.910532	0	0	1
5.55	5.55	74.698	-34.695	2528.97	75.256	0.910746	0	0	1
5.62	5.62	74.6642	-34.6903	2510.72	79.3572	0.910703	0	0	1
5.689	5.689	74.7464	-34.6536	2503.55	92.0707	0.910921	0	0	1
5.758	5.758	74.8367	-34.6042	2491.65	87.7645	0.911587	0	0	1
5.828	5.828	74.7165	-34.6549	2512.16	87.3544	0.911157	0	0	1
5.897	5.897	74.9319	-34.5456	2486.12	80.1774	0.911708	0	0	1
5.966	5.966	74.8517	-34.5925	2514.41	71.7701	0.911116	0	0	1
6.036	6.036	74.8365	-34.6103	2512.16	70.3347	0.91028	0	0	1
6.105	6.105	74.9243	-34.5479	2497.6	80.9976	0.911191	0	0	1
6.175	6.175	74.8544	-34.5853	2494.93	91.6606	0.911935	0	0	1
6.244	6.244	74.8133	-34.6248	2524.26	82.228	0.911026	0	0	1
6.313	6.313	74.9426	-34.5585	2468.28	81.8179	0.912142	0	0	1
6.383	6.383	74.8533	-34.6202	2514.41	84.2786	0.9109	0	0	1
6.452	6.452	74.8459	-34.5722	2505.6	85.0988	0.911189	0	0	1
6.521	6.521	74.8156	-34.6269	2511.13	91.2505	0.911799	0	0	1
6.591	6.591	74.8688	-34.591	2503.96	78.537	0.911142	0	0	1
6.66	6.66	74.8285	-34.6267	2510.52	70.9498	0.91087	0	0	1
6.73	6.73	74.8092	-34.5739	2482.01	86.3291	0.913033	0	0	1
6.799	6.799	74.6063	-34.6961	2536.35	96.582	0.910849	0	0	1
6.868	6.868	74.7927	-34.5997	2503.55	85.3039	0.911171	0	0	1
6.938	6.938	74.6408	-34.6643	2514.21	93.096	0.912145	0	0	1
7.007	7.007	74.882	-34.5841	2477.5	100.273	0.911266	0	0	1
7.076	7.076	74.8752	-34.5049	2478.32	102.939	0.912975	0	0	1
7.146	7.146	74.8567	-34.5831	2499.24	92.6859	0.910715	0	0	1
7.215	7.215	74.9423	-34.5522	2502.52	71.36	0.911267	0	0	1
7.285	7.285	74.9163	-34.5362	2488.17	77.9218	0.911383	0	0	1
7.354	7.354	74.9934	-34.5359	2489.19	85.5089	0.910994	0	0	1
7.423	7.423	75.0449	-34.502	2472.17	86.7393	0.911494	0	0	1
7.493	7.493	74.9277	-34.5434	2486.73	85.5089	0.911785	0	0	1
7.562	7.562	74.8927	-34.5458	2498.42	95.3517	0.912101	0	0	1
7.631	7.631	74.8471	-34.5908	2516.26	97.8123	0.91086	0	0	1
7.701	7.701	74.8689	-34.6215	2509.29	82.8432	0.91088	0	0	1
7.77	7.77	74.9899	-34.5472	2470.94	90.4303	0.911785	0	0	1
7.84	7.84	74.918	-34.5574	2513.39	87.1494	0.910587	0	0	1
7.909	7.909	74.8681	-34.6299	2526.72	83.4583	0.910317	0	0	1
7.978	7.978	74.8175	-34.5965	2511.95	84.8937	0.911573	0	0	1
8.048	8.048	74.8883	-34.5226	2476.27	83.6634	0.91314	0	0	1
8.117	8.117	74.8645	-34.5525	2504.16	102.119	0.91131	0	0	1
8.186	8.186	74.8576	-34.5998	2520.36	86.7393	0.910833	0	0	1
8.256	8.256	74.9219	-34.5549	2497.8	73.8206	0.911214	0	0	1
8.325	8.325	74.9079	-34.553	2500.67	85.3039	0.911703	0	0	1
8.395	8.395	74.9114	-34.5441	2480.17	91.4556	0.911389	0	0	1
8.464	8.464	74.8453	-34.5803	2504.57	80.5875	0.911012	0	0	1
8.533	8.533	74.894	-34.5587	2503.34	95.1466	0.911735	0	0	1
8.603	8.603	74.9127	-34.5717	2505.6	79.7673	0.910929	0	0	1
8.672	8.672	74.8647	-34.5644	2515.85	99.2478	0.910232	0	0	1
8.741	8.741	74.8536	-34.6037	2514.82	105.194	0.910743	0	0	1
8.811	8.811	74.8311	-34.6239	2527.13	76.2813	0.910277	0	0	1
8.88	8.88	74.8859	-34.6049	2513.18	74.6409	0.910544	0	0	1
8.95	8.95	74.7185	-34.6416	2530.2	101.093	0.910117	0	0	1
9.019	9.019	74.678	-34.6752	2514.82	101.093	0.91077	0	0	1
9.088	9.088	74.7648	-34.6083	2504.98	98.4275	0.911727	0	0	1
9.158	9.158	74.7937	-34.6523	2524.67	80.3825	0.91029	0	0	1
9.227	9.227	74.7258	-34.6435	2516.87	75.4611	0.91152	0	0	1
9.297	9.297	74.8406	-34.5329	2463.15	111.551	0.914256	0	0	1
9.366	9.366	74.7351	-34.6566	2510.31	98.8376	0.911057	0	0	1
9.435	9.435	74.7595	-34.6354	2519.13	80.5875	0.910909	0	0	1
9.505	9.505	74.7598	-34.6461	2514.82	75.256	0.911326	0	0	1
9.574	9.574	74.8505	-34.5827	2487.76	80.7926	0.912326	0	0	1
9.643	9.643	74.8723	-34.5613	2480.99	78.9471	0.911991	0	0	1
9.713	9.713	74.8477	-34.5864	2495.34	72.5903	0.911463	0	0	1
9.782	9.782	74.7358	-34.6528	2549.48	99.6579	0.908785	0	0	1
9.852	9.852	74.8137	-34.6386	2510.52	95.1466	0.910746	0	0	1
9.921	9.921	74.8125	-34.58	2489.19	82.433	0.9125	0	0	1
9.99	9.99	74.9132	-34.5806	2492.27	93.3011	0.910557	0	0	1
10.06	10.06	74.8954	-34.5842	2492.47	81.4078	0.911326	0	0	1
10.129	10.129	74.8342	-34.6032	2512.36	80.9976	0.910518	0	0	1
10.198	10.198	74.8563	-34.6137	2476.89	82.228	0.911493	0	0	1
10.268	10.268	74.754	-34.667	2512.36	86.3291	0.910735	0	0	1
10.337	10.337	74.9	-34.5619	2498.83	88.1747	0.91093	0	0	1
10.407	10.407	74.9729	-34.5034	2484.27	84.2786	0.911291	0	0	1
10.476	10.476	74.8	-34.6231	2522	93.9163	0.911326	0	0	1
10.545	10.545	74.8436	-34.5805	2482.83	97.8123	0.911266	0	0	1
10.615	10.615	74.8338	-34.6021	2507.85	82.433	0.911623	0	0	1
10.684	10.684	74.8333	-34.634	2518.51	68.4892	0.91042	0	0	1
10.753	10.753	74.8667	-34.5525	2482.83	93.9163	0.911653	0	0	1
10.823	10.823	74.8208	-34.6217	2529.59	91.4556	0.909747	0	0	1
10.892	10.892	74.8929	-34.6048	2492.68	82.0229	0.911048	0	0	1
10.962	10.962	74.834	-34.6212	2509.7	65.0032	0.911172	0	0	1
11.031	11.031	74.8876	-34.5791	2492.88	87.7645	0.912489	0	0	1
11.1	11.1	74.9053	-34.545	2478.32	78.1268	0.912132	0	0	1
11.17	11.17	74.8608	-34.5976	2508.26	73.8206	0.910903	0	0	1
11.239	11.239	74.9108	-34.5616	2491.86	82.0229	0.911264	0	0	1
11.308	11.308	74.855	-34.6156	2497.6	88.9949	0.910072	0	0	1
11.378	11.378	75.0266	-34.5194	2477.91	83.6634	0.911075	0	0	1
11.447	11.447	74.8079	-34.6298	2525.9	104.989	0.911573	0	0	1
11.517	11.517	74.9591	-34.5765	2497.8	89.6101	0.911116	0	0	1
11.586	11.586	74.8116	-34.6156	2517.49	79.9724	0.910585	0	0	1
11.655	11.655	74.9166	-34.5846	2494.32	86.3291	0.91056	0	0	1
11.725	11.725	74.8875	-34.5876	2488.99	87.3544	0.911125	0	0	1
11.794	11.794	74.7581	-34.644	2525.08	86.9443	0.909975	0	0	1
11.863	11.863	74.8932	-34.578	2488.17	92.6859	0.911798	0	0	1
11.933	11.933	74.8518	-34.6004	2514.41	71.7701	0.911062	0	0	1
12.002	12.002	74.8852	-34.5771	2503.34	78.742	0.911012	0	0	1
12.072	12.072	74.8996	-34.5382	2466.02	75.051	0.912594	0	0	1
12.141	12.141	74.9311	-34.4927	2486.12	97.1972	0.91185	0	0	1
12.21	12.21	74.8764	-34.5382	2525.69	102.324	0.909986	0	0	1
12.28	12.28	74.9152	-34.5522	2487.35	94.9415	0.911111	0	0	1
12.349	12.349	74.8698	-34.531	2489.6	73.6156	0.9119	0	0	1
12.418	12.418	74.8769	-34.5314	2509.49	84.2786	0.910702	0	0	1
12.488	12.488	74.811	-34.5867	2507.03	78.742	0.911313	0	0	1
12.557	12.557	74.9648	-34.5256	2486.94	77.9218	0.911503	0	0	1
12.627	12.627	74.8607	-34.5439	2486.32	88.7898	0.9119	0	0	1
12.696	12.696	74.9099	-34.5436	2492.27	85.919	0.912813	0	0	1
12.765	12.765	74.8846	-34.5674	2491.86	78.742	0.911412	0	0	1
12.835	12.835	74.9341	-34.4953	2474.63	81.2027	0.911845	0	0	1
12.904	12.904	74.8459	-34.6012	2519.13	96.1719	0.910375	0	0	1
12.973	12.973	74.8743	-34.5992	2484.47	82.228	0.911618	0	0	1
13.043	13.043	74.7141	-34.6821	2520.97	84.4836	0.911594	0	0	1
13.112	13.112	74.9309	-34.5565	2460.89	108.885	0.911207	0	0	1
13.182	13.182	74.8619	-34.612	2513.59	83.8685	0.910662	0	0	1
13.251	13.251	75.0006	-34.515	2469.51	82.228	0.911633	0	0	1
13.32	13.32	74.9355	-34.5211	2482.01	99.4528	0.91202	0	0	1
13.39	13.39	74.939	-34.516	2487.35	93.5061	0.911318	0	0	1
13.459	13.459	74.9986	-34.524	2492.06	94.1213	0.91108	0	0	1
13.528	13.528	74.9626	-34.5187	2495.34	86.1241	0.912696	0	0	1
13.598	13.598	74.8378	-34.5624	2515.03	83.2533	0.911241	0	0	1
13.667	13.667	74.8138	-34.6126	2520.15	80.5875	0.910647	0	0	1
13.737	13.737	74.7973	-34.5992	2535.12	85.919	0.909842	0	0	1
13.806	13.806	74.7658	-34.6439	2528.77	88.3797	0.90987	0	0	1
13.875	13.875	74.8406	-34.5478	2470.53	98.4275	0.912339	0	0	1
13.945	13.945	74.7031	-34.6751	2511.13	97.6073	0.909995	0	0	1
14.014	14.014	74.8703	-34.6097	2474.22	92.2758	0.912155	0	0	1
14.084	14.084	75.0055	-34.5097	2477.3	76.8965	0.911289	0	0	1
14.153	14.153	74.8844	-34.6273	2499.65	78.1268	0.911564	0	0	1
14.222	14.222	74.7689	-34.6743	2533.28	82.0229	0.909879	0	0	1
14.292	14.292	74.9076	-34.5681	2494.93	95.3517	0.911141	0	0	1
14.361	14.361	74.7739	-34.6427	2536.76	98.0174	0.910082	0	0	1
14.43	14.43	74.8874	-34.598	2512.16	85.714	0.91085	0	0	1
14.5	14.5	74.9347	-34.5298	2483.04	75.051	0.911261	0	0	1
14.569	14.569	74.8086	-34.6443	2520.36	85.714	0.910479	0	0	1
14.639	14.639	74.8822	-34.6009	2487.35	76.8965	0.911062	0	0	1
14.708	14.708	74.9359	-34.4515	2474.63	111.141	0.914106	0	0	1
14.777	14.777	74.8444	-34.5973	2519.74	114.012	0.910467	0	0	1
14.847	14.847	74.8383	-34.4831	2471.56	106.425	0.914493	0	0	1
14.916	14.916	74.813	-34.5887	2508.26	103.964	0.911242	0	0	1
14.985	14.985	74.9181	-34.5211	2468.89	79.1521	0.912353	0	0	1
15.055	15.055	74.8996	-34.5172	2503.75	85.3039	0.911298	0	0	1
15.124	15.124	74.8695	-34.5002	2477.91	111.551	0.911969	0	0	1
15.194	15.194	74.9382	-34.4668	2472.58	100.068	0.913321	0	0	1
15.263	15.263	74.9662	-34.5077	2487.76	94.3264	0.912017	0	0	1
15.332	15.332	74.9541	-34.4985	2509.49	77.5117	0.911554	0	0	1
15.402	15.402	75.0411	-34.4635	2487.96	85.919	0.911295	0	0	1
15.471	15.471	74.8247	-34.6122	2521.18	85.714	0.909919	0	0	1
15.54	15.54	74.9069	-34.6042	2507.03	80.9976	0.910959	0	0	1
15.61	15.61	74.8526	-34.5187	2472.58	105.399	0.9145	0	0	1
15.679	15.679	74.851	-34.6341	2500.88	107.45	0.910669	0	0	1
15.749	15.749	74.7657	-34.6375	2522.41	80.1774	0.910972	0	0	1
15.818	15.818	74.8897	-34.5874	2479.76	86.9443	0.911844	0	0	1
15.887	15.887	74.9297	-34.5215	2472.17	98.6326	0.912248	0	0	1
15.957	15.957	74.8439	-34.6257	2509.29	90.4303	0.910891	0	0	1
16.026	16.026	74.8623	-34.598	2488.58	78.537	0.911377	0	0	1
16.095	16.095	75.019	-34.5334	2493.29	83.4583	0.9108	0	0	1
16.165	16.165	74.9214	-34.5616	2519.54	84.8937	0.910211	0	0	1
16.234	16.234	74.9174	-34.5742	2507.03	78.1268	0.910822	0	0	1
16.304	16.304	74.9165	-34.5693	2500.06	69.3094	0.911448	0	0	1
16.373	16.373	74.9139	-34.5434	2484.88	90.2252	0.911985	0	0	1
16.442	16.442	74.8949	-34.5417	2530	98.8376	0.909811	0	0	1
16.512	16.512	74.9654	-34.4902	2481.81	101.093	0.912045	0	0	1
16.581	16.581	74.8892	-34.5432	2492.27	93.7112	0.911801	0	0	1
16.65	16.65	74.9343	-34.478	2476.68	101.708	0.913287	0	0	1
16.72	16.72	74.8292	-34.5817	2509.29	81.8179	0.911385	0	0	1
16.789	16.789	74.9143	-34.5689	2488.17	78.9471	0.910749	0	0	1
16.859	16.859	74.7402	-34.6443	2528.36	79.9724	0.910334	0	0	1
16.928	16.928	74.8663	-34.6078	2510.93	83.0482	0.911334	0	0	1
16.997	16.997	74.8817	-34.5656	2500.47	79.3572	0.911724	0	0	1
17.067	17.067	74.8215	-34.595	2516.26	92.0707	0.91072	0	0	1
17.136	17.136	74.9335	-34.5119	2486.73	95.5567	0.911468	0	0	1
17.205	17.205	74.9758	-34.4975	2466.84	99.0427	0.912616	0	0	1
17.275	17.275	74.9417	-34.5147	2499.03	88.7898	0.910904	0	0	1
17.344	17.344	74.9748	-34.5109	2474.63	87.5595	0.912206	0	0	1
17.414	17.414	74.9802	-34.5415	2495.75	72.3852	0.912573	0	0	1
17.483	17.483	75.0646	-34.4712	2496.78	88.3797	0.9111	0	0	1
17.552	17.552	74.8792	-34.5885	2515.23	84.8937	0.910873	0	0	1
17.622	17.622	74.8989	-34.5858	2498.21	74.8459	0.911034	0	0	1
17.691	17.691	74.8702	-34.5974	2519.13	83.2533	0.910537	0	0	1
17.76	17.76	74.8407	-34.6414	2524.67	62.1324	0.909928	0	0	1
17.83	17.83	74.8315	-34.6404	2514.62	72.3852	0.911908	0	0	1
17.899	17.899	74.7056	-34.724	2540.46	75.4611	0.910075	0	0	1
17.969	17.969	74.856	-34.5684	2480.78	99.0427	0.912373	0	0	1
18.038	18.038	74.8233	-34.6278	2475.86	101.708	0.911799	0	0	1
18.107	18.107	74.8631	-34.5721	2504.78	80.1774	0.911271	0	0	1
18.177	18.177	74.8902	-34.5427	2491.86	86.7393	0.911545	0	0	1
18.246	18.246	74.8204	-34.6315	2516.26	79.7673	0.909976	0	0	1
18.316	18.316	74.9992	-34.5443	2471.56	81.6128	0.911175	0	0	1
18.385	18.385	74.9149	-34.5587	2494.93	82.433	0.912349	0	0	1
18.454	18.454	74.9215	-34.5703	2509.49	69.1043	0.910948	0	0	1
18.524	18.524	74.9356	-34.599	2498.42	81.6128	0.91028	0	0	1
18.593	18.593	74.9252	-34.575	2485.71	72.1802	0.911177	0	0	1
18.662	18.662	74.9132	-34.5871	2487.96	69.9246	0.911122	0	0	1
18.732	18.732	75.0003	-34.5409	2492.88	84.0735	0.910855	0	0	1
18.801	18.801	74.9291	-34.592	2517.69	66.2335	0.91146	0	0	1
18.871	18.871	75.0069	-34.5381	2479.76	80.1774	0.912159	0	0	1
18.94	18.94	74.852	-34.6242	2548.45	99.8629	0.909731	0	0	1
19.009	19.009	74.9339	-34.5836	2502.52	89.8151	0.910785	0	0	1
19.079	19.079	74.9715	-34.5704	2492.68	64.388	0.911474	0	0	1
19.148	19.148	74.9271	-34.6013	2523.03	84.0735	0.909867	0	0	1
19.217	19.217	74.8229	-34.6367	2537.38	76.2813	0.9099	0	0	1
19.287	19.287	74.8685	-34.6083	2497.19	102.529	0.910854	0	0	1
19.356	19.356	74.8859	-34.5626	2508.88	87.5595	0.911094	0	0	1
19.426	19.426	74.7865	-34.5795	2482.01	103.144	0.912928	0	0	1
19.495	19.495	74.814	-34.5889	2504.57	113.192	0.910841	0	0	1
19.564	19.564	74.7876	-34.5859	2509.9	83.2533	0.911015	0	0	1
19.634	19.634	74.8195	-34.5967	2487.55	86.3291	0.911667	0	0	1
19.703	19.703	74.8079	-34.6258	2504.16	78.9471	0.911654	0	0	1
19.772	19.772	74.8481	-34.6069	2503.96	70.7448	0.910669	0	0	1
19.842	19.842	74.8742	-34.6117	2498.21	68.8993	0.911367	0	0	1
19.911	19.911	74.9514	-34.5824	2485.91	77.5117	0.911419	0	0	1
19.981	19.981	74.8994	-34.5589	2486.94	82.6381	0.911941	0	0	1
20.05	20.05	74.9148	-34.5895	2493.7	83.0482	0.911231	0	0	1
20.119	20.119	74.9267	-34.5709	2508.06	78.3319	0.910638	0	0	1
20.189	20.189	74.901	-34.6004	2495.55	76.4864	0.911639	0	0	1
20.258	20.258	74.8738	-34.6066	2506.62	81.2027	0.911233	0	0	1
20.327	20.327	74.9099	-34.5591	2479.35	95.3517	0.911752	0	0	1
20.397	20.397	74.8853	-34.5803	2498.62	75.8712	0.911005	0	0	1
20.466	20.466	74.8892	-34.6101	2497.8	72.1802	0.910522	0	0	1
20.536	20.536	74.8607	-34.6022	2504.37	88.5848	0.911544	0	0	1
20.605	20.605	74.8984	-34.5852	2506.01	70.1296	0.911363	0	0	1
20.674	20.674	74.8763	-34.6072	2509.29	84.4836	0.910333	0	0	1
20.744	20.744	74.8261	-34.634	2517.69	72.3852	0.910412	0	0	1
20.813	20.813	74.9074	-34.5598	2486.73	95.3517	0.912238	0	0	1
20.882	20.882	74.8765	-34.6183	2493.29	79.9724	0.911287	0	0	1
20.952	20.952	74.7732	-34.5842	2490.83	88.5848	0.913397	0	0	1
21.021	21.021	74.853	-34.562	2508.67	87.1494	0.910382	0	0	1
21.091	21.091	74.8942	-34.5607	2475.25	86.3291	0.912105	0	0	1
21.16	21.16	74.9129	-34.5236	2471.56	79.9724	0.912393	0	0	1
21.229	21.229	74.7546	-34.6441	2511.75	91.0455	0.911067	0	0	1
21.299	21.299	74.7818	-34.5886	2533.69	85.5089	0.91012	0	0	1
21.368	21.368	74.8148	-34.5945	2522.41	83.4583	0.911177	0	0	1
21.437	21.437	74.8564	-34.5839	2508.88	78.742	0.911015	0	0	1
21.507	21.507	74.9131	-34.5693	2499.03	67.6689	0.911961	0	0	1
21.576	21.576	74.8461	-34.5075	2461.51	110.936	0.914694	0	0	1
21.646	21.646	74.9794	-34.5084	2492.68	111.141	0.910461	0	0	1
21.715	21.715	74.9843	-34.5126	2481.6	70.9498	0.911468	0	0	1
21.784	21.784	74.8598	-34.6067	2524.26	84.8937	0.910837	0	0	1
21.854	21.854	74.9241	-34.5703	2504.78	82.228	0.910907	0	0	1
21.923	21.923	74.9024	-34.5772	2507.65	68.4892	0.910895	0	0	1
21.992	21.992	74.91	-34.524	2483.86	89.405	0.913406	0	0	1
22.062	22.062	74.9009	-34.5768	2510.93	96.7871	0.91044	0	0	1
22.131	22.131	74.9457	-34.5144	2473.2	85.714	0.912086	0	0	1
22.201	22.201	74.937	-34.5118	2493.91	94.1213	0.911644	0	0	1
22.27	22.27	74.8085	-34.5866	2525.28	93.3011	0.91142	0	0	1
22.339	22.339	74.8384	-34.596	2522.41	77.5117	0.910477	0	0	1
22.409	22.409	74.9213	-34.5043	2468.07	97.4022	0.912987	0	0	1
22.478	22.478	74.85	-34.5707	2500.26	98.6326	0.91152	0	0	1
22.547	22.547	74.9565	-34.5502	2506.62	77.3066	0.910244	0	0	1
22.617	22.617	74.9745	-34.5451	2500.88	70.5397	0.911479	0	0	1
22.686	22.686	74.9447	-34.5455	2500.88	88.5848	0.910978	0	0	1
22.756	22.756	74.8459	-34.6308	2509.29	79.3572	0.910861	0	0	1
22.825	22.825	74.9634	-34.547	2495.75	86.1241	0.911231	0	0	1
22.894	22.894	74.8859	-34.558	2501.7	87.5595	0.911037	0	0	1
22.964	22.964	74.7914	-34.619	2549.89	96.1719	0.909516	0	0	1
23.033	23.033	74.8562	-34.6139	2504.78	86.1241	0.911136	0	0	1
23.103	23.103	74.926	-34.5768	2487.35	78.9471	0.911163	0	0	1
23.172	23.172	74.8642	-34.5544	2465.81	97.4022	0.914295	0	0	1
23.241	23.241	74.8669	-34.6046	2509.08	95.3517	0.911035	0	0	1
23.311	23.311	74.7994	-34.6403	2519.33	77.5117	0.910476	0	0	1
23.38	23.38	74.8396	-34.6193	2497.8	79.7673	0.911962	0	0	1
23.449	23.449	74.8652	-34.4906	2474.63	92.891	0.914209	0	0	1
23.519	23.519	74.8569	-34.5518	2511.54	108.68	0.91038	0	0	1
23.588	23.588	74.8776	-34.5405	2508.26	94.7365	0.910759	0	0	1
23.658	23.658	74.8755	-34.5649	2499.44	84.6887	0.911881	0	0	1
23.727	23.727	74.8097	-34.593	2518.1	75.256	0.911084	0	0	1
23.796	23.796	74.8936	-34.5847	2518.1	83.6634	0.911185	0	0	1
23.866	23.866	74.825	-34.6484	2505.8	73.0004	0.911641	0	0	1
23.935	23.935	74.8107	-34.6377	2519.33	79.9724	0.910968	0	0	1
24.004	24.004	74.776	-34.6319	2500.47	79.5622	0.910929	0	0	1
24.074	24.074	74.7724	-34.6417	2522.82	90.0202	0.911091	0	0	1
24.143	24.143	74.7763	-34.6455	2519.74	91.2505	0.910383	0	0	1
24.213	24.213	74.7239	-34.6674	2504.98	83.6634	0.911042	0	0	1
24.282	24.282	74.8594	-34.6243	2504.37	80.1774	0.910133	0	0	1
24.351	24.351	74.8183	-34.6404	2513.8	85.714	0.910511	0	0	1
24.421	24.421	74.8419	-34.57	2471.56	88.5848	0.913347	0	0	1
24.49	24.49	74.8795	-34.5846	2486.12	96.9921	0.91115	0	0	1
24.559	24.559	74.8811	-34.6044	2510.52	75.256	0.910708	0	0	1
24.629	24.629	74.91	-34.558	2501.29	80.5875	0.911835	0	0	1
24.698	24.698	74.8659	-34.6087	2519.13	83.0482	0.90985	0	0	1
24.768	24.768	74.8622	-34.6305	2500.26	79.5622	0.911482	0	0	1
24.837	24.837	74.8127	-34.6728	2524.26	76.0763	0.909789	0	0	1
24.906	24.906	74.6928	-34.6635	2517.69	115.652	0.911414	0	0	1
24.976	24.976	74.7899	-34.649	2517.28	98.0174	0.911033	0	0	1
25.045	25.045	74.7816	-34.6555	2495.55	86.1241	0.910965	0	0	1
25.114	25.114	74.8106	-34.6414	2516.46	88.5848	0.910758	0	0	1
25.184	25.184	74.8859	-34.511	2472.58	98.4275	0.91337	0	0	1
25.253	25.253	74.925	-34.499	2477.3	118.318	0.911499	0	0	1
25.323	25.323	74.8302	-34.5585	2498.83	86.7393	0.910884	0	0	1
25.392	25.392	74.8259	-34.5277	2478.73	119.343	0.913594	0	0	1
25.461	25.461	74.7529	-34.6251	2522.41	104.784	0.910345	0	0	1
25.531	25.531	74.8862	-34.5687	2502.31	79.9724	0.910272	0	0	1
25.6	25.6	74.6261	-34.7113	2521.8	91.2505	0.910491	0	0	1
25.669	25.669	74.7427	-34.6454	2487.14	82.6381	0.910586	0	0	1
25.739	25.739	74.7836	-34.6107	2493.29	86.9443	0.911311	0	0	1
25.808	25.808	74.784	-34.6181	2471.56	88.5848	0.912177	0	0	1
25.878	25.878	74.6374	-34.6801	2549.48	107.04	0.909907	0	0	1
25.947	25.947	74.8293	-34.6006	2486.94	106.835	0.911341	0	0	1
26.016	26.016	74.7972	-34.6657	2494.52	90.8404	0.911396	0	0	1
26.086	26.086	74.7798	-34.6396	2497.6	68.2841	0.911029	0	0	1
26.155	26.155	74.8426	-34.6195	2482.22	73.2055	0.911585	0	0	1
26.224	26.224	74.786	-34.6237	2512.36	80.5875	0.911792	0	0	1
26.294	26.294	74.7138	-34.6422	2545.79	109.296	0.909178	0	0	1
26.363	26.363	74.8273	-34.6302	2483.24	109.296	0.910777	0	0	1
26.433	26.433	74.797	-34.6329	2498.21	85.5089	0.911868	0	0	1
26.502	26.502	74.8505	-34.6276	2505.6	75.051	0.910463	0	0	1
26.571	26.571	74.8085	-34.6387	2516.67	85.3039	0.910671	0	0	1
26.641	26.641	74.8793	-34.5791	2505.39	78.1268	0.910982	0	0	1
26.71	26.71	74.8975	-34.5713	2490.01	85.919	0.911448	0	0	1
26.779	26.779	74.906	-34.5873	2514	89.6101	0.910864	0	0	1
26.849	26.849	74.9661	-34.4958	2474.22	80.3825	0.912242	0	0	1
26.918	26.918	74.9336	-34.5532	2494.11	86.3291	0.910718	0	0	1
26.988	26.988	74.798	-34.6155	2533.69	83.4583	0.910242	0	0	1
27.057	27.057	74.873	-34.5474	2509.29	93.7112	0.910993	0	0	1
27.126	27.126	74.8298	-34.6054	2502.93	83.0482	0.910573	0	0	1
27.196	27.196	74.7641	-34.6211	2482.83	84.4836	0.912537	0	0	1
27.265	27.265	74.7748	-34.6586	2506.83	87.1494	0.911296	0	0	1
27.334	27.334	74.8123	-34.5679	2487.55	84.4836	0.911733	0	0	1
27.404	27.404	74.7963	-34.6139	2505.39	79.7673	0.911616	0	0	1
27.473	27.473	74.8101	-34.5965	2504.57	86.9443	0.911536	0	0	1
27.543	27.543	74.8709	-34.5709	2488.58	85.714	0.910982	0	0	1
27.612	27.612	74.7883	-34.6234	2518.31	71.9751	0.910712	0	0	1
27.681	27.681	74.9155	-34.5516	2489.81	84.6887	0.911359	0	0	1
27.751	27.751	74.8516	-34.6128	2514.82	83.6634	0.910599	0	0	1
27.82	27.82	74.947	-34.5488	2495.14	79.1521	0.911238	0	0	1
27.89	27.89	74.8752	-34.6006	2508.88	81.8179	0.911393	0	0	1
27.959	27.959	74.7361	-34.6581	2554.4	86.5342	0.909096	0	0	1
28.028	28.028	74.7395	-34.6568	2517.08	81.2027	0.911221	0	0	1
28.098	28.098	74.8127	-34.6153	2514.62	77.9218	0.910841	0	0	1
28.167	28.167	74.7816	-34.6381	2515.64	65.4133	0.91074	0	0	1
28.236	28.236	74.8849	-34.551	2484.68	80.1774	0.911641	0	0	1
28.306	28.306	74.8904	-34.5631	2481.4	81.2027	0.911372	0	0	1
28.375	28.375	74.8321	-34.5682	2486.94	84.2786	0.911892	0	0	1
28.445	28.445	74.7971	-34.6237	2524.46	94.1213	0.911646	0	0	1
28.514	28.514	74.7872	-34.6408	2514	65.0032	0.910601	0	0	1
28.583	28.583	74.8058	-34.6161	2495.55	72.1802	0.911602	0	0	1
28.653	28.653	74.9464	-34.4833	2461.92	85.3039	0.912588	0	0	1
28.722	28.722	74.7913	-34.6268	2532.46	104.989	0.910229	0	0	1
28.791	28.791	74.8751	-34.523	2509.49	104.579	0.910262	0	0	1
28.861	28.861	74.9181	-34.5859	2512.77	100.888	0.910101	0	0	1
28.93	28.93	75.0153	-34.4937	2476.07	74.4358	0.911926	0	0	1
29	29	74.9034	-34.5511	2503.96	90.2252	0.911029	0	0	1
29.069	29.069	74.8881	-34.5711	2502.31	63.1577	0.911112	0	0	1
29.138	29.138	74.788	-34.6052	2514.21	80.3825	0.910075	0	0	1
29.208	29.208	74.8417	-34.6177	2512.77	98.6326	0.910519	0	0	1
29.277	29.277	74.844	-34.5989	2475.25	97.4022	0.912076	0	0	1
29.346	29.346	74.8665	-34.598	2507.24	91.0455	0.911671	0	0	1
29.416	29.416	74.9584	-34.5762	2486.53	69.1043	0.911623	0	0	1
29.485	29.485	74.8428	-34.6089	2516.26	105.194	0.909613	0	0	1
29.555	29.555	74.924	-34.481	2441.41	123.65	0.9148	0	0	1
29.624	29.624	74.9901	-34.4736	2486.12	100.068	0.912525	0	0	1
29.693	29.693	74.8839	-34.5325	2507.24	95.3517	0.910368	0	0	1
29.763	29.763	74.9165	-34.558	2485.91	105.399	0.911235	0	0	1
29.832	29.832	74.8238	-34.5709	2503.34	92.4809	0.911324	0	0	1
29.901	29.901	74.9248	-34.545	2500.06	80.3825	0.911048	0	0	1
29.971	29.971	74.857	-34.5608	2473.61	84.6887	0.913093	0	0	1
30.04	30.04	74.9171	-34.5846	2494.73	87.9696	0.910442	0	0	1
30.11	30.11	74.8482	-34.6161	2504.78	76.0763	0.910436	0	0	1
30.179	30.179	74.8935	-34.5996	2507.85	74.8459	0.910627	0	0	1
30.248	30.248	74.8126	-34.6722	2530.2	73.6156	0.910643	0	0	1
30.318	30.318	74.9103	-34.5817	2506.83	73.0004	0.911393	0	0	1
30.387	30.387	74.8555	-34.6262	2496.57	81.6128	0.911876	0	0	1
30.456	30.456	74.9344	-34.574	2499.03	81.2027	0.911654	0	0	1
30.526	30.526	74.9192	-34.5654	2485.29	96.582	0.910593	0	0	1
30.595	30.595	74.8769	-34.586	2512.98	100.683	0.911436	0	0	1
30.665	30.665	74.9407	-34.5557	2505.19	86.9443	0.9109	0	0	1
30.734	30.734	74.945	-34.6146	2496.57	71.36	0.910728	0	0	1
30.803	30.803	74.821	-34.631	2527.95	77.3066	0.910273	0	0	1
30.873	30.873	74.9638	-34.5259	2488.37	81.8179	0.911754	0	0	1
30.942	30.942	74.9235	-34.5095	2478.32	92.891	0.913223	0	0	1
31.011	31.011	74.9409	-34.4763	2459.05	84.0735	0.913848	0	0	1
31.081	31.081	74.8425	-34.584	2510.31	113.192	0.910131	0	0	1
31.15	31.15	74.935	-34.5074	2485.71	83.6634	0.911379	0	0	1
31.22	31.22	74.8615	-34.5487	2511.54	88.5848	0.911017	0	0	1
31.289	31.289	74.8533	-34.5646	2528.15	87.5595	0.910332	0	0	1
31.358	31.358	74.9528	-34.4565	2474.43	107.45	0.913803	0	0	1
31.428	31.428	74.9552	-34.4532	2473.4	92.4809	0.912432	0	0	1
31.497	31.497	74.1246	-34.7645	2732.18	271.906	0.901028	0	0	1
31.566	31.566	74.0715	-34.8123	2686.25	157.074	0.903545	0	1	1
31.636	31.636	73.4311	-34.983	2823.23	165.686	0.896767	0	1	1
31.705	31.705	74.0563	-34.8339	2546.2	288.516	0.909874	0	1	1
31.775	31.775	73.8821	-34.9226	2602.38	109.091	0.906951	0	1	1
31.844	31.844	72.8666	-35.1992	2898.08	303.895	0.895123	0	1	1
31.913	31.913	73.2865	-35.097	2696.3	224.333	0.902438	0	1	1
31.983	31.983	73.8478	-34.9246	2546.2	180.45	0.909597	0	1	1
32.052	32.052	73.3119	-35.107	2743.46	210.799	0.902372	0	1	1
32.122	32.122	73.4136	-35.06	2693.43	190.703	0.902757	0	1	1
32.191	32.191	74.1249	-34.8161	2474.43	230.074	0.912911	1	1	1
32.26	32.26	73.8298	-34.9763	2647.29	178.195	0.906983	1	1	1
32.33	32.33	73.5423	-34.9649	2755.15	164.456	0.899669	1	1	1
32.399	32.399	74.2863	-34.7509	2522.21	248.119	0.910582	1	1	1
32.468	32.468	74.0599	-34.853	2631.91	128.571	0.906787	1	1	1
32.538	32.538	73.7298	-34.9624	2737.52	128.161	0.902581	1	1	1
32.607	32.607	74.1868	-34.8498	2562.4	194.394	0.908994	1	1	1
32.677	32.677	74.2924	-34.8315	2567.93	81.4078	0.909877	0	1	1
32.746	32.746	73.1192	-35.1423	2908.53	356.595	0.896234	0	1	1
32.815	32.815	73.8176	-34.9729	2622.89	297.128	0.908178	0	1	1
32.885	32.885	73.5375	-34.9846	2724.6	157.074	0.901495	0	1	1
32.954	32.954	73.6615	-35.021	2645.44	145.181	0.907287	1	1	1
33.023	33.023	74.2094	-34.8078	2488.58	166.301	0.911593	1	1	1
33.093	33.093	74.2266	-34.8104	2574.29	116.062	0.909271	1	1	1
33.162	33.162	73.8469	-34.9189	2711.06	170.813	0.901198	0	1	1
33.232	33.232	74.3621	-34.7848	2529.59	208.543	0.910786	0	1	1
33.301	33.301	74.2083	-34.8339	2609.15	122.624	0.908341	0	1	1
33.37	33.37	73.4176	-35.0142	2846.4	256.117	0.894983	0	1	1
33.44	33.44	74.218	-34.8207	2542.71	311.072	0.909414	0	1	1
33.509	33.509	74.2999	-34.7971	2549.89	96.9921	0.909423	0	1	1
33.578	33.578	73.4244	-35.0298	2822.2	290.771	0.897797	0	1	1
33.648	33.648	74.0056	-34.9107	2594.8	245.044	0.908406	0	1	1
33.717	33.717	74.4038	-34.7377	2481.19	128.776	0.911797	0	1	1
33.787	33.787	73.199	-35.044	2876.95	403.963	0.894812	0	1	1
33.856	33.856	73.7622	-34.9792	2646.68	286.055	0.907629	0	1	1
33.925	33.925	74.1182	-34.8271	2526.51	184.552	0.91025	1	1	1
33.995	33.995	73.8938	-34.9235	2650.98	148.667	0.906431	1	1	1
34.064	34.064	73.5335	-34.9946	2753.1	153.383	0.900329	1	1	1
34.133	34.133	74.2889	-34.6803	2481.4	285.645	0.914474	1	1	1
34.203	34.203	74.3489	-34.7402	2543.94	102.324	0.910153	0	1	1
34.272	34.272	73.4417	-34.9498	2826.1	302.255	0.896795	0	1	1
34.342	34.342	74.1108	-34.7916	2563.83	279.083	0.909325	0	1	1
34.411	34.411	74.2338	-34.7862	2544.35	103.554	0.910329	0	1	1
34.48	34.48	73.1223	-35.0885	2881.26	360.696	0.896469	0	1	1
34.55	34.55	73.7609	-34.9596	2630.89	297.948	0.907157	0	1	1
34.619	34.619	74.1289	-34.8445	2509.29	145.386	0.911645	0	1	1
34.688	34.688	73.6896	-35.0156	2699.17	213.26	0.903353	0	1	1
34.758	34.758	73.5623	-35.0494	2722.75	91.2505	0.901677	0	1	1
34.827	34.827	74.1031	-34.8628	2519.13	215.925	0.910915	0	1	1
34.897	34.897	74.0118	-34.9234	2622.68	128.571	0.907049	0	1	1
34.966	34.966	73.266	-35.1273	2807.85	213.875	0.897552	0	1	1
35.035	35.035	74.1517	-34.8709	2537.58	289.131	0.910023	0	1	1
35.105	35.105	74.2162	-34.812	2565.88	95.9668	0.909858	0	1	1
35.174	35.174	73.4837	-34.9791	2799.44	247.504	0.898721	0	1	1
35.243	35.243	74.1198	-34.8243	2584.75	229.869	0.908174	0	1	1
35.313	35.313	74.3623	-34.7638	2519.95	111.141	0.909961	0	1	1
35.382	35.382	73.3866	-34.9923	2843.74	326.656	0.895917	0	1	1
35.452	35.452	74.1291	-34.8196	2563.01	295.488	0.909183	0	1	1
35.521	35.521	74.3128	-34.7732	2530.61	77.1016	0.910109	0	1	1
35.59	35.59	73.674	-34.9288	2757.61	246.274	0.90063	0	1	1
35.66	35.66	74.0725	-34.882	2597.87	195.01	0.90815	0	1	1
35.729	35.729	74.4248	-34.7133	2498.21	121.394	0.911155	0	1	1
35.798	35.798	73.9524	-34.8719	2673.54	207.723	0.903956	0	1	1
35.868	35.868	73.8095	-34.9175	2709.63	104.989	0.902257	0	1	1
35.937	35.937	74.4095	-34.7443	2504.78	215.925	0.91088	0	1	1
36.007	36.007	74.0093	-34.846	2668.21	175.734	0.903417	0	1	1
36.076	36.076	73.1565	-35.0822	2884.13	233.15	0.896946	0	1	1
36.145	36.145	74.1007	-34.8318	2538.4	354.339	0.909696	0	1	1
36.215	36.215	74.032	-34.8766	2589.67	122.214	0.908051	0	1	1
36.284	36.284	73.4874	-34.9412	2784.68	243.813	0.897582	0	1	1
36.353	36.353	74.0061	-34.8667	2576.55	246.274	0.909126	0	1	1
36.423	36.423	74.2222	-34.8075	2545.17	83.0482	0.909917	0	1	1
36.492	36.492	73.6051	-34.9607	2765.81	239.917	0.900274	0	1	1
36.562	36.562	73.417	-35.0045	2767.66	101.913	0.899112	0	1	1
36.631	36.631	74.2318	-34.7599	2500.67	280.518	0.911195	0	1	1
36.7	36.7	73.6578	-34.9814	2702.04	213.67	0.903198	0	1	1
36.77	36.77	73.4763	-34.9887	2749.2	131.237	0.899684	0	1	1
36.839	36.839	74.0862	-34.8739	2520.56	245.454	0.909938	0	1	1
36.909	36.909	73.8382	-34.9421	2650.57	160.765	0.904913	0	1	1
36.978	36.978	73.332	-35.0421	2806	205.878	0.898882	0	1	1
37.047	37.047	74.2583	-34.7707	2496.16	315.993	0.911183	0	1	1
37.117	37.117	74.4053	-34.7066	2527.54	100.273	0.910606	0	1	1
37.186	37.186	73.2244	-35.0619	2895.41	379.766	0.895418	0	1	1
37.255	37.255	73.8394	-34.926	2640.32	277.238	0.907718	0	1	1
37.325	37.325	74.2584	-34.7724	2511.13	153.383	0.910821	0	1	1
37.394	37.394	73.1056	-35.0892	2885.77	386.123	0.896779	0	1	1
37.464	37.464	73.9715	-34.8947	2574.08	333.833	0.909777	0	1	1
37.533	37.533	74.2138	-34.8214	2515.44	102.119	0.910353	0	1	1
37.602	37.602	74.0588	-34.8819	2614.07	140.874	0.907727	0	1	1
37.672	37.672	73.8143	-34.9545	2717.21	139.644	0.903376	0	1	1
37.741	37.741	74.2218	-34.8764	2539.64	195.625	0.909222	0	1	1
37.81	37.81	74.254	-34.9018	2588.03	103.759	0.908394	0	1	1
37.88	37.88	73.632	-35.0351	2774.84	232.33	0.899797	0	1	1
37.949	37.949	74.2114	-34.8592	2551.12	237.251	0.909153	0	1	1
38.019	38.019	74.2491	-34.8398	2564.04	77.7167	0.9093	0	1	1
38.088	38.088	73.4878	-35.0047	2797.8	262.473	0.898869	0	1	1
38.157	38.157	74.0145	-34.8874	2606.89	228.639	0.908407	0	1	1
38.227	38.227	74.3008	-34.8013	2508.67	129.801	0.910896	0	1	1
38.296	38.296	73.9644	-34.922	2680.92	185.782	0.905112	0	1	1
38.365	38.365	73.6766	-34.9466	2746.33	145.386	0.900803	0	1	1
38.435	38.435	74.1575	-34.8817	2518.92	242.583	0.910556	0	1	1
38.504	38.504	74.0557	-34.8973	2615.1	123.239	0.908577	0	1	1
38.574	38.574	73.1419	-35.1058	2876.75	279.698	0.896464	0	1	1
38.643	38.643	74.0804	-34.8468	2539.43	345.932	0.91014	0	1	1
38.712	38.712	74.0741	-34.8853	2578.39	101.708	0.909133	0	1	1
38.782	38.782	73.3617	-35.0318	2810.52	243.198	0.89711	0	1	1
38.851	38.851	74.0693	-34.8163	2558.3	263.294	0.909318	0	1	1
38.92	38.92	74.2645	-34.7487	2510.52	97.4022	0.91083	0	1	1
38.99	38.99	73.1865	-35.0478	2868.96	372.384	0.896691	0	1	1
39.059	39.059	73.6556	-34.944	2676	245.044	0.904582	0	1	1
39.129	39.129	74.2012	-34.692	2466.84	225.973	0.91441	0	1	1
39.198	39.198	73.6753	-34.9277	2718.24	264.524	0.901562	0	1	1
39.267	39.267	73.4449	-34.9879	2756.38	103.759	0.899509	0	1	1
39.337	39.337	74.1412	-34.8113	2505.39	267.805	0.911809	0	1	1
39.406	39.406	73.8361	-34.9503	2649.75	162.816	0.906431	0	1	1
39.475	39.475	72.9355	-35.1777	2878.18	261.243	0.896519	0	1	1
39.545	39.545	74.0906	-34.7993	2490.63	404.373	0.91163	0	1	1
39.614	39.614	74.0265	-34.906	2559.32	103.964	0.910263	0	1	1
39.684	39.684	73.3876	-35.0519	2799.44	260.628	0.899079	0	1	1
39.753	39.753	74.0448	-34.9054	2552.96	260.833	0.908567	0	1	1
39.822	39.822	74.3499	-34.8082	2525.9	101.708	0.910379	0	1	1
39.892	39.892	73.83	-34.9721	2692.81	191.113	0.905237	0	1	1
39.961	39.961	74.1719	-34.9076	2587.62	159.33	0.90914	0	1	1
40.03	40.03	74.4921	-34.7769	2504.78	111.961	0.910921	0	1	1
40.1	40.1	73.9974	-34.9599	2684.82	195.625	0.904838	0	1	1
40.169	40.169	73.7485	-35.0251	2713.52	97.6073	0.902772	0	1	1
40.239	40.239	74.4363	-34.7693	2502.31	230.895	0.911019	0	1	1
40.308	40.308	74.1793	-34.8875	2618.17	140.054	0.907711	0	1	1
40.377	40.377	73.2093	-35.1261	2869.78	273.341	0.89603	0	1	1
40.447	40.447	74.0154	-34.8821	2588.03	298.153	0.908797	0	1	1
40.516	40.516	74.1739	-34.8308	2561.17	77.3066	0.90907	0	1	1
40.585	40.585	72.9186	-35.1201	2934.37	383.867	0.893937	0	1	1
40.655	40.655	73.3533	-35.0664	2691.17	269.855	0.903609	0	1	1
40.724	40.724	74.029	-34.8521	2477.3	225.768	0.911125	0	1	1
40.794	40.794	73.2191	-35.0664	2794.52	322.145	0.897022	0	1	1
40.863	40.863	73.5337	-35.0247	2676.41	180.861	0.905357	0	1	1
40.932	40.932	74.1467	-34.7831	2496.98	199.521	0.910821	0	1	1
41.002	41.002	73.8995	-34.9415	2649.96	168.967	0.907104	0	1	1
41.071	41.071	73.7079	-35.0292	2684.41	105.399	0.905204	0	1	1
41.141	41.141	74.3386	-34.8035	2506.01	192.754	0.910492	0	1	1
41.21	41.21	74.041	-34.926	2632.94	151.127	0.907177	0	1	1
41.279	41.279	74.3373	-34.8023	2549.27	126.725	0.909962	0	0	1
41.349	41.349	74.4903	-34.6958	2488.17	129.596	0.913061	0	0	1
41.418	41.418	74.721	-34.6475	2508.47	98.6326	0.910639	0	0	1
41.487	41.487	74.7925	-34.5766	2472.99	81.4078	0.912036	0	0	1
41.557	41.557	74.9277	-34.5315	2490.83	81.8179	0.911252	0	0	1
41.626	41.626	74.9332	-34.581	2499.85	80.3825	0.911195	0	0	1
41.696	41.696	74.9766	-34.5616	2509.49	77.3066	0.910667	0	0	1
41.765	41.765	74.9314	-34.6089	2528.15	81.4078	0.909556	0	0	1
41.834	41.834	74.904	-34.6092	2498.42	76.8965	0.910985	0	0	1
41.904	41.904	74.9167	-34.5865	2497.19	80.3825	0.911374	0	0	1
41.973	41.973	74.9706	-34.5391	2486.12	81.6128	0.910642	0	0	1
42.042	42.042	74.8829	-34.6009	2512.57	80.5875	0.911063	0	0	1
42.112	42.112	74.7582	-34.654	2517.9	100.888	0.911247	0	0	1
42.181	42.181	74.8587	-34.5983	2503.75	95.3517	0.911329	0	0	1
42.251	42.251	74.763	-34.6411	2515.23	63.9779	0.910362	0	0	1
42.32	42.32	74.7867	-34.6573	2502.72	80.5875	0.911108	0	0	1
42.389	42.389	74.7218	-34.6535	2537.58	93.5061	0.909532	0	0	1
42.459	42.459	74.763	-34.6539	2530	87.1494	0.910469	0	0	1
42.528	42.528	74.7874	-34.6111	2498.62	83.4583	0.911072	0	0	1
42.597	42.597	74.8863	-34.5678	2495.75	84.0735	0.910937	0	0	1
42.667	42.667	74.8401	-34.6356	2503.55	81.2027	0.910551	0	0	1
42.736	42.736	74.9217	-34.5634	2504.16	92.4809	0.910448	0	0	1
42.806	42.806	74.8443	-34.6358	2517.49	79.7673	0.91025	0	0	1
42.875	42.875	74.8638	-34.6276	2512.57	64.7981	0.910276	0	0	1
42.944	42.944	74.7956	-34.6543	2518.1	61.7223	0.910812	0	0	1
43.014	43.014	74.7591	-34.6633	2517.49	83.8685	0.910285	0	0	1
43.083	43.083	74.8216	-34.6194	2513.39	80.7926	0.910979	0	0	1
43.152	43.152	74.9149	-34.5428	2460.89	102.939	0.911549	0	0	1
43.222	43.222	74.8228	-34.6227	2525.9	97.8123	0.910131	0	0	1
43.291	43.291	74.8565	-34.5526	2506.83	85.0988	0.910887	0	0	1
43.361	43.361	74.9604	-34.5234	2504.37	93.9163	0.911028	0	0	1
43.43	43.43	74.921	-34.5578	2508.88	66.8487	0.911559	0	0	1
43.499	43.499	75.0022	-34.5006	2473.4	87.9696	0.911372	0	0	1
43.569	43.569	74.9973	-34.5052	2499.65	89.8151	0.910828	0	0	1
43.638	43.638	74.8306	-34.6066	2519.54	81.8179	0.911051	0	0	1
43.707	43.707	74.9821	-34.5096	2489.6	91.0455	0.912201	0	0	1
43.777	43.777	74.888	-34.5531	2516.67	83.6634	0.911509	0	0	1
43.846	43.846	74.9802	-34.5113	2481.19	82.6381	0.912359	0	0	1
43.916	43.916	74.9995	-34.5075	2495.55	72.5903	0.911365	0	0	1
43.985	43.985	74.9287	-34.5619	2502.11	74.2308	0.911089	0	0	1
44.054	44.054	74.9627	-34.5634	2499.85	71.1549	0.910916	0	0	1
44.124	44.124	74.849	-34.6036	2518.51	80.1774	0.910319	0	0	1
44.193	44.193	74.8845	-34.5126	2471.97	87.1494	0.91377	0	0	1
44.262	44.262	74.8505	-34.5723	2506.83	90.6353	0.911069	0	0	1
44.332	44.332	74.898	-34.5516	2499.24	75.6662	0.911344	0	0	1
44.401	44.401	74.9476	-34.5448	2493.5	73.0004	0.911563	0	0	1
44.471	44.471	74.8567	-34.5405	2524.46	71.1549	0.911	0	0	1
44.54	44.54	74.7708	-34.6488	2546.61	85.3039	0.909734	0	0	1
44.609	44.609	74.8415	-34.567	2513.18	87.9696	0.91063	0	0	1
44.679	44.679	74.8767	-34.5658	2465.61	95.5567	0.912916	0	0	1
44.748	44.748	74.8399	-34.6008	2518.92	82.8432	0.911049	0	0	1
44.817	44.817	74.8166	-34.643	2513.18	78.742	0.911456	0	0	1
44.887	44.887	74.9131	-34.5695	2478.73	88.9949	0.910956	0	0	1
44.956	44.956	74.8856	-34.5698	2480.37	75.051	0.911769	0	0	1
45.026	45.026	74.9227	-34.5575	2487.14	84.6887	0.91187	0	0	1
45.095	45.095	74.9353	-34.5816	2494.11	75.4611	0.911114	0	0	1
45.164	45.164	74.921	-34.5524	2496.98	73.8206	0.911045	0	0	1
45.234	45.234	74.8294	-34.6045	2523.03	75.256	0.910603	0	0	1
45.303	45.303	74.7054	-34.671	2549.48	88.3797	0.908958	0	0	1
45.372	45.372	74.7835	-34.6693	2523.44	87.1494	0.909711	0	0	1
45.442	45.442	74.7484	-34.6754	2517.69	82.0229	0.90999	0	0	1
45.511	45.511	74.7645	-34.6782	2512.77	77.5117	0.910492	0	0	1
45.581	45.581	74.8115	-34.6498	2502.93	79.5622	0.911078	0	0	1
45.65	45.65	74.9113	-34.5865	2499.03	80.5875	0.911315	0	0	1
45.719	45.719	74.7652	-34.641	2536.35	97.6073	0.910118	0	0	1
45.789	45.789	74.8696	-34.6054	2497.39	95.1466	0.911199	0	0	1
45.858	45.858	74.8667	-34.6323	2502.11	64.5931	0.910536	0	0	1
45.928	45.928	74.8589	-34.5802	2502.93	87.3544	0.912473	0	0	1
45.997	45.997	74.8075	-34.6559	2504.16	83.2533	0.910432	0	0	1
46.066	46.066	74.9469	-34.5546	2490.01	87.9696	0.911861	0	0	1
46.136	46.136	74.8004	-34.664	2519.95	95.1466	0.910961	0	0	1
46.205	46.205	74.88	-34.4973	2454.54	118.318	0.914069	0	0	1
46.274	46.274	74.9396	-34.568	2485.5	101.503	0.910656	0	0	1
46.344	46.344	74.8127	-34.6273	2511.95	80.9976	0.910431	0	0	1
46.413	46.413	74.8523	-34.5724	2493.29	70.3347	0.912434	0	0	1
46.483	46.483	74.8113	-34.6416	2526.31	82.228	0.910623	0	0	1
46.552	46.552	74.815	-34.6262	2488.99	79.9724	0.911835	0	0	1
46.621	46.621	74.7915	-34.65	2507.44	79.1521	0.910671	0	0	1
46.691	46.691	74.8382	-34.5279	2460.28	98.4275	0.914505	0	0	1
46.76	46.76	74.8209	-34.615	2523.64	106.015	0.910412	0	0	1
46.829	46.829	74.742	-34.6882	2531.64	71.565	0.909496	0	0	1
46.899	46.899	74.7981	-34.6589	2510.72	75.051	0.910968	0	0	1
46.968	46.968	74.7994	-34.6396	2504.57	80.3825	0.910749	0	0	1
47.038	47.038	74.7294	-34.6181	2501.49	108.065	0.913265	0	0	1
47.107	47.107	74.7382	-34.6795	2507.85	94.9415	0.909989	0	0	1
47.176	47.176	74.7067	-34.7015	2515.44	69.5144	0.91043	0	0	1
47.246	47.246	74.7115	-34.6913	2532.87	89.6101	0.910289	0	0	1
47.315	47.315	74.7748	-34.6493	2499.24	92.2758	0.91079	0	0	1
47.384	47.384	74.8241	-34.6018	2486.73	68.2841	0.911358	0	0	1
47.454	47.454	74.7595	-34.6617	2510.52	77.5117	0.911511	0	0	1
47.523	47.523	74.8303	-34.6162	2498.83	75.256	0.911257	0	0	1
47.593	47.593	74.9067	-34.5746	2493.7	74.4358	0.910985	0	0	1
47.662	47.662	74.8754	-34.603	2507.65	74.2308	0.910822	0	0	1
47.731	47.731	74.9479	-34.5715	2480.17	84.0735	0.911546	0	0	1
47.801	47.801	74.8806	-34.6256	2527.33	91.0455	0.910464	0	0	1
47.87	47.87	74.9898	-34.5135	2480.37	97.4022	0.911316	0	0	1
47.939	47.939	74.8887	-34.6005	2514	98.4275	0.910543	0	0	1
48.009	48.009	74.8586	-34.5414	2490.63	109.091	0.91305	0	0	1
48.078	48.078	75.0878	-34.4545	2478.53	102.734	0.911904	0	0	1
48.148	48.148	74.7648	-34.5978	2543.33	118.933	0.910603	0	0	1
48.217	48.217	74.8604	-34.6013	2497.19	101.913	0.911203	0	0	1
48.286	48.286	74.8613	-34.6101	2515.64	89.8151	0.909736	0	0	1
48.356	48.356	74.7493	-34.6494	2530.41	95.9668	0.910172	0	0	1
48.425	48.425	74.8665	-34.6088	2517.9	89.1999	0.91129	0	0	1
48.494	48.494	74.8823	-34.5791	2484.47	89.6101	0.911699	0	0	1
48.564	48.564	74.8633	-34.6018	2508.47	82.228	0.910699	0	0	1
48.633	48.633	74.7284	-34.6909	2537.17	94.3264	0.909403	0	0	1
48.703	48.703	74.8472	-34.5839	2494.32	98.6326	0.911069	0	0	1
48.772	48.772	74.885	-34.5844	2489.4	83.6634	0.911694	0	0	1
48.841	48.841	74.8164	-34.6478	2503.75	86.5342	0.910924	0	0	1
48.911	48.911	74.9199	-34.5475	2499.44	80.1774	0.91162	0	0	1
48.98	48.98	74.9145	-34.5815	2513.8	74.6409	0.910805	0	0	1
49.049	49.049	74.9355	-34.593	2513.39	80.7926	0.90991	0	0	1
49.119	49.119	74.7971	-34.6438	2528.97	86.5342	0.910283	0	0	1
49.188	49.188	74.8203	-34.675	2506.42	66.4386	0.910049	0	0	1
49.258	49.258	74.7929	-34.6509	2516.67	86.9443	0.911518	0	0	1
49.327	49.327	74.9346	-34.5947	2470.74	90.2252	0.912379	0	0	1
49.396	49.396	74.9672	-34.5627	2486.12	101.913	0.911136	0	0	1
49.466	49.466	74.9615	-34.5608	2483.04	81.4078	0.910912	0	0	1
49.535	49.535	74.9362	-34.5175	2462.33	95.7618	0.914133	0	0	1
49.604	49.604	74.9949	-34.5	2482.22	95.3517	0.912715	0	0	1
49.674	49.674	74.9736	-34.5348	2504.16	83.4583	0.910581	0	0	1
49.743	49.743	74.7064	-34.6981	2545.79	78.1268	0.910381	0	0	1
49.813	49.813	74.8808	-34.5932	2493.7	78.742	0.912231	0	0	1
49.882	49.882	74.8253	-34.5939	2501.9	91.0455	0.911133	0	0	1
49.951	49.951	74.8949	-34.5549	2495.96	84.2786	0.911776	0	0	1
50.021	50.021	74.7664	-34.5887	2504.78	88.7898	0.912185	0	0	1
50.09	50.09	74.819	-34.5887	2497.6	98.6326	0.911566	0	0	1
50.159	50.159	74.7905	-34.5109	2479.55	102.529	0.913335	0	0	1
50.229	50.229	74.831	-34.5679	2495.75	95.3517	0.911155	0	0	1
50.298	50.298	74.8571	-34.5953	2513.18	74.4358	0.910293	0	0	1
50.368	50.368	74.8506	-34.5541	2474.22	78.3319	0.912455	0	0	1
50.437	50.437	74.6984	-34.7052	2528.15	99.0427	0.910456	0	0	1
50.506	50.506	74.861	-34.5692	2472.17	101.913	0.912068	0	0	1
50.576	50.576	74.6853	-34.7117	2540.66	104.169	0.909615	0	0	1
50.645	50.645	74.8341	-34.6111	2500.26	91.2505	0.910999	0	0	1
50.715	50.715	74.8962	-34.5834	2500.06	83.8685	0.911761	0	0	1
50.784	50.784	74.7808	-34.5789	2486.53	111.961	0.913148	0	0	1
50.853	50.853	74.8595	-34.5249	2479.55	118.113	0.913386	0	0	1
50.923	50.923	74.8157	-34.5891	2504.98	100.478	0.911183	0	0	1
50.992	50.992	74.8248	-34.5899	2524.46	92.891	0.909585	0	0	1
51.061	51.061	74.8434	-34.6154	2501.9	91.4556	0.911203	0	0	1
51.131	51.131	74.8071	-34.6437	2512.77	65.0032	0.910904	0	0	1
51.2	51.2	74.8344	-34.6258	2515.44	59.6717	0.91139	0	0	1
51.27	51.27	74.8271	-34.6176	2492.47	91.8657	0.910679	0	0	1
51.339	51.339	74.8916	-34.5564	2474.22	84.6887	0.912156	0	0	1
51.408	51.408	74.8062	-34.645	2515.64	93.5061	0.910942	0	0	1
51.478	51.478	74.95	-34.5683	2496.16	82.6381	0.911036	0	0	1
51.547	51.547	74.9326	-34.5467	2494.52	94.3264	0.911128	0	0	1
51.616	51.616	74.7692	-34.6544	2539.64	104.989	0.909971	0	0	1
51.686	51.686	74.7956	-34.6098	2519.13	77.9218	0.910891	0	0	1
51.755	51.755	74.8358	-34.6118	2513.39	75.8712	0.910456	0	0	1
51.825	51.825	74.9101	-34.5268	2496.16	82.8432	0.910725	0	0	1
51.894	51.894	74.8612	-34.599	2506.01	86.1241	0.910845	0	0	1
51.963	51.963	74.9025	-34.5772	2510.52	70.1296	0.910466	0	0	1
52.033	52.033	74.9664	-34.5383	2490.42	79.5622	0.911335	0	0	1
52.102	52.102	74.9582	-34.4336	2459.25	112.782	0.915287	0	0	1
52.171	52.171	74.992	-34.4782	2482.42	97.4022	0.911894	0	0	1
52.241	52.241	75.044	-34.4645	2489.6	77.3066	0.911588	0	0	1
52.31	52.31	74.9794	-34.517	2520.36	70.1296	0.910212	0	0	1
52.38	52.38	75.0081	-34.4953	2494.32	84.6887	0.911376	0	0	1
52.449	52.449	74.9895	-34.5058	2494.73	86.5342	0.911594	0	0	1
52.518	52.518	74.8984	-34.5443	2512.57	99.4528	0.911587	0	0	1
52.588	52.588	74.8293	-34.6249	2505.6	89.405	0.911318	0	0	1
52.657	52.657	74.9024	-34.5371	2485.09	79.9724	0.91161	0	0	1
52.726	52.726	74.8209	-34.6165	2516.87	94.5314	0.911283	0	0	1
52.796	52.796	74.8792	-34.5136	2474.63	93.096	0.913119	0	0	1
52.865	52.865	74.7827	-34.6399	2532.46	105.399	0.9094	0	0	1
52.935	52.935	74.7678	-34.6738	2526.1	88.7898	0.910491	0	0	1
53.004	53.004	74.8855	-34.5709	2477.3	82.0229	0.912685	0	0	1
53.073	53.073	74.9487	-34.5331	2463.97	75.256	0.911902	0	0	1
53.143	53.143	74.9358	-34.5456	2507.24	90.8404	0.91092	0	0	1
53.212	53.212	74.8767	-34.5634	2508.06	79.9724	0.91153	0	0	1
53.281	53.281	74.9357	-34.5408	2472.38	96.3769	0.91136	0	0	1
53.351	53.351	74.9988	-34.5073	2498.42	88.7898	0.911299	0	0	1
53.42	53.42	74.9928	-34.4977	2498.21	82.6381	0.911635	0	0	1
53.49	53.49	74.8953	-34.5822	2527.54	81.8179	0.909863	0	0	1
53.559	53.559	74.9239	-34.5478	2502.52	79.1521	0.911094	0	0	1
53.628	53.628	75.0387	-34.4065	2438.95	112.782	0.914271	0	0	1
53.698	53.698	74.9805	-34.4963	2520.77	128.571	0.911073	0	0	1
53.767	53.767	74.8145	-34.5878	2540.46	76.2813	0.909549	0	0	1
53.836	53.836	74.7481	-34.6513	2535.74	103.144	0.910394	0	0	1
53.906	53.906	74.9429	-34.5446	2486.53	87.3544	0.9116	0	0	1
53.975	53.975	74.9573	-34.5323	2480.37	78.742	0.911262	0	0	1
54.045	54.045	74.92	-34.5915	2503.96	80.1774	0.910769	0	0	1
54.114	54.114	74.7306	-34.7152	2543.33	82.8432	0.909652	0	0	1
54.183	54.183	74.8825	-34.5871	2482.83	100.273	0.912271	0	0	1
54.253	54.253	74.7459	-34.6588	2520.56	78.742	0.910776	0	0	1
54.322	54.322	74.7486	-34.6908	2535.74	84.0735	0.910433	0	0	1
54.391	54.391	74.9053	-34.5892	2493.7	77.3066	0.911533	0	0	1
54.461	54.461	74.8225	-34.6561	2515.44	85.714	0.911177	0	0	1
54.53	54.53	74.7627	-34.6415	2515.23	85.5089	0.912258	0	0	1
54.6	54.6	74.7434	-34.6286	2522.82	104.374	0.910164	0	0	1
54.669	54.669	74.798	-34.5973	2500.26	87.7645	0.911101	0	0	1
54.738	54.738	74.9017	-34.5401	2496.78	91.2505	0.910639	0	0	1
54.808	54.808	74.7521	-34.6345	2512.57	98.6326	0.91042	0	0	1
54.877	54.877	74.9044	-34.5638	2470.33	92.6859	0.911637	0	0	1
54.947	54.947	74.9562	-34.5141	2494.11	81.6128	0.911605	0	0	1
55.016	55.016	75.0483	-34.4244	2456.18	102.734	0.913709	0	0	1
55.085	55.085	75.0119	-34.5061	2491.04	93.9163	0.911211	0	0	1
55.155	55.155	75.0194	-34.4812	2493.09	72.5903	0.910963	0	0	1
55.224	55.224	75.0392	-34.5033	2484.47	75.8712	0.911542	0	0	1
55.293	55.293	75.0689	-34.4949	2491.04	76.6914	0.91081	0	0	1
55.363	55.363	75.0942	-34.4928	2501.29	77.9218	0.911037	0	0	1
55.432	55.432	74.978	-34.5327	2512.16	74.8459	0.910317	0	0	1
55.502	55.502	74.8976	-34.579	2513.39	74.6409	0.91099	0	0	1
55.571	55.571	74.9804	-34.5126	2488.99	94.5314	0.911369	0	0	1
55.64	55.64	74.951	-34.5068	2473.2	82.228	0.912292	0	0	1
55.71	55.71	75.0624	-34.4577	2467.25	80.1774	0.911817	0	0	1
55.779	55.779	74.9831	-34.5513	2501.29	82.8432	0.910681	0	0	1
55.848	55.848	74.8465	-34.5777	2508.26	86.5342	0.911235	0	0	1
55.918	55.918	74.9516	-34.5535	2497.19	78.742	0.911772	0	0	1
55.987	55.987	74.8936	-34.5624	2499.44	74.0257	0.911714	0	0	1
56.057	56.057	74.8312	-34.5917	2523.44	95.3517	0.910678	0	0	1
56.126	56.126	74.786	-34.6354	2500.47	95.1466	0.9104	0	0	1
56.195	56.195	74.8254	-34.626	2504.16	83.6634	0.910986	0	0	1
56.265	56.265	74.8414	-34.5852	2506.62	78.3319	0.910533	0	0	1
56.334	56.334	74.9422	-34.5312	2463.35	93.3011	0.913143	0	0	1
56.403	56.403	74.8991	-34.5764	2500.26	88.5848	0.911198	0	0	1
56.473	56.473	74.8623	-34.5641	2490.01	88.9949	0.912152	0	0	1
56.542	56.542	74.8627	-34.5667	2512.77	106.015	0.910257	0	0	1
56.612	56.612	74.8488	-34.6122	2508.47	87.1494	0.910668	0	0	1
56.681	56.681	74.8163	-34.6395	2501.08	85.3039	0.910445	0	0	1
56.75	56.75	74.8387	-34.6197	2499.24	78.9471	0.911793	0	0	1
56.82	56.82	74.7036	-34.6936	2537.38	88.1747	0.910452	0	0	1
56.889	56.889	74.7429	-34.6779	2502.52	92.2758	0.911398	0	0	1
56.958	56.958	74.7712	-34.6268	2509.7	82.6381	0.911297	0	0	1
57.028	57.028	74.7583	-34.653	2515.85	87.7645	0.910697	0	0	1
57.097	57.097	74.6982	-34.6787	2540.46	86.1241	0.910325	0	0	1
57.167	57.167	74.7818	-34.6327	2495.75	93.9163	0.910817	0	0	1
57.236	57.236	74.8091	-34.5596	2482.63	106.63	0.912472	0	0	1
57.305	57.305	74.8169	-34.601	2507.24	106.22	0.911282	0	0	1
57.375	57.375	74.8875	-34.5907	2497.19	80.5875	0.911306	0	0	1
57.444	57.444	74.8794	-34.5406	2490.63	87.3544	0.911635	0	0	1
57.513	57.513	74.9296	-34.5386	2504.98	75.8712	0.910881	0	0	1
57.583	57.583	74.8961	-34.5821	2530	77.1016	0.910115	0	0	1
57.652	57.652	74.9748	-34.4769	2476.89	81.8179	0.912464	0	0	1
57.722	57.722	74.932	-34.5091	2524.46	104.989	0.910019	0	0	1
57.791	57.791	74.9874	-34.5273	2501.49	77.9218	0.911048	0	0	1
57.86	57.86	74.9073	-34.5672	2511.34	61.5172	0.91018	0	0	1
57.93	57.93	74.8175	-34.6365	2532.46	88.7898	0.910274	0	0	1
57.999	57.999	74.9986	-34.446	2461.71	116.268	0.914447	0	0	1
58.068	58.068	74.9543	-34.5022	2501.08	95.9668	0.910986	0	0	1
58.138	58.138	74.8962	-34.5337	2490.42	90.2252	0.911806	0	0	1
58.207	58.207	74.8696	-34.5621	2512.77	83.0482	0.910638	0	0	1
58.277	58.277	74.9164	-34.5487	2492.68	84.0735	0.911248	0	0	1
58.346	58.346	74.9377	-34.577	2503.34	82.8432	0.910809	0	0	1
58.415	58.415	74.8614	-34.6177	2518.31	81.8179	0.910432	0	0	1
58.485	58.485	74.9058	-34.5455	2479.96	94.9415	0.912977	0	0	1
58.554	58.554	74.8647	-34.5614	2478.12	80.5875	0.912533	0	0	1
58.623	58.623	74.9585	-34.5448	2495.34	103.759	0.911425	0	0	1
58.693	58.693	74.938	-34.5517	2516.46	80.1774	0.910775	0	0	1
58.762	58.762	74.9198	-34.5489	2475.25	85.919	0.911872	0	0	1
58.832	58.832	74.825	-34.5522	2487.55	97.6073	0.913744	0	0	1
58.901	58.901	74.8883	-34.5655	2494.93	94.7365	0.911752	0	0	1
58.97	58.97	74.9918	-34.4663	2460.89	86.9443	0.913121	0	0	1
59.04	59.04	74.9057	-34.4923	2474.22	102.734	0.914186	0	0	1
59.109	59.109	74.992	-34.4851	2482.22	83.8685	0.91144	0	0	1
59.178	59.178	74.952	-34.5277	2494.32	68.6942	0.911427	0	0	1
59.248	59.248	74.886	-34.5782	2523.44	81.2027	0.910038	0	0	1
59.317	59.317	74.8852	-34.6066	2511.54	61.5172	0.910706	0	0	1
59.387	59.387	74.8438	-34.5848	2510.11	84.2786	0.911073	0	0	1
59.456	59.456	74.8889	-34.5817	2499.24	78.9471	0.911855	0	0	1
59.525	59.525	74.7696	-34.6648	2550.3	106.015	0.908912	0	0	1
59.595	59.595	74.8519	-34.6343	2505.8	85.0988	0.910549	0	0	1
59.664	59.664	74.8205	-34.6403	2524.67	78.3319	0.909873	0	0	1
59.734	59.734	74.8543	-34.6295	2508.47	73.6156	0.910766	0	0	1
59.803	59.803	74.8402	-34.5831	2499.44	76.6914	0.911615	0	0	1
59.872	59.872	74.843	-34.6157	2503.55	74.2308	0.911248	0	0	1
59.942	59.942	74.7402	-34.6223	2503.96	86.9443	0.913033	0	0	1
60.011	60.011	74.7971	-34.6156	2505.8	92.0707	0.911101	0	0	1
60.08	60.08	74.8278	-34.5864	2492.27	75.8712	0.911737	0	0	1
60.15	60.15	74.7538	-34.5979	2519.54	92.0707	0.910735	0	0	1
60.219	60.219	74.8842	-34.5662	2494.73	88.7898	0.910596	0	0	1
60.289	60.289	74.7783	-34.5996	2501.49	88.3797	0.91205	0	0	1
60.358	60.358	74.9099	-34.5624	2496.16	87.3544	0.910988	0	0	1
60.427	60.427	74.9454	-34.529	2489.6	82.433	0.911278	0	0	1
60.497	60.497	74.7377	-34.6397	2541.89	96.1719	0.910543	0	0	1
60.566	60.566	74.876	-34.5657	2505.6	81.4078	0.912001	0	0	1
60.635	60.635	74.8345	-34.6068	2517.69	74.0257	0.910631	0	0	1
60.705	60.705	74.8943	-34.5842	2494.73	77.9218	0.91116	0	0	1
60.774	60.774	74.8307	-34.6177	2516.67	71.1549	0.909612	0	0	1
60.844	60.844	74.8149	-34.62	2521.59	82.433	0.910573	0	0	1
60.913	60.913	74.8049	-34.5619	2486.53	93.3011	0.913178	0	0	1
60.982	60.982	74.828	-34.5968	2500.88	84.8937	0.910907	0	0	1
61.052	61.052	74.9282	-34.5789	2491.45	75.4611	0.911529	0	0	1
61.121	61.121	74.9216	-34.539	2498.01	82.433	0.911485	0	0	1
61.19	61.19	74.9289	-34.5268	2495.34	79.7673	0.911168	0	0	1
61.26	61.26	74.8918	-34.5038	2498.83	82.228	0.912149	0	0	1
61.329	61.329	74.8969	-34.5738	2509.7	96.1719	0.910687	0	0	1
61.399	61.399	74.9347	-34.5598	2495.96	85.5089	0.911058	0	0	1
61.468	61.468	74.8263	-34.5847	2527.54	88.1747	0.909922	0	0	1
61.537	61.537	74.8539	-34.5846	2511.13	82.433	0.910903	0	0	1
61.607	61.607	74.9403	-34.5505	2478.94	81.4078	0.91195	0	0	1
61.676	61.676	74.9256	-34.5625	2519.13	85.3039	0.91095	0	0	1
61.745	61.745	74.9077	-34.5624	2510.31	74.0257	0.910905	0	0	1
61.815	61.815	74.8874	-34.6144	2515.44	73.6156	0.910715	0	0	1
61.884	61.884	74.9992	-34.5252	2499.85	83.6634	0.91059	0	0	1
61.954	61.954	74.9294	-34.5389	2499.03	74.6409	0.910729	0	0	1
62.023	62.023	74.8658	-34.5011	2476.07	91.8657	0.913621	0	0	1
62.092	62.092	75.0182	-34.4611	2489.81	102.324	0.911812	0	0	1
62.162	62.162	74.9148	-34.5316	2520.56	73.4105	0.910664	0	0	1
62.231	62.231	74.9271	-34.5221	2507.44	77.9218	0.910525	0	0	1
62.3	62.3	74.8347	-34.5855	2527.74	79.3572	0.910248	0	0	1
62.37	62.37	74.8859	-34.5728	2507.44	84.2786	0.911141	0	0	1
62.439	62.439	74.8207	-34.6224	2510.72	66.0285	0.91149	0	0	1
62.509	62.509	74.8647	-34.6179	2516.26	68.6942	0.910812	0	0	1
62.578	62.578	74.8712	-34.6193	2505.6	60.2869	0.911141	0	0	1
62.647	62.647	74.8102	-34.6095	2508.26	78.537	0.911151	0	0	1
62.717	62.717	74.8076	-34.6276	2493.7	79.3572	0.912022	0	0	1
62.786	62.786	74.9369	-34.553	2479.35	80.3825	0.911718	0	0	1
62.855	62.855	74.9429	-34.5712	2483.24	78.537	0.911569	0	0	1
62.925	62.925	74.8125	-34.6443	2524.67	85.3039	0.909419	0	0	1
62.994	62.994	74.9286	-34.5507	2472.38	91.2505	0.912181	0	0	1
63.064	63.064	75.0234	-34.5212	2478.94	89.405	0.911742	0	0	1
63.133	63.133	74.9146	-34.5704	2510.31	74.4358	0.910418	0	0	1
63.202	63.202	74.8668	-34.5703	2485.5	84.2786	0.912283	0	0	1
63.272	63.272	74.8599	-34.59	2509.49	94.1213	0.910512	0	0	1
63.341	63.341	74.7929	-34.6043	2514.21	81.8179	0.911044	0	0	1
63.41	63.41	74.7738	-34.6194	2484.47	86.7393	0.910849	0	0	1
63.48	63.48	74.7837	-34.5901	2517.08	86.3291	0.910012	0	0	1
63.549	63.549	74.8532	-34.5522	2493.7	81.6128	0.911507	0	0	1
63.619	63.619	74.8035	-34.5863	2504.98	95.7618	0.910593	0	0	1
63.688	63.688	74.859	-34.6053	2508.67	75.8712	0.911504	0	0	1
63.757	63.757	74.8328	-34.6277	2505.39	69.3094	0.910787	0	0	1
63.827	63.827	74.8483	-34.5644	2466.02	98.8376	0.912973	0	0	1
63.896	63.896	74.7768	-34.648	2528.97	93.7112	0.910608	0	0	1
63.966	63.966	74.7703	-34.6422	2494.32	73.6156	0.911585	0	0	1
64.035	64.035	74.7272	-34.6667	2493.09	66.8487	0.911833	0	0	1
64.104	64.104	74.8397	-34.6114	2485.29	68.079	0.911974	0	0	1
64.174	64.174	74.817	-34.6304	2509.49	75.4611	0.911734	0	0	1
64.243	64.243	74.9101	-34.4849	2453.92	90.4303	0.914425	0	0	1
64.312	64.312	74.8426	-34.6195	2519.54	109.501	0.910174	0	0	1
64.382	64.382	75.0068	-34.4784	2470.94	100.273	0.910968	0	0	1
64.451	64.451	74.968	-34.5243	2512.36	96.3769	0.910042	0	0	1
64.521	64.521	74.9788	-34.5091	2498.21	81.4078	0.910573	0	0	1
64.59	64.59	74.9119	-34.5584	2495.34	83.6634	0.911794	0	0	1
64.659	64.659	74.9781	-34.5603	2511.75	89.405	0.910566	0	0	1
64.729	64.729	74.8419	-34.636	2535.74	85.5089	0.910142	0	0	1
64.798	64.798	74.9022	-34.5963	2522	66.6436	0.910556	0	0	1
64.867	64.867	74.8695	-34.6157	2514	66.2335	0.911398	0	0	1
64.937	64.937	74.8875	-34.5876	2493.29	73.2055	0.912104	0	0	1
65.006	65.006	74.9034	-34.5789	2510.11	72.1802	0.911385	0	0	1
65.076	65.076	75.0704	-34.5304	2477.09	78.1268	0.911229	0	0	1
65.145	65.145	74.9315	-34.5905	2503.96	82.6381	0.911225	0	0	1
65.214	65.214	75.0038	-34.5254	2493.5	62.1324	0.911045	0	0	1
65.284	65.284	75.0344	-34.5081	2501.29	75.4611	0.910448	0	0	1
65.353	65.353	74.8155	-34.5903	2512.98	84.6887	0.911705	0	0	1
65.422	65.422	74.8935	-34.5962	2514	83.8685	0.910971	0	0	1
65.492	65.492	74.7999	-34.6194	2494.11	88.3797	0.911638	0	0	1
65.561	65.561	74.8325	-34.5974	2489.81	85.5089	0.911907	0	0	1
65.631	65.631	74.9019	-34.5572	2483.04	94.1213	0.911779	0	0	1
65.7	65.7	74.9082	-34.5243	2509.08	81.4078	0.910375	0	0	1
65.769	65.769	74.8803	-34.6068	2508.47	86.3291	0.910106	0	0	1
65.839	65.839	74.8996	-34.5535	2493.29	87.7645	0.91134	0	0	1
65.908	65.908	74.8635	-34.5911	2508.47	92.6859	0.910974	0	0	1
65.977	65.977	74.9431	-34.5167	2493.09	82.228	0.91171	0	0	1
66.047	66.047	74.9707	-34.5359	2489.81	74.2308	0.911775	0	0	1
66.116	66.116	74.9713	-34.5862	2508.47	71.1549	0.910922	0	0	1
66.186	66.186	74.9041	-34.5861	2508.47	82.0229	0.910789	0	0	1
66.255	66.255	74.9233	-34.5297	2509.9	88.7898	0.911431	0	0	1
66.324	66.324	74.9656	-34.5495	2487.55	95.7618	0.911981	0	0	1
66.394	66.394	74.8887	-34.5915	2508.06	68.8993	0.911165	0	0	1
66.463	66.463	75.0059	-34.5102	2481.19	75.6662	0.911614	0	0	1
66.532	66.532	74.9572	-34.5849	2497.6	77.5117	0.911214	0	0	1
66.602	66.602	74.9288	-34.59	2505.39	80.7926	0.910103	0	0	1
66.671	66.671	74.8902	-34.5877	2510.93	83.8685	0.910991	0	0	1
66.741	66.741	74.8556	-34.607	2512.57	65.6183	0.911044	0	0	1
66.81	66.81	74.9356	-34.5261	2486.73	84.4836	0.911665	0	0	1
66.879	66.879	75.0001	-34.4965	2485.71	68.2841	0.911812	0	0	1
66.949	66.949	75.1058	-34.4166	2478.12	72.3852	0.911294	0	0	1
67.018	67.018	75.0723	-34.4667	2506.62	75.6662	0.911016	0	0	1
67.087	67.087	75.0101	-34.5177	2496.78	85.3039	0.911413	0	0	1
67.157	67.157	74.9369	-34.5643	2515.23	89.8151	0.910848	0	0	1
67.226	67.226	74.9897	-34.5588	2493.09	70.5397	0.911061	0	0	1
67.296	67.296	74.9513	-34.5618	2483.45	71.9751	0.912224	0	0	1
67.365	67.365	74.9422	-34.5262	2498.62	102.529	0.911606	0	0	1
67.434	67.434	74.9119	-34.5908	2522.21	96.1719	0.909802	0	0	1
67.504	67.504	74.9384	-34.5725	2489.81	76.6914	0.911041	0	0	1
67.573	67.573	74.9655	-34.5704	2489.81	73.4105	0.911363	0	0	1
67.642	67.642	74.8832	-34.6092	2519.33	68.8993	0.910951	0	0	1
67.712	67.712	74.9699	-34.5572	2498.62	77.7167	0.910292	0	0	1
67.781	67.781	74.9307	-34.5804	2493.91	86.7393	0.91141	0	0	1
67.851	67.851	74.8125	-34.632	2533.69	83.6634	0.910294	0	0	1
67.92	67.92	74.787	-34.6534	2515.23	72.1802	0.909836	0	0	1
67.989	67.989	74.8942	-34.5982	2502.52	83.2533	0.910932	0	0	1
68.059	68.059	74.8709	-34.6467	2521.18	79.7673	0.910574	0	0	1
68.128	68.128	74.8424	-34.6407	2521.38	69.5144	0.910485	0	0	1
68.197	68.197	74.9792	-34.564	2491.24	83.4583	0.910767	0	0	1
68.267	68.267	74.9788	-34.5478	2490.22	67.4639	0.911877	0	0	1
68.336	68.336	74.9298	-34.5802	2503.96	80.9976	0.910939	0	0	1
68.406	68.406	74.911	-34.5711	2505.39	94.1213	0.910765	0	0	1
68.475	68.475	74.97	-34.5215	2498.62	104.374	0.910522	0	0	1
68.544	68.544	74.8502	-34.6001	2519.54	98.8376	0.911215	0	0	1
68.614	68.614	74.8448	-34.6002	2512.77	87.5595	0.91076	0	0	1
68.683	68.683	74.7621	-34.6145	2518.1	86.1241	0.911167	0	0	1
68.753	68.753	74.7773	-34.6262	2529.38	96.1719	0.909989	0	0	1
68.822	68.822	74.7249	-34.6633	2527.13	85.0988	0.909798	0	0	1
68.891	68.891	74.8459	-34.5789	2489.4	82.0229	0.911128	0	0	1
68.961	68.961	74.9495	-34.5012	2486.94	72.1802	0.911641	0	0	1
69.03	69.03	74.8323	-34.5711	2501.49	83.8685	0.911264	0	0	1
69.099	69.099	74.9817	-34.5026	2476.48	90.6353	0.91185	0	0	1
69.169	69.169	74.9359	-34.53	2495.55	88.7898	0.911276	0	0	1
69.238	69.238	74.8071	-34.6266	2539.43	81.2027	0.909804	0	0	1
69.308	69.308	74.8601	-34.6201	2525.49	71.7701	0.91067	0	0	1
69.377	69.377	74.839	-34.6047	2517.28	80.3825	0.910349	0	0	1
69.446	69.446	74.8998	-34.5847	2489.19	77.3066	0.910636	0	0	1
69.516	69.516	74.8438	-34.6105	2498.42	83.0482	0.911526	0	0	1
69.585	69.585	74.9968	-34.4578	2433.21	111.551	0.914697	0	0	1
69.654	69.654	74.9173	-34.5955	2491.24	116.268	0.910756	0	0	1
69.724	69.724	74.6038	-34.7395	2552.35	108.68	0.909511	0	0	1
69.793	69.793	74.9105	-34.5515	2468.48	112.987	0.912173	0	0	1
69.863	69.863	74.8177	-34.6062	2497.8	79.3572	0.911036	0	0	1
69.932	69.932	74.8406	-34.5323	2474.84	85.3039	0.9141	0	0	1
70.001	70.001	74.8584	-34.6009	2505.8	94.5314	0.91078	0	0	1
70.071	70.071	74.8076	-34.6058	2515.44	87.5595	0.910605	0	0	1
70.14	70.14	74.8958	-34.5339	2479.96	71.9751	0.911246	0	0	1
70.209	70.209	74.916	-34.5557	2486.94	81.6128	0.911719	0	0	1
70.279	70.279	74.8054	-34.588	2514.62	84.2786	0.910926	0	0	1
70.348	70.348	74.8809	-34.5768	2502.31	83.6634	0.91072	0	0	1
70.418	70.418	74.9334	-34.5442	2493.91	79.7673	0.911692	0	0	1
70.487	70.487	74.9215	-34.5688	2495.14	77.5117	0.911298	0	0	1
70.556	70.556	74.8445	-34.6107	2526.31	72.5903	0.910597	0	0	1
70.626	70.626	74.9139	-34.5556	2504.37	64.1829	0.91098	0	0	1
70.695	70.695	74.9006	-34.5601	2501.49	85.3039	0.911754	0	0	1
70.764	70.764	74.8767	-34.5872	2523.85	77.3066	0.909873	0	0	1
70.834	70.834	74.9253	-34.5899	2501.9	82.6381	0.910477	0	0	1
70.903	70.903	74.9994	-34.5247	2469.71	94.9415	0.911607	0	0	1
70.973	70.973	75.0036	-34.5578	2479.55	73.8206	0.910412	0	0	1
71.042	71.042	74.9527	-34.5776	2512.36	69.3094	0.910829	0	0	1
71.111	71.111	74.9031	-34.5921	2499.44	77.3066	0.910981	0	0	1
71.181	71.181	74.8667	-34.6214	2506.21	86.7393	0.910888	0	0	1
71.25	71.25	74.7975	-34.6382	2538.81	96.582	0.909407	0	0	1
71.319	71.319	74.7934	-34.6421	2518.31	94.3264	0.911222	0	0	1
71.389	71.389	74.8934	-34.6136	2479.96	98.2225	0.911041	0	0	1
71.458	71.458	74.7496	-34.6604	2544.97	106.425	0.910329	0	0	1
71.528	71.528	74.9553	-34.5047	2464.58	118.933	0.912177	0	0	1
71.597	71.597	74.8674	-34.6072	2504.98	94.1213	0.91103	0	0	1
71.666	71.666	74.8774	-34.5729	2501.7	75.051	0.911046	0	0	1
71.736	71.736	74.9577	-34.5376	2499.24	75.4611	0.910599	0	0	1
71.805	71.805	74.9283	-34.5695	2515.23	71.7701	0.910714	0	0	1
71.874	71.874	74.9666	-34.5051	2502.93	69.3094	0.91057	0	0	1
71.944	71.944	74.9915	-34.5185	2483.65	84.4836	0.911643	0	0	1
72.013	72.013	75.0566	-34.4473	2488.37	85.5089	0.912134	0	0	1
72.083	72.083	75.0335	-34.4736	2493.91	81.4078	0.91124	0	0	1
72.152	72.152	75.0182	-34.4707	2497.6	77.9218	0.910556	0	0	1
72.221	72.221	74.8987	-34.5699	2521.59	90.4303	0.911038	0	0	1
72.291	72.291	74.884	-34.4885	2499.24	94.5314	0.912703	0	0	1
72.36	72.36	74.881	-34.55	2507.85	97.6073	0.910357	0	0	1
72.429	72.429	74.7793	-34.5531	2544.15	112.576	0.90974	0	0	1
72.499	72.499	74.9277	-34.4708	2474.63	122.419	0.912288	0	0	1
72.568	72.568	74.8644	-34.522	2493.29	95.7618	0.9117	0	0	1
72.638	72.638	74.9423	-34.5164	2489.4	77.7167	0.911116	0	0	1
72.707	72.707	74.9103	-34.5571	2485.29	70.9498	0.911466	0	0	1
72.776	72.776	74.93	-34.5526	2517.9	74.4358	0.911156	0	0	1
72.846	72.846	74.9282	-34.4706	2453.1	111.551	0.913941	0	0	1
72.915	72.915	74.8497	-34.5872	2520.97	107.655	0.910111	0	0	1
72.984	72.984	75.0189	-34.5166	2485.71	91.0455	0.91131	0	0	1
73.054	73.054	74.8855	-34.5921	2496.57	73.6156	0.911253	0	0	1
73.123	73.123	74.7994	-34.6294	2524.46	76.6914	0.91085	0	0	1
73.193	73.193	74.8993	-34.5434	2491.24	77.5117	0.911484	0	0	1
73.262	73.262	74.8682	-34.6081	2506.42	84.8937	0.910937	0	0	1
73.331	73.331	74.896	-34.5988	2495.75	77.9218	0.911121	0	0	1
73.401	73.401	74.9074	-34.593	2497.39	69.3094	0.911132	0	0	1
73.47	73.47	74.9022	-34.5909	2504.37	77.5117	0.910756	0	0	1
73.54	73.54	74.8439	-34.6417	2525.69	79.5622	0.911007	0	0	1
73.609	73.609	74.9591	-34.5503	2492.06	79.9724	0.911665	0	0	1
73.678	73.678	74.8313	-34.6414	2527.95	92.891	0.91038	0	0	1
73.748	73.748	74.7381	-34.6806	2553.78	83.2533	0.909218	0	0	1
73.817	73.817	74.7777	-34.6493	2507.85	97.6073	0.911315	0	0	1
73.886	73.886	74.8234	-34.6278	2506.21	86.1241	0.910322	0	0	1
73.956	73.956	74.904	-34.5635	2486.53	78.3319	0.911721	0	0	1
74.025	74.025	75.0147	-34.4393	2456.59	93.9163	0.913614	0	0	1
74.095	74.095	74.8559	-34.4809	2478.53	107.655	0.913478	0	0	1
74.164	74.164	74.9294	-34.5089	2521.59	118.113	0.910375	0	0	1
74.233	74.233	74.8681	-34.5635	2514.41	81.4078	0.911058	0	0	1
74.303	74.303	74.9634	-34.5085	2497.8	73.6156	0.911339	0	0	1
74.372	74.372	74.9984	-34.5055	2478.53	89.8151	0.911338	0	0	1
74.441	74.441	74.9669	-34.5105	2481.4	91.4556	0.910971	0	0	1
74.511	74.511	75.046	-34.4695	2483.24	89.6101	0.91174	0	0	1
74.58	74.58	75.0757	-34.4846	2488.37	58.4413	0.91087	0	0	1
74.65	74.65	74.9889	-34.5237	2503.13	76.2813	0.911634	0	0	1
74.719	74.719	74.9658	-34.522	2521.8	101.093	0.910038	0	0	1
74.788	74.788	75.0377	-34.53	2486.32	103.554	0.911023	0	0	1
74.858	74.858	74.9035	-34.6174	2511.95	72.3852	0.910611	0	0	1
74.927	74.927	74.9303	-34.5752	2486.94	78.742	0.911263	0	0	1
74.996	74.996	75.0117	-34.494	2481.6	75.8712	0.912227	0	0	1
75.066	75.066	74.9738	-34.5282	2486.12	68.079	0.911714	0	0	1
75.135	75.135	75.0035	-34.5539	2502.11	82.433	0.911354	0	0	1
75.205	75.205	74.922	-34.5975	2505.19	81.8179	0.910883	0	0	1
75.274	75.274	75.0467	-34.5048	2463.97	90.8404	0.911983	0	0	1
75.343	75.343	75.026	-34.5146	2488.37	97.4022	0.911165	0	0	1
75.413	75.413	74.9378	-34.573	2511.75	95.1466	0.910644	0	0	1
75.482	75.482	74.9331	-34.5605	2500.88	74.0257	0.911162	0	0	1
75.551	75.551	74.8471	-34.5955	2501.29	82.433	0.911628	0	0	1
75.621	75.621	74.8371	-34.5591	2504.16	97.1972	0.91236	0	0	1
75.69	75.69	74.9022	-34.5416	2494.32	96.7871	0.911706	0	0	1
75.76	75.76	74.9247	-34.5239	2491.24	84.6887	0.912221	0	0	1
75.829	75.829	74.9335	-34.5635	2490.83	87.3544	0.911714	0	0	1
75.898	75.898	74.9887	-34.4261	2467.25	101.093	0.913839	0	0	1
75.968	75.968	74.9837	-34.4937	2492.27	110.321	0.910303	0	0	1
76.037	76.037	74.1805	-34.7733	2743.67	258.782	0.901423	0	0	1
76.106	76.106	74.7182	-34.6195	2516.67	235.611	0.910674	0	1	1
76.176	76.176	74.3685	-34.7778	2605.46	117.908	0.908134	0	1	1
76.245	76.245	73.8012	-34.8658	2769.3	209.364	0.898685	0	1	1
76.315	76.315	74.3345	-34.7853	2531.23	253.656	0.910557	0	1	1
76.384	76.384	74.0968	-34.8397	2622.68	143.95	0.907334	0	1	1
76.453	76.453	72.9262	-35.1353	2934.58	333.628	0.89291	0	1	1
76.523	76.523	73.7827	-34.9257	2583.93	365.002	0.908631	0	1	1
76.592	76.592	74.064	-34.861	2529.18	99.8629	0.910524	0	1	1
76.661	76.661	73.3237	-35.0725	2785.5	276.007	0.899075	0	1	1
76.731	76.731	73.0442	-35.1201	2808.26	216.335	0.899622	0	1	1
76.8	76.8	73.9805	-34.8046	2478.73	339.37	0.912389	0	1	1
76.87	76.87	73.9029	-34.8725	2606.48	142.105	0.908288	0	1	1
76.939	76.939	73.5974	-34.9095	2729.93	180.04	0.900889	0	1	1
77.008	77.008	74.3249	-34.7176	2485.29	259.398	0.911325	0	1	1
77.078	77.078	74.1705	-34.8026	2607.71	139.644	0.907803	0	1	1
77.147	77.147	73.5899	-34.9205	2801.9	218.386	0.898286	0	1	1
77.216	77.216	74.0599	-34.8483	2595.21	232.125	0.907651	0	1	1
77.286	77.286	74.3382	-34.7535	2549.68	95.1466	0.908732	0	1	1
77.355	77.355	73.1956	-35.0547	2899.51	361.721	0.895131	0	1	1
77.425	77.425	73.8206	-34.9518	2624.12	299.999	0.906949	0	1	1
77.494	77.494	74.0976	-34.8593	2556.45	107.45	0.909584	0	1	1
77.563	77.563	73.6509	-35.0229	2704.3	174.094	0.902841	0	1	1
77.633	77.633	73.7203	-35.0018	2671.08	101.298	0.905049	1	1	1
77.702	77.702	74.2676	-34.7696	2490.22	203.827	0.912067	1	1	1
77.772	77.772	73.9147	-34.8879	2664.52	194.394	0.904771	1	1	1
77.841	77.841	73.0143	-35.1157	2908.74	265.549	0.8956	1	1	1
77.91	77.91	74.0032	-34.8271	2544.56	371.974	0.910559	1	1	1
77.98	77.98	74.0172	-34.8436	2598.9	105.194	0.907241	1	1	1
78.049	78.049	73.6145	-34.9245	2751.87	187.012	0.90099	0	1	1
78.118	78.118	74.2364	-34.7892	2529.59	233.765	0.909008	0	1	1
78.188	78.188	74.3631	-34.7341	2550.71	85.919	0.909346	0	1	1
78.257	78.257	73.9209	-34.8595	2727.26	188.858	0.902069	0	1	1
78.327	78.327	74.1584	-34.8373	2631.71	156.664	0.906985	0	1	1
78.396	78.396	74.5649	-34.6652	2506.01	149.487	0.910221	0	1	1
78.465	78.465	74.0091	-34.8523	2702.25	211.004	0.902481	0	1	1
78.535	78.535	74.0487	-34.8447	2675.59	160.355	0.904586	0	1	1
78.604	78.604	74.4721	-34.7104	2507.03	187.012	0.910705	1	1	1
78.673	78.673	73.9928	-34.9017	2678.66	190.908	0.906022	1	1	1
78.743	78.743	73.913	-34.9175	2692.2	92.2758	0.905015	1	1	1
78.812	78.812	74.3928	-34.7676	2513.39	205.467	0.910565	0	1	1
78.882	78.882	74.0988	-34.898	2623.09	134.313	0.907731	0	1	1
78.951	78.951	74.3502	-34.7824	2555.83	114.422	0.910254	0	1	1
79.02	79.02	74.4295	-34.7582	2560.96	88.7898	0.909218	1	1	1
79.09	79.09	73.4	-35.041	2874.29	324.401	0.897097	1	1	1
79.159	79.159	74.1205	-34.8266	2603	289.746	0.907484	1	1	1
79.228	79.228	74.3691	-34.7437	2528.15	112.166	0.909925	0	1	1
79.298	79.298	73.588	-34.9217	2788.16	273.136	0.899048	0	1	1
79.367	79.367	73.5982	-34.9613	2734.03	128.366	0.902399	0	1	1
79.437	79.437	74.2449	-34.7163	2495.14	248.324	0.912363	0	1	1
79.506	79.506	74.0565	-34.8401	2611	132.262	0.907739	0	1	1
79.575	79.575	73.4659	-34.9606	2798.21	223.307	0.899445	0	1	1
79.645	79.645	74.2729	-34.7387	2532.25	281.544	0.909603	0	1	1
79.714	79.714	74.2319	-34.7928	2574.9	79.1521	0.909739	0	1	1
79.783	79.783	72.9675	-35.1154	2934.37	370.539	0.89374	0	1	1
79.853	79.853	73.7983	-34.9274	2606.48	342.651	0.907742	0	1	1
79.922	79.922	74.0477	-34.8531	2573.88	90.8404	0.90846	0	1	1
79.992	79.992	73.5319	-34.9516	2758.84	220.642	0.900156	0	1	1
80.061	80.061	73.8845	-34.877	2638.06	182.706	0.907085	0	1	1
80.13	80.13	74.369	-34.6906	2503.13	152.563	0.911288	0	1	1
80.2	80.2	73.6733	-34.9661	2737.11	246.684	0.900298	0	1	1
80.269	80.269	73.446	-34.9622	2789.6	130.006	0.898137	0	1	1
80.338	80.338	74.1161	-34.8174	2514.62	286.465	0.911022	0	1	1
80.408	80.408	74.1182	-34.8444	2597.67	116.268	0.908754	0	1	1
80.477	80.477	73.276	-35.0024	2842.5	272.316	0.89561	0	1	1
80.547	80.547	74.003	-34.887	2565.47	297.948	0.908973	0	1	1
80.616	80.616	74.1353	-34.788	2578.8	116.678	0.908731	0	1	1
80.685	80.685	73.0259	-35.1037	2898.49	336.909	0.895384	0	1	1
80.755	80.755	74.0395	-34.8623	2555.63	359.671	0.909518	0	1	1
80.824	80.824	74.1868	-34.7775	2520.15	76.8965	0.911512	0	1	1
80.893	80.893	73.8124	-34.9028	2700.81	190.498	0.90518	0	1	1
80.963	80.963	73.8341	-34.9119	2694.86	96.9921	0.903271	0	1	1
81.032	81.032	74.4242	-34.6601	2490.63	212.029	0.912071	0	1	1
81.102	81.102	74.0431	-34.8747	2655.9	182.501	0.906513	0	1	1
81.171	81.171	73.9597	-34.8817	2692.81	130.006	0.904811	0	1	1
81.24	81.24	74.4826	-34.7226	2514.62	190.088	0.910179	0	1	1
81.31	81.31	74.4116	-34.78	2583.93	115.242	0.90814	0	1	1
81.379	81.379	73.254	-35.0656	2890.9	333.218	0.896873	0	1	1
81.448	81.448	74.0821	-34.8551	2551.73	346.957	0.909029	0	1	1
81.518	81.518	74.241	-34.81	2552.14	98.0174	0.910055	0	1	1
81.587	81.587	73.2315	-35.0605	2877.57	334.038	0.897823	0	1	1
81.657	81.657	74.021	-34.8663	2534.51	353.314	0.90992	1	1	1
81.726	81.726	74.0457	-34.8738	2572.03	108.065	0.909332	1	1	1
81.795	81.795	73.1487	-35.0898	2878.18	318.044	0.896544	1	1	1
81.865	81.865	73.8851	-34.9041	2608.53	287.285	0.90813	1	1	1
81.934	81.934	74.0933	-34.8368	2542.1	97.1972	0.910226	1	1	1
82.003	82.003	73.0591	-35.0978	2892.33	360.081	0.895817	0	1	1
82.073	82.073	73.7208	-34.954	2645.03	278.468	0.906006	0	1	1
82.142	82.142	74.1555	-34.7986	2496.16	162.816	0.911084	0	1	1
82.212	82.212	73.4827	-35.0169	2753.1	268.01	0.900932	0	1	1
82.281	82.281	73.5413	-35.0337	2714.34	158.099	0.903985	0	1	1
82.35	82.35	74.1489	-34.8489	2526.72	193.369	0.910573	0	1	1
82.42	82.42	74.1352	-34.8784	2577.16	92.6859	0.909143	0	1	1
82.489	82.489	73.4549	-35.0033	2800.26	246.479	0.897727	0	1	1
82.559	82.559	74.2443	-34.7546	2547.02	261.038	0.908858	0	1	1
82.628	82.628	74.2163	-34.8021	2566.09	110.936	0.909105	0	1	1
82.697	82.697	73.0843	-35.0459	2931.91	376.895	0.89389	0	1	1
82.767	82.767	73.9933	-34.8414	2577.37	368.078	0.908496	0	1	1
82.836	82.836	74.2673	-34.7685	2512.16	109.501	0.911152	0	1	1
82.905	82.905	73.6245	-34.9316	2746.95	246.684	0.900083	0	1	1
82.975	82.975	73.6224	-34.9252	2732.18	126.725	0.900112	1	1	1
83.044	83.044	74.26	-34.7306	2496.78	246.889	0.910788	1	1	1
83.114	83.114	73.996	-34.8577	2639.91	157.894	0.906405	1	1	1
83.183	83.183	73.5351	-34.9737	2763.76	164.866	0.900269	1	1	1
83.252	83.252	74.3199	-34.7732	2521.18	261.038	0.910593	1	1	1
83.322	83.322	74.0169	-34.9029	2636.83	143.13	0.906713	1	1	1
83.391	83.391	73.2952	-35.0585	2842.71	228.844	0.895275	0	1	1
83.46	83.46	74.0645	-34.8772	2589.05	268.83	0.907817	0	1	1
83.53	83.53	74.2515	-34.8379	2542.71	107.86	0.909847	0	1	1
83.599	83.599	73.5774	-34.9896	2784.06	259.398	0.898895	0	1	1
83.669	83.669	73.834	-34.929	2669.64	150.922	0.904593	0	1	1
83.738	83.738	74.2808	-34.8149	2497.8	190.293	0.911313	0	1	1
83.807	83.807	73.516	-35.0054	2761.71	274.572	0.899972	0	1	1
83.877	83.877	73.716	-34.9652	2674.56	153.998	0.904415	0	1	1
83.946	83.946	74.2367	-34.7776	2509.7	182.501	0.911137	0	1	1
84.015	84.015	74.0725	-34.8727	2618.58	137.183	0.906735	0	1	1
84.085	84.085	73.4038	-35.0142	2820.56	244.223	0.898973	0	1	1
84.154	84.154	74.1155	-34.8363	2539.84	304.92	0.910056	0	1	1
84.224	84.224	74.2312	-34.7649	2567.11	100.273	0.908876	0	1	1
84.293	84.293	73.259	-35.065	2860.34	304.715	0.897678	0	1	1
84.362	84.362	74.0426	-34.84	2555.42	317.224	0.909406	0	1	1
84.432	84.432	74.2708	-34.7586	2537.58	112.166	0.909897	0	1	1
84.501	84.501	73.0322	-35.1296	2908.33	375.255	0.89572	0	1	1
84.57	84.57	73.6926	-34.9852	2651.6	284.209	0.905594	0	1	1
84.64	84.64	74.1861	-34.8108	2498.83	179.835	0.910987	0	1	1
84.709	84.709	73.3973	-35.0403	2783.86	291.592	0.898966	0	1	1
84.779	84.779	73.859	-34.9406	2635.19	177.785	0.90681	0	1	1
84.848	84.848	74.2454	-34.819	2507.44	152.768	0.910901	0	1	1
84.917	84.917	74.0706	-34.8637	2627.4	145.386	0.906377	0	1	1
84.987	84.987	73.6598	-34.9558	2748.38	179.63	0.90108	0	1	1
85.056	85.056	74.2371	-34.8408	2540.66	225.768	0.909229	0	1	1
85.125	85.125	74.0221	-34.9564	2626.78	125.085	0.906543	0	1	1
85.195	85.195	73.2135	-35.0726	2891.1	294.667	0.894612	0	1	1
85.264	85.264	74.033	-34.8742	2579.83	322.76	0.908476	0	1	1
85.334	85.334	74.3354	-34.762	2519.74	94.1213	0.910441	0	1	1
85.403	85.403	73.6971	-34.958	2754.13	242.993	0.901466	0	1	1
85.472	85.472	73.9414	-34.9487	2645.24	145.796	0.906524	0	1	1
85.542	85.542	74.3298	-34.7697	2495.75	172.863	0.911189	0	1	1
85.611	85.611	73.6736	-34.9639	2738.54	256.322	0.901119	0	1	1
85.68	85.68	73.6336	-35.0113	2719.68	143.54	0.903878	0	1	1
85.75	85.75	74.2831	-34.7995	2499.65	231.92	0.910718	0	1	1
85.819	85.819	74.2046	-34.882	2589.87	136.978	0.90843	0	1	1
85.889	85.889	73.4058	-35.0208	2841.48	279.083	0.896987	0	1	1
85.958	85.958	74.2342	-34.8079	2502.31	352.699	0.91116	0	0	1
86.027	86.027	74.371	-34.7354	2502.72	86.5342	0.910724	0	0	1
86.097	86.097	74.4537	-34.7411	2535.53	91.8657	0.909835	0	0	1
86.166	86.166	74.6455	-34.6497	2485.09	98.0174	0.91152	0	0	1
86.235	86.235	74.7061	-34.6651	2526.72	95.3517	0.910371	0	0	1
86.305	86.305	74.8136	-34.6399	2488.99	91.0455	0.910711	0	0	1
86.374	86.374	74.958	-34.5348	2472.99	83.2533	0.91249	0	0	1
86.444	86.444	74.8975	-34.6342	2508.88	94.9415	0.911013	0	0	1
86.513	86.513	74.8197	-34.5763	2492.68	107.245	0.91269	0	0	1
86.582	86.582	75.0486	-34.5141	2463.35	99.4528	0.911276	0	0	1
86.652	86.652	75.0195	-34.5003	2501.29	79.3572	0.910683	0	0	1
86.721	86.721	74.9837	-34.5647	2506.01	85.5089	0.910933	0	0	1
86.791	86.791	74.9365	-34.5411	2500.47	83.8685	0.911893	0	0	1
86.86	86.86	74.9837	-34.5258	2483.45	80.5875	0.912048	0	0	1
86.929	86.929	74.9223	-34.5673	2509.08	85.0988	0.911123	0	0	1
86.999	86.999	74.7674	-34.6635	2538.2	81.2027	0.910072	0	0	1
87.068	87.068	74.8718	-34.5921	2499.03	91.2505	0.911814	0	0	1
87.137	87.137	74.867	-34.6245	2507.24	69.3094	0.911334	0	0	1
87.207	87.207	74.9021	-34.5515	2497.39	86.9443	0.911941	0	0	1
87.276	87.276	74.8372	-34.6444	2523.85	95.3517	0.910032	0	0	1
87.346	87.346	74.9432	-34.5471	2473.2	86.7393	0.912357	0	0	1
87.415	87.415	74.8157	-34.6082	2519.74	105.605	0.91012	0	0	1
87.484	87.484	74.8696	-34.5765	2502.93	101.708	0.909971	0	0	1
87.554	87.554	74.9702	-34.5338	2489.4	92.2758	0.911203	0	0	1
87.623	87.623	74.7148	-34.6779	2545.58	107.86	0.909346	0	0	1
87.692	87.692	74.7385	-34.679	2531.64	88.9949	0.909854	0	0	1
87.762	87.762	74.8822	-34.6238	2488.99	93.096	0.911438	0	0	1
87.831	87.831	74.8898	-34.6231	2480.99	72.3852	0.911295	0	0	1
87.901	87.901	74.8905	-34.5993	2491.04	83.0482	0.911804	0	0	1
87.97	87.97	74.8328	-34.6735	2518.72	87.5595	0.910523	0	0	1
88.039	88.039	74.8295	-34.6394	2512.36	89.1999	0.910364	0	0	1
88.109	88.109	74.8935	-34.6059	2479.14	86.5342	0.911969	0	0	1
88.178	88.178	74.8842	-34.608	2495.75	86.7393	0.911816	0	0	1
88.247	88.247	74.8448	-34.6099	2520.36	100.888	0.910171	0	0	1
88.317	88.317	74.8711	-34.6186	2493.5	95.3517	0.911645	0	0	1
88.386	88.386	74.9164	-34.5616	2504.16	91.4556	0.910653	0	0	1
88.456	88.456	74.913	-34.5785	2497.6	98.4275	0.910811	0	0	1
88.525	88.525	74.8121	-34.6492	2532.66	85.0988	0.910113	0	0	1
88.594	88.594	75.0448	-34.4883	2477.3	96.3769	0.911537	0	0	1
88.664	88.664	74.9055	-34.609	2524.67	74.4358	0.910142	0	0	1
88.733	88.733	74.882	-34.6134	2512.77	76.6914	0.91101	0	0	1
88.802	88.802	74.9157	-34.5682	2495.96	77.1016	0.912072	0	0	1
88.872	88.872	74.9396	-34.5416	2483.24	72.5903	0.912239	0	0	1
88.941	88.941	74.9134	-34.566	2513.18	85.714	0.910457	0	0	1
89.011	89.011	74.9409	-34.5535	2494.73	80.3825	0.911385	0	0	1
89.08	89.08	74.8724	-34.58	2510.72	88.5848	0.911038	0	0	1
89.149	89.149	74.9882	-34.5534	2493.5	92.6859	0.910993	0	0	1
89.219	89.219	74.8911	-34.604	2507.44	85.714	0.911109	0	0	1
89.288	89.288	74.9134	-34.5612	2504.98	79.5622	0.911852	0	0	1
89.357	89.357	74.8837	-34.5763	2507.44	79.1521	0.910292	0	0	1
89.427	89.427	74.9417	-34.5498	2509.7	74.4358	0.910081	0	0	1
89.496	89.496	74.9289	-34.5599	2506.42	88.9949	0.91101	0	0	1
89.566	89.566	74.8446	-34.6191	2520.56	76.8965	0.90995	0	0	1
89.635	89.635	74.9492	-34.5796	2484.88	82.433	0.911864	0	0	1
89.704	89.704	74.8381	-34.6346	2515.64	78.742	0.911459	0	0	1
89.774	89.774	75.0498	-34.48	2477.3	92.0707	0.911858	0	0	1
89.843	89.843	75.0226	-34.4878	2483.04	80.7926	0.911054	0	0	1
89.912	89.912	74.9842	-34.5306	2500.67	96.3769	0.910446	0	0	1
89.982	89.982	75.0343	-34.4745	2469.3	105.194	0.912868	0	0	1
90.051	90.051	75.0252	-34.4929	2497.8	95.7618	0.910788	0	0	1
90.121	90.121	75.0342	-34.5402	2501.29	78.1268	0.910917	0	0	1
90.19	90.19	75.0209	-34.5236	2496.16	82.6381	0.911008	0	0	1
90.259	90.259	74.9563	-34.574	2488.99	80.1774	0.912185	0	0	1
90.329	90.329	75.0134	-34.4955	2470.94	94.7365	0.91267	0	0	1
90.398	90.398	75.0967	-34.4778	2474.02	89.1999	0.911524	0	0	1
90.467	90.467	74.9372	-34.5538	2507.85	82.6381	0.91151	0	0	1
90.537	90.537	74.9722	-34.4943	2467.66	104.579	0.913531	0	0	1
90.606	90.606	75.1465	-34.4133	2469.71	95.9668	0.911769	0	0	1
90.676	90.676	75.0439	-34.4689	2481.4	92.0707	0.911711	0	0	1
90.745	90.745	74.9463	-34.5477	2508.26	86.7393	0.911379	0	0	1
90.814	90.814	74.9809	-34.5133	2509.08	99.2478	0.9099	0	0	1
90.884	90.884	74.9022	-34.5678	2510.72	92.2758	0.910911	0	0	1
90.953	90.953	74.9504	-34.5363	2468.28	87.5595	0.911776	0	0	1
91.022	91.022	75.0011	-34.5278	2500.67	92.2758	0.911725	0	0	1
91.092	91.092	74.8726	-34.629	2516.05	76.4864	0.910874	0	0	1
91.161	91.161	74.9962	-34.5415	2485.09	80.1774	0.911829	0	0	1
91.231	91.231	74.8568	-34.6001	2525.9	105.605	0.91074	0	0	1
91.3	91.3	74.9171	-34.5613	2510.11	93.7112	0.910489	0	0	1
91.369	91.369	74.9212	-34.5778	2492.06	70.5397	0.910897	0	0	1
91.439	91.439	74.8151	-34.6436	2508.26	58.4413	0.910724	0	0	1
91.508	91.508	74.7563	-34.6774	2510.72	67.6689	0.911014	0	0	1
91.578	91.578	74.8618	-34.6251	2509.29	75.6662	0.911179	0	0	1
91.647	91.647	74.7675	-34.6732	2515.64	83.0482	0.9104	0	0	1
91.716	91.716	74.7419	-34.7115	2515.85	69.1043	0.910454	0	0	1
91.786	91.786	74.8966	-34.5988	2481.6	89.6101	0.910716	0	0	1
91.855	91.855	74.8279	-34.6463	2510.93	94.5314	0.911108	0	0	1
91.924	91.924	74.895	-34.6176	2497.39	85.3039	0.91161	0	0	1
91.994	91.994	74.752	-34.6476	2540.66	99.4528	0.910128	0	0	1
92.063	92.063	74.801	-34.6462	2512.16	109.706	0.91077	0	0	1
92.133	92.133	74.967	-34.5661	2477.5	100.683	0.911631	0	0	1
92.202	92.202	74.995	-34.5239	2501.7	83.6634	0.911143	0	0	1
92.271	92.271	74.9285	-34.5874	2511.75	98.2225	0.910621	0	0	1
92.341	92.341	74.8984	-34.6021	2516.26	78.3319	0.910852	0	0	1
92.41	92.41	74.9125	-34.5713	2484.47	92.4809	0.911742	0	0	1
92.479	92.479	74.8479	-34.6185	2521.8	90.6353	0.910255	0	0	1
92.549	92.549	74.8813	-34.5894	2486.73	79.3572	0.910986	0	0	1
92.618	92.618	74.827	-34.6238	2512.98	80.7926	0.910332	0	0	1
92.688	92.688	74.9871	-34.5308	2488.99	78.9471	0.911381	0	0	1
92.757	92.757	74.9005	-34.5756	2498.01	87.3544	0.910992	0	0	1
92.826	92.826	74.9664	-34.5734	2477.91	88.1747	0.911708	0	0	1
92.896	92.896	74.9849	-34.5592	2499.44	80.9976	0.910738	0	0	1
92.965	92.965	74.9559	-34.5229	2491.65	76.6914	0.911294	0	0	1
93.034	93.034	74.9678	-34.562	2500.47	87.5595	0.911211	0	0	1
93.104	93.104	74.8467	-34.6387	2513.8	84.2786	0.910993	0	0	1
93.173	93.173	74.9984	-34.5746	2487.14	77.5117	0.910709	0	0	1
93.243	93.243	74.9353	-34.5768	2502.72	80.7926	0.911741	0	0	1
93.312	93.312	74.8764	-34.6132	2510.11	76.2813	0.911099	0	0	1
93.381	93.381	74.8899	-34.6185	2513.59	80.1774	0.910187	0	0	1
93.451	93.451	74.8803	-34.5849	2506.83	80.1774	0.911295	0	0	1
93.52	93.52	74.9155	-34.5723	2498.83	84.6887	0.910801	0	0	1
93.589	93.589	74.8949	-34.6112	2515.44	80.1774	0.91008	0	0	1
93.659	93.659	74.9532	-34.5255	2489.19	78.742	0.911461	0	0	1
93.728	93.728	74.7973	-34.6214	2526.72	85.0988	0.910831	0	0	1
93.798	93.798	74.8603	-34.6117	2504.37	74.8459	0.910115	0	0	1
93.867	93.867	74.8957	-34.5729	2466.84	85.0988	0.912341	0	0	1
93.936	93.936	74.8362	-34.6166	2518.31	91.2505	0.911202	0	0	1
94.006	94.006	74.8543	-34.6046	2505.6	74.6409	0.910931	0	0	1
94.075	94.075	74.9297	-34.5378	2490.63	85.919	0.91166	0	0	1
94.144	94.144	74.9081	-34.59	2502.31	80.9976	0.910519	0	0	1
94.214	94.214	74.92	-34.5227	2480.78	85.5089	0.913247	0	0	1
94.283	94.283	75.0144	-34.4813	2489.19	88.3797	0.911125	0	0	1
94.353	94.353	74.9841	-34.5187	2492.47	78.3319	0.911923	0	0	1
94.422	94.422	74.9402	-34.5298	2500.47	84.2786	0.910856	0	0	1
94.491	94.491	74.9686	-34.4847	2472.58	78.742	0.911719	0	0	1
94.561	94.561	74.9285	-34.5342	2501.08	84.2786	0.91185	0	0	1
94.63	94.63	74.8448	-34.6103	2501.7	84.2786	0.911113	0	0	1
94.699	94.699	74.9451	-34.533	2482.01	91.0455	0.911705	0	0	1
94.769	94.769	74.8919	-34.5844	2517.49	80.5875	0.911117	0	0	1
94.838	94.838	74.9015	-34.5912	2496.78	85.0988	0.911075	0	0	1
94.908	94.908	74.8815	-34.5986	2482.01	75.8712	0.911769	0	0	1
94.977	94.977	74.8228	-34.5957	2485.71	85.714	0.91262	0	0	1
95.046	95.046	74.8726	-34.6363	2506.62	91.4556	0.910925	0	0	1
95.116	95.116	74.9465	-34.5789	2486.94	81.6128	0.911482	0	0	1
95.185	95.185	74.8337	-34.6429	2518.72	80.1774	0.909309	0	0	1
95.254	95.254	74.8938	-34.6134	2489.19	69.7195	0.910564	0	0	1
95.324	95.324	74.9098	-34.5908	2492.27	64.5931	0.911461	0	0	1
95.393	95.393	74.873	-34.6294	2491.45	84.8937	0.910756	0	0	1
95.463	95.463	74.8431	-34.6644	2520.56	94.3264	0.910794	0	0	1
95.532	95.532	74.8326	-34.6517	2510.11	73.2055	0.910909	0	0	1
95.601	95.601	74.8499	-34.5337	2478.53	103.759	0.914016	0	0	1
95.671	95.671	74.9148	-34.4922	2479.35	107.04	0.913001	0	0	1
95.74	95.74	74.9294	-34.4675	2473.2	90.2252	0.91257	0	0	1
95.809	95.809	74.9776	-34.4662	2470.12	80.5875	0.912323	0	0	1
95.879	95.879	74.9251	-34.4875	2510.72	93.096	0.911304	0	0	1
95.948	95.948	75.0163	-34.4414	2478.53	98.2225	0.912013	0	0	1
96.018	96.018	74.9831	-34.4955	2496.78	86.3291	0.910525	0	0	1
96.087	96.087	74.9119	-34.5383	2524.26	76.6914	0.910627	0	0	1
96.156	96.156	74.9717	-34.5177	2498.62	85.919	0.9108	0	0	1
96.226	96.226	75.0289	-34.5257	2479.55	78.1268	0.911721	0	0	1
96.295	96.295	75.0441	-34.5262	2491.86	82.433	0.911315	0	0	1
96.365	96.365	74.8568	-34.622	2533.28	84.4836	0.909623	0	0	1
96.434	96.434	74.8318	-34.6436	2533.07	87.9696	0.909556	0	0	1
96.503	96.503	74.9268	-34.5965	2501.7	79.7673	0.910817	0	0	1
96.573	96.573	74.877	-34.6152	2498.42	87.3544	0.910988	0	0	1
96.642	96.642	74.7339	-34.6665	2550.3	93.7112	0.909793	0	0	1
96.711	96.711	74.9337	-34.5579	2462.74	108.475	0.911807	0	0	1
96.781	96.781	74.9407	-34.5463	2502.31	85.5089	0.911037	0	0	1
96.85	96.85	74.867	-34.5877	2508.47	78.3319	0.910783	0	0	1
96.92	96.92	74.9275	-34.512	2485.91	87.3544	0.911387	0	0	1
96.989	96.989	74.9346	-34.5545	2498.01	90.0202	0.911807	0	0	1
97.058	97.058	74.9271	-34.5707	2509.49	81.2027	0.910359	0	0	1
97.128	97.128	74.9629	-34.545	2491.24	74.0257	0.910537	0	0	1
97.197	97.197	74.9577	-34.5623	2491.86	71.565	0.912025	0	0	1
97.266	97.266	74.9387	-34.5419	2484.68	87.1494	0.91183	0	0	1
97.336	97.336	74.8746	-34.6076	2505.19	95.1466	0.910493	0	0	1
97.405	97.405	74.9797	-34.5256	2501.9	84.8937	0.910936	0	0	1
97.475	97.475	74.9575	-34.567	2506.42	75.8712	0.910394	0	0	1
97.544	97.544	75.0044	-34.4889	2459.05	102.734	0.913555	0	0	1
97.613	97.613	74.8706	-34.5885	2507.44	105.399	0.911584	0	0	1
97.683	97.683	74.8676	-34.6072	2521.8	68.4892	0.909916	0	0	1
97.752	97.752	74.8623	-34.6231	2514.41	71.36	0.910288	0	0	1
97.821	97.821	74.8532	-34.6433	2507.03	66.8487	0.910779	0	0	1
97.891	97.891	74.9307	-34.5537	2492.27	79.1521	0.912127	0	0	1
97.96	97.96	74.9749	-34.4719	2437.72	104.989	0.914638	0	0	1
98.03	98.03	74.9161	-34.5426	2482.63	110.526	0.911568	0	0	1
98.099	98.099	74.9401	-34.5264	2504.16	81.4078	0.911139	0	0	1
98.168	98.168	74.9211	-34.5452	2491.24	94.9415	0.911918	0	0	1
98.238	98.238	74.9875	-34.5255	2493.29	79.1521	0.911841	0	0	1
98.307	98.307	74.896	-34.5853	2493.09	78.1268	0.912314	0	0	1
98.376	98.376	74.9727	-34.5615	2501.49	65.8234	0.911313	0	0	1
98.446	98.446	74.8995	-34.5821	2517.69	68.6942	0.910629	0	0	1
98.515	98.515	74.8494	-34.6381	2502.31	85.0988	0.911034	0	0	1
98.585	98.585	74.8704	-34.6181	2510.93	80.7926	0.910643	0	0	1
98.654	98.654	75.0098	-34.5575	2482.22	82.0229	0.911294	0	0	1
98.723	98.723	75.0229	-34.4166	2436.08	117.498	0.91476	0	0	1
98.793	98.793	74.9575	-34.5455	2490.42	100.683	0.911487	0	0	1
98.862	98.862	74.9545	-34.5953	2529.38	86.5342	0.910262	0	0	1
98.931	98.931	75.0794	-34.5062	2488.99	85.919	0.910811	0	0	1
99.001	99.001	74.8419	-34.624	2515.85	87.9696	0.9112	0	0	1
99.07	99.07	74.9739	-34.5388	2485.71	85.5089	0.912264	0	0	1
99.14	99.14	74.906	-34.5433	2474.84	77.7167	0.912404	0	0	1
99.209	99.209	74.9542	-34.5651	2504.98	81.8179	0.910728	0	0	1
99.278	99.278	74.909	-34.483	2460.48	108.475	0.913723	0	0	1
99.348	99.348	74.9282	-34.5211	2500.47	101.913	0.911686	0	0	1
99.417	99.417	74.842	-34.5945	2523.23	88.7898	0.909671	0	0	1
99.486	99.486	74.896	-34.5566	2519.13	81.2027	0.910727	0	0	1
99.556	99.556	74.9752	-34.5013	2480.78	104.784	0.910737	0	0	1
99.625	99.625	74.8394	-34.6053	2519.54	75.6662	0.910259	0	0	1
99.695	99.695	74.7152	-34.6687	2527.13	79.7673	0.910663	0	0	1
99.764	99.764	74.7015	-34.6727	2553.99	107.655	0.909522	0	0	1
99.833	99.833	74.7872	-34.5496	2486.94	116.678	0.913188	0	0	1
99.903	99.903	74.8393	-34.5974	2502.52	97.1972	0.911012	0	0	1
99.972	99.972	74.7998	-34.6353	2521.18	76.8965	0.910508	0	0	1
100.041	100.041	74.7228	-34.6887	2527.74	74.6409	0.909691	0	0	1
100.111	100.111	74.9628	-34.5194	2474.02	102.529	0.912507	0	0	1
100.18	100.18	74.8247	-34.6255	2507.44	102.324	0.910086	0	0	1
100.25	100.25	74.8026	-34.6075	2494.52	96.9921	0.911283	0	0	1
100.319	100.319	74.8601	-34.5001	2472.38	102.939	0.913443	0	0	1
100.388	100.388	74.8706	-34.5575	2503.34	95.3517	0.911367	0	0	1
100.458	100.458	74.9777	-34.4728	2483.45	79.3572	0.911924	0	0	1
100.527	100.527	74.9219	-34.5494	2492.88	84.4836	0.910506	0	0	1
100.597	100.597	74.8572	-34.5984	2515.64	77.7167	0.910761	0	0	1
100.666	100.666	74.8706	-34.5563	2504.78	91.6606	0.910483	0	0	1
100.735	100.735	74.9358	-34.5415	2506.01	100.478	0.910879	0	0	1
100.805	100.805	74.8394	-34.6056	2502.52	87.1494	0.91083	0	0	1
100.874	100.874	74.8846	-34.623	2510.52	79.7673	0.910389	0	0	1
100.943	100.943	74.9331	-34.5923	2511.54	90.4303	0.908862	0	0	1
101.013	101.013	74.9756	-34.4815	2458.64	106.63	0.914184	0	0	1
101.082	101.082	74.8502	-34.6078	2524.87	106.835	0.910258	0	0	1
101.152	101.152	74.8872	-34.5044	2480.99	97.1972	0.912623	0	0	1
101.221	101.221	74.9167	-34.5276	2496.78	95.7618	0.911417	0	0	1
101.29	101.29	74.9741	-34.4699	2503.75	97.6073	0.910781	0	0	1
101.36	101.36	74.8853	-34.5539	2517.49	103.554	0.910343	0	0	1
101.429	101.429	74.93	-34.5575	2496.78	76.4864	0.911452	0	0	1
101.498	101.498	74.8767	-34.5966	2512.77	69.3094	0.911075	0	0	1
101.568	101.568	74.9067	-34.5528	2489.4	77.1016	0.911196	0	0	1
101.637	101.637	74.923	-34.5191	2483.45	77.7167	0.911972	0	0	1
101.707	101.707	74.845	-34.6215	2529.79	95.5567	0.910879	0	0	1
101.776	101.776	74.8752	-34.488	2464.79	119.138	0.914206	0	0	1
101.845	101.845	75.0236	-34.5045	2470.33	97.8123	0.91122	0	0	1
101.915	101.915	74.8912	-34.5894	2508.47	75.4611	0.910645	0	0	1
101.984	101.984	74.9679	-34.576	2506.21	72.3852	0.910597	0	0	1
102.053	102.053	74.859	-34.607	2515.85	83.4583	0.910811	0	0	1
102.123	102.123	74.7551	-34.662	2527.95	74.4358	0.910272	0	0	1
102.192	102.192	74.886	-34.6219	2503.96	83.4583	0.910497	0	0	1
102.262	102.262	74.9211	-34.617	2502.52	69.5144	0.910835	0	0	1
102.331	102.331	74.8277	-34.6557	2525.69	67.0537	0.91045	0	0	1
102.4	102.4	74.9078	-34.6237	2502.52	78.1268	0.910822	0	0	1
102.47	102.47	74.9562	-34.5933	2500.26	83.8685	0.911475	0	0	1
102.539	102.539	74.9105	-34.6117	2490.83	81.6128	0.912272	0	0	1
102.608	102.608	74.9474	-34.5864	2513.39	80.7926	0.91043	0	0	1
102.678	102.678	74.8567	-34.6064	2517.69	76.8965	0.910497	0	0	1
102.747	102.747	75.0145	-34.5334	2486.73	94.1213	0.91161	0	0	1
102.817	102.817	75.0688	-34.4682	2481.81	88.1747	0.911828	0	0	1
102.886	102.886	74.8462	-34.6107	2552.55	107.245	0.909036	0	0	1
102.955	102.955	74.8843	-34.5604	2503.75	86.1241	0.910605	0	0	1
103.025	103.025	74.8744	-34.5656	2494.32	88.1747	0.911379	0	0	1
103.094	103.094	74.9198	-34.5123	2503.96	88.7898	0.910495	0	0	1
103.163	103.163	74.9976	-34.5138	2478.53	98.8376	0.91182	0	0	1
103.233	103.233	74.7598	-34.6365	2553.37	99.0427	0.909455	0	0	1
103.302	103.302	74.8628	-34.6123	2506.01	87.9696	0.910717	0	0	1
103.372	103.372	74.9174	-34.5365	2477.71	97.1972	0.91214	0	0	1
103.441	103.441	74.9022	-34.4705	2470.94	112.987	0.914737	0	0	1
103.51	103.51	74.9494	-34.4966	2486.53	86.1241	0.912333	0	0	1
103.58	103.58	74.9129	-34.5378	2492.88	95.7618	0.911289	0	0	1
103.649	103.649	75.0604	-34.4353	2462.12	83.6634	0.911673	0	0	1
103.718	103.718	74.9353	-34.5173	2497.6	88.3797	0.911553	0	0	1
103.788	103.788	74.9723	-34.5335	2501.9	71.565	0.911212	0	0	1
103.857	103.857	74.9551	-34.5181	2490.22	83.4583	0.911805	0	0	1
103.927	103.927	74.9717	-34.5044	2503.55	86.7393	0.911016	0	0	1
103.996	103.996	74.8655	-34.586	2520.36	103.759	0.911158	0	0	1
104.065	104.065	74.9295	-34.5529	2490.63	87.9696	0.911933	0	0	1
104.135	104.135	74.8724	-34.5955	2501.49	74.8459	0.911126	0	0	1
104.204	104.204	74.9571	-34.5677	2509.7	66.8487	0.910754	0	0	1
104.273	104.273	74.8703	-34.6083	2524.87	92.2758	0.909344	0	0	1
104.343	104.343	74.9919	-34.5291	2479.14	96.9921	0.911867	0	0	1
104.412	104.412	74.9899	-34.6151	2493.5	88.5848	0.909803	0	0	1
104.482	104.482	74.9371	-34.5761	2499.65	118.523	0.910399	0	0	1
104.551	104.551	74.7962	-34.6479	2522.41	103.144	0.910466	0	0	1
104.62	104.62	74.9076	-34.567	2488.17	80.1774	0.911962	0	0	1
104.69	104.69	74.9928	-34.5221	2493.5	79.9724	0.911501	0	0	1
104.759	104.759	75.0175	-34.5022	2466.22	87.9696	0.912177	0	0	1
104.828	104.828	75.0513	-34.4798	2483.65	90.0202	0.9113	0	0	1
104.898	104.898	75.0305	-34.5035	2478.12	82.6381	0.911778	0	0	1
104.967	104.967	75.0615	-34.4806	2486.73	70.9498	0.911709	0	0	1
105.037	105.037	74.9805	-34.5498	2518.51	82.6381	0.910367	0	0	1
105.106	105.106	75.0243	-34.5056	2485.71	84.4836	0.912301	0	0	1
105.175	105.175	74.9564	-34.5391	2523.23	79.7673	0.910598	0	0	1
105.245	105.245	75.0266	-34.5245	2473.81	91.2505	0.911777	0	0	1
105.314	105.314	75.0026	-34.5236	2484.88	75.4611	0.911038	0	0	1
105.384	105.384	75.0476	-34.4746	2488.58	80.3825	0.910942	0	0	1
105.453	105.453	75.0061	-34.5149	2498.21	87.1494	0.910771	0	0	1
105.522	105.522	74.9674	-34.5013	2494.52	84.8937	0.912143	0	0	1
105.592	105.592	74.8884	-34.5788	2520.56	75.6662	0.910982	0	0	1
105.661	105.661	74.957	-34.5261	2487.55	77.3066	0.9125	0	0	1
105.73	105.73	74.9038	-34.593	2495.55	85.5089	0.910902	0	0	1
105.8	105.8	74.9411	-34.5656	2493.5	86.1241	0.911057	0	0	1
105.869	105.869	74.8861	-34.6122	2502.52	83.2533	0.91146	0	0	1
105.939	105.939	74.8845	-34.6351	2512.98	74.0257	0.910643	0	0	1
106.008	106.008	74.8758	-34.6303	2500.67	71.7701	0.911136	0	0	1
106.077	106.077	74.8826	-34.5969	2483.24	88.3797	0.911363	0	0	1
106.147	106.147	74.8747	-34.6332	2510.72	81.2027	0.910854	0	0	1
106.216	106.216	74.8138	-34.6539	2502.93	81.2027	0.910517	0	0	1
106.285	106.285	74.8315	-34.6409	2516.05	89.405	0.910376	0	0	1
106.355	106.355	74.95	-34.5671	2488.78	87.5595	0.911607	0	0	1
106.424	106.424	74.8439	-34.6161	2513.8	81.6128	0.910629	0	0	1
106.494	106.494	74.849	-34.6262	2505.6	70.5397	0.910575	0	0	1
106.563	106.563	74.8677	-34.5115	2470.53	105.194	0.914238	0	0	1
106.632	106.632	74.8948	-34.5768	2494.93	112.987	0.910776	0	0	1
106.702	106.702	74.8724	-34.6043	2506.42	59.4666	0.90998	0	0	1
106.771	106.771	75.0047	-34.3985	2434.85	105.605	0.914966	0	0	1
106.84	106.84	75.0095	-34.4747	2498.83	120.984	0.911732	0	0	1
106.91	106.91	74.8627	-34.5855	2532.46	92.6859	0.909879	0	0	1
106.979	106.979	74.9016	-34.5674	2508.88	92.4809	0.911412	0	0	1
107.049	107.049	74.9036	-34.5608	2492.27	87.9696	0.911468	0	0	1
107.118	107.118	74.931	-34.5625	2493.5	83.6634	0.91031	0	0	1
107.187	107.187	74.9991	-34.4837	2462.94	86.7393	0.911059	0	0	1
107.257	107.257	74.9997	-34.5194	2494.93	102.939	0.911824	0	0	1
107.326	107.326	74.9281	-34.5614	2500.47	80.1774	0.911566	0	0	1
107.395	107.395	74.9132	-34.5314	2491.24	89.6101	0.911927	0	0	1
107.465	107.465	74.9519	-34.5653	2509.29	87.7645	0.910933	0	0	1
107.534	107.534	74.9663	-34.5205	2494.32	78.1268	0.911154	0	0	1
107.604	107.604	74.8384	-34.6372	2522.41	80.1774	0.909573	0	0	1
107.673	107.673	74.9926	-34.5278	2501.08	76.6914	0.911207	0	0	1
107.742	107.742	75.0414	-34.51	2479.35	70.5397	0.911377	0	0	1
107.812	107.812	74.9091	-34.5855	2504.57	94.9415	0.911347	0	0	1
107.881	107.881	74.9362	-34.5337	2497.39	86.7393	0.911216	0	0	1
107.95	107.95	74.8636	-34.6054	2520.36	76.6914	0.909842	0	0	1
108.02	108.02	74.7779	-34.6422	2543.53	92.0707	0.910052	0	0	1
108.089	108.089	74.9086	-34.5978	2506.42	89.1999	0.910776	0	0	1
108.159	108.159	74.9988	-34.494	2471.15	89.8151	0.911751	0	0	1
108.228	108.228	74.9334	-34.5291	2474.02	88.5848	0.91212	0	0	1
108.297	108.297	74.8604	-34.5756	2503.55	74.2308	0.911233	0	0	1
108.367	108.367	74.9055	-34.5587	2498.01	87.9696	0.911707	0	0	1
108.436	108.436	74.9395	-34.5426	2503.75	76.2813	0.911919	0	0	1
108.505	108.505	74.8662	-34.4984	2480.17	96.9921	0.913589	0	0	1
108.575	108.575	74.9376	-34.52	2490.63	109.296	0.911639	0	0	1
108.644	108.644	74.9563	-34.5104	2485.91	82.6381	0.911483	0	0	1
108.714	108.714	74.8957	-34.5535	2530	107.245	0.910558	0	0	1
108.783	108.783	74.7438	-34.6538	2531.23	99.6579	0.910994	0	0	1
108.852	108.852	74.9393	-34.5397	2492.06	90.0202	0.911251	0	0	1
108.922	108.922	74.7684	-34.654	2504.57	98.6326	0.91089	0	0	1
108.991	108.991	74.7852	-34.6602	2499.85	80.5875	0.911711	0	0	1
109.06	109.06	74.8226	-34.6232	2511.54	90.0202	0.910426	0	0	1
109.13	109.13	74.8219	-34.6293	2500.67	81.8179	0.910872	0	0	1
109.199	109.199	74.8188	-34.5974	2480.99	99.6579	0.913812	0	0	1
109.269	109.269	74.8551	-34.5903	2505.8	96.9921	0.910956	0	0	1
109.338	109.338	74.8801	-34.6444	2498.21	78.9471	0.911043	0	0	1
109.407	109.407	74.7933	-34.6269	2498.42	86.7393	0.912287	0	0	1
109.477	109.477	74.7098	-34.6942	2536.35	101.503	0.909582	0	0	1
109.546	109.546	74.7533	-34.6857	2513.8	89.8151	0.910523	0	0	1
109.616	109.616	74.8155	-34.6179	2493.09	83.4583	0.91138	0	0	1
109.685	109.685	74.9414	-34.5169	2470.74	82.6381	0.912268	0	0	1
109.754	109.754	74.8349	-34.6063	2502.52	96.1719	0.911044	0	0	1
109.824	109.824	74.7765	-34.6524	2511.54	70.5397	0.910955	0	0	1
109.893	109.893	74.8423	-34.5901	2488.99	82.433	0.911597	0	0	1
109.962	109.962	74.7297	-34.6776	2521.38	71.36	0.909896	0	0	1
110.032	110.032	74.8105	-34.6489	2484.06	82.8432	0.912327	0	0	1
110.101	110.101	74.877	-34.6347	2500.67	76.8965	0.910623	0	0	1
110.171	110.171	74.8555	-34.5519	2490.63	96.1719	0.912913	0	0	1
110.24	110.24	74.9282	-34.5358	2486.53	101.708	0.910992	0	0	1
110.309	110.309	74.9132	-34.5568	2495.14	88.1747	0.911456	0	0	1
110.379	110.379	74.9545	-34.5309	2490.42	83.0482	0.911444	0	0	1
110.448	110.448	74.9328	-34.5257	2505.19	86.1241	0.910994	0	0	1
110.517	110.517	74.8512	-34.6203	2514.62	93.5061	0.910405	0	0	1
110.587	110.587	74.882	-34.5569	2531.02	89.8151	0.909961	0	0	1
110.656	110.656	74.9094	-34.5625	2499.44	85.3039	0.912006	0	0	1
110.726	110.726	74.9607	-34.572	2491.24	75.051	0.91106	0	0	1
110.795	110.795	74.8895	-34.5872	2500.88	84.6887	0.911108	0	0	1
110.864	110.864	74.8463	-34.6401	2516.26	83.0482	0.910031	0	0	1
110.934	110.934	74.919	-34.6062	2516.26	89.8151	0.91012	0	0	1
111.003	111.003	74.7797	-34.6008	2496.57	105.81	0.912297	0	0	1
111.072	111.072	74.9282	-34.5742	2496.98	109.091	0.911083	0	0	1
111.142	111.142	74.8726	-34.6205	2506.01	80.7926	0.910344	0	0	1
111.211	111.211	74.8752	-34.591	2515.85	88.5848	0.910324	0	0	1
111.281	111.281	74.8785	-34.6001	2499.03	93.096	0.911532	0	0	1
111.35	111.35	74.8736	-34.5985	2507.24	78.742	0.911459	0	0	1
111.419	111.419	74.8094	-34.6601	2516.46	72.3852	0.911016	0	0	1
111.489	111.489	74.8749	-34.5922	2503.75	87.3544	0.910629	0	0	1
111.558	111.558	74.8398	-34.6166	2509.29	82.6381	0.91069	0	0	1
111.627	111.627	74.8165	-34.6319	2504.16	67.0537	0.91035	0	0	1
111.697	111.697	74.8181	-34.6215	2497.19	89.8151	0.910816	0	0	1
111.766	111.766	74.736	-34.6635	2533.28	95.9668	0.910228	0	0	1
111.836	111.836	74.8543	-34.5808	2471.15	100.273	0.912215	0	0	1
111.905	111.905	74.98	-34.4865	2446.74	97.8123	0.913975	0	0	1
111.974	111.974	74.8577	-34.5734	2515.23	106.22	0.91029	0	0	1
112.044	112.044	74.8454	-34.5415	2484.27	104.784	0.91287	0	0	1
112.113	112.113	74.9139	-34.5452	2495.96	88.3797	0.910667	0	0	1
112.182	112.182	74.9838	-34.4716	2475.45	83.6634	0.912117	0	0	1
112.252	112.252	75.014	-34.5012	2468.28	77.3066	0.911606	0	0	1
112.321	112.321	74.9786	-34.5031	2493.5	93.7112	0.911995	0	0	1
112.391	112.391	74.9948	-34.5347	2494.93	86.7393	0.910923	0	0	1
112.46	112.46	74.9384	-34.5487	2505.19	81.2027	0.911213	0	0	1
112.529	112.529	74.8644	-34.5941	2507.85	76.0763	0.911111	0	0	1
112.599	112.599	74.9315	-34.596	2494.52	79.3572	0.911403	0	0	1
112.668	112.668	74.8279	-34.6145	2506.42	82.8432	0.911896	0	0	1
112.737	112.737	74.9006	-34.5875	2481.4	85.714	0.912405	0	0	1
112.807	112.807	74.7972	-34.6289	2515.85	80.7926	0.911083	0	0	1
112.876	112.876	74.7627	-34.6036	2510.31	102.734	0.912243	0	0	1
112.946	112.946	74.886	-34.6049	2501.9	95.7618	0.911227	0	0	1
113.015	113.015	74.9268	-34.6028	2513.18	67.0537	0.909827	0	0	1
113.084	113.084	74.7955	-34.6685	2503.75	80.3825	0.910914	0	0	1
113.154	113.154	74.907	-34.5864	2497.8	91.2505	0.911113	0	0	1
113.223	113.223	74.9555	-34.5584	2497.39	63.9779	0.910873	0	0	1
113.292	113.292	74.8325	-34.657	2529.59	86.7393	0.910899	0	0	1
113.362	113.362	74.9275	-34.5958	2515.64	73.0004	0.910946	0	0	1
113.431	113.431	74.8059	-34.6267	2533.48	93.3011	0.909747	0	0	1
113.501	113.501	75.0041	-34.5339	2473.61	106.22	0.911401	0	0	1
113.57	113.57	74.9577	-34.5659	2496.16	84.8937	0.9117	0	0	1
113.639	113.639	74.988	-34.5538	2496.57	76.6914	0.910112	0	0	1
113.709	113.709	74.9206	-34.5774	2507.65	82.433	0.911333	0	0	1
113.778	113.778	74.9988	-34.5454	2483.45	83.2533	0.911348	0	0	1
113.847	113.847	74.9232	-34.585	2519.95	92.6859	0.910365	0	0	1
113.917	113.917	74.9351	-34.5705	2499.65	79.3572	0.91117	0	0	1
113.986	113.986	74.9099	-34.584	2510.31	79.5622	0.91037	0	0	1
114.056	114.056	74.9823	-34.5429	2489.19	83.4583	0.912105	0	0	1
114.125	114.125	74.9475	-34.5664	2505.6	79.5622	0.911462	0	0	1
114.194	114.194	74.9054	-34.4712	2482.42	98.6326	0.913379	0	0	1
114.264	114.264	74.9272	-34.5196	2499.85	95.7618	0.911283	0	0	1
114.333	114.333	74.8472	-34.5516	2530.2	92.2758	0.91057	0	0	1
114.403	114.403	74.9295	-34.5578	2494.11	92.6859	0.910742	0	0	1
114.472	114.472	74.8462	-34.6051	2512.77	83.4583	0.909878	0	0	1
114.541	114.541	74.8838	-34.599	2506.42	82.228	0.910685	0	0	1
114.611	114.611	74.8235	-34.6275	2516.46	85.5089	0.910278	0	0	1
114.68	114.68	74.9052	-34.5795	2490.01	91.2505	0.912498	0	0	1
114.749	114.749	75.0292	-34.4836	2475.25	80.7926	0.912008	0	0	1
114.819	114.819	74.9189	-34.6033	2517.69	90.8404	0.910787	0	0	1
114.888	114.888	74.9669	-34.5341	2498.62	78.9471	0.911531	0	0	1
114.958	114.958	74.9933	-34.561	2481.19	76.4864	0.911016	0	0	1
115.027	115.027	74.9089	-34.5836	2537.58	104.784	0.909148	0	0	1
115.096	115.096	74.9348	-34.5725	2503.34	90.0202	0.910756	0	0	1
115.166	115.166	74.9532	-34.5763	2523.03	82.433	0.910189	0	0	1
115.235	115.235	74.9315	-34.6059	2504.98	78.3319	0.911005	0	0	1
115.304	115.304	74.9018	-34.616	2507.03	66.8487	0.91108	0	0	1
115.374	115.374	74.9581	-34.5862	2498.42	73.4105	0.91121	0	0	1
115.443	115.443	74.8878	-34.6155	2503.13	69.5144	0.911489	0	0	1
115.513	115.513	74.8826	-34.6105	2511.75	74.6409	0.91172	0	0	1
115.582	115.582	74.9286	-34.5871	2486.12	78.9471	0.91106	0	0	1
115.651	115.651	74.9327	-34.594	2485.5	68.6942	0.911216	0	0	1
115.721	115.721	74.9465	-34.5363	2475.25	91.4556	0.912378	0	0	1
115.79	115.79	74.9771	-34.5852	2495.14	82.6381	0.910797	0	0	1
115.859	115.859	74.9536	-34.5994	2489.6	67.4639	0.911147	0	0	1
115.929	115.929	74.9189	-34.5425	2468.07	101.503	0.913582	0	0	1
115.998	115.998	74.8757	-34.6089	2512.36	98.0174	0.910301	0	0	1
116.068	116.068	74.8762	-34.5898	2537.38	77.5117	0.909411	0	0	1
116.137	116.137	74.9444	-34.5657	2503.96	81.8179	0.91054	0	0	1
116.206	116.206	74.9356	-34.5575	2500.67	66.0285	0.911933	0	0	1
116.276	116.276	74.8489	-34.5964	2511.34	71.7701	0.910309	0	0	1
116.345	116.345	75.0398	-34.5019	2484.47	91.2505	0.911013	0	0	1
116.414	116.414	74.9234	-34.5749	2508.47	87.9696	0.911324	0	0	1
116.484	116.484	74.9119	-34.598	2500.67	73.4105	0.911665	0	0	1
116.553	116.553	74.3988	-34.7879	2666.36	183.731	0.905573	0	0	1
116.623	116.623	74.77	-34.6504	2493.29	188.653	0.911609	0	1	1
116.692	116.692	74.2831	-34.8367	2655.49	181.886	0.90635	0	1	1
116.761	116.761	74.0994	-34.91	2691.99	104.169	0.90525	0	1	1
116.831	116.831	74.4756	-34.7714	2501.9	211.004	0.910144	0	1	1
116.9	116.9	74.046	-34.9255	2644.42	170.813	0.907373	0	1	1
116.969	116.969	73.5612	-34.9859	2777.09	169.582	0.899028	0	1	1
117.039	117.039	74.2345	-34.8104	2545.79	251.81	0.90971	0	1	1
117.108	117.108	74.2563	-34.779	2575.11	103.964	0.908166	0	1	1
117.178	117.178	73.1636	-35.0768	2887.41	328.707	0.895054	0	1	1
117.247	117.247	73.8388	-34.9204	2608.33	308.201	0.908505	0	1	1
117.316	117.316	74.1953	-34.801	2536.56	117.293	0.910417	0	1	1
117.386	117.386	73.3652	-35.0177	2806	282.159	0.89892	0	1	1
117.455	117.455	73.785	-34.9384	2639.09	193.574	0.906947	0	1	1
117.524	117.524	74.2086	-34.8002	2499.24	151.332	0.911285	0	1	1
117.594	117.594	74.0215	-34.8805	2646.26	158.509	0.906808	0	1	1
117.663	117.663	73.4908	-35.0036	2768.89	182.091	0.899048	0	1	1
117.733	117.733	74.2915	-34.7556	2495.34	282.979	0.911788	0	1	1
117.802	117.802	73.9202	-34.8821	2661.03	188.243	0.903871	0	1	1
117.871	117.871	73.0968	-35.0776	2896.23	263.909	0.895096	1	1	1
117.941	117.941	73.8383	-34.9382	2588.23	329.322	0.908172	1	1	1
118.01	118.01	73.2607	-35.0358	2806.21	239.712	0.896603	1	1	1
118.079	118.079	73.7679	-34.9622	2618.38	219.001	0.906765	1	1	1
118.149	118.149	74.1347	-34.7978	2493.91	142.105	0.91191	0	1	1
118.218	118.218	73.3855	-35.02	2793.5	307.791	0.899251	0	1	1
118.288	118.288	73.5384	-34.9896	2709.83	150.922	0.901973	0	1	1
118.357	118.357	74.3678	-34.6541	2465.2	251.605	0.9123	0	1	1
118.426	118.426	73.8473	-34.889	2670.26	216.541	0.905554	0	1	1
118.496	118.496	73.5637	-34.9702	2768.48	140.874	0.900011	0	1	1
118.565	118.565	74.2675	-34.7959	2507.85	276.212	0.91089	0	1	1
118.634	118.634	74.2248	-34.8351	2576.96	95.7618	0.908938	0	1	1
118.704	118.704	73.5271	-34.9848	2816.87	261.653	0.898058	0	1	1
118.773	118.773	74.1132	-34.8835	2559.94	269.65	0.909711	0	1	1
118.843	118.843	74.3486	-34.8196	2534.1	77.9218	0.90955	0	1	1
118.912	118.912	73.066	-35.1462	2911.61	382.022	0.894371	0	1	1
118.981	118.981	73.9817	-34.8623	2596.85	327.887	0.90737	0	1	1
119.051	119.051	74.2477	-34.8025	2516.26	130.211	0.911208	0	1	1
119.12	119.12	73.6187	-34.9579	2743.87	240.327	0.900601	0	1	1
119.19	119.19	73.6872	-34.9328	2712.91	126.11	0.90202	0	1	1
119.259	119.259	74.2551	-34.7422	2500.88	232.125	0.911844	0	1	1
119.328	119.328	73.8631	-34.871	2691.38	202.802	0.902934	0	1	1
119.398	119.398	73.0793	-35.0467	2873.88	230.484	0.896765	0	1	1
119.467	119.467	74.0601	-34.7788	2536.15	357.825	0.909916	0	1	1
119.536	119.536	73.9878	-34.8461	2600.74	106.425	0.907748	0	1	1
119.606	119.606	73.2022	-35.0373	2845.38	256.937	0.895503	1	1	1
119.675	119.675	73.7687	-34.9621	2623.5	237.867	0.907145	1	1	1
119.745	119.745	74.1146	-34.8466	2549.89	114.217	0.909433	1	1	1
119.814	119.814	73.0234	-35.1355	2893.56	362.131	0.89548	1	1	1
119.883	119.883	73.8213	-34.8959	2631.71	286.875	0.906786	1	1	1
119.953	119.953	74.2369	-34.7775	2512.16	138.414	0.911183	0	1	1
120.022	120.022	73.6765	-34.9404	2738.75	240.532	0.899784	0	1	1
120.091	120.091	73.4977	-34.9921	2765.2	104.374	0.900408	0	1	1
120.161	120.161	74.3115	-34.7444	2492.47	281.749	0.911158	0	1	1
120.23	120.23	73.7942	-34.9101	2689.74	211.209	0.903133	0	1	1
120.3	120.3	72.986	-35.0982	2909.76	244.633	0.893944	0	1	1
120.369	120.369	73.9564	-34.858	2548.66	372.589	0.909895	0	1	1
120.438	120.438	73.9726	-34.9142	2582.7	109.501	0.908762	0	1	1
120.508	120.508	72.9939	-35.1272	2899.51	337.729	0.895261	0	1	1
120.577	120.577	73.8097	-34.9334	2589.05	337.524	0.90846	1	1	1
120.646	120.646	74.2044	-34.7767	2501.49	115.857	0.910193	1	1	1
120.716	120.716	73.4176	-34.9921	2789.19	302.049	0.897535	1	1	1
120.785	120.785	73.8313	-34.8974	2647.5	188.038	0.906317	1	1	1
120.855	120.855	74.2645	-34.7182	2480.78	199.931	0.912793	1	1	1
120.924	120.924	73.8921	-34.8883	2690.56	225.768	0.905054	0	1	1
120.993	120.993	73.5784	-34.9621	2750.84	143.95	0.900897	0	1	1
121.063	121.063	74.4076	-34.6559	2479.96	286.875	0.910678	0	1	1
121.132	121.132	74.0795	-34.8123	2653.85	197.265	0.905964	0	1	1
121.201	121.201	73.1334	-35.0657	2886.8	248.119	0.896986	0	1	1
121.271	121.271	74.1106	-34.8183	2536.76	356.185	0.909563	0	1	1
121.34	121.34	74.116	-34.8323	2596.03	97.8123	0.907717	0	1	1
121.41	121.41	73.1008	-35.0922	2889.46	315.993	0.896122	0	1	1
121.479	121.479	74.0835	-34.832	2558.3	342.241	0.908994	0	1	1
121.548	121.548	74.2714	-34.7548	2523.03	83.2533	0.91013	0	1	1
121.618	121.618	73.0728	-35.0981	2899.51	385.098	0.895348	0	1	1
121.687	121.687	73.4321	-34.981	2735.87	194.394	0.901104	0	1	1
121.756	121.756	74.1246	-34.796	2511.34	242.173	0.91118	0	1	1
121.826	121.826	73.7964	-34.914	2672.72	177.375	0.906014	0	1	1
121.895	121.895	73.7259	-34.9199	2707.17	121.804	0.903351	0	1	1
121.965	121.965	74.3583	-34.7269	2498.01	227.614	0.910256	0	1	1
122.034	122.034	74.1302	-34.7999	2632.12	159.535	0.906976	0	1	1
122.103	122.103	73.1839	-35.0327	2899.92	288.311	0.894533	0	1	1
122.173	122.173	74.0694	-34.8272	2573.88	339.165	0.908742	0	1	1
122.242	122.242	74.3288	-34.7567	2533.89	99.0427	0.909491	0	1	1
122.311	122.311	73.5228	-34.9907	2786.93	267.805	0.899623	0	1	1
122.381	122.381	73.6389	-34.9395	2702.25	144.155	0.902416	0	1	1
122.45	122.45	74.2627	-34.7506	2526.31	203.417	0.910477	1	1	1
122.52	122.52	73.5964	-34.9673	2761.1	257.757	0.899915	1	1	1
122.589	122.589	73.8112	-34.886	2673.95	134.313	0.904832	1	1	1
122.658	122.658	74.2396	-34.7788	2533.89	170.403	0.909665	1	1	1
122.728	122.728	74.0004	-34.9045	2659.39	152.563	0.906212	1	1	1
122.797	122.797	73.5694	-35.0025	2755.77	160.355	0.901144	1	1	1
122.866	122.866	74.3284	-34.7581	2493.5	272.521	0.911211	0	1	1
122.936	122.936	74.0401	-34.8876	2630.48	152.153	0.90736	0	1	1
123.005	123.005	73.3129	-35.0331	2839.43	234.381	0.896086	0	1	1
123.075	123.075	74.069	-34.8348	2579.21	273.341	0.90947	0	1	1
123.144	123.144	74.2957	-34.7431	2528.36	114.422	0.909853	0	1	1
123.213	123.213	73.5196	-34.9542	2807.85	297.128	0.896582	0	1	1
123.283	123.283	73.9073	-34.9023	2638.88	201.366	0.907208	0	1	1
123.352	123.352	74.1521	-34.8238	2549.07	127.956	0.909075	0	1	1
123.422	123.422	73.6661	-34.9111	2752.07	223.102	0.900753	0	1	1
123.491	123.491	73.5064	-35.0208	2745.72	142.925	0.901551	0	1	1
123.56	123.56	74.1255	-34.7939	2546.4	213.26	0.909818	0	1	1
123.63	123.63	73.5953	-34.9249	2750.23	226.793	0.900411	0	1	1
123.699	123.699	73.241	-35.0279	2819.95	175.939	0.898708	0	1	1
123.768	123.768	74.1644	-34.7771	2508.06	323.375	0.910988	0	1	1
123.838	123.838	74.1012	-34.8119	2600.95	118.728	0.907604	0	1	1
123.907	123.907	73.429	-34.9977	2789.81	227.409	0.89738	0	1	1
123.977	123.977	74.3089	-34.7421	2504.37	297.743	0.910844	0	1	1
124.046	124.046	74.0766	-34.8734	2620.02	137.799	0.907972	0	1	1
124.115	124.115	73.5882	-34.9477	2794.11	209.364	0.898925	0	1	1
124.185	124.185	74.0941	-34.8456	2588.23	229.664	0.908162	0	1	1
124.254	124.254	74.2933	-34.7409	2537.17	94.9415	0.910851	0	1	1
124.323	124.323	73.1424	-35.077	2907.51	378.536	0.894506	0	1	1
124.393	124.393	73.8683	-34.8603	2639.29	285.85	0.904889	0	1	1
124.462	124.462	74.1467	-34.801	2521.8	159.74	0.910641	0	1	1
124.532	124.532	73.873	-34.9089	2677.02	170.403	0.905058	0	1	1
124.601	124.601	73.9943	-34.8722	2638.88	123.855	0.907189	0	1	1
124.67	124.67	74.5464	-34.5971	2485.5	165.276	0.910876	0	1	1
124.74	124.74	74.1646	-34.8093	2636.42	170.198	0.906426	1	1	1
124.809	124.809	73.3458	-34.9971	2863.63	262.884	0.896639	1	1	1
124.878	124.878	74.3594	-34.6818	2492.27	376.28	0.911524	1	1	1
124.948	124.948	74.2103	-34.8074	2579.83	112.576	0.909578	1	1	1
125.017	125.017	73.015	-35.0791	2930.88	364.592	0.893538	0	1	1
125.087	125.087	73.9177	-34.8667	2600.74	344.906	0.907282	0	1	1
125.156	125.156	74.1567	-34.7864	2551.94	86.5342	0.909392	0	1	1
125.225	125.225	73.4826	-34.9544	2785.5	251.195	0.898974	0	1	1
125.295	125.295	73.9616	-34.8656	2614.28	199.111	0.907492	0	1	1
125.364	125.364	74.2841	-34.7857	2510.72	128.161	0.91066	0	1	1
125.433	125.433	73.6546	-34.9308	2749	251.4	0.900772	0	1	1
125.503	125.503	73.1115	-35.0494	2866.29	187.012	0.896275	0	1	1
125.572	125.572	74.1512	-34.7745	2512.98	375.05	0.910076	0	1	1
125.642	125.642	74.0348	-34.8286	2627.6	142.925	0.906188	0	1	1
125.711	125.711	73.6247	-34.8992	2767.45	176.349	0.89927	0	1	1
125.78	125.78	74.195	-34.7772	2555.22	238.072	0.909426	0	1	1
125.85	125.85	74.0839	-34.8743	2595.21	103.964	0.908297	0	1	1
125.919	125.919	73.5098	-34.9987	2800.67	226.383	0.898746	0	1	1
125.988	125.988	73.9778	-34.8971	2605.46	216.541	0.907877	0	1	1
126.058	126.058	74.4034	-34.6834	2492.88	141.695	0.911231	0	1	1
126.127	126.127	73.7017	-34.9333	2742.85	260.218	0.901625	0	1	1
126.197	126.197	74.032	-34.8426	2642.37	147.641	0.907574	0	1	1
126.266	126.266	74.4242	-34.6821	2492.68	179.22	0.910557	0	1	1
126.335	126.335	74.0934	-34.8325	2668	190.908	0.90555	0	1	1
126.405	126.405	73.7454	-34.8603	2764.58	152.768	0.899807	0	1	1
126.474	126.474	74.466	-34.6374	2504.16	266.985	0.911724	0	0	1
126.543	126.543	74.6294	-34.5863	2516.67	82.6381	0.910725	0	0	1
126.613	126.613	74.7175	-34.4955	2474.84	101.298	0.914054	0	0	1
126.682	126.682	74.7842	-34.5514	2517.9	102.119	0.910779	0	0	1
126.752	126.752	74.7708	-34.5022	2513.59	103.964	0.911283	0	0	1
126.821	126.821	75.0209	-34.3925	2496.16	93.3011	0.911288	0	0	1
126.89	126.89	75.0055	-34.3483	2473.61	95.9668	0.914018	0	0	1
126.96	126.96	75.0161	-34.4434	2513.8	100.478	0.91019	0	0	1
127.029	127.029	75.142	-34.3815	2493.7	76.6914	0.911574	0	0	1
127.098	127.098	75.0426	-34.4212	2524.67	83.0482	0.910723	0	0	1
127.168	127.168	75.0985	-34.3983	2512.16	96.1719	0.911173	0	0	1
127.237	127.237	75.1336	-34.3849	2497.39	96.7871	0.910375	0	0	1
127.307	127.307	75.0608	-34.4337	2501.29	96.9921	0.910554	0	0	1
127.376	127.376	75.099	-34.3987	2524.67	94.7365	0.910488	0	0	1
127.445	127.445	75.064	-34.4712	2517.69	92.2758	0.910036	0	0	1
127.515	127.515	75.0503	-34.4405	2514	82.433	0.910717	0	0	1
127.584	127.584	75.0985	-34.4211	2501.08	83.8685	0.911196	0	0	1
127.653	127.653	75.1143	-34.4029	2493.91	80.9976	0.911061	0	0	1
127.723	127.723	75.0946	-34.4192	2507.85	78.3319	0.910689	0	0	1
127.792	127.792	75.0628	-34.4192	2497.6	88.5848	0.911397	0	0	1
127.862	127.862	75.084	-34.4122	2507.44	66.0285	0.911331	0	0	1
127.931	127.931	75.0588	-34.4343	2499.03	77.7167	0.910099	0	0	1
128	128	75.0626	-34.4471	2505.6	82.433	0.910189	0	0	1
128.07	128.07	75.0489	-34.4119	2494.32	78.1268	0.911823	0	0	1
128.139	128.139	74.8801	-34.5322	2550.5	90.6353	0.909348	0	0	1
128.209	128.209	75.05	-34.3767	2483.45	114.217	0.912323	0	0	1
128.278	128.278	75.0316	-34.4537	2506.62	90.8404	0.910627	0	0	1
128.347	128.347	74.9767	-34.466	2509.08	89.8151	0.911473	0	0	1
128.417	128.417	75.0735	-34.4293	2469.92	94.1213	0.911489	0	0	1
128.486	128.486	74.9269	-34.4802	2524.46	98.0174	0.909816	0	0	1
128.555	128.555	74.9861	-34.437	2498.42	96.582	0.910333	0	0	1
128.625	128.625	74.9627	-34.4497	2530	102.119	0.909781	0	0	1
128.694	128.694	74.814	-34.5337	2513.39	99.4528	0.911799	0	0	1
128.764	128.764	74.9958	-34.4357	2497.6	84.6887	0.910882	0	0	1
128.833	128.833	75.0154	-34.4195	2502.93	77.5117	0.910495	0	0	1
128.902	128.902	75.1179	-34.3892	2485.5	78.9471	0.911322	0	0	1
128.972	128.972	74.922	-34.529	2504.37	93.096	0.910455	0	0	1
129.041	129.041	75.0457	-34.3712	2462.74	100.273	0.914413	0	0	1
129.11	129.11	74.9652	-34.4711	2522.62	106.22	0.910201	0	0	1
129.18	129.18	75.0184	-34.4767	2498.42	84.8937	0.911183	0	0	1
129.249	129.249	74.9527	-34.4818	2528.56	108.885	0.911034	0	0	1
129.319	129.319	74.9965	-34.4773	2508.67	91.2505	0.909955	0	0	1
129.388	129.388	74.9834	-34.511	2507.24	95.3517	0.91046	0	0	1
129.457	129.457	75.0148	-34.4993	2511.95	83.8685	0.910533	0	0	1
129.527	129.527	74.9347	-34.4962	2501.29	79.1521	0.911879	0	0	1
129.596	129.596	74.9853	-34.5268	2505.19	78.9471	0.910603	0	0	1
129.665	129.665	75.0999	-34.4065	2477.5	90.4303	0.912378	0	0	1
129.735	129.735	74.891	-34.5149	2529.38	106.425	0.909981	0	0	1
129.804	129.804	74.9847	-34.3688	2482.01	98.6326	0.913449	0	0	1
129.874	129.874	74.9015	-34.4863	2539.22	108.475	0.909373	0	0	1
129.943	129.943	74.977	-34.4174	2485.71	104.374	0.912272	0	0	1
130.012	130.012	74.9903	-34.4256	2505.39	86.1241	0.910556	0	0	1
130.082	130.082	74.9719	-34.378	2499.85	100.273	0.911475	0	0	1
130.151	130.151	75.0739	-34.3509	2466.22	83.2533	0.911638	0	0	1
130.22	130.22	74.9895	-34.4564	2512.98	87.3544	0.910299	0	0	1
130.29	130.29	75.1121	-34.3326	2502.11	78.537	0.911718	0	0	1
130.359	130.359	75.0169	-34.3707	2491.86	85.714	0.913587	0	0	1
130.429	130.429	75.0288	-34.4038	2509.9	89.405	0.910984	0	0	1
130.498	130.498	75.1342	-34.3792	2490.63	87.7645	0.910776	0	0	1
130.567	130.567	74.9925	-34.4269	2504.98	98.4275	0.910838	0	0	1
130.637	130.637	75.012	-34.4468	2501.49	95.7618	0.911657	0	0	1
130.706	130.706	75.043	-34.448	2511.95	83.0482	0.911602	0	0	1
130.775	130.775	75.0232	-34.4364	2498.83	84.0735	0.910716	0	0	1
130.845	130.845	75.0778	-34.3779	2486.53	82.0229	0.912112	0	0	1
130.914	130.914	75.039	-34.4393	2509.7	71.9751	0.910539	0	0	1
130.984	130.984	75.0148	-34.4769	2509.49	72.3852	0.911362	0	0	1
131.053	131.053	75.0608	-34.4472	2503.75	79.1521	0.91016	0	0	1
131.122	131.122	75.1181	-34.4008	2498.42	74.6409	0.911001	0	0	1
131.192	131.192	75.1074	-34.413	2501.9	71.1549	0.911287	0	0	1
131.261	131.261	75.0756	-34.4473	2499.24	81.4078	0.910584	0	0	1
131.33	131.33	74.9748	-34.4749	2535.53	90.4303	0.910118	0	0	1
131.4	131.4	74.9524	-34.4037	2484.27	109.911	0.913037	0	0	1
131.469	131.469	75.0172	-34.4305	2513.18	101.913	0.910189	0	0	1
131.539	131.539	74.969	-34.4686	2514.62	85.5089	0.910266	0	0	1
131.608	131.608	75.0399	-34.4348	2511.34	85.714	0.910484	0	0	1
131.677	131.677	75.1171	-34.4063	2500.26	75.051	0.910423	0	0	1
131.747	131.747	75.014	-34.4431	2496.78	76.8965	0.910791	0	0	1
131.816	131.816	75.0479	-34.4613	2508.06	83.0482	0.911159	0	0	1
131.885	131.885	74.9819	-34.4533	2496.78	86.7393	0.912307	0	0	1
131.955	131.955	74.9611	-34.4563	2496.78	0	0.912307	0	0	1
132.024	132.024	74.9412	-34.4587	2496.78	0	0.912307	0	0	1
132.094	132.094	74.9237	-34.4603	2496.78	0	0.912307	0	0	1
132.163	132.163	74.9098	-34.4611	2496.78	0	0.912307	0	0	1
132.232	132.232	74.8996	-34.4616	2496.78	0	0.912307	0	0	1
132.302	132.302	74.8928	-34.4617	2496.78	0	0.912307	0	0	1
132.371	132.371	74.889	-34.4614	2496.78	0	0.912307	0	0	1
132.441	132.441	74.989	-34.4472	2496.57	90.4303	0.910956	0	0	1
132.51	132.51	74.9835	-34.4411	2496.57	77.9218	0.910406	0	0	1
132.579	132.579	74.9007	-34.4717	2520.56	81.4078	0.910936	0	0	1
132.649	132.649	74.9879	-34.4512	2513.39	94.9415	0.910859	0	0	1
132.718	132.718	74.9418	-34.4986	2519.33	84.6887	0.910782	0	0	1
132.787	132.787	74.9565	-34.4566	2509.7	74.4358	0.911436	0	0	1
132.857	132.857	75.0319	-34.4522	2521.38	80.1774	0.910671	0	0	1
132.926	132.926	75.0453	-34.4241	2482.63	93.7112	0.911837	0	0	1
132.996	132.996	75.1359	-34.3761	2485.91	80.3825	0.911888	0	0	1
133.065	133.065	75.1313	-34.3567	2470.74	102.529	0.912215	0	0	1
133.134	133.134	75.1226	-34.3897	2499.03	96.7871	0.911625	0	0	1
133.204	133.204	75.1908	-34.2902	2465.4	82.433	0.912475	0	0	1
133.273	133.273	75.1106	-34.3875	2514.82	91.6606	0.910741	0	0	1
133.342	133.342	75.0792	-34.4012	2527.33	65.0032	0.910247	0	0	1
133.412	133.412	75.1317	-34.3896	2492.06	77.9218	0.911562	0	0	1
133.481	133.481	75.0902	-34.4359	2518.1	72.7954	0.910052	0	0	1
133.551	133.551	75.0397	-34.4251	2508.88	75.256	0.910807	0	0	1
133.62	133.62	75.0403	-34.4467	2530	85.5089	0.909438	0	0	1
133.689	133.689	75.1124	-34.3841	2490.83	79.7673	0.911512	0	0	1
133.759	133.759	75.0991	-34.3835	2485.09	78.742	0.911352	0	0	1
133.828	133.828	75.0913	-34.4039	2509.7	88.5848	0.911067	0	0	1
133.897	133.897	75.0924	-34.4027	2484.06	80.1774	0.912586	0	0	1
133.967	133.967	75.0693	-34.4121	2519.33	93.5061	0.910194	0	0	1
134.036	134.036	75.0303	-34.4219	2498.01	87.7645	0.911381	0	0	1
134.106	134.106	75.1538	-34.3792	2493.5	80.7926	0.911116	0	0	1
134.175	134.175	75.0997	-34.4129	2488.37	79.3572	0.910882	0	0	1
134.244	134.244	75.0987	-34.4163	2500.67	78.742	0.910939	0	0	1
134.314	134.314	74.9808	-34.4876	2503.96	68.079	0.910732	0	0	1
134.383	134.383	74.9676	-34.5229	2511.34	68.079	0.91011	0	0	1
134.452	134.452	75.1428	-34.2834	2463.35	120.574	0.913815	0	0	1
134.522	134.522	75.1127	-34.3401	2486.94	99.8629	0.912406	0	0	1
134.591	134.591	75.0542	-34.3975	2506.21	82.433	0.911608	0	0	1
134.661	134.661	75.0182	-34.4289	2503.75	77.1016	0.911339	0	0	1
134.73	134.73	75.0554	-34.3911	2502.93	86.5342	0.911157	0	0	1
134.799	134.799	75.1408	-34.3778	2485.5	92.0707	0.910763	0	0	1
