# Supplementary material for: Local translatome sustains synaptic function in impaired Wallerian degeneration
Source: EMBO Rep. 2024 Oct 31;26(1):61–83. doi: 10.1038/s44319-024-00301-8 (PMC11724096; doi:10.1038/s44319-024-00301-8)
Supplement: Supplementary file 18 — Source data Fig. 4 [file 44319_2024_301_MOESM18_ESM.zip › Figure 4/4C/2023-02-08_quality_assessment_sem&std_Figure4C.xlsx]

## Sheet: Description tab
Figure 4 C
Mean absolute deviation of grooming detection between observer and system before injury (avg ± SEM, % time of red-light stimuli)
Legend
Observer	Target grooming
System	auto grooming
Light	number of frames when the red light is ON
Auto_grooming	different probability to detect grooming by the system (from 0.1 to 0.9)

## Sheet: assessment
Figure 4C. Probability threshold before injury
																ABS target grooming - automated grooming at different probabilities										AVG target grooming - automated grooming at different probabilities/ normalization per red light stimuli
filename	set_name	set_type	SET	light	auto_grooming_0.1	auto_grooming_0.2	auto_grooming_0.3	auto_grooming_0.4	auto_grooming_0.5	auto_grooming_0.6	auto_grooming_0.7	auto_grooming_0.8	auto_grooming_0.9	target_grooming		auto_grooming_0.1	auto_grooming_0.2	auto_grooming_0.3	auto_grooming_0.4	auto_grooming_0.5	auto_grooming_0.6	auto_grooming_0.7	auto_grooming_0.8	auto_grooming_0.9		auto_grooming_0.1	auto_grooming_0.2	auto_grooming_0.3	auto_grooming_0.4	auto_grooming_0.5	auto_grooming_0.6	auto_grooming_0.7	auto_grooming_0.8	auto_grooming_0.9
20_degrees_10mW_14_2	temperature-intensity-BEFORE	TRAIN	temp-intensity-BEFORE :: TRAIN	412	182	149	143	135	131	126	115	85	39	112		70	37	31	23	19	14	3	27	73		16.9903	8.98058	7.52427	5.58252	4.61165	3.39806	0.728155	6.5534	17.7184
20_degrees_10mW_2_2	temperature-intensity-BEFORE	TRAIN	temp-intensity-BEFORE :: TRAIN	427	138	114	105	100	94	76	62	53	26	74		64	40	31	26	20	2	12	21	48		14.9883	9.36768	7.25995	6.08899	4.68384	0.468384	2.8103	4.91803	11.2412
20_degrees_10mW_5_0	temperature-intensity-BEFORE	TRAIN	temp-intensity-BEFORE :: TRAIN	390	121	97	78	66	50	43	25	21	7	78		43	19	0	12	28	35	53	57	71		11.0256	4.87179	0	3.07692	7.17949	8.97436	13.5897	14.6154	18.2051
20_degrees_10mW_6_1	temperature-intensity-BEFORE	TRAIN	temp-intensity-BEFORE :: TRAIN	421	137	124	113	104	91	81	61	38	0	98		39	26	15	6	7	17	37	60	98		9.26366	6.17577	3.56295	1.42518	1.66271	4.038	8.7886	14.2518	23.2779
20_degrees_10mW_7_3	temperature-intensity-BEFORE	TRAIN	temp-intensity-BEFORE :: TRAIN	422	89	44	26	17	14	7	3	0	0	17		72	27	9	0	3	10	14	17	17		17.0616	6.3981	2.1327	0	0.7109	2.36967	3.31754	4.02844	4.02844
20_degrees_10mW_9_0	temperature-intensity-BEFORE	TRAIN	temp-intensity-BEFORE :: TRAIN	424	133	125	123	110	93	72	51	25	1	120		13	5	3	10	27	48	69	95	119		3.06604	1.17925	0.707547	2.35849	6.36792	11.3208	16.2736	22.4057	28.066
20_degrees_6mW_11_6	temperature-intensity-BEFORE	TRAIN	temp-intensity-BEFORE :: TRAIN	407	100	81	66	52	41	32	25	13	0	153		53	72	87	101	112	121	128	140	153		13.0221	17.6904	21.3759	24.8157	27.5184	29.7297	31.4496	34.398	37.5921
20_degrees_6mW_3_4	temperature-intensity-BEFORE	TRAIN	temp-intensity-BEFORE :: TRAIN	421	198	180	161	149	136	127	101	68	22	188		10	8	27	39	52	61	87	120	166		2.3753	1.90024	6.4133	9.26366	12.3515	14.4893	20.6651	28.5036	39.4299
20_degrees_6mW_6_1	temperature-intensity-BEFORE	TRAIN	temp-intensity-BEFORE :: TRAIN	410	175	118	81	71	49	41	28	15	8	107		68	11	26	36	58	66	79	92	99		16.5854	2.68293	6.34146	8.78049	14.1463	16.0976	19.2683	22.439	24.1463
20_degrees_6mW_9_3	temperature-intensity-BEFORE	TRAIN	temp-intensity-BEFORE :: TRAIN	421	187	126	106	90	58	46	23	10	0	82		105	44	24	8	24	36	59	72	82		24.9406	10.4513	5.70071	1.90024	5.70071	8.55107	14.0143	17.1021	19.4774
25_degrees_10mW_10_11	temperature-intensity-BEFORE	TRAIN	temp-intensity-BEFORE :: TRAIN	406	154	124	112	107	92	77	62	44	9	91		63	33	21	16	1	14	29	47	82		15.5172	8.12808	5.17241	3.94089	0.246305	3.44828	7.14286	11.5764	20.197
25_degrees_10mW_11_1	temperature-intensity-BEFORE	TRAIN	temp-intensity-BEFORE :: TRAIN	400	107	90	86	82	78	69	59	40	10	85		22	5	1	3	7	16	26	45	75		5.5	1.25	0.25	0.75	1.75	4	6.5	11.25	18.75
25_degrees_10mW_12_2	temperature-intensity-BEFORE	TRAIN	temp-intensity-BEFORE :: TRAIN	387	213	193	181	171	166	155	130	93	43	153		60	40	28	18	13	2	23	60	110		15.5039	10.3359	7.23514	4.65116	3.35917	0.516796	5.94315	15.5039	28.4238
25_degrees_10mW_2_3	temperature-intensity-BEFORE	TRAIN	temp-intensity-BEFORE :: TRAIN	420	221	194	170	155	138	120	103	64	29	210		11	16	40	55	72	90	107	146	181		2.61905	3.80952	9.52381	13.0952	17.1429	21.4286	25.4762	34.7619	43.0952
25_degrees_10mW_3_0	temperature-intensity-BEFORE	TRAIN	temp-intensity-BEFORE :: TRAIN	420	209	174	148	138	116	96	79	57	21	119		90	55	29	19	3	23	40	62	98		21.4286	13.0952	6.90476	4.52381	0.714286	5.47619	9.52381	14.7619	23.3333
25_degrees_10mW_8_3	temperature-intensity-BEFORE	TRAIN	temp-intensity-BEFORE :: TRAIN	420	230	221	208	204	193	181	170	144	77	191		39	30	17	13	2	10	21	47	114		9.28571	7.14286	4.04762	3.09524	0.47619	2.38095	5	11.1905	27.1429
25_degrees_6mW_1_1	temperature-intensity-BEFORE	TRAIN	temp-intensity-BEFORE :: TRAIN	399	70	58	51	38	31	26	15	3	0	66		4	8	15	28	35	40	51	63	66		1.00251	2.00501	3.7594	7.01754	8.77193	10.0251	12.782	15.7895	16.5414
25_degrees_6mW_10_3	temperature-intensity-BEFORE	TRAIN	temp-intensity-BEFORE :: TRAIN	397	90	61	50	45	37	28	22	14	5	64		26	3	14	19	27	36	42	50	59		6.54912	0.755668	3.52645	4.78589	6.80101	9.06801	10.5793	12.5945	14.8615
25_degrees_6mW_11_4	temperature-intensity-BEFORE	TRAIN	temp-intensity-BEFORE :: TRAIN	422	83	72	70	70	62	51	48	40	25	73		10	1	3	3	11	22	25	33	48		2.36967	0.236967	0.7109	0.7109	2.60664	5.21327	5.92417	7.81991	11.3744
25_degrees_6mW_5_1	temperature-intensity-BEFORE	TRAIN	temp-intensity-BEFORE :: TRAIN	403	166	133	121	113	101	77	56	33	6	111		55	22	10	2	10	34	55	78	105		13.6476	5.45906	2.48139	0.496278	2.48139	8.43672	13.6476	19.3548	26.0546
25_degrees_6mW_6_0	temperature-intensity-BEFORE	TRAIN	temp-intensity-BEFORE :: TRAIN	399	58	42	33	29	27	23	17	14	3	41		17	1	8	12	14	18	24	27	38		4.26065	0.250627	2.00501	3.00752	3.50877	4.51128	6.01504	6.76692	9.52381
25_degrees_6mW_8_3	temperature-intensity-BEFORE	TRAIN	temp-intensity-BEFORE :: TRAIN	421	60	54	50	41	36	34	30	27	11	67		7	13	17	26	31	33	37	40	56		1.66271	3.08789	4.038	6.17577	7.36342	7.83848	8.7886	9.50119	13.3017
															avg	42.7727	23.4545	20.7273	21.5909	26.1818	34	46.4091	63.5909	89	std	7.02769	4.61876	4.51749	5.43432	6.54591	7.07883	7.66129	8.64311	9.84266
															median	41	20.5	17	17	19.5	28	38.5	58.5	82	avg	10.3939	5.6934	5.03062	5.25193	6.3707	8.26275	11.2831	15.4585	21.6265
															std	29.259	19.0056	18.4834	22.2896	26.8924	29.1417	31.6794	35.9837	41.1223
																									SQRT(Count)	4.69042	4.69042	4.69042	4.69042	4.69042	4.69042	4.69042	4.69042	4.69042
																									SEM	1.49831	0.984723	0.963133	1.1586	1.39559	1.50921	1.63339	1.84272	2.09846
