# Supplementary material for: Local translatome sustains synaptic function in impaired Wallerian degeneration
Source: EMBO Rep. 2024 Oct 31;26(1):61–83. doi: 10.1038/s44319-024-00301-8 (PMC11724096; doi:10.1038/s44319-024-00301-8)
Supplement: Supplementary file 18 — Source data Fig. 4 [file 44319_2024_301_MOESM18_ESM.zip › Figure 4/4G-H/Figure 4 G-H.txt]

This file was used to generate Figure 4G-H
G Linear regression of grooming detection between observer and system at 7 dpa (% time of red-light stimuli; probability ≥ 0.4; n = 18 animals).
H Grooming detection quantified by observer and system at 7 dpa (% time of red-light stimuli, n = 9 animals). 
