# Supplementary material for: Local translatome sustains synaptic function in impaired Wallerian degeneration
Source: EMBO Rep. 2024 Oct 31;26(1):61–83. doi: 10.1038/s44319-024-00301-8 (PMC11724096; doi:10.1038/s44319-024-00301-8)
Supplement: Supplementary file 18 — Source data Fig. 4 [file 44319_2024_301_MOESM18_ESM.zip › Figure 4/4G-H/2023-02-08_quality_assessment_automated_grooming_Figure 4G-H.xlsx]

## Sheet: Description tab
Figure 4G-H
G Linear regression of grooming detection between observer and system at 7 dpa (% time of red-light stimuli; probability ≥ 0.4; n = 18 animals).
H Grooming detection quantified by observer and system at 7 dpa (% time of red-light stimuli, n = 9 animals).
Legend
Observer		Target grooming
System		auto grooming
Light		number of frames when the red light is ON
Auto_grooming		different probability to detect grooming by the system (from 0.1 to 0.9)

## Sheet: assessment
Figure 4G-H. Correlation and box plot before injury
filename	set_name	set_type	SET	light	auto_grooming_0.1	auto_grooming_0.2	auto_grooming_0.3	auto_grooming_0.4	auto_grooming_0.5	auto_grooming_0.6	auto_grooming_0.7	auto_grooming_0.8	auto_grooming_0.9	target_grooming		% grooming/ stimuli manual AFTER	AVG % grooming/ stimuli manual AFTER	SD % grooming/ stimuli manual AFTER		% grooming/ stimuli auto 0.4 AFTER	AVG% grooming/ stimuli auto 0.4 AFTER	SD % grooming/ stimuli auto 0.4 AFTER
ctrl_aft_02 1_0	surgery-AFTER	TEST	surgery-AFTER:: TEST	422	30	16	5	5	3	3	3	0	0	0		0	2.56382	4.14793		1.18483	3.20885	4.7967
ctrl_aft_03 2_8	surgery-AFTER	TEST	surgery-AFTER:: TEST	423	119	11	0	0	0	0	0	0	0	0		0				0
ctrl_aft_04 3_3	surgery-AFTER	TEST	surgery-AFTER:: TEST	402	84	57	52	45	38	37	34	29	14	36		8.95522				11.194
ctrl_aft_05 6_3	surgery-AFTER	TEST	surgery-AFTER:: TEST	406	46	15	6	3	3	0	0	0	0	0		0				0.738916
ctrl_aft_06 7_0	surgery-AFTER	TEST	surgery-AFTER:: TEST	416	41	28	24	18	15	12	9	0	0	13		3.125				4.32692
ctrl_aft_08 1_1	surgery-AFTER	TEST	surgery-AFTER:: TEST	451	26	0	0	0	0	0	0	0	0	0		0				0
ctrl_aft_09 2_18	surgery-AFTER	TEST	surgery-AFTER:: TEST	446	109	68	59	51	51	51	44	38	25	46		10.3139				11.435
ctrl_aft_11 2_1	surgery-AFTER	TEST	surgery-AFTER:: TEST	449	16	3	0	0	0	0	0	0	0	0		0				0
ctrl_aft_12 1_2	surgery-AFTER	TEST	surgery-AFTER:: TEST	441	7	0	0	0	0	0	0	0	0	3		0.680272				0
nmnat_aft_01 1_0	surgery-AFTER	TEST	surgery-AFTER:: TEST	421	141	116	105	90	88	79	61	46	28	89		21.1401	39.7522	12.6169		21.3777	43.086	13.7875
nmnat_aft_02 3_3	surgery-AFTER	TEST	surgery-AFTER:: TEST	413	158	141	135	126	117	114	102	79	30	116		28.0872				30.5085
nmnat_aft_03 6_0	surgery-AFTER	TEST	surgery-AFTER:: TEST	423	347	316	291	272	253	211	172	125	59	259		61.2293				64.3026
nmnat_aft_04 7_0	surgery-AFTER	TEST	surgery-AFTER:: TEST	420	272	247	232	213	198	167	143	97	49	178		42.381				50.7143
nmnat_aft_05 8_0	surgery-AFTER	TEST	surgery-AFTER:: TEST	411	286	259	249	236	227	209	196	149	83	185		45.0122				57.4209
nmnat_aft_06 3_4	surgery-AFTER	TEST	surgery-AFTER:: TEST	384	178	166	151	145	134	128	121	108	71	128		33.3333				37.7604
nmnat_aft_07 5_0	surgery-AFTER	TEST	surgery-AFTER:: TEST	408	256	231	219	209	198	191	177	154	112	156		38.2353				51.2255
nmnat_aft_08 1_2	surgery-AFTER	TEST	surgery-AFTER:: TEST	437	251	206	180	151	137	127	103	86	40	148		33.8673				34.5538
nmnat_aft_09 4_4	surgery-AFTER	TEST	surgery-AFTER:: TEST	446	308	263	204	178	151	120	89	44	3	243		54.4843				39.9103
