# Supplementary material for: Local translatome sustains synaptic function in impaired Wallerian degeneration
Source: EMBO Rep. 2024 Oct 31;26(1):61–83. doi: 10.1038/s44319-024-00301-8 (PMC11724096; doi:10.1038/s44319-024-00301-8)
Supplement: Supplementary file 18 — Source data Fig. 4 [file 44319_2024_301_MOESM18_ESM.zip › Figure 4/4D-E/2023-02-08_quality_assessment_automated_grooming_Figure 4D-E.xlsx]

## Sheet: Description tab
Figure 4D-E
D Linear regression of grooming detection by system and observer before injury (% time of red-light stimuli; probability ≥ 0.3; n = 24 animals).
E Grooming detection quantified by observer and system before injury (% time of red-light stimuli, n = 24 animals)
Legend
Observer		Target grooming
System		auto grooming
Light		number of frames when the red light is ON
Auto_grooming		different probability to detect grooming by the system (from 0.1 to 0.9)

## Sheet: assessment
Figure 4D-E. Correlation and box plot before injury
filename	set_name	set_type	SET	light	auto_grooming_0.1	auto_grooming_0.2	auto_grooming_0.3	auto_grooming_0.4	auto_grooming_0.5	auto_grooming_0.6	auto_grooming_0.7	auto_grooming_0.8	auto_grooming_0.9	target_grooming		% grooming/ stimuli manual BEFORE	AVG % grooming/ stimuli manual BEFORE	SD % grooming/ stimuli manual BEFORE		% grooming/ stimuli auto 0.3 BEFORE	AVG% grooming/ stimuli auto 0.3 BEFORE	SD % grooming/ stimuli auto 0.3 BEFORE
10 mW 20 degrees_10_0	temperature-intensity-BEFORE	TEST	temp-intensity-BEFORE :: TEST	407	118	89	77	55	48	32	16	12	0	73		17.9361	15.2629	10.4674		18.9189	16.4642	9.67878
10 mW 20 degrees_12_2	temperature-intensity-BEFORE	TEST	temp-intensity-BEFORE :: TEST	418	105	59	47	42	35	23	15	6	0	40		9.56938				11.244
10 mW 20 degrees_13_4	temperature-intensity-BEFORE	TEST	temp-intensity-BEFORE :: TEST	419	165	151	145	135	125	116	90	60	11	142		33.8902				34.6062
10 mW 20 degrees_3_1	temperature-intensity-BEFORE	TEST	temp-intensity-BEFORE :: TEST	396	59	50	35	23	13	11	3	0	0	13		3.28283				8.83838
10 mW 20 degrees_4_2	temperature-intensity-BEFORE	TEST	temp-intensity-BEFORE :: TEST	406	82	53	39	29	23	10	9	5	0	45		11.0837				9.60591
10 mW 20 degrees_8_0	temperature-intensity-BEFORE	TEST	temp-intensity-BEFORE :: TEST	411	131	92	64	52	41	29	20	8	3	65		15.8151				15.5718
10 mW 25 degrees_1_0	temperature-intensity-BEFORE	TEST	temp-intensity-BEFORE :: TEST	422	271	227	201	184	167	159	140	112	51	149		35.3081	26.7472	9.84241		47.6303	27.8243	14.3332
10 mW 25 degrees_13_1	temperature-intensity-BEFORE	TEST	temp-intensity-BEFORE :: TEST	408	105	86	79	70	67	53	34	23	9	93		22.7941				19.3627
10 mW 25 degrees_4_0	temperature-intensity-BEFORE	TEST	temp-intensity-BEFORE :: TEST	422	80	58	39	28	22	15	3	0	0	61		14.455				9.24171
10 mW 25 degrees_5_0	temperature-intensity-BEFORE	TEST	temp-intensity-BEFORE :: TEST	407	215	195	170	156	147	137	100	73	40	169		41.5233				41.769
10 mW 25 degrees_6_1	temperature-intensity-BEFORE	TEST	temp-intensity-BEFORE :: TEST	373	134	101	94	77	61	39	25	9	0	89		23.8606				25.2011
10 mW 25 degrees_7_1	temperature-intensity-BEFORE	TEST	temp-intensity-BEFORE :: TEST	417	116	108	99	99	95	84	68	47	22	94		22.542				23.741
6 mW 25 degrees_12_5	temperature-intensity-BEFORE	TEST	temp-intensity-BEFORE :: TEST	422	136	107	81	68	57	52	36	30	10	43		10.1896	23.3567	11.9666		19.1943	25.1636	9.3494
6 mW 25 degrees_13_0	temperature-intensity-BEFORE	TEST	temp-intensity-BEFORE :: TEST	421	118	106	95	82	66	54	35	23	6	106		25.1781				22.5653
6 mW 25 degrees_2_2	temperature-intensity-BEFORE	TEST	temp-intensity-BEFORE :: TEST	392	147	125	122	103	79	60	33	13	0	120		30.6122				31.1224
6 mW 25 degrees_3_0	temperature-intensity-BEFORE	TEST	temp-intensity-BEFORE :: TEST	418	190	140	122	116	104	93	82	50	20	110		26.3158				29.1866
6 mW 25 degrees_4_0	temperature-intensity-BEFORE	TEST	temp-intensity-BEFORE :: TEST	413	131	78	47	35	30	13	6	3	3	35		8.47458				11.3801
6 mW 25 degrees_9_3	temperature-intensity-BEFORE	TEST	temp-intensity-BEFORE :: TEST	381	207	169	143	131	97	85	50	9	0	150		39.3701				37.5328
6mW_20degrees_1_0	temperature-intensity-BEFORE	TEST	temp-intensity-BEFORE :: TEST	389	141	114	104	86	85	72	65	53	35	94		24.1645	16.6686	3.82126		26.7352	14.0767	8.76695
6mW_20degrees_10_4	temperature-intensity-BEFORE	TEST	temp-intensity-BEFORE :: TEST	399	40	16	13	6	3	3	0	0	0	65		16.2907				3.25815
6mW_20degrees_12_3	temperature-intensity-BEFORE	TEST	temp-intensity-BEFORE :: TEST	413	85	62	54	42	31	17	11	3	0	57		13.8015				13.0751
6mW_20degrees_2_5	temperature-intensity-BEFORE	TEST	temp-intensity-BEFORE :: TEST	425	144	118	93	72	58	47	44	38	26	70		16.4706				21.8824
6mW_20degrees_4_1	temperature-intensity-BEFORE	TEST	temp-intensity-BEFORE :: TEST	401	77	57	47	37	34	23	12	9	3	60		14.9626				11.7207
6mW_20degrees_7_0	temperature-intensity-BEFORE	TEST	temp-intensity-BEFORE :: TEST	398	68	39	31	28	27	24	16	11	0	57		14.3216				7.78894
