# Supplementary material for: Local translatome sustains synaptic function in impaired Wallerian degeneration
Source: EMBO Rep. 2024 Oct 31;26(1):61–83. doi: 10.1038/s44319-024-00301-8 (PMC11724096; doi:10.1038/s44319-024-00301-8)
Supplement: Supplementary file 18 — Source data Fig. 4 [file 44319_2024_301_MOESM18_ESM.zip › Figure 4/4F/2023-02-08_quality_assessment_sem&std_Figure4F.xlsx]

## Sheet: Description tab
Figure 4 F
Mean absolute deviation of grooming detection between observer and system 7 dpa (avg ± SEM, % time of red-light stimuli)
Legend
Observer	Target grooming
System	auto grooming
Light	number of frames when the red light is ON
Auto_grooming	different probability to detect grooming by the system (from 0.1 to 0.9)

## Sheet: assessment
Figure 4F. Probability threshold after injury
																ABS target grooming - automated grooming at different probabilities										AVG target grooming - automated grooming at different probabilities/ normalization per red light stimuli
filename	set_name	set_type	SET	light	auto_grooming_0.1	auto_grooming_0.2	auto_grooming_0.3	auto_grooming_0.4	auto_grooming_0.5	auto_grooming_0.6	auto_grooming_0.7	auto_grooming_0.8	auto_grooming_0.9	target_grooming		auto_grooming_0.1	auto_grooming_0.2	auto_grooming_0.3	auto_grooming_0.4	auto_grooming_0.5	auto_grooming_0.6	auto_grooming_0.7	auto_grooming_0.8	auto_grooming_0.9		auto_grooming_0.1	auto_grooming_0.2	auto_grooming_0.3	auto_grooming_0.4	auto_grooming_0.5	auto_grooming_0.6	auto_grooming_0.7	auto_grooming_0.8	auto_grooming_0.9
ctrl_after_injury_01_1_4	surgery-AFTER	TRAIN	surgery-AFTER:: TRAIN	419	47	23	15	8	7	3	3	3	0	2		45	21	13	6	5	1	1	1	2		10.7399	5.01193	3.10263	1.43198	1.19332	0.238663	0.238663	0.238663	0.477327
ctrl_after_injury_02_2_0	surgery-AFTER	TRAIN	surgery-AFTER:: TRAIN	423	69	30	21	17	17	14	11	7	3	6		63	24	15	11	11	8	5	1	3		14.8936	5.67376	3.5461	2.60047	2.60047	1.89125	1.18203	0.236407	0.70922
ctrl_after_injury_03_3_2	surgery-AFTER	TRAIN	surgery-AFTER:: TRAIN	421	27	16	9	3	3	0	0	0	0	0		27	16	9	3	3	0	0	0	0		6.4133	3.80048	2.13777	0.712589	0.712589	0	0	0	0
ctrl_after_injury_04_6_10	surgery-AFTER	TRAIN	surgery-AFTER:: TRAIN	414	38	12	6	3	3	0	0	0	0	13		25	1	7	10	10	13	13	13	13		6.03865	0.241546	1.69082	2.41546	2.41546	3.1401	3.1401	3.1401	3.1401
ctrl_after_injury_05_1_5	surgery-AFTER	TRAIN	surgery-AFTER:: TRAIN	392	25	13	0	0	0	0	0	0	0	5		20	8	5	5	5	5	5	5	5		5.10204	2.04082	1.27551	1.27551	1.27551	1.27551	1.27551	1.27551	1.27551
ctrl_after_injury_06_3_3	surgery-AFTER	TRAIN	surgery-AFTER:: TRAIN	423	20	6	3	3	0	0	0	0	0	5		15	1	2	2	5	5	5	5	5		3.5461	0.236407	0.472813	0.472813	1.18203	1.18203	1.18203	1.18203	1.18203
ctrl_after_injury_07_4_0	surgery-AFTER	TRAIN	surgery-AFTER:: TRAIN	418	25	3	0	0	0	0	0	0	0	0		25	3	0	0	0	0	0	0	0		5.98086	0.717703	0	0	0	0	0	0	0
ctrl_after_injury_08_8_3	surgery-AFTER	TRAIN	surgery-AFTER:: TRAIN	420	8	5	5	3	3	3	0	0	0	6		2	1	1	3	3	3	6	6	6		0.47619	0.238095	0.238095	0.714286	0.714286	0.714286	1.42857	1.42857	1.42857
ctrl_after_injury_12_4_1	surgery-AFTER	TRAIN	surgery-AFTER:: TRAIN	421	0	0	0	0	0	0	0	0	0	0		0	0	0	0	0	0	0	0	0		0	0	0	0	0	0	0	0	0
ctrl_after_injury_13_5_0	surgery-AFTER	TRAIN	surgery-AFTER:: TRAIN	389	42	18	15	8	5	5	5	5	0	0		42	18	15	8	5	5	5	5	0		10.7969	4.62725	3.85604	2.05656	1.28535	1.28535	1.28535	1.28535	0
ctrl_after_injury_14_6_11	surgery-AFTER	TRAIN	surgery-AFTER:: TRAIN	405	42	22	13	9	9	3	0	0	0	0		42	22	13	9	9	3	0	0	0		10.3704	5.4321	3.20988	2.22222	2.22222	0.740741	0	0	0
ctrl_after_injury_15_7_1	surgery-AFTER	TRAIN	surgery-AFTER:: TRAIN	416	67	9	3	3	0	0	0	0	0	4		63	5	1	1	4	4	4	4	4		15.1442	1.20192	0.240385	0.240385	0.961538	0.961538	0.961538	0.961538	0.961538
nmnat_after_injury_01_1_3	surgery-AFTER	TRAIN	surgery-AFTER:: TRAIN	419	235	198	190	182	172	162	146	117	52	164		71	34	26	18	8	2	18	47	112		16.9451	8.11456	6.20525	4.29594	1.90931	0.477327	4.29594	11.2172	26.7303
nmnat_after_injury_02_2_1	surgery-AFTER	TRAIN	surgery-AFTER:: TRAIN	419	149	138	133	126	111	97	85	43	19	124		25	14	9	2	13	27	39	81	105		5.96659	3.34129	2.14797	0.477327	3.10263	6.44391	9.30788	19.3317	25.0597
nmnat_after_injury_04_8_2	surgery-AFTER	TRAIN	surgery-AFTER:: TRAIN	407	198	187	176	167	154	141	122	85	38	155		43	32	21	12	1	14	33	70	117		10.5651	7.86241	5.15971	2.9484	0.2457	3.4398	8.10811	17.199	28.7469
nmnat_after_injury_05_9_10	surgery-AFTER	TRAIN	surgery-AFTER:: TRAIN	424	248	206	180	157	127	115	93	57	13	234		14	28	54	77	107	119	141	177	221		3.30189	6.60377	12.7358	18.1604	25.2358	28.066	33.2547	41.7453	52.1226
nmnat_after_injury_06_4_0	surgery-AFTER	TRAIN	surgery-AFTER:: TRAIN	392	126	87	78	74	62	47	37	26	14	69		57	18	9	5	7	22	32	43	55		14.5408	4.59184	2.29592	1.27551	1.78571	5.61224	8.16327	10.9694	14.0306
nmnat_after_injury_08_1_5	surgery-AFTER	TRAIN	surgery-AFTER:: TRAIN	416	213	191	171	164	162	159	152	126	79	154		59	37	17	10	8	5	2	28	75		14.1827	8.89423	4.08654	2.40385	1.92308	1.20192	0.480769	6.73077	18.0288
nmnat_after_injury_09_1_8	surgery-AFTER	TRAIN	surgery-AFTER:: TRAIN	363	112	87	76	65	59	51	44	38	20	102		10	15	26	37	43	51	58	64	82		2.75482	4.13223	7.16253	10.1928	11.8457	14.0496	15.978	17.6309	22.5895
nmnat_after_injury_10_2_3	surgery-AFTER	TRAIN	surgery-AFTER:: TRAIN	360	191	111	84	80	76	75	65	52	29	80		111	31	4	0	4	5	15	28	51		30.8333	8.61111	1.11111	0	1.11111	1.38889	4.16667	7.77778	14.1667
nmnat_after_injury_11_3_10	surgery-AFTER	TRAIN	surgery-AFTER:: TRAIN	422	164	122	110	97	90	90	84	72	51	87		77	35	23	10	3	3	3	15	36		18.2464	8.29384	5.45024	2.36967	0.7109	0.7109	0.7109	3.5545	8.53081
nmnat_after_injury_13_6_6	surgery-AFTER	TRAIN	surgery-AFTER:: TRAIN	427	193	167	157	149	141	129	112	91	38	168		25	1	11	19	27	39	56	77	130		5.8548	0.234192	2.57611	4.44965	6.32319	9.13349	13.1148	18.0328	30.445
															avg	39.1364	16.5909	12.7727	11.2727	12.7727	15.1818	20.0455	30.4545	46.4545	std	7.13765	3.11901	2.96825	4.10033	5.56266	6.44514	7.79136	10.2558	14.3135
															median	34.5	17	10	7	5	5	5	9.5	9.5	avg	9.6679	4.08643	3.12278	2.75981	3.12527	3.72516	4.92158	7.4517	11.3466
															std	27.4457	12.7079	12.317	16.9177	23.1412	26.7504	32.4103	42.8505	59.7923
																									SQRT(Count)	4.69042	4.69042	4.69042	4.69042	4.69042	4.69042	4.69042	4.69042	4.69042
																									SEM	1.52175	0.664974	0.632833	0.874193	1.18596	1.37411	1.66112	2.18654	3.05164
