# Supplementary material for: Local translatome sustains synaptic function in impaired Wallerian degeneration
Source: EMBO Rep. 2024 Oct 31;26(1):61–83. doi: 10.1038/s44319-024-00301-8 (PMC11724096; doi:10.1038/s44319-024-00301-8)
Supplement: Supplementary file 19 — Source data Fig. 5 [file 44319_2024_301_MOESM19_ESM.zip]

Archive with 18 entries (15 files):
- Figure 5/
- __MACOSX/._Figure 5
- Figure 5/5C/
- __MACOSX/Figure 5/._5C
- Figure 5/5B/
- __MACOSX/Figure 5/._5B
- Figure 5/5C/.DS_Store
- __MACOSX/Figure 5/5C/._.DS_Store
- Figure 5/5C/Figure 5C.txt
- __MACOSX/Figure 5/5C/._Figure 5C.txt
- Figure 5/5C/2023-07-15_RESULTS_table_out_sub_fig5c_calcium_genes.xls
- __MACOSX/Figure 5/5C/._2023-07-15_RESULTS_table_out_sub_fig5c_calcium_genes.xls
- Figure 5/5B/Figure 5B.txt
- __MACOSX/Figure 5/5B/._Figure 5B.txt
- Figure 5/5B/.DS_Store
- __MACOSX/Figure 5/5B/._.DS_Store
- Figure 5/5B/2023-07-17_RESULTS_table_out_proteosome_screeningFig5b.xls
- __MACOSX/Figure 5/5B/._2023-07-17_RESULTS_table_out_proteosome_screeningFig5b.xls
