# Supplementary material for: Local translatome sustains synaptic function in impaired Wallerian degeneration
Source: EMBO Rep. 2024 Oct 31;26(1):61–83. doi: 10.1038/s44319-024-00301-8 (PMC11724096; doi:10.1038/s44319-024-00301-8)
Supplement: Supplementary file 19 — Source data Fig. 5 [file 44319_2024_301_MOESM19_ESM.zip › Figure 5/5B/Figure 5B.txt]

Figure 5B. To generate box plots and estimation plots for RNAi-mediated knockdown of candidates involved in protein ubiquitination (grooming as a percentage of time during red-light stimuli), we used the following Excel data:


2023-07-17_RESULTS_table_out_proteosome_screeningFig5b
