# Supplementary material for: Local translatome sustains synaptic function in impaired Wallerian degeneration
Source: EMBO Rep. 2024 Oct 31;26(1):61–83. doi: 10.1038/s44319-024-00301-8 (PMC11724096; doi:10.1038/s44319-024-00301-8)
Supplement: Supplementary file 20 — Source data Fig. 6 [file 44319_2024_301_MOESM20_ESM.zip]

Archive with 16 entries (13 files):
- Figure 6/
- __MACOSX/._Figure 6
- Figure 6/6B/
- __MACOSX/Figure 6/._6B
- Figure 6/6C/
- __MACOSX/Figure 6/._6C
- Figure 6/6B/2023-07-31_RESULTS_table_out_submission.xls
- __MACOSX/Figure 6/6B/._2023-07-31_RESULTS_table_out_submission.xls
- Figure 6/6B/.DS_Store
- __MACOSX/Figure 6/6B/._.DS_Store
- Figure 6/6B/Figure 6B.txt
- __MACOSX/Figure 6/6B/._Figure 6B.txt
- Figure 6/6C/.DS_Store
- __MACOSX/Figure 6/6C/._.DS_Store
- Figure 6/6C/2024-06-04_RESULTS_table_out_sub_s6k_rnai_time_course.xls
- __MACOSX/Figure 6/6C/._2024-06-04_RESULTS_table_out_sub_s6k_rnai_time_course.xls
