# Supplementary material for: Local translatome sustains synaptic function in impaired Wallerian degeneration
Source: EMBO Rep. 2024 Oct 31;26(1):61–83. doi: 10.1038/s44319-024-00301-8 (PMC11724096; doi:10.1038/s44319-024-00301-8)
Supplement: Supplementary file 20 — Source data Fig. 6 [file 44319_2024_301_MOESM20_ESM.zip › Figure 6/6B/Figure 6B.txt]

Figure 6B. To generate box plots and estimation plots for  RNAi-mediated knockdown of mTOR signaling candidates 
 (grooming as a percentage of time during red-light stimuli), we used the following Excel data:


2023-07-31_RESULTS_table_out_submission
